# Supplementary material for: Toward Efficient Two‐Photon Circularly Polarized Light Detection through Cooperative Strategies in Chiral Quasi‐2D Perovskites
Source: Adv Sci (Weinh). 2023 Jan 22;10(9):2206070. doi: 10.1002/advs.202206070 (PMC10037957; doi:10.1002/advs.202206070)
Supplement: Supplementary file 2 — Supporting information [file ADVS-10-2206070-s002.zip]

Archive with 3 entries (3 files):
- advs202206070-sup-0002-SuppMat/R-1.cif
- advs202206070-sup-0002-SuppMat/R-2.cif
- advs202206070-sup-0002-SuppMat/S-2.cif
