# Supplementary material for: Toward Efficient Two‐Photon Circularly Polarized Light Detection through Cooperative Strategies in Chiral Quasi‐2D Perovskites
Source: Adv Sci (Weinh). 2023 Jan 22;10(9):2206070. doi: 10.1002/advs.202206070 (PMC10037957; doi:10.1002/advs.202206070)
Supplement: Supplementary file 2 — Supporting information [file ADVS-10-2206070-s002.zip › advs202206070-sup-0002-SuppMat/R-1.cif]

data_mo_1020ear_0m
_audit_creation_date               2022-06-22
_audit_creation_method
;
Olex2 1.3-alpha
(compiled 2019.04.01 svn.r3582 for OlexSys, GUI svn.r5718)
;
_shelx_SHELXL_version_number       '2014/7'
_audit_contact_author_address      ?
_audit_contact_author_email        ?
_audit_contact_author_name         ''
_audit_contact_author_phone        ?
_publ_contact_author_id_orcid      ?
_publ_section_references
;
Dolomanov, O.V., Bourhis, L.J., Gildea, R.J, Howard, J.A.K. & Puschmann, H.
 (2009), J. Appl. Cryst. 42, 339-341.

Sheldrick, G.M. (2008). Acta Cryst. A64, 112-122.
;
_chemical_name_common              ?
_chemical_name_systematic          ?
_chemical_formula_moiety           'Br4 Pb, C9 H14 N, C2 H8 N'
_chemical_formula_sum              'C11 H22 Br4 N2 Pb'
_chemical_formula_weight           709.13
_chemical_absolute_configuration   rm
_chemical_melting_point            ?
loop_
  _atom_type_symbol
  _atom_type_description
  _atom_type_scat_dispersion_real
  _atom_type_scat_dispersion_imag
  _atom_type_scat_source
 'C' 'C' 0.0033 0.0016 'International Tables Vol C Tables 4.2.6.8 and 6.1.1.4'
 'H' 'H' 0.0000 0.0000 'International Tables Vol C Tables 4.2.6.8 and 6.1.1.4'
 'Br' 'Br' -0.2901 2.4595
 'International Tables Vol C Tables 4.2.6.8 and 6.1.1.4'
 'N' 'N' 0.0061 0.0033 'International Tables Vol C Tables 4.2.6.8 and 6.1.1.4'
 'Pb' 'Pb' -3.3944 10.1111
 'International Tables Vol C Tables 4.2.6.8 and 6.1.1.4'

_shelx_space_group_comment
;
The symmetry employed for this shelxl refinement is uniquely defined
by the following loop, which should always be used as a source of
symmetry information in preference to the above space-group names.
They are only intended as comments.
;
_space_group_crystal_system        'monoclinic'
_space_group_IT_number             4
_space_group_name_H-M_alt          'P 1 21 1'
_space_group_name_Hall             'P 2yb'
loop_
  _space_group_symop_operation_xyz
 'x, y, z'
 '-x, y+1/2, -z'

_cell_length_a                     8.1695(5)
_cell_length_b                     8.3528(6)
_cell_length_c                     14.4381(13)
_cell_angle_alpha                  90
_cell_angle_beta                   93.110(3)
_cell_angle_gamma                  90
_cell_volume                       983.78(13)
_cell_formula_units_Z              2
_cell_measurement_reflns_used      3222
_cell_measurement_temperature      300(2)
_cell_measurement_theta_max        26.70
_cell_measurement_theta_min        3.02
_shelx_estimated_absorpt_T_max     0.021
_shelx_estimated_absorpt_T_min     0.013
_exptl_absorpt_coefficient_mu      16.687
_exptl_absorpt_correction_T_max    ?
_exptl_absorpt_correction_T_min    ?
_exptl_absorpt_correction_type     ?
_exptl_absorpt_process_details     ?
_exptl_absorpt_special_details     ?
_exptl_crystal_colour              'clear light colourless'
_exptl_crystal_colour_lustre       clear
_exptl_crystal_colour_modifier     light
_exptl_crystal_colour_primary      colourless
_exptl_crystal_density_diffrn      2.394
_exptl_crystal_density_meas        ?
_exptl_crystal_density_method      ?
_exptl_crystal_description         plate
_exptl_crystal_F_000               648
_exptl_crystal_preparation         ?
_exptl_crystal_size_max            ?
_exptl_crystal_size_mid            ?
_exptl_crystal_size_min            ?
_exptl_transmission_factor_max     ?
_exptl_transmission_factor_min     ?
_diffrn_reflns_av_R_equivalents    0.0461
_diffrn_reflns_av_unetI/netI       0.0560
_diffrn_reflns_Laue_measured_fraction_full  0.996
_diffrn_reflns_Laue_measured_fraction_max  0.995
_diffrn_reflns_limit_h_max         10
_diffrn_reflns_limit_h_min         -10
_diffrn_reflns_limit_k_max         10
_diffrn_reflns_limit_k_min         -10
_diffrn_reflns_limit_l_max         18
_diffrn_reflns_limit_l_min         -15
_diffrn_reflns_number              12860
_diffrn_reflns_point_group_measured_fraction_full  0.993
_diffrn_reflns_point_group_measured_fraction_max  0.992
_diffrn_reflns_theta_full          25.242
_diffrn_reflns_theta_max           27.543
_diffrn_reflns_theta_min           2.497
_diffrn_ambient_temperature        300.02
_diffrn_detector_area_resol_mean   ?
_diffrn_measured_fraction_theta_full  0.996
_diffrn_measured_fraction_theta_max  0.995
_diffrn_measurement_device_type    'Bruker APEX-II CCD'
_diffrn_measurement_method         '\f and \w scans'
_diffrn_radiation_type             MoK\a
_diffrn_radiation_wavelength       0.71073
_diffrn_source                     ?
_reflns_Friedel_coverage           0.865
_reflns_Friedel_fraction_full      0.990
_reflns_Friedel_fraction_max       0.989
_reflns_number_gt                  3762
_reflns_number_total               4508
_reflns_special_details
;
 Reflections were merged by SHELXL according to the crystal
 class for the calculation of statistics and refinement.
 
 _reflns_Friedel_fraction is defined as the number of unique
 Friedel pairs measured divided by the number that would be
 possible theoretically, ignoring centric projections and
 systematic absences.
;
_reflns_threshold_expression       'I > 2\s(I)'
_computing_cell_refinement         ?
_computing_data_collection         ?
_computing_data_reduction          ?
_computing_molecular_graphics      'Olex2 (Dolomanov et al., 2009)'
_computing_publication_material    'Olex2 (Dolomanov et al., 2009)'
_computing_structure_refinement    'XL (Sheldrick, 2008)'
_computing_structure_solution      'XS (Sheldrick, 2008)'
_refine_diff_density_max           0.685
_refine_diff_density_min           -0.988
_refine_diff_density_rms           0.135
_refine_ls_abs_structure_details
;
 Flack x determined using 1462 quotients [(I+)-(I-)]/[(I+)+(I-)]
 (Parsons, Flack and Wagner, Acta Cryst. B69 (2013) 249-259).
;
_refine_ls_abs_structure_Flack     0.019(13)
_refine_ls_extinction_coef         .
_refine_ls_extinction_method       none
_refine_ls_goodness_of_fit_ref     0.989
_refine_ls_hydrogen_treatment      constr
_refine_ls_matrix_type             full
_refine_ls_number_parameters       155
_refine_ls_number_reflns           4508
_refine_ls_number_restraints       3
_refine_ls_R_factor_all            0.0458
_refine_ls_R_factor_gt             0.0330
_refine_ls_restrained_S_all        1.004
_refine_ls_shift/su_max            0.001
_refine_ls_shift/su_mean           0.000
_refine_ls_structure_factor_coef   Fsqd
_refine_ls_weighting_details      
 'w=1/[\s^2^(Fo^2^)+(0.0120P)^2^] where P=(Fo^2^+2Fc^2^)/3'
_refine_ls_weighting_scheme        calc
_refine_ls_wR_factor_gt            0.0542
_refine_ls_wR_factor_ref           0.0590
_refine_special_details            ?
_olex2_refinement_description
;
1. Fixed Uiso
 At 1.2 times of:
  All C(H) groups, All C(H,H) groups, All N(H,H,H) groups
 At 1.5 times of:
  All C(H,H,H) groups
2. Restrained distances
 C20-C2
 1.7 with sigma of 0.02
 N8-C20
 1.5 with sigma of 0.02
3.a Ternary CH refined with riding coordinates:
 C10(H10)
3.b Secondary CH2 refined with riding coordinates:
 C9(H9A,H9B), C20(H20A,H20B)
3.c Aromatic/amide H refined with riding coordinates:
 C1(H1), C12(H12), C18(H18), C15(H15), C16(H16)
3.d Fitted hexagon refined as free rotating group:
 C1(C13,C12,C18,C15,C16)
3.e Idealised Me refined as rotating group:
 N3(H3A,H3B,H3C), C14(H14A,H14B,H14C), N8(H8A,H8B,H8C), C2(H2A,H2B,H2C)
;
_atom_sites_solution_hydrogens     geom
_atom_sites_solution_primary       direct
_atom_sites_solution_secondary     ?
loop_
  _atom_site_label
  _atom_site_type_symbol
  _atom_site_fract_x
  _atom_site_fract_y
  _atom_site_fract_z
  _atom_site_U_iso_or_equiv
  _atom_site_adp_type
  _atom_site_occupancy
  _atom_site_site_symmetry_order
  _atom_site_calc_flag
  _atom_site_refinement_flags_posn
  _atom_site_refinement_flags_adp
  _atom_site_refinement_flags_occupancy
  _atom_site_disorder_assembly
  _atom_site_disorder_group
 Pb1 Pb -0.25194(5) -0.58353(17) -0.00524(3) 0.03463(10) Uani 1 1 d . . . . .
 Br2 Br -0.05534(14) -0.28033(14) 0.00904(11) 0.0553(4) Uani 1 1 d . . . . .
 Br3 Br -0.43956(14) -0.89418(15) -0.00592(11) 0.0566(4) Uani 1 1 d . . . . .
 Br4 Br -0.2408(2) -0.61230(17) 0.19494(10) 0.0623(4) Uani 1 1 d . . . . .
 Br5 Br -0.24546(17) -0.53571(17) -0.21942(10) 0.0598(5) Uani 1 1 d . . . . .
 N3 N -0.1654(10) -1.0049(13) 0.1760(7) 0.044(3) Uani 1 1 d . . . . .
 H3A H -0.1951 -1.0069 0.1158 0.053 Uiso 1 1 calc GR . . . .
 H3B H -0.0588 -1.0260 0.1839 0.053 Uiso 1 1 calc GR . . . .
 H3C H -0.1857 -0.9084 0.1989 0.053 Uiso 1 1 calc GR . . . .
 C9 C -0.2587(16) -1.1257(19) 0.2247(9) 0.067(4) Uani 1 1 d . . . . .
 H9A H -0.2479 -1.2287 0.1946 0.080 Uiso 1 1 calc R . . . .
 H9B H -0.3739 -1.0968 0.2213 0.080 Uiso 1 1 calc R . . . .
 C10 C -0.1966(15) -1.1390(14) 0.3275(8) 0.049(3) Uani 1 1 d . . . . .
 H10 H -0.0787 -1.1615 0.3300 0.059 Uiso 1 1 calc R . . . .
 C1 C -0.3817(8) -0.9294(11) 0.3949(6) 0.064(4) Uani 1 1 d . . . . .
 H1 H -0.4722 -0.9897 0.3744 0.077 Uiso 1 1 calc R . . . .
 C13 C -0.2246(9) -0.9813(8) 0.3777(6) 0.042(3) Uani 1 1 d G . . . .
 C12 C -0.0892(7) -0.8912(10) 0.4083(6) 0.063(4) Uani 1 1 d G . . . .
 H12 H 0.0159 -0.9260 0.3967 0.075 Uiso 1 1 calc R . . . .
 C18 C -0.1110(11) -0.7491(10) 0.4562(6) 0.083(5) Uani 1 1 d G . . . .
 H18 H -0.0204 -0.6888 0.4767 0.100 Uiso 1 1 calc R . . . .
 C15 C -0.2680(14) -0.6971(9) 0.4734(6) 0.091(5) Uani 1 1 d G . . . .
 H15 H -0.2826 -0.6020 0.5055 0.109 Uiso 1 1 calc R . . . .
 C16 C -0.4034(10) -0.7872(11) 0.4428(7) 0.086(5) Uani 1 1 d G . . . .
 H16 H -0.5085 -0.7525 0.4544 0.104 Uiso 1 1 calc R . . . .
 C14 C -0.2843(19) -1.2775(16) 0.3738(11) 0.103(6) Uani 1 1 d . . . . .
 H14A H -0.4007 -1.2640 0.3645 0.155 Uiso 1 1 calc GR . . . .
 H14B H -0.2546 -1.2783 0.4390 0.155 Uiso 1 1 calc GR . . . .
 H14C H -0.2525 -1.3771 0.3468 0.155 Uiso 1 1 calc GR . . . .
 C20 C -0.250(3) -1.015(3) -0.2273(16) 0.161(12) Uani 1 1 d D . . . .
 H20A H -0.1423 -0.9905 -0.1996 0.193 Uiso 1 1 calc R . . . .
 H20B H -0.3183 -0.9213 -0.2187 0.193 Uiso 1 1 calc R . . . .
 N8 N -0.316(2) -1.1426(17) -0.1766(11) 0.136(8) Uani 1 1 d D . . . .
 H8A H -0.3755 -1.2056 -0.2150 0.163 Uiso 1 1 calc GR . . . .
 H8B H -0.3790 -1.1035 -0.1336 0.163 Uiso 1 1 calc GR . . . .
 H8C H -0.2344 -1.1990 -0.1493 0.163 Uiso 1 1 calc GR . . . .
 C2 C -0.234(3) -1.036(3) -0.3283(15) 0.172(12) Uani 1 1 d D . . . .
 H2A H -0.2192 -1.1475 -0.3416 0.258 Uiso 1 1 calc GR . . . .
 H2B H -0.1414 -0.9764 -0.3474 0.258 Uiso 1 1 calc GR . . . .
 H2C H -0.3318 -0.9980 -0.3613 0.258 Uiso 1 1 calc GR . . . .

loop_
  _atom_site_aniso_label
  _atom_site_aniso_U_11
  _atom_site_aniso_U_22
  _atom_site_aniso_U_33
  _atom_site_aniso_U_23
  _atom_site_aniso_U_13
  _atom_site_aniso_U_12
 Pb1 0.02933(14) 0.02829(14) 0.0464(2) 0.0007(2) 0.00311(12) 0.00040(13)
 Br2 0.0458(8) 0.0444(9) 0.0768(11) -0.0119(7) 0.0142(7) -0.0189(7)
 Br3 0.0442(8) 0.0468(9) 0.0787(11) -0.0023(7) 0.0014(7) -0.0186(7)
 Br4 0.0956(10) 0.0462(9) 0.0448(8) -0.0015(6) -0.0002(7) 0.0049(7)
 Br5 0.0501(7) 0.0749(12) 0.0543(9) -0.0006(7) 0.0018(6) 0.0032(7)
 N3 0.039(5) 0.054(6) 0.039(6) -0.002(5) 0.005(4) -0.006(5)
 C9 0.064(8) 0.064(11) 0.074(10) -0.025(8) 0.019(7) -0.019(7)
 C10 0.069(7) 0.041(6) 0.037(8) -0.002(5) 0.011(6) -0.005(5)
 C1 0.069(8) 0.072(9) 0.051(9) -0.009(7) 0.012(7) 0.007(7)
 C13 0.056(6) 0.042(6) 0.029(7) 0.002(5) 0.006(5) 0.000(5)
 C12 0.072(8) 0.076(9) 0.040(8) 0.007(7) -0.010(6) -0.009(7)
 C18 0.124(13) 0.059(9) 0.066(11) -0.007(8) -0.009(10) -0.025(9)
 C15 0.160(16) 0.060(9) 0.054(11) -0.008(8) 0.018(11) 0.025(11)
 C16 0.099(11) 0.092(11) 0.070(12) 0.004(10) 0.023(9) 0.041(10)
 C14 0.176(16) 0.059(9) 0.081(13) -0.005(9) 0.054(12) -0.039(10)
 C20 0.19(2) 0.101(19) 0.19(3) 0.025(19) 0.09(2) -0.025(17)
 N8 0.25(2) 0.068(11) 0.090(13) 0.006(9) 0.016(14) 0.065(13)
 C2 0.20(3) 0.18(3) 0.15(2) 0.02(2) 0.04(2) 0.02(2)

_geom_special_details
;
 All esds (except the esd in the dihedral angle between two l.s. planes)
 are estimated using the full covariance matrix.  The cell esds are taken
 into account individually in the estimation of esds in distances, angles
 and torsion angles; correlations between esds in cell parameters are only
 used when they are defined by crystal symmetry.  An approximate (isotropic)
 treatment of cell esds is used for estimating esds involving l.s. planes.
;
loop_
  _geom_bond_atom_site_label_1
  _geom_bond_atom_site_label_2
  _geom_bond_distance
  _geom_bond_site_symmetry_2
  _geom_bond_publ_flag
 Pb1 Br2 3.0037(15) 2_545 ?
 Pb1 Br2 3.0000(18) . ?
 Pb1 Br3 2.9872(15) 2_455 ?
 Pb1 Br3 3.0135(18) . ?
 Pb1 Br4 2.8966(16) . ?
 Pb1 Br5 3.1213(16) . ?
 Br2 Pb1 3.0037(15) 2 ?
 Br3 Pb1 2.9872(15) 2_445 ?
 N3 C9 1.466(16) . ?
 C9 C10 1.546(17) . ?
 C10 C13 1.526(13) . ?
 C10 C14 1.533(18) . ?
 C1 C13 1.3900 . ?
 C1 C16 1.3900 . ?
 C13 C12 1.3900 . ?
 C12 C18 1.3900 . ?
 C18 C15 1.3900 . ?
 C15 C16 1.3900 . ?
 C20 N8 1.418(19) . ?
 C20 C2 1.48(2) . ?

loop_
  _geom_angle_atom_site_label_1
  _geom_angle_atom_site_label_2
  _geom_angle_atom_site_label_3
  _geom_angle
  _geom_angle_site_symmetry_1
  _geom_angle_site_symmetry_3
  _geom_angle_publ_flag
 Br2 Pb1 Br2 91.055(18) . 2_545 ?
 Br2 Pb1 Br3 87.37(6) 2_545 . ?
 Br2 Pb1 Br3 175.91(5) . . ?
 Br2 Pb1 Br5 89.59(4) 2_545 . ?
 Br2 Pb1 Br5 85.54(5) . . ?
 Br3 Pb1 Br2 89.97(6) 2_455 . ?
 Br3 Pb1 Br2 177.65(6) 2_455 2_545 ?
 Br3 Pb1 Br3 91.467(19) 2_455 . ?
 Br3 Pb1 Br5 92.60(5) 2_455 . ?
 Br3 Pb1 Br5 98.22(5) . . ?
 Br4 Pb1 Br2 89.53(5) . 2_545 ?
 Br4 Pb1 Br2 90.79(5) . . ?
 Br4 Pb1 Br3 85.43(5) . . ?
 Br4 Pb1 Br3 88.34(5) . 2_455 ?
 Br4 Pb1 Br5 176.20(6) . . ?
 Pb1 Br2 Pb1 154.91(6) . 2 ?
 Pb1 Br3 Pb1 152.40(7) 2_445 . ?
 N3 C9 C10 110.9(10) . . ?
 C13 C10 C9 110.1(10) . . ?
 C13 C10 C14 111.0(10) . . ?
 C14 C10 C9 109.6(11) . . ?
 C13 C1 C16 120.0 . . ?
 C1 C13 C10 121.2(7) . . ?
 C12 C13 C10 118.8(7) . . ?
 C12 C13 C1 120.0 . . ?
 C18 C12 C13 120.0 . . ?
 C12 C18 C15 120.0 . . ?
 C16 C15 C18 120.0 . . ?
 C15 C16 C1 120.0 . . ?
 N8 C20 C2 118(2) . . ?

_shelx_res_file
;
    mo_1020ear_0m.res created by SHELXL-2014/7

TITL mo_1020EAR_0m in P21 #4
REM reset to P21 #4
CELL 0.71073 8.1695 8.3528 14.4381 90 93.11 90
ZERR 2 0.0005 0.0006 0.0013 0 0.003 0
LATT -1
SYMM -X,0.5+Y,-Z
SFAC C H Br N Pb
UNIT 22 44 8 4 2
DFIX 1.7 C20 C2
DFIX 1.5 N8 C20

L.S. 50
PLAN  13
SIZE 2 2 1
TEMP 26.87
fmap 2
acta
REM <olex2.extras>
REM <HklSrc "%.\\mo_1020EAR_0m.hkl">
REM </olex2.extras>

WGHT    0.012000
FVAR       0.10583
PB1   5   -0.251940   -0.583527   -0.005237    11.00000    0.02933    0.02829 =
         0.04640    0.00071    0.00311    0.00040
BR2   3   -0.055345   -0.280332    0.009038    11.00000    0.04578    0.04441 =
         0.07679   -0.01190    0.01424   -0.01889
BR3   3   -0.439562   -0.894181   -0.005922    11.00000    0.04419    0.04680 =
         0.07873   -0.00230    0.00135   -0.01862
BR4   3   -0.240768   -0.612296    0.194935    11.00000    0.09556    0.04615 =
         0.04479   -0.00147   -0.00019    0.00486
BR5   3   -0.245462   -0.535705   -0.219417    11.00000    0.05015    0.07486 =
         0.05429   -0.00058    0.00179    0.00315
N3    4   -0.165384   -1.004880    0.176049    11.00000    0.03866    0.05358 =
         0.03930   -0.00180    0.00464   -0.00595
AFIX 137
H3A   2   -0.195063   -1.006949    0.115832    11.00000   -1.20000
H3B   2   -0.058754   -1.026004    0.183892    11.00000   -1.20000
H3C   2   -0.185702   -0.908377    0.198901    11.00000   -1.20000
AFIX   0
C9    1   -0.258700   -1.125670    0.224692    11.00000    0.06400    0.06394 =
         0.07409   -0.02480    0.01853   -0.01885
AFIX  23
H9A   2   -0.247868   -1.228652    0.194583    11.00000   -1.20000
H9B   2   -0.373878   -1.096807    0.221323    11.00000   -1.20000
AFIX   0
C10   1   -0.196581   -1.139009    0.327463    11.00000    0.06882    0.04100 =
         0.03746   -0.00199    0.01146   -0.00458
AFIX  13
H10   2   -0.078700   -1.161549    0.329995    11.00000   -1.20000
AFIX  66
C1    1   -0.381674   -0.929367    0.394920    11.00000    0.06903    0.07213 =
         0.05145   -0.00918    0.01182    0.00703
AFIX  43
H1    2   -0.472234   -0.989677    0.374429    11.00000   -1.20000
AFIX  65
C13   1   -0.224594   -0.981342    0.377653    11.00000    0.05555    0.04174 =
         0.02884    0.00168    0.00649    0.00025
C12   1   -0.089241   -0.891202    0.408280    11.00000    0.07151    0.07562 =
         0.04013    0.00687   -0.00955   -0.00939
AFIX  43
H12   2    0.015855   -0.925977    0.396727    11.00000   -1.20000
AFIX  65
C18   1   -0.110967   -0.749086    0.456173    11.00000    0.12375    0.05934 =
         0.06572   -0.00709   -0.00939   -0.02477
AFIX  43
H18   2   -0.020406   -0.688776    0.476663    11.00000   -1.20000
AFIX  65
C15   1   -0.268045   -0.697109    0.473440    11.00000    0.15978    0.05988 =
         0.05385   -0.00836    0.01766    0.02522
AFIX  43
H15   2   -0.282580   -0.602024    0.505483    11.00000   -1.20000
AFIX  65
C16   1   -0.403400   -0.787249    0.442814    11.00000    0.09945    0.09181 =
         0.06994    0.00436    0.02288    0.04117
AFIX  43
H16   2   -0.508496   -0.752473    0.454367    11.00000   -1.20000
AFIX   0
C14   1   -0.284309   -1.277521    0.373768    11.00000    0.17599    0.05861 =
         0.08053   -0.00534    0.05377   -0.03881
AFIX 137
H14A  2   -0.400738   -1.263969    0.364511    11.00000   -1.50000
H14B  2   -0.254585   -1.278255    0.439014    11.00000   -1.50000
H14C  2   -0.252529   -1.377059    0.346769    11.00000   -1.50000
AFIX   0

C20   1   -0.250238   -1.014689   -0.227349    11.00000    0.19482    0.10128 =
         0.19475    0.02538    0.09357   -0.02467
AFIX  23
H20A  2   -0.142265   -0.990504   -0.199614    11.00000   -1.20000
H20B  2   -0.318281   -0.921264   -0.218740    11.00000   -1.20000
AFIX   0
N8    4   -0.315894   -1.142615   -0.176568    11.00000    0.25081    0.06832 =
         0.09001    0.00561    0.01602    0.06470
AFIX 137
H8A   2   -0.375490   -1.205642   -0.214956    11.00000   -1.20000
H8B   2   -0.378994   -1.103480   -0.133604    11.00000   -1.20000
H8C   2   -0.234416   -1.199036   -0.149265    11.00000   -1.20000
AFIX   0
C2    1   -0.234268   -1.036015   -0.328265    11.00000    0.19622    0.17550 =
         0.14760    0.01711    0.03604    0.01654
AFIX 137
H2A   2   -0.219201   -1.147473   -0.341613    11.00000   -1.50000
H2B   2   -0.141439   -0.976418   -0.347357    11.00000   -1.50000
H2C   2   -0.331810   -0.997982   -0.361254    11.00000   -1.50000
AFIX   0
HKLF 4

REM  mo_1020EAR_0m in P21 #4
REM R1 =  0.0330 for    3762 Fo > 4sig(Fo)  and  0.0458 for all    4508 data
REM    155 parameters refined using      3 restraints

END

WGHT      0.0121      0.0000

REM Highest difference peak  0.685,  deepest hole -0.988,  1-sigma level  0.135
Q1    1  -0.1262 -0.4526  0.0004  11.00000  0.05    0.69
Q2    1  -0.4802 -1.0143  0.1610  11.00000  0.05    0.55
Q3    1  -0.2466 -0.7529 -0.0062  11.00000  0.05    0.55
Q4    1  -0.1256 -0.7050  0.0019  11.00000  0.05    0.54
Q5    1  -0.2285 -0.5892  0.0956  11.00000  0.05    0.51
Q6    1  -0.0763 -0.1894  0.0785  11.00000  0.05    0.51
Q7    1  -0.4440 -1.0801  0.2179  11.00000  0.05    0.48
Q8    1  -0.0363 -1.0846 -0.1671  11.00000  0.05    0.47
Q9    1  -0.4212 -0.5715  0.0134  11.00000  0.05    0.47
Q10   1  -0.3372 -0.9616 -0.1803  11.00000  0.05    0.46
Q11   1   0.0199 -1.0848 -0.0984  11.00000  0.05    0.45
Q12   1  -0.2333 -0.6372 -0.0454  11.00000  0.05    0.45
Q13   1  -0.5443 -1.0883 -0.2767  11.00000  0.05    0.45
;
_shelx_res_checksum                48904
_shelx_hkl_file
;
   1   0   0    0.76    0.17
  -1   0   0    1.04    0.24
  -1   0   0    0.86    0.16
   2   0   0  509.42   16.09
   2   0   0  537.86   16.64
  -2   0   0  519.49   16.65
  -2   0   0  531.32   16.16
   3   0   0    0.57    0.37
   3   0   0    0.78    0.25
  -3   0   0    0.81    0.32
   3   0   0    1.21    0.34
   4   0   0  395.39   13.11
   4   0   0  388.50   14.09
   4   0   0  430.07   13.39
  -4   0   0  418.93   13.45
  -4   0   0  412.32   14.30
  -4   0   0  417.96   13.41
  -5   0   0    2.44    0.62
   5   0   0    1.71    0.66
   5   0   0    3.36    0.65
  -5   0   0    2.52    0.72
  -5   0   0    2.75    1.00
   6   0   0  271.02    9.34
   6   0   0  266.81    9.23
   6   0   0  261.38   10.67
  -6   0   0  266.46   11.01
  -6   0   0  263.05    9.67
  -6   0   0  274.10    9.81
   7   0   0    0.38    0.43
  -7   0   0   -0.77    0.48
  -7   0   0    0.56    0.52
  -7   0   0    0.26    0.44
   7   0   0   -0.51    0.51
   7   0   0   -0.01    0.38
   8   0   0   23.85    1.74
  -8   0   0   23.20    3.01
   8   0   0   23.19    2.76
   8   0   0   20.90    3.15
  -8   0   0   23.03    2.13
  -8   0   0   17.78    2.00
  -9   0   0   -1.02    0.85
   9   0   0   -0.39    0.44
  -9   0   0    0.00    0.54
   9   0   0   -0.17    0.31
 -10   0   0   35.64    3.01
  10   0   0   37.46    2.18
  10   0   0   39.49    2.16
 -10   0   0   36.38    4.42
   0  -1   0    0.10    0.08
   0  -1   0    0.61    0.16
   0   1   0    0.17    0.08
   0   1   0    0.02    0.03
   1  -1   0  383.54   11.24
  -1  -1   0  298.86   10.83
  -1  -1   0  362.83   10.55
   1  -1   0  359.69   10.94
  -1   1   0  350.55   11.15
  -1   1   0  330.18   10.91
   1   1   0  342.69   10.88
  -2  -1   0   42.41    1.97
   2  -1   0   43.20    2.28
  -2  -1   0   41.07    1.51
  -2  -1   0   42.79    1.91
   2  -1   0   39.27    1.92
  -2   1   0   39.43    2.21
   2   1   0   43.82    1.95
  -2   1   0   40.21    1.96
   2   1   0   40.75    1.85
   3  -1   0  519.69   17.35
  -3  -1   0  520.34   16.79
  -3  -1   0  535.97   17.59
  -3  -1   0  545.64   17.49
   3  -1   0  539.32   18.14
  -3   1   0  564.76   18.20
  -3   1   0  534.86   17.48
   3   1   0  546.38   17.52
   3   1   0  576.52   17.46
  -3   1   0  594.06   17.02
  -4  -1   0   70.97    2.82
   4  -1   0   66.91    3.82
  -4  -1   0   72.69    3.37
  -4  -1   0   70.49    3.59
   4  -1   0   70.53    3.17
   4   1   0   67.69    3.42
  -4   1   0   62.28    3.22
   4   1   0   71.69    3.23
  -4   1   0   68.25    2.90
  -4   1   0   72.18    3.96
  -5  -1   0  170.55    6.72
   5  -1   0  165.54    7.44
  -5  -1   0  161.93    7.10
  -5  -1   0  160.91    6.02
   5  -1   0  167.29    6.39
   5   1   0  166.93    6.97
  -5   1   0  169.66    6.18
   5   1   0  178.51    6.56
  -5   1   0  166.27    7.54
  -5   1   0  163.58    6.65
   6  -1   0   16.74    2.14
   6  -1   0   19.63    1.69
  -6  -1   0   17.09    1.44
  -6  -1   0   18.67    2.16
   6  -1   0   14.80    1.48
  -6   1   0   16.07    1.71
  -6   1   0   17.98    2.30
   6   1   0   18.85    1.72
   6   1   0   20.18    1.21
   6   1   0   16.78    1.87
  -6   1   0   17.70    1.50
   7  -1   0  117.51    5.05
   7  -1   0  105.32    6.23
   7  -1   0  111.76    5.12
  -7  -1   0  109.86    4.83
  -7  -1   0  119.04    6.46
  -7  -1   0  118.59    5.66
   7   1   0  110.79    4.13
  -7   1   0  107.10    6.50
   7   1   0  108.19    4.14
  -7   1   0  117.31    5.03
  -7   1   0  103.22    6.24
   8  -1   0   -0.22    0.46
   8  -1   0    0.78    0.67
  -8  -1   0    0.85    0.58
  -8  -1   0   -0.82    0.75
   8  -1   0   -0.74    0.63
  -8   1   0    1.31    1.12
  -8   1   0    0.65    0.55
  -8   1   0    1.70    0.86
   8   1   0    0.31    0.30
  -9  -1   0   37.13    2.60
  -9  -1   0   42.00    4.28
   9  -1   0   35.87    2.62
   9  -1   0   42.65    4.25
  -9   1   0   43.76    3.34
  -9   1   0   40.24    4.45
  10  -1   0    0.28    0.69
 -10  -1   0   -0.39    2.01
 -10  -1   0    1.27    0.79
  10  -1   0    0.61    0.79
 -10   1   0   -0.68    1.24
 -10   1   0   -0.73    0.77
   0  -2   0  343.66   10.79
   0  -2   0  314.79   10.58
   0  -2   0  338.59   10.65
   0   2   0  340.37   10.64
   0   2   0  326.32   10.61
  -1  -2   0   39.65    1.78
  -1  -2   0   41.19    1.79
   1  -2   0   43.08    2.06
   1  -2   0   40.85    2.18
  -1   2   0   43.30    2.20
   1   2   0   43.12    1.99
  -1   2   0   45.57    2.10
   2  -2   0  895.73   29.41
  -2  -2   0  946.74   29.50
   2  -2   0 1000.00   30.10
  -2  -2   0  975.39   28.86
  -2   2   0  966.30   29.95
   2   2   0  940.57   29.36
  -2   2   0  920.17   29.47
  -3  -2   0   17.71    1.43
   3  -2   0   18.03    1.73
  -3  -2   0   16.35    0.88
  -3  -2   0   16.90    1.23
   3  -2   0   17.39    1.41
   3   2   0   15.99    0.70
   3   2   0   15.71    1.31
  -4  -2   0  298.89   10.36
  -4  -2   0  288.14   10.12
   4  -2   0  285.93   10.13
  -4  -2   0  272.57    9.05
   4  -2   0  285.10   11.08
  -4   2   0  280.51   11.00
  -4   2   0  283.52    9.23
   4   2   0  286.32   10.10
  -4   2   0  288.23   10.30
  -5  -2   0    6.81    0.69
  -5  -2   0    6.65    1.27
   5  -2   0    6.37    1.20
   5  -2   0    7.52    1.66
   5  -2   0    7.13    1.27
  -5  -2   0    5.52    1.13
  -5   2   0    5.35    1.11
  -5   2   0    6.16    1.35
  -5   2   0    6.05    1.45
  -6  -2   0   93.03    4.81
   6  -2   0   80.79    4.20
  -6  -2   0   86.43    3.55
   6  -2   0   85.48    4.48
  -6  -2   0   82.37    5.01
   6  -2   0   81.68    5.24
  -6   2   0   85.62    3.68
   6   2   0   88.02    4.37
  -6   2   0   85.38    5.39
  -6   2   0   94.38    4.74
  -7  -2   0    5.81    1.38
   7  -2   0    3.46    1.41
   7  -2   0    4.92    1.14
  -7  -2   0    5.11    0.87
  -7  -2   0    8.26    1.73
   7  -2   0    4.90    1.08
  -7   2   0    5.79    1.02
   7   2   0    4.24    1.06
  -7   2   0    5.45    1.73
  -7   2   0    6.23    1.43
  -8  -2   0   90.50    5.73
  -8  -2   0   81.24    3.69
   8  -2   0   85.46    4.51
   8  -2   0   73.19    4.44
  -8   2   0   90.08    5.12
  -8   2   0   85.12    6.15
  -8   2   0   77.31    3.90
   9  -2   0    3.45    1.12
  -9  -2   0    2.52    0.72
  -9  -2   0    0.96    1.04
   9  -2   0    3.69    1.07
  -9   2   0    1.66    1.19
  -9   2   0    2.25    1.35
 -10  -2   0    9.52    2.57
  10  -2   0   10.83    1.76
 -10   2   0    5.98    2.14
 -10   2   0    7.81    1.88
   0  -3   0    0.04    0.21
   0  -3   0    0.14    0.18
   0  -3   0    0.22    0.22
   0   3   0    0.18    0.24
   0   3   0    0.07    0.16
  -1  -3   0  510.30   16.15
  -1  -3   0  510.44   15.96
   1  -3   0  521.02   16.90
   1  -3   0  477.54   16.49
  -1  -3   0  514.51   16.29
   1  -3   0  544.71   16.95
  -1   3   0  523.69   16.62
  -1   3   0  522.83   16.82
   1   3   0  491.83   16.38
   2  -3   0   10.61    1.15
   2  -3   0   14.23    1.49
  -2  -3   0   12.04    0.90
   2  -3   0   12.39    1.33
  -2   3   0   12.49    1.25
   2   3   0   12.57    1.18
  -2   3   0   12.48    1.37
  -3  -3   0   95.13    4.40
   3  -3   0   91.89    4.31
   3  -3   0   93.69    4.86
  -3  -3   0   97.00    3.66
  -3  -3   0   93.17    3.43
  -3   3   0   93.91    4.41
  -3   3   0   93.40    4.79
   3   3   0   92.84    4.22
   4  -3   0   11.03    1.90
  -4  -3   0    9.11    1.03
  -4  -3   0    8.74    0.71
   4  -3   0    9.13    1.25
   4  -3   0    5.91    1.13
  -4  -3   0    7.48    1.32
  -4   3   0    8.34    1.36
  -4   3   0    6.11    1.39
   4   3   0    9.77    1.23
   5  -3   0  283.38   11.99
   5  -3   0  281.42   11.07
  -5  -3   0  278.32    9.31
   5  -3   0  284.52   10.80
  -5  -3   0  295.80   10.64
  -5  -3   0  290.63   11.13
  -5   3   0  299.20   12.03
   5   3   0  296.08   10.78
  -5   3   0  302.60   11.21
  -5   3   0  294.72    9.46
   6  -3   0    4.32    1.22
   6  -3   0    6.32    1.40
  -6  -3   0    4.76    1.22
  -6  -3   0    4.18    0.60
   6  -3   0    3.92    1.39
  -6   3   0    6.68    1.51
  -6   3   0    7.78    1.95
   6   3   0    5.69    1.32
  -6   3   0    6.53    1.30
   7  -3   0   44.14    3.18
  -7  -3   0   41.26    2.03
   7  -3   0   44.04    3.36
  -7  -3   0   42.20    3.44
  -7   3   0   46.29    4.23
  -7   3   0   40.78    3.38
   7   3   0   47.06    3.26
  -7   3   0   42.04    2.22
   8  -3   0    1.58    1.32
   8  -3   0    1.70    0.92
  -8  -3   0    2.10    1.22
   8  -3   0    0.90    1.43
  -8  -3   0    1.53    0.44
  -8   3   0    2.23    1.29
   8   3   0    1.25    0.89
  -8   3   0    2.01    0.60
  -8   3   0    2.64    1.88
   9  -3   0   22.12    2.44
  -9  -3   0   16.49    3.05
  -9   3   0   20.97    3.87
  -9   3   0   16.04    2.64
  10  -3   0    0.19    0.95
 -10  -3   0    1.84    1.30
 -10   3   0    0.86    1.49
 -10   3   0   -0.19    1.30
   0  -4   0  267.23    9.41
   0  -4   0  255.16    9.86
   0  -4   0  264.97    9.42
   0   4   0  282.75    9.39
   0   4   0  272.03    9.20
   1  -4   0   65.58    3.47
   1  -4   0   67.19    3.57
   1  -4   0   64.63    3.30
  -1  -4   0   65.60    3.03
  -1  -4   0   60.85    2.76
  -1  -4   0   65.46    3.16
  -1   4   0   67.93    3.35
  -1   4   0   63.58    3.38
   1   4   0   62.79    3.09
  -2  -4   0  187.98    6.51
   2  -4   0  181.03    7.63
  -2  -4   0  178.44    6.59
   2  -4   0  186.80    7.20
  -2  -4   0  173.43    6.09
   2  -4   0  172.53    7.42
  -2   4   0  187.01    7.59
   2   4   0  182.67    6.98
  -2   4   0  186.24    7.27
   3  -4   0    9.34    1.71
  -3  -4   0    5.51    0.71
   3  -4   0    7.40    1.47
  -3  -4   0    6.47    0.65
   3  -4   0    5.50    1.11
  -3   4   0    8.83    1.29
  -3   4   0    6.87    2.01
   3   4   0    8.27    1.17
   4  -4   0  177.81    8.33
   4  -4   0  163.02    8.48
   4  -4   0  182.99    7.85
  -4  -4   0  173.78    6.14
  -4  -4   0  176.97    6.42
   4   4   0  171.03    7.19
  -4   4   0  181.44    7.67
  -4   4   0  186.24    8.25
   5  -4   0    1.35    0.80
  -5  -4   0    0.98    0.54
  -5  -4   0    1.83    0.45
   5  -4   0    0.30    0.57
   5  -4   0    2.05    1.11
   5   4   0    1.55    0.73
  -5   4   0    1.04    0.85
  -5   4   0    1.68    0.88
  -5   4   0    2.10    0.42
  -6  -4   0   59.32    2.48
  -6  -4   0   64.79    3.71
   6  -4   0   64.51    4.26
   6  -4   0   58.36    3.89
  -6   4   0   69.36    4.39
   6   4   0   61.50    3.87
  -6   4   0   60.45    2.48
  -6   4   0   65.81    4.91
   7  -4   0   10.17    1.94
  -7  -4   0    9.98    1.91
   7   4   0    8.32    1.71
  -7   4   0    7.18    0.73
  -7   4   0    5.87    1.66
  -7   4   0   12.26    2.63
   8  -4   0   31.28    3.02
  -8  -4   0   27.39    2.96
  -8   4   0   31.88    3.99
   8   4   0   30.50    2.92
  -8   4   0   24.01    2.92
   9  -4   0    5.74    1.57
  -9  -4   0    2.00    1.35
  -9   4   0    5.29    1.68
  -9   4   0    2.95    1.53
   0  -5   0    0.25    0.44
   0  -5   0    0.85    0.49
   0  -5   0   -0.12    0.31
   0   5   0    0.31    0.36
   0   5   0    0.05    0.32
  -1  -5   0  102.16    5.64
   1  -5   0  112.37    5.38
   1  -5   0  111.25    5.03
  -1  -5   0   98.67    4.32
  -1  -5   0  102.67    4.60
   1  -5   0   97.95    5.02
  -1   5   0  115.91    5.17
  -1   5   0  110.04    4.37
   1   5   0  112.46    4.73
   2  -5   0    4.31    1.14
  -2  -5   0    4.00    0.89
  -2  -5   0    3.06    0.54
   2  -5   0    2.96    0.92
  -2  -5   0    3.20    0.74
   2  -5   0    4.37    1.09
  -2   5   0    3.52    1.10
   2   5   0    2.58    0.70
  -2   5   0    2.37    0.81
  -3  -5   0  240.27    8.56
   3  -5   0  244.86   10.35
  -3  -5   0  228.13    7.89
  -3  -5   0  254.24    7.89
   3  -5   0  242.22    9.63
   3  -5   0  235.81    9.99
  -3  -5   0  248.08    8.70
  -3   5   0  243.68    9.73
  -3   5   0  244.50   10.13
   3   5   0  247.55    9.38
   4  -5   0    1.97    1.02
  -4  -5   0    2.07    0.58
  -4  -5   0    1.51    0.46
   4  -5   0    1.11    0.66
   4  -5   0    0.88    0.69
  -4  -5   0    2.09    0.49
   4   5   0    0.64    0.63
  -4   5   0    0.84    0.62
  -4   5   0    1.96    0.99
   5  -5   0   11.35    2.36
   5  -5   0   13.84    2.18
  -5  -5   0   13.48    1.12
  -5  -5   0   13.61    1.13
  -5  -5   0   13.11    1.25
   5   5   0   16.03    1.89
  -5   5   0   14.53    2.08
  -5   5   0   11.30    2.15
  -6  -5   0    0.24    0.30
   6  -5   0    0.25    0.62
  -6  -5   0   -0.10    0.43
  -6  -5   0   -0.06    0.26
   6  -5   0    1.44    0.94
  -6   5   0    0.24    0.79
  -6   5   0    0.41    0.95
   6   5   0    0.06    0.57
   7  -5   0   60.26    4.18
   7  -5   0   55.99    5.04
   7  -5   0   56.62    4.45
  -7  -5   0   50.35    3.46
  -7   5   0   53.25    4.30
  -7   5   0   60.21    5.23
   7   5   0   54.63    4.00
  -8  -5   0    1.21    1.01
   8  -5   0   -0.07    0.93
  -8   5   0    0.44    1.06
   8   5   0    0.52    0.87
  -8   5   0    0.54    0.98
   9  -5   0   15.82    2.64
  -9  -5   0   10.81    2.20
   9   5   0   14.13    2.48
  -9   5   0   17.94    3.49
  -9   5   0   16.76    2.84
   0  -6   0  154.92    6.64
   0  -6   0  160.62    6.81
   0  -6   0  156.00    7.09
   0   6   0  161.24    6.57
   0   6   0  153.12    7.00
   1  -6   0   18.42    2.00
  -1  -6   0   18.95    1.97
  -1  -6   0   17.95    1.78
  -1  -6   0   15.85    1.53
   1  -6   0   17.44    2.11
   1  -6   0   21.19    2.05
  -1   6   0   21.02    2.00
  -1   6   0   17.48    1.49
   1   6   0   16.85    1.66
   2  -6   0   45.94    3.49
  -2  -6   0   45.81    2.79
   2  -6   0   47.67    3.24
  -2  -6   0   43.05    4.40
  -2  -6   0   42.13    2.19
   2  -6   0   48.53    3.59
   2   6   0   44.69    2.91
  -2   6   0   44.01    3.31
  -2   6   0   43.35    2.33
   3  -6   0    7.58    1.85
   3  -6   0    6.07    1.34
   3  -6   0    4.09    1.18
  -3  -6   0    6.64    1.16
  -3  -6   0    6.12    1.09
  -3   6   0    5.32    0.74
  -3   6   0    5.05    1.25
   3   6   0    3.50    0.96
  -3   6   0    4.47    1.33
   4  -6   0   41.35    3.63
  -4  -6   0   41.63    2.45
  -4  -6   0   43.00    2.55
   4  -6   0   43.15    3.90
   4  -6   0   41.12    3.29
  -4   6   0   36.76    1.88
  -4   6   0   45.20    3.54
   4   6   0   39.77    3.03
  -4   6   0   39.35    3.65
  -5  -6   0    0.17    0.38
   5  -6   0    0.94    0.81
   5  -6   0   -0.30    0.58
  -5  -6   0    0.02    0.36
   5  -6   0   -0.94    0.80
   5   6   0    0.33    0.70
  -5   6   0    0.18    0.72
  -5   6   0    1.29    1.15
   6  -6   0   56.45    5.12
  -6  -6   0   53.91    2.61
  -6  -6   0   49.54    2.53
  -6  -6   0   50.27    2.48
   6  -6   0   57.50    4.19
   6   6   0   54.03    3.90
  -6   6   0   55.20    4.45
  -6   6   0   53.29    4.85
   7  -6   0    1.33    1.09
  -7  -6   0    2.02    0.68
  -7   6   0    1.23    1.36
  -7   6   0    3.38    1.74
   7   6   0    2.47    1.02
  -8  -6   0    6.16    1.20
   8  -6   0    7.94    1.93
  -8   6   0    5.49    2.07
   8   6   0    5.85    1.67
   0  -7   0   -0.13    0.50
   0  -7   0    0.70    0.66
   0  -7   0    0.36    0.63
   0   7   0   -0.27    0.45
   0   7   0    0.24    0.43
  -1  -7   0   72.90    3.76
   1  -7   0   75.08    4.80
  -1  -7   0   75.03    4.25
   1  -7   0   66.50    4.31
  -1  -7   0   76.97    4.51
   1  -7   0   70.80    4.33
   1   7   0   71.60    3.91
  -1   7   0   76.78    4.59
  -1   7   0   73.41    3.62
   2  -7   0    6.34    1.52
  -2  -7   0    7.31    1.50
   2  -7   0    4.21    1.17
  -2  -7   0    5.93    0.83
   2  -7   0    6.73    1.61
  -2  -7   0    7.76    1.44
   2   7   0    6.36    1.25
  -2   7   0    5.99    0.99
  -2   7   0    6.36    1.57
   3  -7   0   26.84    2.95
   3  -7   0   27.02    3.04
   3  -7   0   21.62    2.49
  -3  -7   0   24.84    2.14
  -3  -7   0   19.52    2.51
   3   7   0   25.31    2.40
  -3   7   0   25.51    1.68
  -3   7   0   30.83    3.03
   4  -7   0    6.92    1.89
   4  -7   0    6.61    1.64
  -4  -7   0    7.16    1.28
  -4  -7   0    8.27    1.42
   4  -7   0    6.42    1.73
  -4   7   0   10.83    2.25
  -4   7   0    8.98    0.88
   4   7   0    7.19    1.44
   5  -7   0   53.05    4.07
  -5  -7   0   43.85    2.82
   5  -7   0   49.24    4.82
  -5  -7   0   49.59    2.91
   5  -7   0   48.97    4.33
  -5   7   0   50.72    4.55
   5   7   0   45.32    3.64
   6  -7   0    1.50    0.98
  -6  -7   0    1.34    0.62
  -6  -7   0    0.91    0.57
  -6   7   0    1.26    1.86
   6   7   0    1.73    1.04
   7  -7   0    7.58    1.88
  -7  -7   0    6.30    0.74
   7   7   0    7.34    1.91
   8  -7   0    1.61    1.87
   8   7   0   -0.01    0.81
  -8   7   0    1.08    1.58
   0  -8   0    3.86    1.13
   0  -8   0    6.84    1.74
   0  -8   0    4.66    1.41
   0   8   0    3.63    0.98
  -1  -8   0    0.72    0.79
   1  -8   0    0.53    0.70
  -1  -8   0    1.22    0.59
  -1  -8   0    0.56    0.80
   1  -8   0    0.32    0.77
   1  -8   0    0.55    0.71
  -1   8   0    1.12    0.59
  -1   8   0   -0.21    0.73
   1   8   0    0.57    0.60
   2  -8   0   48.24    4.05
   2  -8   0   48.49    4.26
   2  -8   0   59.00    4.24
  -2  -8   0   55.17    2.66
  -2  -8   0   59.28    3.83
  -2  -8   0   51.19    3.86
  -2   8   0   58.20    4.15
   2   8   0   50.15    3.50
  -2   8   0   54.23    2.98
   3  -8   0    1.28    1.08
  -3  -8   0    2.95    1.03
   3  -8   0    1.69    0.99
  -3  -8   0    2.34    0.93
   3  -8   0    2.34    1.36
  -3   8   0    2.57    0.72
  -3   8   0    2.74    1.20
   3   8   0    2.47    1.01
   4  -8   0   22.84    3.06
   4  -8   0   22.51    2.81
  -4  -8   0   19.74    2.09
  -4  -8   0   18.58    2.00
   4  -8   0   23.05    4.75
   4   8   0   21.19    2.37
  -4   8   0   19.42    1.40
  -4   8   0   20.85    2.93
   5  -8   0    0.20    1.29
   5  -8   0   -1.23    0.92
  -5  -8   0    0.53    0.67
  -5  -8   0    0.62    0.61
   5   8   0    0.93    0.77
  -5   8   0   -1.41    0.77
  -6  -8   0    4.72    1.12
   6  -8   0    6.32    1.86
  -6  -8   0    5.42    1.10
  -6   8   0    5.94    2.14
   6   8   0    4.04    1.39
  -7  -8   0    0.31    0.44
   7  -8   0   -0.27    1.09
  -7  -8   0    0.16    0.48
  -7   8   0    2.09    1.54
   7   8   0   -0.21    0.85
   0  -9   0    0.85    1.01
   0  -9   0    0.90    0.76
   0   9   0    0.09    0.48
   1  -9   0   26.18    3.01
  -1  -9   0   22.09    2.76
  -1  -9   0   21.29    2.05
   1  -9   0   19.22    2.63
   1  -9   0   22.01    3.06
  -1  -9   0   24.94    2.89
   1   9   0   21.31    2.21
  -1   9   0   23.78    2.62
  -1   9   0   23.39    2.08
   2  -9   0    3.06    1.48
   2  -9   0    5.25    3.01
   2  -9   0    3.16    1.46
  -2  -9   0    1.63    1.04
  -2  -9   0    1.14    0.91
   2   9   0    2.30    1.03
  -2   9   0    2.61    1.26
  -2   9   0    3.01    0.87
   3  -9   0   13.23    2.59
  -3  -9   0   13.77    2.30
   3  -9   0   11.87    2.69
  -3  -9   0   12.96    2.23
   3  -9   0   12.94    2.77
  -3   9   0   13.25    2.53
  -3   9   0   12.80    1.36
   3   9   0   11.70    2.35
   4  -9   0    2.29    1.42
   4  -9   0    4.98    1.81
  -4  -9   0    3.14    1.22
  -4  -9   0    5.27    1.42
  -4   9   0    3.68    1.51
  -4   9   0    4.37    0.78
   4   9   0    3.49    1.30
  -5  -9   0   10.83    1.89
   5  -9   0   12.68    2.65
  -5  -9   0    8.57    1.60
  -5   9   0   10.93    2.48
   5   9   0    7.60    1.65
   0 -10   0   26.51    3.16
   0 -10   0   24.81    3.45
   0 -10   0   22.97    2.73
   0  10   0   25.62    2.42
  -1 -10   0    1.09    0.72
   1 -10   0    0.37    0.97
  -1 -10   0   -1.03    1.08
  -1 -10   0   -1.16    0.66
   1 -10   0   -1.15    0.74
   1 -10   0   -0.95    1.16
   1  10   0   -0.28    0.61
  -1  10   0   -0.35    0.48
  -2 -10   0    6.71    1.78
   2 -10   0    4.38    1.74
  -2 -10   0    3.49    1.31
   2 -10   0    6.23    2.05
  -2  10   0    3.20    1.55
   2  10   0    3.33    1.19
  -2  10   0    3.75    1.08
  -3 -10   0    0.20    0.78
   3 -10   0    1.15    1.47
   3 -10   0   -0.02    0.90
  -3 -10   0    0.97    1.15
  -3  10   0    0.72    1.01
   3  10   0    0.48    0.70
  -3  10   0   -0.12    0.49
  -4 -10   0   12.51    2.12
   4 -10   0    6.17    1.70
  -4 -10   0   12.59    2.42
  -4  10   0   13.59    2.76
   4  10   0    8.48    1.87
  10   0  -1   28.10    1.56
 -10   0   1   27.29    4.00
  10   0  -1   26.18    1.56
   9   0  -1    0.07    0.39
  -9   0   1   -0.23    0.65
  -9   0   1   -0.26    0.54
   9   0  -1    0.10    0.42
  -9   0   1    0.11    1.09
   8   0  -1    6.32    0.99
  -8   0   1    7.38    1.50
  -8   0   1    6.76    1.25
  -8   0   1    5.54    1.75
  -7   0   1    0.88    0.63
  -7   0   1    0.26    0.70
   7   0  -1    0.11    0.34
  -7   0   1   -0.06    0.40
   7   0  -1    0.55    0.66
   6   0  -1  162.63    5.94
   6   0  -1  166.03    5.98
   6   0  -1  156.48    7.42
  -6   0   1  152.61    6.27
  -6   0   1  172.53    6.73
  -6   0   1  169.45    7.76
   5   0  -1    2.13    0.72
   5   0  -1    2.41    0.53
   5   0  -1    2.72    0.56
  -5   0   1    1.87    0.81
  -5   0   1    1.89    0.54
  -5   0   1    2.12    0.63
   4   0  -1  226.34    8.87
  -4   0   1  240.15    9.04
  -4   0   1  245.02    8.32
   4   0  -1  234.35    7.87
   4   0  -1  235.98    7.84
  -3   0   1    1.48    0.40
   3   0  -1    1.82    0.34
   3   0  -1    1.83    0.36
   3   0  -1    1.03    0.40
  -3   0   1    1.87    0.39
  -3   0   1    2.39    0.49
   2   0  -1  107.41    3.52
  -2   0   1  102.96    4.07
  -2   0   1  102.63    3.54
  -2   0   1  108.42    3.79
   2   0  -1  101.55    4.06
   1   0   1    4.47    0.38
  -1   0  -1    4.07    0.44
  -1   0  -1    4.52    0.48
   2   0   1   34.32    1.44
  -2   0  -1   30.66    1.49
  -2   0  -1   33.19    1.84
   2   0   1   31.36    1.75
   2   0   1   30.98    1.47
  -2   0  -1   32.04    1.46
   3   0   1    2.45    0.58
   3   0   1    3.88    0.53
  -3   0  -1    3.59    0.52
   3   0   1    4.75    0.55
  -3   0  -1    4.33    0.67
  -3   0  -1    4.43    0.85
   4   0   1  181.68    6.57
   4   0   1  182.72    7.41
  -4   0  -1  186.49    6.77
  -4   0  -1  188.41    7.62
  -4   0  -1  191.69    6.73
   4   0   1  191.88    6.60
  -5   0  -1    1.00    0.69
   5   0   1    1.08    0.47
   5   0   1    1.19    0.59
  -5   0  -1    0.62    0.45
   5   0   1    1.53    0.49
  -5   0  -1    1.06    0.47
  -6   0  -1  136.50    5.57
  -6   0  -1  125.49    5.55
   6   0   1  129.19    6.37
  -6   0  -1  125.47    6.60
   6   0   1  129.85    5.20
  -7   0  -1    6.24    1.23
   7   0   1    5.28    0.98
   7   0   1    4.09    1.21
  -7   0  -1    4.08    1.44
   8   0   1    8.10    1.90
  -8   0  -1    9.17    2.13
   8   0   1   10.60    1.26
  -8   0  -1    8.80    1.59
   8   0   1   11.00    1.34
   9   0   1    2.33    1.22
   9   0   1   -0.01    0.72
   9   0   1    2.52    0.82
  -9   0  -1    1.02    0.78
  -9   0  -1    1.59    1.33
  10   0   1   32.81    2.18
 -10   0  -1   24.32    2.59
 -10   0  -1   32.66    4.40
 -10  -1   1   -0.31    1.26
 -10   1   1    1.17    1.45
   9  -1  -1   29.32    2.18
  -9  -1   1   26.46    3.60
  -9  -1   1   27.40    2.89
   9  -1  -1   26.30    2.12
  -9   1   1   29.17    3.80
  -9   1   1   22.79    2.27
  -9   1   1   28.23    2.66
  -8  -1   1    0.36    0.75
  -8  -1   1    0.04    0.90
   8  -1  -1   -0.31    0.47
  -8  -1   1    0.76    0.50
   8  -1  -1    1.25    0.59
   8  -1  -1    0.78    0.81
  -8   1   1   -0.71    0.45
  -8   1   1    0.42    0.99
   7  -1  -1   69.90    3.57
  -7  -1   1   64.68    4.58
  -7  -1   1   67.99    3.27
  -7  -1   1   69.33    4.08
   7  -1  -1   69.53    3.50
   7  -1  -1   66.75    4.77
  -7   1   1   70.96    4.99
   7   1  -1   70.00    2.55
  -7   1   1   72.00    3.71
  -7   1   1   67.56    3.85
   6  -1  -1   30.72    2.11
  -6  -1   1   33.11    2.45
  -6  -1   1   30.18    1.79
   6  -1  -1   29.11    2.76
   6  -1  -1   31.98    2.08
  -6  -1   1   29.43    2.71
   6   1  -1   28.29    1.33
  -6   1   1   30.07    2.08
  -6   1   1   28.37    2.20
  -6   1   1   30.66    2.90
   6   1  -1   29.67    1.38
   5  -1  -1   79.11    4.46
   5  -1  -1   77.70    3.53
  -5  -1   1   76.73    3.16
  -5  -1   1   77.70    4.25
  -5  -1   1   81.81    3.95
   5  -1  -1   84.34    3.71
   5   1  -1   77.25    2.77
  -5   1   1   75.50    4.48
  -5   1   1   76.90    3.49
  -5   1   1   78.77    3.78
   5   1  -1   75.80    2.74
  -4  -1   1   56.91    2.93
  -4  -1   1   56.97    3.17
   4  -1  -1   54.02    2.72
  -4  -1   1   56.00    2.26
   4  -1  -1   56.68    2.71
   4  -1  -1   54.24    3.31
   4   1  -1   58.75    2.87
  -4   1   1   57.49    3.43
   4   1  -1   56.42    1.98
  -4   1   1   62.38    2.69
  -4   1   1   53.81    2.78
   4   1  -1   55.07    1.95
   3  -1  -1  316.10   10.46
   3  -1  -1  328.44   10.56
  -3  -1   1  324.72   10.83
  -3  -1   1  316.68    9.81
  -3  -1   1  324.60   10.69
   3  -1  -1  312.43   11.18
  -3   1   1  308.11   10.51
   3   1  -1  312.52   10.55
  -3   1   1  311.41   11.17
   2  -1  -1   80.31    3.59
   2  -1  -1   89.57    3.34
   2  -1  -1   80.57    3.21
  -2  -1   1   89.06    3.36
  -2  -1   1   83.20    3.32
   2   1  -1   87.51    3.34
  -2   1   1   82.76    3.62
  -2   1   1   81.54    3.24
   1  -1  -1  222.17    7.36
   1  -1  -1  230.18    7.44
  -1  -1   1  226.80    7.02
   1  -1  -1  225.45    7.61
   1   1  -1  252.67    7.46
  -1   1   1  235.89    7.46
  -1   1   1  241.11    7.64
   1   1  -1  202.64    6.94
   0  -1   1   16.38    0.84
   0  -1  -1   15.56    0.83
   0   1   1   15.87    0.83
   0   1   1   16.38    0.73
   0   1  -1   16.72    0.93
   0   1  -1   16.64    0.75
   1  -1   1  286.92    9.57
  -1  -1  -1  280.95    9.16
  -1  -1  -1  294.94    9.30
   1  -1   1  284.14    9.82
  -1   1  -1  299.74    9.60
  -1   1  -1  328.21   10.01
   1   1   1  316.16    9.32
   2  -1   1   27.73    1.54
  -2  -1  -1   29.77    1.31
  -2  -1  -1   30.64    1.52
   2  -1   1   27.81    1.84
   2   1   1   24.88    1.29
   2   1   1   27.49    1.40
   2   1   1   29.07    1.51
  -2   1  -1   27.52    1.82
  -2   1  -1   27.11    1.56
   3  -1   1  351.20   12.10
  -3  -1  -1  383.50   12.26
  -3  -1  -1  371.74   11.73
  -3  -1  -1  375.03   12.37
   3  -1   1  372.67   12.91
  -3   1  -1  370.09   12.94
  -3   1  -1  359.03   12.27
  -3   1  -1  378.33   11.58
   3   1   1  355.46   12.14
   3   1   1  379.41   12.12
  -4  -1  -1   80.07    3.64
  -4  -1  -1   71.00    3.15
  -4  -1  -1   78.70    3.90
   4  -1   1   76.15    3.48
   4  -1   1   73.26    4.10
   4   1   1   76.68    3.42
  -4   1  -1   81.72    3.72
   4   1   1   78.32    3.71
  -4   1  -1   78.98    3.10
  -4   1  -1   80.99    4.32
  -5  -1  -1   84.11    4.10
  -5  -1  -1   85.73    4.59
   5  -1   1   93.18    4.95
  -5  -1  -1   80.77    3.82
   5  -1   1   85.81    3.95
  -5   1  -1   86.43    4.21
   5   1   1   87.57    3.93
   5   1   1   87.87    4.32
  -5   1  -1   88.31    3.63
  -5   1  -1   87.26    4.95
   6  -1   1   15.31    2.06
  -6  -1  -1   14.57    2.01
   6  -1   1   16.03    1.53
  -6  -1  -1   16.67    1.45
  -6   1  -1   13.77    1.64
  -6   1  -1   14.31    2.12
   6   1   1   12.67    1.65
  -6   1  -1   13.40    1.29
   6   1   1   14.91    1.50
  -7  -1  -1   65.10    3.57
  -7  -1  -1   73.47    4.90
   7  -1   1   66.66    4.77
   7  -1   1   71.30    3.68
   7   1   1   73.12    3.83
  -7   1  -1   69.52    5.04
  -7   1  -1   68.16    4.09
   7   1   1   70.30    4.42
  -8  -1  -1    3.97    1.02
   8  -1   1    0.55    0.85
  -8  -1  -1    2.68    1.27
   8  -1   1    2.29    0.86
   8  -1   1    3.50    0.94
   8   1   1    2.37    1.06
   8   1   1    3.40    0.68
  -8   1  -1    2.57    1.03
   8   1   1    4.02    0.71
  -8   1  -1    2.53    1.35
  -9  -1  -1   28.82    3.60
  -9  -1  -1   23.52    2.17
   9  -1   1   24.43    3.41
   9  -1   1   24.02    2.18
  -9   1  -1   30.05    3.70
   9   1   1   25.70    1.49
   9   1   1   23.51    1.47
  -9   1  -1   25.36    2.66
  10  -1   1    1.70    0.81
 -10  -1  -1    3.58    2.63
  10  -1   1    2.81    0.97
 -10  -1  -1   -0.08    1.00
 -10   1  -1    2.53    1.11
 -10   1  -1    2.18    1.57
  10  -2  -1    7.39    1.54
 -10  -2   1    2.22    1.66
 -10   2   1    2.29    1.80
   9  -2  -1    5.41    1.33
   9  -2  -1    5.83    1.36
  -9  -2   1    7.02    2.05
  -9   2   1    5.40    2.03
  -9   2   1    3.43    1.21
  -9   2   1    3.02    0.93
  -8  -2   1   68.72    5.02
  -8  -2   1   65.75    4.45
   8  -2  -1   67.99    3.87
  -8  -2   1   61.58    2.84
   8  -2  -1   71.46    4.01
  -8   2   1   56.68    3.85
  -8   2   1   64.82    4.17
  -8   2   1   69.08    5.44
  -7  -2   1    2.14    0.52
  -7  -2   1    2.92    1.13
   7  -2  -1    3.22    0.97
   7  -2  -1    2.66    1.06
  -7  -2   1    2.35    1.12
   7  -2  -1    1.94    0.82
  -7   2   1    2.93    1.05
  -7   2   1    2.72    0.78
  -7   2   1    5.03    1.72
   6  -2  -1   52.05    3.96
  -6  -2   1   49.18    2.18
  -6  -2   1   49.57    3.55
   6  -2  -1   55.53    3.28
  -6  -2   1   49.54    3.35
   6  -2  -1   51.19    3.05
   6   2  -1   56.36    3.31
  -6   2   1   56.38    3.42
  -6   2   1   51.38    2.69
  -6   2   1   48.62    3.88
  -5  -2   1   18.91    3.22
  -5  -2   1   21.55    1.10
   5  -2  -1   21.77    2.34
   5  -2  -1   19.22    1.71
   5  -2  -1   24.33    2.05
  -5  -2   1   24.19    2.07
  -5   2   1   20.21    1.87
  -5   2   1   21.07    2.32
   5   2  -1   22.67    1.86
  -5   2   1   22.28    1.50
  -4  -2   1  139.76    5.74
  -4  -2   1  145.71    5.89
   4  -2  -1  137.17    6.41
   4  -2  -1  144.44    5.82
  -4  -2   1  138.73    4.50
   4  -2  -1  135.79    5.62
   4   2  -1  142.82    5.72
  -4   2   1  137.74    6.38
  -4   2   1  139.53    5.79
  -3  -2   1   56.99    2.70
   3  -2  -1   56.60    2.91
   3  -2  -1   54.55    3.24
   3  -2  -1   54.67    2.77
  -3  -2   1   57.37    2.90
   3   2  -1   56.03    2.79
  -3   2   1   56.28    3.23
  -3   2   1   58.04    2.89
  -2  -2   1  527.91   15.83
  -2  -2   1  524.13   15.81
   2  -2  -1  528.71   16.63
  -2  -2   1  482.29   16.60
   2  -2  -1  517.95   17.11
   2  -2  -1  509.67   16.77
  -2   2   1  518.60   17.04
  -2   2   1  534.14   16.70
   2   2  -1  539.30   16.65
   1  -2  -1    0.77    0.26
   1  -2  -1    1.63    0.46
  -1  -2   1    1.21    0.32
   1  -2  -1    0.94    0.31
  -1  -2   1    1.39    0.31
   1   2  -1    1.55    0.38
  -1   2   1    1.61    0.40
  -1   2   1    1.70    0.42
   0  -2   1  129.36    4.30
   0  -2   1  115.77    4.43
   0  -2  -1  121.35    4.24
   0  -2  -1  119.85    4.45
   0  -2   1  119.50    4.56
   0   2   1  126.10    4.47
   0   2  -1  126.73    4.59
   0   2  -1  133.17    4.30
   0   2  -1  121.37    4.41
   0   2   1  129.62    4.27
   1  -2   1  158.82    5.99
   1  -2   1  163.68    5.76
  -1  -2  -1  155.02    5.37
  -1   2  -1  164.07    6.03
  -1   2  -1  154.23    5.71
   1   2   1  153.96    5.33
  -1   2  -1  160.49    5.03
   2  -2   1  397.80   13.62
  -2  -2  -1  426.14   13.03
   2  -2   1  434.92   14.26
  -2  -2  -1  415.25   12.88
  -2   2  -1  409.82   14.18
   2   2   1  423.55   12.97
   2   2   1  417.53   13.54
  -2   2  -1  401.90   13.71
  -3  -2  -1    2.64    0.46
   3  -2   1    3.56    1.04
  -3  -2  -1    2.46    0.52
   3  -2   1    1.65    0.50
  -3   2  -1    2.26    0.64
   3   2   1    1.99    0.53
   3   2   1    2.57    0.48
  -3   2  -1    2.11    0.55
   4  -2   1   92.10    4.79
  -4  -2  -1   83.64    3.26
   4  -2   1   87.14    3.99
  -4  -2  -1   84.77    3.89
  -4   2  -1   81.20    4.04
   4   2   1   85.90    3.89
   4   2   1   68.62    3.95
  -4   2  -1   80.33    4.63
  -4   2  -1   82.54    3.00
  -5  -2  -1    4.54    1.07
   5  -2   1    5.33    0.99
  -5  -2  -1    4.68    0.73
   5  -2   1    5.37    1.40
  -5   2  -1    5.08    1.32
  -5   2  -1    6.30    0.67
   5   2   1    5.16    1.08
  -5   2  -1    4.94    1.12
   5   2   1    4.61    0.91
   6  -2   1   53.58    3.15
  -6  -2  -1   47.43    2.50
  -6  -2  -1   49.82    3.48
   6  -2   1   55.40    4.10
  -6   2  -1   48.41    3.95
   6   2   1   47.17    2.03
   6   2   1   49.08    3.03
  -6   2  -1   51.08    2.44
  -6   2  -1   50.68    3.38
  -7  -2  -1   15.84    2.58
   7  -2   1   16.84    1.98
   7  -2   1   16.62    2.86
   7  -2   1   18.35    1.92
  -7  -2  -1   19.60    1.58
  -7   2  -1   16.85    3.04
  -7   2  -1   19.98    2.23
   7   2   1   17.97    1.00
   7   2   1   18.61    1.91
  -8  -2  -1   62.37    4.73
  -8  -2  -1   60.63    3.27
   8  -2   1   68.16    3.95
  -8   2  -1   61.75    4.22
  -8   2  -1   60.27    5.16
   8   2   1   63.63    3.93
   9  -2   1    2.14    1.02
  -9  -2  -1    1.67    1.28
  -9  -2  -1    0.56    0.61
   9  -2   1    1.22    0.98
  -9   2  -1    0.61    1.21
  -9   2  -1    0.69    0.96
  10  -2   1    6.28    1.55
 -10  -2  -1    6.58    1.14
 -10  -2  -1    2.52    1.66
 -10   2  -1    4.36    1.99
 -10   2  -1    6.73    2.06
  10  -3  -1   -0.06    0.85
 -10  -3   1   -1.07    1.23
 -10   3   1   -0.73    0.98
   9  -3  -1   16.50    2.16
  -9  -3   1   18.09    3.09
  -9   3   1   12.33    2.86
  -9   3   1    9.23    1.32
   8  -3  -1    3.95    1.20
   8  -3  -1    5.20    1.86
  -8  -3   1    4.55    1.49
  -8   3   1    4.31    0.87
  -8   3   1    2.62    1.16
  -8   3   1    5.22    1.82
  -7  -3   1   30.76    2.93
  -7  -3   1   30.81    2.89
   7  -3  -1   27.53    2.59
   7  -3  -1   28.75    2.53
  -7   3   1   28.70    2.73
  -7   3   1   26.85    3.35
   7   3  -1   29.67    2.64
  -7   3   1   29.93    1.92
  -6  -3   1   -0.10    0.42
   6  -3  -1    1.03    0.88
  -6  -3   1    0.09    0.52
   6  -3  -1    0.78    0.60
   6  -3  -1    0.68    0.64
  -6   3   1    0.44    0.36
   6   3  -1   -0.61    0.38
  -6   3   1   -0.28    0.72
  -6   3   1    0.10    0.56
   5  -3  -1  230.96    8.80
   5  -3  -1  238.07    9.17
  -5  -3   1  226.55    8.74
  -5  -3   1  222.58    9.07
   5  -3  -1  226.80    9.97
  -5   3   1  229.90    9.13
   5   3  -1  220.37    8.77
  -5   3   1  220.43    7.77
  -5   3   1  215.68    9.73
   4  -3  -1   43.33    2.99
   4  -3  -1   45.15    3.31
  -4  -3   1   45.76    2.55
  -4  -3   1   41.39    1.64
   4  -3  -1   43.05    2.73
  -4  -3   1   44.11    2.87
  -4   3   1   44.50    3.22
  -4   3   1   42.15    2.82
   3  -3  -1   36.76    2.50
   3  -3  -1   39.89    2.81
  -3  -3   1   35.05    1.56
   3  -3  -1   35.16    2.30
  -3  -3   1   35.47    1.56
  -3   3   1   38.16    2.42
  -3   3   1   39.64    2.74
   3   3  -1   42.13    2.41
   2  -3  -1    3.24    0.81
  -2  -3   1    4.78    0.95
   2  -3  -1    2.82    0.64
   2  -3  -1    5.03    0.91
  -2  -3   1    4.00    0.50
  -2  -3   1    4.63    0.54
  -2   3   1    3.99    0.94
  -2   3   1    3.53    0.76
   1  -3  -1  344.28   11.90
  -1  -3   1  342.87   11.39
  -1  -3   1  343.73   11.45
  -1  -3   1  370.72   11.78
  -1  -3   1  358.31   11.60
   1  -3  -1  335.39   11.69
   1  -3  -1  355.98   12.00
  -1   3   1  360.93   11.87
   1   3  -1  359.56   11.63
   0  -3  -1   50.00    2.45
   0  -3   1   48.44    2.46
   0  -3   1   47.84    2.55
   0  -3  -1   50.20    2.55
   0  -3  -1   51.16    2.32
   0   3  -1   55.91    2.34
   0   3  -1   52.31    2.47
   0   3  -1   56.70    2.65
   0   3   1   56.57    2.39
   0   3   1   55.48    2.58
   1  -3   1  304.32   10.72
  -1  -3  -1  310.49    9.70
  -1  -3  -1  317.83   10.43
   1  -3   1  315.14   11.08
  -1   3  -1  327.90   11.10
   1   3   1  306.74   10.31
  -1   3  -1  308.13   10.68
  -1   3  -1  324.77    9.98
  -2  -3  -1   72.02    2.98
   2  -3   1   66.25    3.43
   2   3   1   75.32    2.94
   2   3   1   73.37    3.39
  -2   3  -1   71.84    3.62
  -2   3  -1   75.26    3.90
   3  -3   1   34.06    2.39
  -3  -3  -1   37.32    1.80
  -3  -3  -1   38.88    1.90
   3  -3   1   39.93    2.93
   3   3   1   44.18    2.51
  -3   3  -1   40.69    2.96
  -3   3  -1   47.49    2.77
   4  -3   1   -0.12    0.38
  -4  -3  -1    0.38    0.28
   4  -3   1    0.35    0.93
  -4  -3  -1    0.29    0.33
   4   3   1    0.70    0.46
  -4   3  -1    0.64    0.49
  -4   3  -1    0.67    0.73
   5  -3   1  190.54    9.03
  -5  -3  -1  191.20    7.65
  -5  -3  -1  191.01    6.80
   5  -3   1  194.73    7.96
   5   3   1  201.19    7.87
   5   3   1  195.92    6.24
  -5   3  -1  206.89    9.19
  -5   3  -1  199.20    8.27
  -6  -3  -1   15.65    1.86
   6  -3   1   18.70    1.97
   6  -3   1   15.94    2.37
  -6  -3  -1   13.84    1.17
  -6   3  -1   21.56    2.31
   6   3   1   15.88    1.79
  -6   3  -1   18.45    2.55
  -7  -3  -1   22.23    1.57
   7  -3   1   24.72    2.47
   7  -3   1   22.71    2.33
  -7  -3  -1   23.30    2.51
   7   3   1   23.77    2.28
  -7   3  -1   20.63    2.43
  -7   3  -1   24.79    3.12
  -8  -3  -1    1.00    0.56
  -8  -3  -1    0.65    0.91
   8  -3   1    2.29    1.39
   8  -3   1    2.34    1.02
   8  -3   1    1.26    0.93
   8   3   1    2.13    0.92
  -8   3  -1    0.71    0.95
  -8   3  -1    1.66    1.03
  -9  -3  -1   12.14    1.24
   9  -3   1   12.38    3.40
  -9  -3  -1   11.41    2.50
  -9   3  -1   11.01    3.01
  -9   3  -1   15.59    2.57
   9   3   1   16.90    2.25
 -10  -3  -1    1.09    0.53
 -10  -3  -1    1.39    1.37
 -10   3  -1    1.17    1.38
 -10   3  -1    0.25    1.38
  -9  -4   1    2.44    1.28
   9  -4  -1    1.64    1.08
  -9   4   1    0.40    1.49
   8  -4  -1   24.03    3.07
   8  -4  -1   29.13    2.77
  -8  -4   1   25.39    2.82
  -8   4   1   21.70    1.55
  -8   4   1   25.26    3.60
  -8   4   1   18.96    2.75
   8   4  -1   24.86    2.68
  -7  -4   1   23.84    2.48
   7  -4  -1   27.42    2.59
  -7   4   1   25.52    3.26
  -7   4   1   20.54    1.48
  -7   4   1   26.21    2.87
   7   4  -1   24.35    2.52
   6  -4  -1   52.75    3.54
   6  -4  -1   50.54    3.75
  -6  -4   1   50.97    3.35
  -6  -4   1   51.44    3.80
   6   4  -1   47.59    3.40
  -6   4   1   50.16    2.40
  -6   4   1   50.98    3.74
  -6   4   1   52.86    4.35
  -5  -4   1    3.70    0.46
   5  -4  -1    6.06    1.45
   5  -4  -1    5.05    1.64
   5  -4  -1    4.69    1.24
  -5  -4   1    4.61    1.27
  -5  -4   1    4.09    0.98
  -5   4   1    3.49    1.30
  -5   4   1    5.62    1.34
   5   4  -1    3.20    0.91
   4  -4  -1  141.66    6.93
  -4  -4   1  127.66    4.63
   4  -4  -1  132.86    6.03
  -4  -4   1  133.54    5.29
   4  -4  -1  129.85    6.26
  -4  -4   1  140.31    6.30
  -4  -4   1  130.74    4.63
   4   4  -1  130.17    5.87
  -4   4   1  128.83    6.13
  -4   4   1  130.62    6.58
   3  -4  -1    9.78    1.30
  -3  -4   1    8.19    0.81
   3  -4  -1    6.75    1.21
  -3  -4   1   10.12    1.34
   3  -4  -1    9.63    1.71
  -3  -4   1    7.78    0.78
   3   4  -1    7.26    1.26
  -3   4   1    8.91    1.50
  -3   4   1    5.17    2.04
   2  -4  -1  141.35    6.13
  -2  -4   1  132.00    5.03
   2  -4  -1  133.84    5.62
  -2  -4   1  129.87    4.99
  -2  -4   1  131.83    5.10
   2  -4  -1  140.14    6.02
   2   4  -1  126.14    5.40
  -2   4   1  132.36    5.88
   1  -4  -1  203.74    7.93
   1  -4  -1  220.06    8.21
  -1  -4   1  211.47    7.70
  -1  -4   1  224.00    7.79
   1  -4  -1  219.62    8.35
  -1  -4   1  222.26    8.00
  -1   4   1  224.23    8.11
   1   4  -1  213.35    7.79
   0  -4   1  223.65    8.43
   0  -4  -1  237.04    8.44
   0  -4  -1  247.52    8.75
   0  -4  -1  235.09    8.23
   0   4  -1  231.89    8.11
   0   4  -1  242.91    8.60
   0   4   1  238.91    8.23
   0   4  -1  228.53    8.39
  -1  -4  -1    8.96    0.71
  -1  -4  -1    8.85    0.98
  -1  -4  -1   10.09    1.08
   1  -4   1    9.20    1.22
   1  -4   1    8.25    1.10
  -1   4  -1    9.16    1.15
  -1   4  -1    8.18    1.18
   1   4   1   10.65    1.13
  -1   4  -1    8.96    0.81
  -2  -4  -1  125.05    4.93
   2  -4   1  123.18    5.46
   2  -4   1  124.53    5.90
  -2   4  -1  125.31    4.33
   2   4   1  117.93    5.18
  -2   4  -1  128.37    5.88
  -2   4  -1  122.28    5.47
   2   4   1  129.17    4.84
   3  -4   1   72.23    4.35
   3  -4   1   59.02    3.57
  -3  -4  -1   66.28    3.00
  -3   4  -1   70.35    4.22
   3   4   1   65.62    2.84
   3   4   1   65.60    3.52
  -3   4  -1   66.49    3.77
  -4  -4  -1  113.74    4.48
  -4  -4  -1  122.89    4.69
   4  -4   1  119.86    5.75
   4  -4   1  119.57    6.49
   4   4   1  115.09    5.46
  -4   4  -1  135.10    6.66
  -4   4  -1  127.94    5.95
  -5  -4  -1   18.54    1.58
  -5  -4  -1   19.74    1.39
   5  -4   1   21.50    2.17
   5  -4   1   18.25    2.49
  -5   4  -1   19.96    2.57
  -5   4  -1   22.53    2.42
   5   4   1   21.52    2.03
   6  -4   1   42.27    3.19
  -6  -4  -1   37.11    2.03
   6  -4   1   39.72    3.34
  -6  -4  -1   38.52    2.73
   6   4   1   43.45    3.14
  -6   4  -1   43.12    3.50
  -7  -4  -1    0.71    0.44
   7  -4   1    1.52    0.99
  -7  -4  -1    1.13    0.79
  -7   4  -1   -0.23    0.77
   7   4   1    0.59    0.78
  -7   4  -1    1.61    1.19
   8  -4   1   21.25    2.57
  -8  -4  -1   21.66    2.60
  -8  -4  -1   20.85    1.41
  -8   4  -1   22.80    2.85
   8   4   1   23.05    2.55
  -8   4  -1   25.59    3.66
  -9  -4  -1    8.52    2.11
   9  -4   1    9.20    2.06
  -9   4  -1    4.09    1.96
   9   4   1    8.72    1.89
  -9   4  -1   12.58    3.14
  -9  -5   1   12.64    2.40
   9  -5  -1   19.64    2.80
  -9   5   1   12.56    2.75
  -8  -5   1   -0.61    0.82
   8  -5  -1   -0.29    0.81
   8   5  -1    0.51    0.84
  -8   5   1    0.43    1.04
  -7  -5   1   49.23    3.47
   7  -5  -1   52.72    4.82
   7  -5  -1   55.70    4.01
   7  -5  -1   49.15    4.06
   7   5  -1   54.48    3.93
  -7   5   1   54.45    4.88
  -7   5   1   44.66    2.90
   6  -5  -1    3.11    1.48
   6  -5  -1    2.96    1.06
  -6  -5   1    3.60    1.04
  -6   5   1    3.91    0.80
   6   5  -1    3.11    0.98
  -6   5   1    5.20    1.74
  -6   5   1    2.96    1.14
  -5  -5   1   13.89    1.04
  -5  -5   1   12.89    1.41
   5  -5  -1   15.31    2.27
   5  -5  -1   13.67    2.25
  -5  -5   1   14.70    1.10
   5   5  -1   18.53    2.02
  -5   5   1   16.51    2.41
  -5   5   1   14.37    2.13
   4  -5  -1   20.15    2.12
  -4  -5   1   19.96    1.72
  -4  -5   1   18.58    1.45
  -4  -5   1   19.27    1.35
   4  -5  -1   19.99    2.30
   4  -5  -1   18.31    2.40
  -4   5   1   16.37    2.04
  -4   5   1   21.14    2.47
   4   5  -1   17.34    1.91
   3  -5  -1  256.40    9.83
  -3  -5   1  260.89    8.92
  -3  -5   1  236.01    8.64
   3  -5  -1  262.94   11.03
   3  -5  -1  249.86   10.30
   3   5  -1  244.54    9.52
  -3   5   1  254.21   10.30
   2  -5  -1    9.51    1.72
  -2  -5   1    7.71    1.07
   2  -5  -1    8.20    1.62
  -2  -5   1    8.53    1.10
   2  -5  -1    5.89    1.07
  -2  -5   1    7.39    0.91
   2   5  -1    8.11    1.14
  -2   5   1   11.44    1.86
  -1  -5   1   85.15    4.20
  -1  -5   1   86.52    3.95
   1  -5  -1   77.80    4.29
   1  -5  -1   81.01    4.07
  -1  -5   1   73.68    3.82
   1  -5  -1   81.02    4.17
  -1   5   1   82.91    4.11
   1   5  -1   77.27    3.76
   0  -5   1   25.67    2.01
   0  -5   1   24.19    2.03
   0  -5   1   25.53    2.18
   0  -5  -1   23.10    1.91
   0  -5  -1   27.41    2.31
   0  -5  -1   25.60    2.15
   0   5  -1   28.35    2.08
   0   5   1   26.34    1.82
   0   5  -1   26.16    1.75
  -1  -5  -1   76.95    3.16
   1  -5   1   75.64    3.98
  -1  -5  -1   79.90    3.93
   1  -5   1   73.43    4.20
   1  -5   1   71.97    4.12
  -1  -5  -1   76.54    3.71
  -1   5  -1   72.86    3.23
  -1   5  -1   78.62    4.15
   1   5   1   70.45    5.22
   2  -5   1   40.13    3.11
   2  -5   1   43.46    2.96
  -2  -5  -1   43.10    2.50
   2  -5   1   41.54    3.12
  -2  -5  -1   44.12    2.63
   2   5   1   41.41    2.69
  -2   5  -1   44.71    3.03
  -2   5  -1   44.27    2.05
  -2   5  -1   43.75    3.37
   3  -5   1  179.96    8.35
  -3  -5  -1  179.61    6.80
   3  -5   1  168.76    7.95
   3  -5   1  181.39    7.71
  -3   5  -1  188.76    8.34
  -3   5  -1  185.01    7.82
   3   5   1  176.19    7.35
  -3   5  -1  172.76    5.93
   4  -5   1    3.91    1.09
   4  -5   1    3.16    1.07
  -4  -5  -1    3.38    0.78
   4  -5   1    2.68    0.94
  -4   5  -1    4.40    1.34
   4   5   1    4.09    1.05
  -4   5  -1    5.30    1.59
  -5  -5  -1    4.16    0.66
  -5  -5  -1    4.10    0.83
   5  -5   1    4.83    1.39
   5  -5   1    7.52    1.72
  -5   5  -1    7.60    1.74
   5   5   1    4.99    1.19
  -5   5  -1    9.60    2.01
  -6  -5  -1    4.03    0.89
   6  -5   1    3.45    1.21
  -6  -5  -1    4.93    0.84
   6   5   1    2.87    0.99
  -6   5  -1    2.41    1.08
  -6   5  -1    3.67    1.67
  -7  -5  -1   39.48    2.83
  -7  -5  -1   41.99    2.16
   7  -5   1   42.24    4.54
   7  -5   1   45.77    4.03
   7  -5   1   47.80    3.76
   7   5   1   43.31    3.47
  -7   5  -1   50.79    4.21
  -7   5  -1   49.84    4.81
   8  -5   1    1.50    1.13
  -8  -5  -1    4.55    1.23
   8   5   1    1.76    0.99
  -8   5  -1    5.19    1.93
  -8   5  -1    5.45    1.99
  -9  -5  -1   12.22    2.19
   9  -5   1   14.74    2.63
  -9   5  -1   10.67    3.16
   9   5   1    9.36    1.98
   8  -6  -1    8.81    2.06
  -8  -6   1    7.61    1.51
   8   6  -1    6.91    1.88
  -8   6   1    5.75    2.01
  -7  -6   1    1.65    0.71
   7  -6  -1    0.91    1.04
  -7   6   1    0.53    1.06
   7   6  -1    1.30    1.03
  -6  -6   1   60.08    2.53
  -6  -6   1   54.23    2.38
   6  -6  -1   56.63    5.12
  -6  -6   1   55.15    3.06
   6  -6  -1   55.55    4.12
  -6   6   1   59.52    5.03
   6   6  -1   48.46    3.84
  -5  -6   1    9.46    1.09
  -5  -6   1    9.87    1.04
  -5  -6   1   10.27    1.11
   5  -6  -1   11.74    2.54
  -5  -6   1    8.94    1.04
   5  -6  -1   12.76    2.30
   5   6  -1    8.56    1.70
  -5   6   1    9.51    2.31
  -4  -6   1   47.43    2.35
  -4  -6   1   43.24    2.29
   4  -6  -1   48.70    3.86
   4  -6  -1   44.57    3.91
  -4  -6   1   47.57    2.65
  -4  -6   1   44.56    2.78
   4  -6  -1   49.48    3.58
  -4   6   1   47.81    3.91
   4   6  -1   43.30    3.23
   3  -6  -1   39.23    3.33
   3  -6  -1   38.97    3.04
  -3  -6   1   40.09    2.56
   3  -6  -1   36.92    3.36
  -3  -6   1   37.98    2.45
  -3  -6   1   35.33    2.07
  -3   6   1   39.96    3.25
   3   6  -1   35.76    2.72
   2  -6  -1   44.83    3.39
  -2  -6   1   44.98    2.94
   2  -6  -1   46.48    3.48
   2  -6  -1   44.65    3.15
  -2  -6   1   44.89    2.80
  -2  -6   1   39.96    2.44
  -2   6   1   47.82    3.33
   2   6  -1   39.33    2.76
   1  -6  -1    3.92    1.10
   1  -6  -1    5.14    1.37
  -1  -6   1    3.46    0.99
   1  -6  -1    3.74    1.03
  -1  -6   1    4.50    1.01
  -1  -6   1    2.68    0.80
  -1   6   1    4.15    0.90
   1   6  -1    3.73    0.96
  -1   6   1    4.85    1.09
   0  -6  -1  136.89    5.82
   0  -6  -1  136.54    6.43
   0  -6   1  130.12    6.40
   0  -6  -1  138.49    6.08
   0  -6   1  128.59    6.07
   0  -6   1  140.68    6.18
   0   6   1  146.48    5.78
   0   6  -1  129.32    5.52
   0   6  -1  142.99    6.09
   0   6   1  130.62    5.65
   1  -6   1   87.16    4.92
  -1  -6  -1   89.93    3.87
   1  -6   1   95.92    5.21
  -1  -6  -1   92.51    4.53
   1  -6   1   94.19    4.87
  -1  -6  -1   98.20    4.90
  -1   6  -1   89.78    3.95
  -1   6  -1   94.53    4.92
   1   6   1   87.86    4.39
   2  -6   1   50.08    3.46
  -2  -6  -1   49.40    3.01
  -2  -6  -1   53.27    3.27
   2  -6   1   53.11    4.00
   2  -6   1   49.11    3.74
   2   6   1   49.06    3.15
  -2   6  -1   50.54    2.47
  -2   6  -1   56.00    3.83
  -2   6  -1   54.21    3.58
  -3  -6  -1    3.18    0.84
   3  -6   1    2.78    1.16
   3  -6   1    4.70    1.34
  -3  -6  -1    2.13    0.74
   3  -6   1    2.85    1.03
   3   6   1    1.49    0.74
  -3   6  -1    1.66    0.78
  -3   6  -1    2.49    0.51
  -3   6  -1    1.80    1.01
   4  -6   1   51.70    4.21
  -4  -6  -1   50.41    2.87
   4  -6   1   46.92    3.55
   4  -6   1   43.93    3.77
  -4  -6  -1   47.29    2.76
  -4   6  -1   49.96    4.11
  -4   6  -1   52.92    3.89
   4   6   1   44.76    3.30
  -5  -6  -1    4.68    0.91
  -5  -6  -1    5.01    0.95
   5  -6   1    4.99    1.49
   5  -6   1    3.92    1.15
   5  -6   1    5.63    1.58
   5   6   1    3.14    1.04
  -5   6  -1    6.00    1.94
  -5   6  -1    4.42    1.54
  -6  -6  -1   46.28    2.62
   6  -6   1   48.81    4.67
   6  -6   1   46.98    3.83
  -6  -6  -1   45.58    2.52
  -6   6  -1   55.09    4.90
   6   6   1   48.14    3.72
  -6   6  -1   50.67    4.22
  -7  -6  -1    5.47    0.84
  -7  -6  -1    5.91    0.85
   7  -6   1    6.55    1.81
   7   6   1    4.96    1.27
  -7   6  -1    6.22    2.05
   8  -6   1    4.24    1.49
  -8  -6  -1    3.76    0.84
  -8   6  -1    9.67    2.83
  -8   6  -1    6.44    2.17
   8   6   1    3.88    1.28
   8  -7  -1    0.37    1.15
   8   7  -1    0.52    1.01
  -8   7   1    0.57    1.50
   7  -7  -1    6.62    1.64
   7   7  -1    7.79    1.90
  -7   7   1    6.90    2.40
   6  -7  -1    5.70    1.48
  -6  -7   1    6.02    0.97
  -6  -7   1    5.72    0.95
   6   7  -1    3.43    1.06
   5  -7  -1   58.21    4.68
  -5  -7   1   57.57    3.18
   5  -7  -1   60.65    4.41
  -5  -7   1   58.02    3.12
   5  -7  -1   60.15    5.29
  -5   7   1   61.69    5.03
   5   7  -1   55.36    4.01
  -4  -7   1    2.22    0.79
   4  -7  -1    3.96    1.46
   4  -7  -1    2.87    1.27
  -4  -7   1    3.86    0.95
   4  -7  -1    2.25    1.03
   4   7  -1    2.98    1.00
  -4   7   1    2.46    1.23
  -3  -7   1   29.73    2.43
  -3  -7   1   26.12    2.20
  -3  -7   1   26.25    1.71
   3  -7  -1   32.09    2.89
   3  -7  -1   28.17    2.99
   3  -7  -1   29.18    3.09
   3   7  -1   23.81    2.33
  -3   7   1   30.03    2.93
  -3   7   1   23.04    1.76
   2  -7  -1   21.99    2.66
   2  -7  -1   26.08    2.70
   2  -7  -1   28.56    2.64
  -2  -7   1   25.77    2.25
  -2  -7   1   25.24    2.38
  -2  -7   1   23.48    2.01
  -2   7   1   33.01    2.80
   2   7  -1   26.61    2.29
  -2   7   1   24.46    2.27
  -1  -7   1   78.00    4.35
  -1  -7   1   76.55    4.61
  -1  -7   1   69.57    3.94
   1  -7  -1   75.37    4.46
   1  -7  -1   81.96    4.64
   1  -7  -1   76.52    4.90
  -1   7   1   73.03    3.74
  -1   7   1   79.05    4.32
   1   7  -1   69.86    3.91
   0  -7  -1    9.79    1.56
   0  -7   1   10.61    1.77
   0  -7  -1    6.72    1.39
   0  -7   1   11.26    1.91
   0  -7  -1    9.20    1.69
   0  -7   1   12.01    2.09
   0   7   1   10.28    1.35
   0   7  -1   10.16    1.71
   0   7  -1    8.68    1.23
   0   7   1    9.79    1.37
   1  -7   1   52.25    3.79
   1  -7   1   52.11    3.92
  -1  -7  -1   55.59    3.76
  -1  -7  -1   55.20    2.84
   1  -7   1   54.98    3.75
  -1  -7  -1   54.67    3.48
  -1   7  -1   54.53    3.73
  -1   7  -1   46.84    2.94
   1   7   1   48.60    3.17
  -2  -7  -1    0.98    0.65
   2  -7   1    1.16    0.85
   2  -7   1    0.11    0.60
   2  -7   1    0.38    0.69
  -2  -7  -1    1.99    0.91
  -2   7  -1    2.14    1.03
  -2   7  -1    1.49    0.55
   2   7   1    1.85    0.80
  -3  -7  -1   15.78    1.77
   3  -7   1   17.07    2.50
   3  -7   1   14.10    2.51
   3  -7   1   19.26    2.33
  -3  -7  -1   15.89    1.85
  -3   7  -1   17.79    2.32
   3   7   1   12.16    1.73
  -3   7  -1   16.64    2.33
  -3   7  -1   15.07    1.19
  -4  -7  -1   24.14    2.15
  -4  -7  -1   23.46    2.05
   4  -7   1   20.91    2.88
   4  -7   1   20.07    2.51
   4  -7   1   20.74    3.03
  -4   7  -1   24.97    2.81
   4   7   1   22.50    2.37
  -4   7  -1   25.67    3.05
  -5  -7  -1   47.25    2.95
   5  -7   1   46.44    4.22
   5  -7   1   47.84    4.74
   5  -7   1   47.85    3.92
  -5  -7  -1   43.53    2.81
   5   7   1   41.71    3.47
  -5   7  -1   47.36    4.45
  -5   7  -1   49.28    4.29
  -6  -7  -1   -0.31    0.51
  -6  -7  -1    0.77    0.56
   6  -7   1    0.45    0.90
   6   7   1    0.03    0.64
  -6   7  -1    2.19    1.27
  -6   7  -1    1.48    1.35
   7  -7   1    5.39    1.74
  -7  -7  -1    2.98    0.76
  -7  -7  -1    4.10    0.80
  -7   7  -1    4.59    1.76
   7   7   1    6.03    1.72
   8  -7   1   -2.12    0.82
   8   7   1    1.02    0.89
  -8   7  -1   -1.73    1.37
   7  -8  -1    0.39    1.18
   7   8  -1    0.52    0.85
  -7   8   1    2.05    1.72
  -6  -8   1    6.05    1.06
  -6  -8   1    6.84    1.17
   6  -8  -1    5.16    1.89
   6   8  -1    5.17    1.63
  -6   8   1   11.99    2.72
   5  -8  -1    1.79    1.55
   5  -8  -1    2.51    1.24
  -5  -8   1    3.32    1.01
   5   8  -1    5.17    1.55
  -5   8   1    2.94    1.44
  -5   8   1    2.72    0.61
   4  -8  -1   25.90    3.39
  -4  -8   1   30.17    2.51
   4  -8  -1   27.64    3.51
  -4  -8   1   25.46    2.37
   4  -8  -1   24.45    2.94
   4   8  -1   20.95    2.44
  -4   8   1   20.09    2.86
  -4   8   1   21.94    1.65
  -3  -8   1    0.19    0.63
   3  -8  -1    1.22    0.84
   3  -8  -1    3.38    1.42
   3  -8  -1    0.56    1.05
  -3  -8   1    2.74    1.04
   3   8  -1    1.91    1.03
  -3   8   1    1.76    0.66
  -3   8   1    0.21    0.76
   2  -8  -1   51.10    4.46
  -2  -8   1   57.29    3.98
   2  -8  -1   48.42    4.02
   2  -8  -1   65.39    4.40
  -2  -8   1   59.34    3.86
  -2  -8   1   50.52    3.00
  -2   8   1   57.63    4.08
   2   8  -1   55.79    3.57
  -2   8   1   51.10    3.04
  -1  -8   1   16.89    2.69
  -1  -8   1   14.05    1.92
   1  -8  -1   12.20    2.42
  -1  -8   1   11.52    1.62
   1  -8  -1   13.33    2.31
   1   8  -1   12.89    1.61
  -1   8   1   11.72    1.47
  -1   8   1   12.16    1.77
   0  -8  -1   12.11    2.39
   0  -8   1    7.80    1.55
   0  -8  -1    8.79    1.61
   0  -8   1    8.18    1.75
   0  -8  -1    5.87    1.56
   0  -8   1    7.97    1.64
   0   8  -1   10.31    1.64
   0   8   1    8.07    1.44
   0   8   1    8.22    1.47
  -1  -8  -1    1.48    1.32
   1  -8   1    2.28    1.29
  -1  -8  -1    2.14    0.80
   1  -8   1    2.64    1.09
  -1  -8  -1    2.49    1.05
   1  -8   1    0.86    0.76
   1   8   1    1.99    0.89
  -1   8  -1    1.50    0.87
  -1   8  -1    1.48    0.65
   2  -8   1   56.85    4.52
  -2  -8  -1   56.23    4.09
  -2  -8  -1   62.96    4.00
   2  -8   1   61.12    4.76
   2  -8   1   69.97    4.65
  -2   8  -1   69.48    4.64
  -2   8  -1   56.14    3.04
   2   8   1   58.21    3.82
  -3  -8  -1    9.28    1.84
   3  -8   1    8.42    2.21
  -3  -8  -1    8.41    1.64
   3  -8   1    7.70    1.71
   3  -8   1    5.21    1.75
   3   8   1    7.35    1.60
  -3   8  -1    9.71    1.03
  -3   8  -1   10.96    2.15
  -4  -8  -1   22.12    2.14
   4  -8   1   16.98    2.47
   4  -8   1   16.40    2.91
  -4  -8  -1   16.22    2.09
   4  -8   1   15.66    3.15
   4   8   1   18.41    2.30
  -4   8  -1   22.21    3.02
  -5  -8  -1   -0.20    0.55
  -5  -8  -1    0.66    0.60
   5  -8   1    0.51    1.14
   5   8   1   -0.44    0.70
  -5   8  -1    1.96    1.39
  -6  -8  -1    5.48    1.17
   6  -8   1    6.20    1.74
  -6  -8  -1    5.76    1.23
  -6   8  -1    5.17    1.88
   6   8   1    4.43    1.56
  -7  -8  -1    1.06    0.63
  -7  -8  -1    0.63    0.61
   7  -8   1   -0.38    1.18
   7   8   1   -0.65    0.64
  -7   8  -1    2.30    1.44
  -5  -9   1   12.35    1.79
   5  -9  -1   15.59    2.97
  -5  -9   1   11.56    1.81
  -5   9   1   11.36    1.08
   5   9  -1   12.22    2.23
   4  -9  -1   10.92    2.61
  -4  -9   1    7.26    1.56
   4  -9  -1    6.88    1.70
  -4  -9   1    7.69    1.63
  -4   9   1    8.56    1.12
  -4   9   1    5.69    1.71
   4   9  -1    8.02    1.92
  -3  -9   1   16.24    2.23
   3  -9  -1   12.29    2.53
   3  -9  -1   11.48    2.10
  -3  -9   1   17.31    2.20
   3  -9  -1   16.65    3.09
  -3   9   1   15.40    1.59
  -3   9   1   19.25    2.61
   3   9  -1   17.33    3.53
   2  -9  -1    0.16    0.77
   2  -9  -1    0.74    0.91
  -2  -9   1    0.66    0.62
  -2  -9   1    0.24    0.69
  -2  -9   1   -0.02    0.84
   2  -9  -1    2.41    1.56
  -2   9   1    0.64    0.86
  -2   9   1    0.57    0.63
   2   9  -1    0.41    0.66
  -1  -9   1   22.25    2.28
   1  -9  -1   20.85    2.59
   1  -9  -1   21.83    2.76
   1  -9  -1   19.96    2.93
  -1  -9   1   27.12    2.93
  -1  -9   1   24.37    2.96
  -1   9   1   25.72    2.25
   1   9  -1   24.72    2.34
  -1   9   1   28.80    2.74
   0  -9  -1    2.24    1.19
   0  -9  -1    1.13    1.56
   0  -9  -1    1.45    0.85
   0  -9   1    2.46    1.13
   0  -9   1    1.33    1.06
   0   9   1    2.32    0.86
   0   9  -1    2.59    0.90
  -1  -9  -1   22.66    2.93
  -1  -9  -1   27.61    2.06
   1  -9   1   26.75    3.01
   1  -9   1   21.66    3.01
   1  -9   1   24.05    2.86
  -1  -9  -1   24.95    4.28
   1   9   1   24.71    2.42
  -1   9  -1   21.52    1.96
  -1   9  -1   28.06    2.91
  -2  -9  -1   10.86    2.23
  -2  -9  -1    5.99    2.04
   2  -9   1    7.31    1.78
   2  -9   1    9.11    2.28
   2  -9   1    6.38    2.14
  -2   9  -1    7.51    1.84
   2   9   1    8.33    1.66
  -2   9  -1    9.23    1.19
   3  -9   1    7.95    2.64
   3  -9   1   15.08    3.04
   3  -9   1   12.69    2.39
  -3  -9  -1   12.65    2.33
  -3   9  -1   12.10    2.50
  -3   9  -1   11.60    1.64
   3   9   1   13.04    2.23
   4  -9   1    1.15    0.98
  -4  -9  -1    1.96    1.16
   4  -9   1    0.47    1.54
  -4  -9  -1   -0.04    0.95
  -4   9  -1    1.02    1.03
   4   9   1    2.04    1.10
  -4   9  -1    0.57    0.39
  -5  -9  -1    9.55    1.77
   5  -9   1    8.82    2.00
  -5  -9  -1   13.43    2.05
   5   9   1    6.76    1.65
  -5   9  -1    8.14    2.25
  -4 -10   1    7.93    1.88
  -4 -10   1   12.88    2.14
   4 -10  -1    9.64    2.20
   4  10  -1   14.53    2.60
  -4  10   1   13.98    2.76
  -4  10   1   10.12    1.26
   3 -10  -1   -0.77    0.86
  -3 -10   1    0.85    0.82
  -3 -10   1    1.50    1.22
   3 -10  -1   -0.35    1.39
   3  10  -1   -0.27    0.74
  -3  10   1    0.94    1.25
  -3  10   1   -0.41    0.53
   2 -10  -1    6.99    1.98
  -2 -10   1    3.20    1.40
  -2 -10   1    3.90    1.37
   2 -10  -1    6.12    1.74
   2  10  -1    5.02    1.36
  -2  10   1    7.71    1.36
  -2  10   1    7.31    1.87
  -1 -10   1   -0.22    1.31
  -1 -10   1    4.06    1.36
   1 -10  -1    0.99    1.28
   1 -10  -1    2.68    1.30
   1 -10  -1    2.31    1.41
  -1 -10   1    1.88    0.91
   1  10  -1    0.86    0.78
  -1  10   1    2.86    0.97
  -1  10   1    2.91    1.27
   0 -10  -1   29.05    3.58
   0 -10   1   25.80    2.89
   0 -10   1   31.49    3.37
   0 -10  -1   30.98    3.41
   0 -10   1   18.27    3.18
   0 -10  -1   20.25    2.49
   0  10   1   27.87    2.55
   0  10  -1   25.38    2.41
  -1 -10  -1    0.28    0.81
  -1 -10  -1   -0.96    0.98
   1 -10   1   -0.08    0.74
   1 -10   1   -0.16    1.02
  -1  10  -1    0.49    0.58
   1  10   1   -0.42    0.74
   2 -10   1    3.44    1.64
  -2 -10  -1    6.07    1.79
   2 -10   1    5.05    1.75
   2 -10   1    5.42    2.42
  -2 -10  -1    2.97    1.75
   2  10   1    3.06    1.16
  -2  10  -1    6.24    1.83
  -2  10  -1    5.83    1.16
   3 -10   1    1.60    1.22
  -3 -10  -1    1.45    0.98
   3 -10   1    3.06    1.77
  -3 -10  -1   -1.81    1.02
   3  10   1   -0.25    0.62
  -3  10  -1    1.49    1.37
  -3  10  -1    0.44    0.50
  -4 -10  -1   12.30    2.41
   4 -10   1    9.42    2.29
  -4 -10  -1   11.64    2.17
   4  10   1    9.68    1.94
  -4  10  -1   13.63    2.97
 -10   0   2   13.36    2.28
 -10   0   2   17.39    3.39
   9   0  -2    0.24    0.39
   9   0  -2    0.19    0.38
  -9   0   2    0.60    1.23
  -9   0   2    0.43    0.81
   8   0  -2    0.30    0.36
  -8   0   2    0.04    0.53
   8   0  -2    0.86    0.42
  -8   0   2    0.93    0.95
  -7   0   2    0.16    0.65
  -7   0   2    0.99    0.64
  -7   0   2   -0.16    0.40
   7   0  -2   -0.06    0.19
  -6   0   2   72.55    4.62
  -6   0   2   77.21    3.92
   6   0  -2   72.75    3.10
  -6   0   2   71.70    3.42
  -5   0   2    0.62    0.49
  -5   0   2    0.55    0.46
   5   0  -2    0.78    0.50
   5   0  -2    0.97    0.36
  -5   0   2    0.52    0.42
  -4   0   2   28.21    2.20
   4   0  -2   28.48    1.45
  -4   0   2   29.79    1.87
  -4   0   2   27.51    1.55
   3   0  -2    8.31    0.65
  -3   0   2   10.71    0.95
  -3   0   2   10.48    1.13
   2   0  -2   20.68    1.11
  -2   0   2   26.39    1.60
   2   0  -2   24.89    1.11
  -2   0   2   26.36    1.16
   1   0  -2    6.80    0.46
  -1   0  -2   17.86    1.13
   1   0   2   18.83    1.03
  -1   0  -2   17.53    1.00
   1   0   2   16.69    1.08
  -2   0  -2   96.17    3.58
   2   0   2   92.96    3.55
  -2   0  -2   85.93    3.87
   2   0   2   96.37    3.91
  -3   0  -2    3.27    0.84
  -3   0  -2    2.12    0.47
   3   0   2    3.16    0.72
   3   0   2    3.38    0.49
   3   0   2    3.31    0.64
   4   0   2   22.71    1.97
   4   0   2   28.56    1.58
  -4   0  -2   24.19    1.67
  -4   0  -2   24.68    2.16
   4   0   2   26.10    1.67
   5   0   2    3.58    0.67
  -5   0  -2    4.79    0.95
  -5   0  -2    4.49    1.21
   5   0   2    3.76    0.84
   5   0   2    4.19    1.06
  -6   0  -2   55.81    3.27
   6   0   2   59.44    3.08
   6   0   2   58.39    3.89
  -6   0  -2   57.83    4.13
   6   0   2   60.88    3.01
  -7   0  -2    6.31    1.85
  -7   0  -2    5.93    1.27
   7   0   2    8.18    1.20
   7   0   2    3.81    1.22
  -8   0  -2    1.15    1.09
   8   0   2    2.12    1.20
   8   0   2    2.25    0.76
   9   0   2    0.94    0.87
   9   0   2    1.08    0.66
   9   0   2    1.19    0.65
  -9   0  -2    2.03    0.95
  -9   0  -2    0.86    1.30
 -10   0  -2   19.43    2.32
 -10   0  -2   16.18    3.38
  10   0   2   20.10    2.16
 -10  -1   2   -0.83    1.28
 -10  -1   2    0.24    1.17
 -10   1   2    0.89    1.26
 -10   1   2   -1.41    0.72
  -9  -1   2   13.83    2.76
   9  -1  -2   15.88    1.59
   9  -1  -2   18.41    1.72
  -9  -1   2   16.25    2.28
  -9   1   2   17.14    3.43
  -9   1   2   17.65    2.02
   8  -1  -2    0.93    0.56
  -8  -1   2    2.18    1.06
   8  -1  -2    0.45    0.51
  -8  -1   2    1.03    0.89
  -8   1   2    1.72    1.24
  -8   1   2    0.43    0.70
  -7  -1   2   33.44    3.17
   7  -1  -2   33.30    2.21
   7  -1  -2   30.62    2.11
   7  -1  -2   29.37    3.12
  -7  -1   2   31.11    2.66
  -7   1   2   32.93    3.28
  -7   1   2   31.41    2.43
  -7   1   2   31.16    2.38
   6  -1  -2   17.42    1.46
   6  -1  -2   15.61    1.41
  -6  -1   2   17.89    2.12
   6  -1  -2   16.92    2.12
  -6  -1   2   15.81    1.76
  -6   1   2   15.80    1.59
  -6   1   2   16.91    1.60
  -6   1   2   15.98    2.17
  -5  -1   2   14.14    1.67
  -5  -1   2   14.13    0.97
   5  -1  -2   14.66    1.28
   5  -1  -2   16.10    1.35
  -5  -1   2   18.50    1.66
  -5   1   2   13.16    1.78
  -5   1   2   13.60    1.30
  -5   1   2   14.40    1.38
   4  -1  -2   42.02    2.21
   4  -1  -2   42.66    2.88
  -4  -1   2   40.23    2.63
  -4  -1   2   44.30    2.49
   4  -1  -2   40.39    2.18
  -4   1   2   42.97    2.27
  -4   1   2   42.47    2.90
  -4   1   2   41.02    2.28
   3  -1  -2   93.18    3.72
   3  -1  -2   89.79    3.71
  -3  -1   2  100.47    4.02
   3  -1  -2   92.00    4.37
  -3  -1   2   94.62    4.16
  -3   1   2  100.60    4.46
   2  -1  -2  121.49    4.93
   2  -1  -2  119.34    4.45
  -2  -1   2  123.86    4.63
  -2  -1   2  128.42    3.90
   2  -1  -2  123.31    4.42
  -2   1   2  127.34    4.52
  -2   1   2  119.99    4.88
  -1  -1   2   71.69    2.58
   1  -1  -2   67.93    2.56
  -1  -1   2   67.04    2.26
  -1   1   2   60.74    2.64
  -1   1   2   58.59    2.47
   1   1  -2   55.33    2.18
   0  -1   2    5.32    0.50
   0  -1   2    6.09    0.65
   0  -1  -2    5.03    0.49
   0   1  -2    5.81    0.50
   0   1   2    5.58    0.51
   1  -1   2   89.30    3.44
   1  -1   2   99.15    3.80
  -1  -1  -2   99.09    3.33
   1   1   2   86.26    3.25
  -1   1  -2   81.62    3.68
   1   1   2   89.21    3.14
  -1   1  -2   84.04    3.39
  -2  -1  -2   15.55    1.00
  -2  -1  -2   14.82    1.08
   2  -1   2   14.91    1.12
   2  -1   2   17.54    0.72
   2  -1   2   14.13    2.02
  -2   1  -2   12.96    1.08
   2   1   2   14.91    1.03
   2   1   2   14.21    0.95
  -2   1  -2   15.20    1.41
  -3  -1  -2   89.92    4.09
   3  -1   2   93.15    4.49
   3  -1   2   90.04    3.91
  -3  -1  -2   92.14    3.67
   3  -1   2   95.30    3.27
  -3   1  -2   96.19    4.63
   3   1   2   96.46    3.65
   3   1   2   90.95    3.90
   3   1   2   98.82    3.85
  -3   1  -2   94.49    4.02
   4  -1   2   68.29    3.96
  -4  -1  -2   67.70    3.08
  -4  -1  -2   68.68    3.70
   4  -1   2   68.26    3.34
   4  -1   2   73.86    2.79
   4   1   2   73.79    3.29
  -4   1  -2   70.63    4.14
   4   1   2   68.67    3.48
   4   1   2   73.13    3.09
  -4   1  -2   71.85    3.52
  -5  -1  -2    6.78    0.89
   5  -1   2    7.41    1.07
   5  -1   2    6.72    1.36
  -5  -1  -2    7.73    1.46
   5   1   2    4.22    0.94
   5   1   2    6.89    0.94
   5   1   2    8.10    0.91
  -5   1  -2    7.22    1.66
  -5   1  -2    5.06    1.09
  -6  -1  -2   22.71    1.79
   6  -1   2   21.69    1.84
   6  -1   2   22.25    2.49
  -6  -1  -2   19.85    2.30
   6   1   2   20.46    1.75
   6   1   2   18.74    1.50
  -6   1  -2   19.75    1.97
   6   1   2   18.48    2.01
  -6   1  -2   19.64    2.48
   7  -1   2   20.96    1.95
   7  -1   2   20.87    2.54
  -7  -1  -2   21.03    1.88
  -7  -1  -2   17.62    2.52
   7   1   2   17.69    1.51
  -7   1  -2   17.49    2.03
   7   1   2   16.93    2.09
  -7   1  -2   20.52    2.76
   7   1   2   20.35    1.85
  -8  -1  -2    3.48    1.51
   8  -1   2    2.98    0.97
  -8  -1  -2    4.16    1.07
   8   1   2    3.10    0.96
  -8   1  -2    2.93    1.18
  -8   1  -2    1.20    1.19
   8   1   2    1.85    0.98
   9  -1   2   11.40    2.40
   9  -1   2   11.54    2.54
   9  -1   2   11.95    1.84
  -9  -1  -2   11.23    2.53
  -9  -1  -2   10.78    1.77
   9   1   2   10.71    1.17
  -9   1  -2   12.57    2.93
  -9   1  -2    8.94    1.90
   9   1   2   12.89    1.30
 -10  -1  -2    2.24    1.01
  10  -1   2    1.07    0.92
 -10  -1  -2    5.53    2.56
 -10   1  -2    1.70    1.19
 -10   1  -2    0.82    1.38
  10   1   2    2.15    0.61
 -10  -2   2    0.44    1.67
  10  -2  -2    2.59    0.96
 -10   2   2    3.61    1.16
 -10   2   2    3.09    1.63
  -9  -2   2    1.85    1.12
  -9  -2   2    4.32    1.72
   9  -2  -2    4.25    1.46
   9  -2  -2    0.86    0.78
  -9   2   2    2.91    0.98
  -9   2   2    2.25    1.70
  -8  -2   2   43.27    3.87
   8  -2  -2   43.30    2.89
  -8  -2   2   38.36    3.41
   8  -2  -2   42.83    2.95
   8  -2  -2   38.27    6.51
  -8   2   2   37.49    4.01
  -8   2   2   36.17    2.62
   7  -2  -2    3.77    1.00
  -7  -2   2    4.10    1.17
   7  -2  -2    3.65    0.98
  -7  -2   2    1.77    1.09
   7  -2  -2    6.18    1.80
  -7   2   2    3.16    0.84
  -7   2   2    3.17    1.03
  -7   2   2    3.62    1.41
  -6  -2   2   11.52    1.68
   6  -2  -2    8.07    1.70
   6  -2  -2    9.44    1.30
  -6  -2   2   10.68    1.56
   6  -2  -2    9.67    1.33
  -6   2   2    5.98    1.50
  -6   2   2    9.12    1.13
  -6   2   2    6.17    1.23
   5  -2  -2   14.22    1.48
  -5  -2   2   12.25    1.50
   5  -2  -2   14.08    1.84
   5  -2  -2   12.91    1.37
  -5  -2   2   13.84    1.60
  -5   2   2   12.81    1.87
  -5   2   2   14.95    1.58
  -5   2   2   13.70    1.24
   5   2  -2   14.37    1.55
  -4  -2   2   32.96    2.27
   4  -2  -2   34.79    2.68
   4  -2  -2   38.27    2.26
   4  -2  -2   33.05    2.10
  -4  -2   2   31.34    2.19
  -4   2   2   29.94    3.05
   4   2  -2   29.61    2.12
  -4   2   2   31.13    2.31
  -3  -2   2    9.85    1.10
   3  -2  -2    9.56    1.25
   3  -2  -2    9.33    1.04
   3  -2  -2   10.31    1.03
   3   2  -2   10.05    1.06
  -3   2   2    8.36    1.18
   2  -2  -2  118.16    4.50
  -2  -2   2  118.05    3.86
   2  -2  -2  117.16    4.62
   2  -2  -2  111.76    4.83
  -2  -2   2  121.53    4.61
  -2   2   2  111.71    4.82
  -2   2   2  115.61    4.61
  -1  -2   2   46.59    2.00
   1  -2  -2   49.88    2.35
  -1  -2   2   52.25    2.22
   1  -2  -2   46.66    2.28
   1   2  -2   45.54    1.92
  -1   2   2   48.88    2.28
  -1   2   2   45.19    2.25
   1   2  -2   46.60    2.16
   0  -2   2   71.39    3.04
   0  -2   2   68.17    2.82
   0  -2   2   72.99    2.57
   0  -2  -2   70.77    2.84
   0   2   2   63.20    2.49
   0   2  -2   60.19    2.92
   0   2  -2   61.74    2.71
   0   2  -2   64.05    2.52
   0   2   2   63.08    2.72
   1  -2   2   76.29    3.56
   1  -2   2   79.26    2.60
  -1  -2  -2   72.48    3.02
   1  -2   2   72.31    3.27
  -1   2  -2   75.97    3.32
  -1   2  -2   77.42    3.60
   1   2   2   83.12    3.08
  -2  -2  -2  122.88    4.06
  -2  -2  -2  136.88    4.46
   2  -2   2  117.14    4.78
   2  -2   2  121.29    5.27
   2   2   2  112.90    4.25
  -2   2  -2  113.07    4.78
  -2   2  -2  108.24    5.17
   2   2   2  115.19    3.94
  -3  -2  -2    1.59    0.47
   3  -2   2    3.04    0.92
  -3  -2  -2    2.51    0.52
   3  -2   2    2.82    0.72
  -3   2  -2    3.58    0.98
   3   2   2    3.15    0.55
   3   2   2    2.62    0.48
  -3   2  -2    2.98    0.77
   3   2   2    3.30    0.78
   4  -2   2   19.41    1.69
  -4  -2  -2   17.95    1.29
  -4  -2  -2   20.01    1.64
   4  -2   2   17.55    2.01
   4   2   2   16.08    1.11
   4   2   2   15.90    1.44
  -4   2  -2   12.89    1.49
   5  -2   2    3.64    1.05
  -5  -2  -2    3.71    0.72
   5  -2   2    4.71    1.07
  -5  -2  -2    5.23    1.18
  -5   2  -2    4.71    1.05
   5   2   2    5.85    1.15
   5   2   2    4.02    0.85
  -5   2  -2    3.85    1.25
   6  -2   2   10.75    2.13
  -6  -2  -2   11.28    1.90
  -6  -2  -2    8.76    1.08
   6  -2   2   11.71    1.52
   6   2   2   11.48    1.49
  -6   2  -2   13.99    2.60
   6   2   2   10.71    1.43
  -6   2  -2   14.27    1.79
   7  -2   2   11.84    1.69
   7  -2   2   12.24    2.45
  -7  -2  -2   11.64    1.37
  -7  -2  -2   14.67    2.14
  -7   2  -2   13.60    1.90
   7   2   2   11.24    1.67
   7   2   2   11.83    1.54
   7   2   2   12.87    1.15
  -7   2  -2    7.49    1.82
  -8  -2  -2   27.92    3.22
   8  -2   2   36.40    2.86
  -8   2  -2   35.62    4.05
   8   2   2   30.52    2.60
  -8   2  -2   34.52    3.12
   8   2   2   33.59    1.76
   8   2   2   31.43    1.66
   9  -2   2    4.54    1.24
  -9  -2  -2    2.19    0.83
   9  -2   2    2.05    1.09
  -9  -2  -2    2.27    1.26
  -9   2  -2    1.85    1.12
  -9   2  -2    1.27    1.21
  10  -2   2    6.57    1.53
 -10  -2  -2    2.53    0.83
 -10  -2  -2    1.55    1.52
 -10   2  -2    3.84    1.57
 -10   2  -2    2.04    1.60
 -10  -3   2   -1.03    1.19
  10  -3  -2    0.54    0.92
 -10   3   2    0.72    0.62
 -10   3   2   -0.06    1.09
  -9  -3   2    9.59    2.40
   9  -3  -2   13.06    2.02
  -9   3   2    6.25    1.20
  -9   3   2    6.80    2.23
   8  -3  -2    0.97    0.76
  -8  -3   2    1.84    0.97
  -8  -3   2   -0.45    0.79
   8  -3  -2    1.31    1.17
  -8   3   2    1.15    0.61
  -8   3   2    0.20    0.92
  -7  -3   2   16.26    2.16
   7  -3  -2   15.02    1.89
  -7  -3   2   21.62    2.44
   7  -3  -2   14.89    1.81
  -7   3   2   12.51    2.55
  -7   3   2   11.17    1.30
   6  -3  -2    3.78    1.30
   6  -3  -2    4.34    1.07
  -6  -3   2    2.28    1.16
   6  -3  -2    3.24    0.99
  -6  -3   2    3.34    1.16
  -6   3   2    3.73    0.81
   6   3  -2    5.08    1.26
  -6   3   2    5.92    1.40
  -6   3   2    4.46    1.52
   5  -3  -2  132.36    6.88
  -5  -3   2  140.35    6.32
  -5  -3   2  136.56    6.03
   5  -3  -2  138.25    5.96
   5  -3  -2  143.56    6.19
   5   3  -2  130.16    5.97
  -5   3   2  131.26    6.80
  -5   3   2  126.90    6.11
   4  -3  -2   22.03    1.84
   4  -3  -2   23.48    2.56
  -4  -3   2   21.24    1.76
  -4   3   2   22.29    2.22
   3  -3  -2   10.93    1.22
  -3  -3   2    9.71    0.66
   3  -3  -2   13.20    1.39
   3  -3  -2    9.63    1.39
  -3  -3   2   10.60    1.23
  -3  -3   2    9.80    0.69
   2  -3  -2    2.45    0.68
   2  -3  -2    2.28    0.66
  -2  -3   2    3.43    0.82
  -2  -3   2    2.09    0.44
   2  -3  -2    1.79    0.62
  -2   3   2    2.39    0.72
   2   3  -2    2.41    0.62
   1  -3  -2  149.89    5.63
  -1  -3   2  150.21    5.46
  -1  -3   2  152.46    5.60
   1  -3  -2  148.20    5.58
   1  -3  -2  155.99    5.76
  -1  -3   2  149.72    5.35
  -1   3   2  140.65    5.52
  -1   3   2  135.58    5.56
   1   3  -2  137.90    5.34
   1   3  -2  132.67    5.09
   0  -3  -2   25.57    1.37
   0  -3   2   24.19    1.60
   0  -3   2   21.98    1.33
   0  -3  -2   22.73    1.57
   0  -3   2   22.95    1.68
   0   3   2   23.38    1.31
   0   3  -2   21.38    1.47
   0   3  -2   22.67    1.33
   0   3  -2   22.70    1.66
   0   3   2   24.51    1.57
  -1  -3  -2   93.66    3.82
   1  -3   2   91.62    4.06
   1  -3   2   93.65    4.35
   1   3   2   92.09    3.73
  -1   3  -2   91.41    4.34
  -1   3  -2   94.26    3.30
  -1   3  -2   89.94    4.02
  -2  -3  -2   17.37    1.25
   2  -3   2   17.40    1.55
   2  -3   2   16.81    1.76
  -2   3  -2   19.06    1.61
   2   3   2   16.94    1.19
   2   3   2   19.94    1.75
  -3  -3  -2    4.03    0.71
   3  -3   2    3.77    0.92
   3  -3   2    4.06    1.05
  -4  -3  -2    5.13    0.85
  -4  -3  -2    4.70    0.78
   4  -3   2    2.54    0.95
   4  -3   2    6.27    1.25
  -4   3  -2    5.69    1.42
   4   3   2    3.50    0.70
  -4   3  -2    4.90    1.11
   4   3   2    3.19    0.81
   5  -3   2  107.96    6.17
  -5  -3  -2  105.83    4.38
   5  -3   2  111.20    5.30
  -5  -3  -2   95.81    4.79
  -5   3  -2  110.85    6.24
  -5   3  -2  112.22    5.54
   5   3   2  111.40    5.12
   6  -3   2    8.42    1.75
   6  -3   2    9.05    1.52
  -6  -3  -2    7.71    1.49
  -6  -3  -2    9.56    1.07
  -6   3  -2    9.18    1.60
  -6   3  -2   11.80    2.39
   6   3   2   14.07    1.65
   6   3   2   10.95    0.83
   7  -3   2   10.69    2.28
  -7  -3  -2   10.08    1.88
  -7   3  -2    6.19    1.68
   7   3   2    5.22    1.16
  -7   3  -2    5.66    1.81
  -8  -3  -2    0.88    1.07
   8  -3   2    1.86    1.00
   8  -3   2    2.44    1.28
  -8  -3  -2    1.76    0.69
   8  -3   2    2.00    1.01
  -8   3  -2    3.75    1.59
  -8   3  -2    2.78    1.35
   8   3   2    1.53    0.91
  -9  -3  -2    8.43    1.33
  -9  -3  -2    9.08    2.18
   9  -3   2    8.09    1.72
   9   3   2    6.45    1.66
  -9   3  -2    7.05    2.30
  -9   3  -2    4.99    1.88
  10  -3   2   -0.60    0.97
 -10  -3  -2   -0.42    1.42
 -10  -3  -2    1.23    0.62
 -10   3  -2   -0.59    1.26
 -10   3  -2    1.97    1.47
  -9  -4   2    2.25    1.41
   9  -4  -2    2.07    1.25
  -9   4   2    3.24    1.98
  -9   4   2    2.09    0.71
   8  -4  -2   16.57    2.67
  -8  -4   2   16.51    2.45
   8  -4  -2   15.16    2.15
  -8  -4   2   19.33    3.24
  -8   4   2   18.51    3.45
  -8   4   2   13.88    1.37
  -7  -4   2   12.33    2.78
   7  -4  -2   15.59    2.05
  -7  -4   2   18.81    2.27
  -7   4   2   14.41    1.36
  -7   4   2   18.37    3.11
   7   4  -2   17.07    2.17
  -6  -4   2   30.22    2.63
  -6  -4   2   30.51    2.89
   6  -4  -2   32.28    2.86
   6  -4  -2   31.68    2.67
  -6   4   2   31.44    3.35
  -6   4   2   31.35    1.98
   6   4  -2   30.37    2.68
   5  -4  -2    0.11    0.57
   5  -4  -2    1.60    0.98
   5  -4  -2    0.08    0.49
  -5  -4   2    0.93    0.61
  -5  -4   2   -0.17    0.53
   5   4  -2    1.11    0.73
  -5   4   2    0.39    0.66
  -4  -4   2   62.42    3.75
   4  -4  -2   60.09    4.18
   4  -4  -2   65.31    3.87
  -4  -4   2   60.47    2.37
  -4  -4   2   62.20    3.27
  -4  -4   2   63.66    2.49
   4  -4  -2   64.34    3.64
  -4   4   2   61.25    4.08
   4   4  -2   59.14    3.51
   3  -4  -2    1.50    0.80
  -3  -4   2    1.87    0.47
   3  -4  -2    1.46    0.71
   3  -4  -2    2.90    0.83
  -3  -4   2    1.55    0.64
  -3  -4   2    2.60    0.60
   3   4  -2    1.18    0.47
  -2  -4   2   37.13    2.09
  -2  -4   2   37.73    2.38
   2  -4  -2   34.92    2.56
   2  -4  -2   34.93    2.33
   2  -4  -2   36.84    2.57
  -2  -4   2   36.49    2.19
  -2  -4   2   36.09    2.02
   2   4  -2   35.03    2.27
  -2   4   2   34.43    2.46
   1  -4  -2   81.16    3.99
  -1  -4   2   79.28    4.53
  -1  -4   2   85.82    3.93
  -1  -4   2   87.73    3.90
   1  -4  -2   92.23    4.13
   1  -4  -2   93.22    4.31
  -1   4   2   94.78    4.09
  -1   4   2   90.19    4.18
   1   4  -2   91.83    3.88
   1   4  -2   90.37    3.74
   0  -4   2   67.73    3.40
   0  -4  -2   68.02    3.35
   0  -4   2   70.00    3.57
   0  -4  -2   69.42    3.03
   0  -4  -2   68.57    3.49
   0   4   2   69.84    3.41
   0   4  -2   70.43    3.56
   0   4   2   70.68    3.03
   0   4  -2   70.67    3.34
   0   4  -2   68.89    3.02
   1  -4   2   31.79    2.37
  -1  -4  -2   30.59    2.03
   1  -4   2   30.05    2.16
  -1   4  -2   30.62    1.57
   1   4   2   31.01    1.32
   1   4   2   30.36    1.93
  -1   4  -2   31.47    2.16
  -1   4  -2   29.26    2.31
  -2  -4  -2   36.13    2.11
   2  -4   2   37.68    2.53
   2  -4   2   37.28    2.80
  -2   4  -2   38.23    2.55
   2   4   2   29.71    2.28
  -2   4  -2   33.57    1.49
   2   4   2   32.54    1.96
  -2   4  -2   33.00    2.71
  -3  -4  -2   38.80    2.24
   3  -4   2   41.64    3.44
   3  -4   2   41.70    3.24
  -3   4  -2   43.21    2.93
   3   4   2   43.61    2.73
   3   4   2   41.41    2.17
  -3   4  -2   44.38    3.36
   4  -4   2   56.81    4.10
   4  -4   2   54.44    3.49
  -4  -4  -2   57.03    2.79
   4   4   2   54.92    3.31
   4   4   2   52.96    2.48
  -4   4  -2   53.20    4.04
  -4   4  -2   51.25    4.15
   5  -4   2    5.11    1.51
  -5  -4  -2    6.62    0.94
  -5  -4  -2    6.69    1.04
   5  -4   2    6.93    1.41
  -5   4  -2    8.43    2.03
  -5   4  -2   10.56    1.86
   5   4   2    5.82    1.15
   6  -4   2   18.71    2.21
  -6  -4  -2   14.95    1.68
  -6  -4  -2   19.64    1.53
   6   4   2   17.08    0.98
   6   4   2   15.94    1.94
  -6   4  -2   18.95    2.76
  -6   4  -2   21.55    2.52
  -7  -4  -2    3.11    0.72
  -7  -4  -2    1.72    0.80
   7  -4   2    1.60    0.97
   7   4   2    1.88    0.93
  -7   4  -2    4.07    1.52
  -7   4  -2    4.72    1.71
  -8  -4  -2   10.93    1.30
   8  -4   2   16.19    2.50
  -8  -4  -2   12.70    2.19
  -8   4  -2   13.18    2.65
   8   4   2   14.15    2.40
  -8   4  -2   13.00    2.75
   9  -4   2    3.83    1.54
  -9  -4  -2    6.41    0.97
  -9  -4  -2    3.29    1.47
  -9   4  -2    8.01    2.36
  -9   4  -2    4.93    1.72
   9   4   2    5.79    1.56
   9  -5  -2   15.33    2.65
  -9  -5   2   13.88    2.54
  -9   5   2    9.81    2.56
  -9   5   2    9.77    1.08
   8  -5  -2   -1.16    0.67
  -8  -5   2    1.45    0.93
  -8   5   2    0.03    0.38
  -8   5   2    1.20    0.98
   7  -5  -2   42.38    3.75
   7  -5  -2   45.67    4.62
   7  -5  -2   47.33    3.67
  -7  -5   2   45.06    3.39
  -7   5   2   49.59    4.64
  -7   5   2   35.70    2.15
   7   5  -2   37.54    3.37
  -6  -5   2    0.36    0.60
   6  -5  -2    0.30    0.79
   6  -5  -2    1.46    0.82
   6   5  -2    1.68    0.96
  -6   5   2    0.82    0.90
  -5  -5   2    6.09    0.67
   5  -5  -2    4.45    1.15
   5  -5  -2    6.40    1.72
  -5  -5   2    6.04    0.61
  -5  -5   2    7.32    1.30
   5   5  -2    3.60    1.14
  -5   5   2    4.33    1.43
   4  -5  -2    6.02    1.25
  -4  -5   2    5.04    1.17
   4  -5  -2    7.90    1.74
  -4  -5   2    5.68    0.74
   4  -5  -2    5.49    1.39
  -4  -5   2    6.96    0.86
   4   5  -2    5.46    1.23
  -4   5   2    6.12    1.46
  -3  -5   2  157.19    6.96
  -3  -5   2  169.57    7.28
   3  -5  -2  165.70    8.88
  -3  -5   2  160.70    6.55
   3  -5  -2  166.56    7.18
   3  -5  -2  174.18    7.63
  -3   5   2  173.90    7.63
   3   5  -2  165.66    6.95
  -2  -5   2    4.62    0.97
   2  -5  -2    5.50    1.21
  -2  -5   2    4.92    0.97
   2  -5  -2    5.06    1.07
  -2  -5   2    5.28    0.97
   2  -5  -2    5.77    1.33
   2   5  -2    6.17    1.17
  -2   5   2    6.44    1.39
  -1  -5   2   28.62    2.10
   1  -5  -2   31.00    2.27
  -1  -5   2   27.02    2.06
   1  -5  -2   31.24    2.43
   1  -5  -2   30.14    2.22
  -1  -5   2   30.54    2.26
   1   5  -2   26.65    1.92
  -1   5   2   28.66    2.12
   0  -5  -2   17.02    1.41
   0  -5   2   18.30    1.73
   0  -5  -2   18.00    1.68
   0  -5  -2   18.80    1.83
   0  -5   2   14.90    1.65
   0   5  -2   19.17    1.63
   0   5   2   17.67    1.41
   0   5  -2   17.39    1.40
   0   5  -2   17.12    1.72
   1  -5   2   31.82    2.43
  -1  -5  -2   28.71    2.23
  -1  -5  -2   31.62    2.20
   1  -5   2   31.86    2.60
   1   5   2   33.47    2.23
  -1   5  -2   31.45    1.77
   1   5   2   30.65    1.51
  -1   5  -2   34.89    2.67
  -1   5  -2   31.35    2.37
   2  -5   2   15.94    2.00
   2  -5   2   13.03    1.63
  -2  -5  -2   15.53    1.62
  -2   5  -2   15.42    1.04
  -2   5  -2   17.61    2.07
   2   5   2   17.54    1.48
  -2   5  -2   18.74    1.91
   2   5   2   17.45    1.67
   3  -5   2  135.29    6.28
  -3  -5  -2  133.66    5.51
   3  -5   2  132.07    6.86
  -3   5  -2  143.05    6.45
   3   5   2  130.01    5.24
   3   5   2  117.78    5.76
  -3   5  -2  131.57    6.83
   4  -5   2    1.35    0.85
   4  -5   2    0.84    1.01
  -4  -5  -2    0.97    0.55
   4   5   2    0.42    0.33
   4   5   2    1.06    0.63
  -4   5  -2   -0.38    0.67
  -4   5  -2    0.56    0.80
   5  -5   2    5.72    1.72
   5  -5   2    6.43    1.58
  -5  -5  -2    4.02    0.86
   5   5   2    4.59    1.25
  -5   5  -2    2.74    1.13
  -5   5  -2    1.85    1.04
  -6  -5  -2    0.98    0.52
  -6  -5  -2    0.94    0.47
   6  -5   2    1.45    0.95
   6  -5   2   -0.87    0.79
  -6   5  -2    2.02    1.10
   6   5   2    1.71    0.85
  -6   5  -2    1.58    1.26
  -7  -5  -2   43.77    2.44
   7  -5   2   47.02    3.78
   7  -5   2   38.91    6.36
  -7  -5  -2   37.66    2.58
   7   5   2   42.34    3.51
  -7   5  -2   41.27    3.83
  -7   5  -2   44.48    4.69
  -8  -5  -2    2.18    0.86
  -8  -5  -2    0.99    0.54
   8  -5   2    2.58    1.18
  -8   5  -2    0.37    1.43
  -8   5  -2    1.97    1.48
   8   5   2    1.98    1.17
   9  -5   2   11.06    2.22
  -9  -5  -2    4.01    1.48
   9   5   2    7.66    1.90
  -9   5  -2    8.19    2.37
  -9   5  -2    3.82    2.12
  -8  -6   2    5.94    1.56
   8  -6  -2    9.45    2.06
  -8   6   2    6.40    1.98
   8   6  -2    8.19    1.95
   7  -6  -2    1.42    1.01
  -7  -6   2    0.73    0.82
   7   6  -2    1.01    0.99
  -7   6   2    0.97    0.48
  -7   6   2    0.79    1.13
   6  -6  -2   56.67    5.09
  -6  -6   2   51.10    3.26
   6  -6  -2   57.36    4.15
  -6   6   2   53.91    4.75
   6   6  -2   52.15    3.92
   5  -6  -2    2.07    1.03
  -5  -6   2    2.46    0.61
   5  -6  -2    2.50    1.41
  -5  -6   2    2.77    0.82
  -5  -6   2    2.96    0.63
  -5   6   2    4.40    1.54
   5   6  -2    2.58    1.04
  -4  -6   2   33.42    2.28
  -4  -6   2   33.56    2.17
  -4  -6   2   34.18    2.22
   4  -6  -2   36.07    3.04
   4  -6  -2   39.13    3.63
   4  -6  -2   38.13    3.34
   4   6  -2   34.70    2.81
  -4   6   2   39.42    3.42
  -3  -6   2   15.56    1.53
   3  -6  -2   12.19    2.16
   3  -6  -2   14.48    1.93
  -3  -6   2   14.98    1.53
   3  -6  -2   15.78    2.59
  -3  -6   2   10.84    1.28
   3   6  -2   12.53    1.64
  -3   6   2   14.11    1.99
  -2  -6   2   38.21    2.73
   2  -6  -2   45.59    3.44
   2  -6  -2   40.08    2.99
   2  -6  -2   39.35    3.11
  -2  -6   2   38.96    2.55
  -2  -6   2   37.68    2.63
  -2   6   2   43.05    3.11
   2   6  -2   41.11    2.77
   1  -6  -2    3.37    1.30
  -1  -6   2    7.81    1.38
  -1  -6   2    7.10    1.34
   1  -6  -2    6.33    1.33
   1  -6  -2    7.29    1.40
  -1  -6   2    6.83    1.29
   1   6  -2    6.48    1.10
  -1   6   2    7.23    1.33
   0  -6   2  126.43    6.37
   0  -6  -2  140.12    6.14
   0  -6  -2  137.84    5.63
   0  -6  -2  137.18    6.46
   0  -6   2  133.78    6.15
   0  -6   2  134.09    6.25
   0   6  -2  128.19    5.43
   0   6   2  143.52    5.63
   1  -6   2   34.21    2.74
  -1  -6  -2   34.38    2.54
   1  -6   2   30.18    2.75
   1  -6   2   31.00    2.82
  -1  -6  -2   36.64    2.77
   1   6   2   34.42    2.48
  -1   6  -2   32.85    1.98
  -1   6  -2   37.60    2.73
  -1   6  -2   36.13    3.55
   2  -6   2   27.57    2.60
   2  -6   2   32.72    3.03
  -2  -6  -2   32.93    2.42
  -2  -6  -2   33.80    2.57
   2  -6   2   29.91    2.90
  -2   6  -2   34.35    1.83
   2   6   2   38.01    2.68
  -2   6  -2   41.96    3.09
  -2   6  -2   37.62    3.19
  -3  -6  -2    3.09    0.85
   3  -6   2    3.20    1.25
  -3  -6  -2    2.38    1.01
   3  -6   2    3.04    1.29
   3  -6   2    1.63    0.81
  -3   6  -2    1.34    0.86
  -3   6  -2    1.74    0.94
   3   6   2    1.09    0.70
  -3   6  -2    1.69    0.41
   4  -6   2   30.29    3.11
   4  -6   2   29.57    3.32
  -4  -6  -2   30.30    2.26
   4  -6   2   33.53    3.00
  -4   6  -2   30.58    3.30
  -4   6  -2   32.92    3.05
   4   6   2   27.28    2.56
   5  -6   2    1.10    0.86
   5  -6   2    0.36    0.75
   5  -6   2    1.25    1.18
  -5  -6  -2    2.37    0.81
  -5   6  -2    1.44    1.03
  -5   6  -2    3.16    1.48
   5   6   2    3.27    1.10
   6  -6   2   43.86    4.47
   6  -6   2   44.25    3.95
   6  -6   2   49.16    3.90
  -6  -6  -2   37.58    2.52
   6   6   2   35.78    3.20
  -6   6  -2   41.65    4.39
  -6   6  -2   44.24    4.04
  -7  -6  -2    2.08    0.65
   7  -6   2    2.27    1.17
   7   6   2    4.15    1.33
  -7   6  -2    1.88    1.40
  -7   6  -2    3.29    1.43
  -8  -6  -2    4.57    0.82
   8  -6   2    4.92    1.81
  -8  -6  -2    3.84    0.75
  -8   6  -2    2.89    1.86
   8   6   2    3.98    1.51
  -8   6  -2    6.35    2.26
  -8  -7   2   -0.61    0.75
   8  -7  -2    0.68    1.18
   8   7  -2    0.51    1.02
  -8   7   2   -0.61    1.29
   7  -7  -2    8.82    2.00
  -7  -7   2    8.51    1.26
  -7  -7   2    6.74    1.16
  -7   7   2    7.71    2.34
   7   7  -2    7.78    1.91
   6  -7  -2    4.12    1.60
  -6  -7   2    2.65    0.89
  -6  -7   2    2.86    0.58
  -6  -7   2    4.37    0.74
  -6  -7   2    4.33    0.93
  -6   7   2    1.46    2.07
   6   7  -2    2.83    1.18
   5  -7  -2   61.66    4.94
  -5  -7   2   58.88    3.09
   5  -7  -2   68.45    4.65
  -5  -7   2   58.52    3.15
  -5  -7   2   59.54    3.12
   5  -7  -2   65.18    5.73
  -5   7   2   61.12    5.00
   5   7  -2   57.71    4.18
  -4  -7   2    1.94    0.81
   4  -7  -2   -0.10    0.88
   4  -7  -2    1.23    0.86
  -4  -7   2    2.48    0.82
   4  -7  -2    1.52    1.16
  -4   7   2    2.03    1.14
   4   7  -2    0.80    0.80
   3  -7  -2   23.23    2.54
  -3  -7   2   23.10    2.14
   3  -7  -2   21.25    2.77
  -3  -7   2   20.83    1.84
   3  -7  -2   22.67    2.81
  -3  -7   2   22.72    2.07
  -3   7   2   22.93    2.57
   3   7  -2   25.22    2.37
   2  -7  -2   19.26    2.34
  -2  -7   2   21.57    2.11
  -2  -7   2   20.38    2.19
  -2  -7   2   20.32    1.90
   2  -7  -2   22.78    2.58
   2  -7  -2   23.06    2.57
   2   7  -2   20.90    2.10
  -2   7   2   26.82    2.50
   1  -7  -2   66.11    3.99
   1  -7  -2   67.89    4.56
  -1  -7   2   56.60    4.02
  -1  -7   2   60.50    3.78
   1  -7  -2   71.38    4.22
  -1  -7   2   67.35    4.01
   1   7  -2   60.65    3.53
  -1   7   2   68.38    3.88
   0  -7  -2    3.37    1.06
   0  -7   2    3.48    1.14
   0  -7   2    1.75    1.05
   0  -7  -2    3.35    1.05
   0  -7   2    2.91    0.95
   0  -7  -2    3.15    0.92
   0   7   2    3.77    0.94
   0   7   2    2.88    0.83
   0   7  -2    3.58    0.93
   1  -7   2   54.00    4.04
   1  -7   2   48.66    3.72
   1  -7   2   52.91    3.71
  -1  -7  -2   49.26    3.37
  -1  -7  -2   55.43    3.81
   1   7   2   47.66    3.19
  -1   7  -2   49.52    2.75
  -1   7  -2   53.37    3.80
   2  -7   2    0.94    0.86
   2  -7   2    0.11    0.49
   2  -7   2   -1.13    0.51
  -2  -7  -2    0.22    0.57
  -2  -7  -2   -0.22    0.44
  -2   7  -2    0.20    0.31
  -2   7  -2    1.31    0.85
  -2   7  -2   -0.63    0.42
   2   7   2    0.02    0.48
   3  -7   2   19.32    2.68
   3  -7   2   21.38    2.54
  -3  -7  -2   23.31    2.24
   3  -7   2   22.54    2.87
  -3  -7  -2   21.59    2.08
  -3   7  -2   28.90    2.77
   3   7   2   22.94    2.31
  -3   7  -2   29.45    3.12
  -3   7  -2   22.67    1.38
   4  -7   2   16.83    2.96
  -4  -7  -2   15.99    1.80
   4  -7   2   12.45    2.24
  -4  -7  -2   17.22    1.85
   4  -7   2   21.53    2.72
   4   7   2   17.34    2.11
  -4   7  -2   13.75    2.53
  -4   7  -2   13.55    2.55
  -5  -7  -2   44.74    3.03
  -5  -7  -2   39.81    2.80
   5  -7   2   50.43    4.82
   5  -7   2   46.72    3.92
   5  -7   2   47.89    4.38
  -5   7  -2   49.38    4.60
   5   7   2   42.22    3.51
  -5   7  -2   46.96    4.18
  -6  -7  -2    0.85    0.68
   6  -7   2    1.65    1.13
   6   7   2    0.50    0.82
  -6   7  -2   -0.48    1.34
  -6   7  -2    0.43    1.19
  -7  -7  -2    5.78    1.04
  -7  -7  -2    6.48    1.13
   7  -7   2    4.45    1.53
  -7   7  -2    5.37    2.17
   7   7   2    5.25    1.49
   7  -8  -2    1.23    1.25
  -7   8   2    2.08    1.56
   7   8  -2    0.03    0.90
  -6  -8   2    6.18    1.06
  -6  -8   2    7.28    1.03
   6  -8  -2    9.64    2.39
   6   8  -2    8.59    2.05
  -6   8   2   14.14    3.09
  -6   8   2    9.56    0.98
   5  -8  -2   -1.33    1.14
  -5  -8   2    1.22    0.74
  -5  -8   2    2.72    0.86
   5  -8  -2    1.67    1.24
   5   8  -2    2.38    1.18
  -5   8   2    1.43    1.29
  -4  -8   2   29.69    2.50
  -4  -8   2   24.43    1.75
   4  -8  -2   29.01    3.50
  -4  -8   2   29.73    2.52
   4  -8  -2   30.20    3.25
  -4  -8   2   30.41    1.87
   4  -8  -2   29.67    3.66
   4   8  -2   27.82    2.80
  -4   8   2   32.92    3.44
   3  -8  -2    0.29    0.85
  -3  -8   2   -0.52    0.45
  -3  -8   2   -0.49    0.47
   3  -8  -2    0.69    1.06
  -3  -8   2    0.53    0.67
  -3   8   2    0.45    0.77
  -3   8   2    0.39    0.51
   3   8  -2   -0.09    0.59
   2  -8  -2   65.63    5.05
  -2  -8   2   62.38    4.35
  -2  -8   2   60.51    3.72
   2  -8  -2   76.37    4.84
   2  -8  -2   64.37    4.59
  -2  -8   2   71.42    4.36
   2   8  -2   71.17    4.16
  -2   8   2   77.97    4.66
  -2   8   2   68.38    3.72
  -1  -8   2    3.82    1.16
   1  -8  -2    3.89    1.37
   1  -8  -2    3.71    1.23
  -1  -8   2    5.41    1.42
  -1  -8   2    3.76    1.24
   1  -8  -2    4.33    1.25
  -1   8   2    5.35    1.31
   1   8  -2    6.37    1.35
  -1   8   2    3.75    0.97
   0  -8   2   14.17    2.07
   0  -8  -2   14.26    2.01
   0  -8   2   10.10    1.95
   0  -8  -2   19.80    3.06
   0  -8   2   13.45    2.29
   0  -8  -2   15.90    1.75
   0   8  -2   17.06    1.72
   0   8   2   19.35    1.81
   0   8   2   13.83    1.73
  -1  -8  -2    0.43    0.66
   1  -8   2    0.20    0.93
   1  -8   2    1.08    0.75
  -1  -8  -2   -0.80    0.62
   1  -8   2   -0.05    0.58
   1   8   2    0.24    0.59
  -1   8  -2    0.03    0.41
  -1   8  -2    1.41    0.89
   2  -8   2   66.97    5.06
   2  -8   2   67.00    5.13
  -2  -8  -2   70.99    4.37
   2  -8   2   82.36    5.10
  -2  -8  -2   70.91    4.67
   2   8   2   71.96    4.38
  -2   8  -2   81.48    5.26
  -2   8  -2   73.11    3.50
  -3  -8  -2    3.27    1.21
  -3  -8  -2    2.08    0.97
   3  -8   2    4.39    1.49
   3  -8   2    3.65    1.47
   3  -8   2    2.26    1.25
  -3   8  -2    3.68    0.73
   3   8   2    3.48    1.20
  -3   8  -2    4.54    1.60
  -4  -8  -2   27.20    2.47
   4  -8   2   21.65    3.34
   4  -8   2   24.97    2.96
   4  -8   2   23.37    3.15
  -4  -8  -2   24.84    2.44
  -4   8  -2   27.63    3.43
  -5  -8  -2    0.75    0.63
  -5  -8  -2    0.99    0.83
   5  -8   2    0.22    0.86
  -5   8  -2    1.27    1.28
   5   8   2    0.17    0.80
   6  -8   2    8.72    2.25
  -6  -8  -2    5.46    1.20
  -6  -8  -2    5.47    1.23
   6   8   2    8.09    2.01
  -6   8  -2    8.08    2.54
   7  -8   2   -0.76    1.10
  -7  -8  -2   -1.09    0.52
  -7  -8  -2    0.67    0.65
   7   8   2   -0.19    0.83
  -7   8  -2    0.32    1.26
  -5  -9   2   15.32    1.95
  -5  -9   2   13.75    1.84
   5  -9  -2   14.42    2.87
  -5   9   2   17.38    3.13
   5   9  -2   14.10    2.45
  -5   9   2   15.56    1.71
   4  -9  -2    6.31    1.88
   4  -9  -2    4.55    1.62
  -4  -9   2    6.64    1.56
  -4  -9   2    6.74    1.53
  -4   9   2    7.89    1.23
  -4   9   2   10.60    2.45
   4   9  -2    6.04    1.68
   3  -9  -2   26.18    3.10
  -3  -9   2   19.63    2.43
   3  -9  -2   23.97    3.12
   3  -9  -2   24.67    4.18
  -3  -9   2   22.53    2.49
   3   9  -2   20.56    2.91
  -3   9   2   26.07    2.98
  -3   9   2   20.29    1.92
  -2  -9   2    1.22    0.96
  -2  -9   2    3.05    1.19
   2  -9  -2    0.24    0.93
  -2  -9   2    0.57    0.66
   2  -9  -2   -0.16    0.98
   2  -9  -2    0.14    0.93
  -2   9   2    1.16    0.98
   2   9  -2    2.36    1.09
  -2   9   2    0.56    0.66
  -1  -9   2   27.84    2.65
   1  -9  -2   26.86    3.55
  -1  -9   2   26.89    3.19
   1  -9  -2   32.47    3.28
  -1  -9   2   28.65    3.36
   1  -9  -2   27.29    2.77
   1   9  -2   30.59    2.59
  -1   9   2   28.34    2.45
  -1   9   2   32.15    2.81
   0  -9   2    0.94    0.85
   0  -9  -2    3.13    1.43
   0  -9   2    0.87    1.23
   0  -9  -2    0.50    1.03
   0  -9  -2    0.43    0.65
   0  -9   2    1.79    1.06
   0   9  -2    1.56    0.78
   0   9   2    0.44    0.58
  -1  -9  -2   27.57    3.38
   1  -9   2   25.06    2.98
   1  -9   2   30.46    3.48
  -1  -9  -2   25.93    3.12
   1  -9   2   28.24    3.26
  -1   9  -2   29.72    2.24
   1   9   2   31.67    2.73
   2  -9   2    4.19    1.92
  -2  -9  -2    4.28    1.41
   2  -9   2    3.06    1.19
   2  -9   2    5.12    1.67
  -2  -9  -2    3.95    1.53
  -2   9  -2    3.52    1.43
   2   9   2    5.01    1.41
  -2   9  -2    4.21    0.96
  -3  -9  -2   14.47    2.13
   3  -9   2    9.40    2.13
   3  -9   2   10.23    2.35
  -3  -9  -2   15.31    2.48
   3  -9   2   12.09    2.24
  -3   9  -2   15.28    1.32
  -3   9  -2   21.68    2.98
   3   9   2   18.80    2.31
  -4  -9  -2    2.64    1.24
  -4  -9  -2    2.79    1.15
   4  -9   2    1.45    1.11
   4   9   2    1.27    0.93
  -5  -9  -2   13.76    1.95
   5  -9   2   16.54    2.97
  -5  -9  -2   12.33    2.09
   5   9   2   13.15    2.28
  -5   9  -2   19.27    3.49
   4 -10  -2   15.73    3.05
  -4 -10   2   18.22    2.29
  -4 -10   2   14.16    2.29
   4  10  -2   17.22    2.42
  -4  10   2   14.62    1.59
  -4  10   2   20.83    3.29
   3 -10  -2    1.66    1.51
  -3 -10   2   -0.35    1.05
   3 -10  -2   -0.25    1.09
  -3 -10   2    0.17    0.74
  -3  10   2    1.09    0.82
   3  10  -2    1.30    0.87
  -3  10   2    0.99    1.07
   2 -10  -2    9.02    2.26
  -2 -10   2    6.05    1.33
   2 -10  -2   12.45    2.54
  -2 -10   2   10.05    2.10
  -2 -10   2   11.44    2.45
  -2  10   2   11.19    2.07
   2  10  -2    7.15    1.51
  -2  10   2   10.79    1.55
   1 -10  -2    1.69    1.18
   1 -10  -2    2.53    1.15
  -1 -10   2    1.75    1.29
   1 -10  -2    3.65    1.58
  -1 -10   2    3.58    1.21
  -1 -10   2    2.65    1.32
  -1  10   2    2.44    1.11
   1  10  -2    2.06    0.95
  -1  10   2    2.45    1.01
   0 -10  -2   41.66    3.89
   0 -10   2   31.08    3.28
   0 -10   2   26.80    3.60
   0 -10   2   37.15    3.65
   0 -10  -2   27.89    3.77
   0  10   2   34.66    2.92
   0  10  -2   40.52    2.89
   1 -10   2    0.40    0.99
   1 -10   2    0.57    1.18
   1 -10   2    1.22    1.27
  -1 -10  -2   -0.09    0.97
  -1 -10  -2    0.17    1.03
  -1  10  -2    0.29    0.60
   1  10   2    0.34    0.68
   2 -10   2    8.42    2.45
   2 -10   2    6.99    2.08
  -2 -10  -2   10.71    2.48
   2 -10   2    9.94    2.21
  -2 -10  -2   12.97    2.44
   2  10   2    8.57    1.78
  -2  10  -2   10.51    2.35
  -2  10  -2    9.54    1.32
   3 -10   2    0.35    0.94
  -3 -10  -2    1.00    1.26
  -3 -10  -2   -0.04    0.84
   3  10   2   -0.16    0.67
  -3  10  -2   -0.12    1.28
  -3  10  -2    0.41    0.50
 -10   0   3   20.40    2.70
 -10   0   3   24.55    4.15
  -9   0   3    1.43    0.96
  -9   0   3    0.08    1.04
  -8   0   3    2.62    1.34
   8   0  -3    1.84    0.53
  -8   0   3    1.88    0.87
   8   0  -3    2.98    0.61
  -7   0   3    2.46    1.09
  -7   0   3    2.34    0.90
   7   0  -3    3.55    0.65
   6   0  -3   96.63    3.81
  -6   0   3   99.34    4.79
  -6   0   3   98.87    5.58
   5   0  -3    2.03    0.46
  -5   0   3    1.37    0.71
  -5   0   3    2.00    0.62
  -4   0   3   45.92    2.94
  -4   0   3   44.23    2.48
   4   0  -3   40.83    1.91
   3   0  -3    1.02    0.30
  -3   0   3    1.77    0.39
  -3   0   3    1.15    0.48
   3   0  -3    0.91    0.29
   2   0  -3    4.99    0.48
  -2   0   3    3.67    0.44
   1   0  -3   28.94    1.36
  -1   0   3   27.79    1.36
   0   0  -3  270.46    8.82
   0   0   3  274.77    8.86
  -1   0  -3   14.19    1.00
   1   0   3   15.15    1.12
  -1   0  -3   13.81    1.12
  -2   0  -3    8.72    0.85
   2   0   3    9.28    1.01
   2   0   3   10.17    0.92
  -2   0  -3    9.39    1.03
   3   0   3    4.15    0.95
   3   0   3    4.58    0.58
  -3   0  -3    4.03    0.74
  -3   0  -3    4.39    1.00
   3   0   3    4.47    0.82
   4   0   3   75.23    3.13
  -4   0  -3   72.98    3.48
   4   0   3   68.71    3.83
  -4   0  -3   73.83    4.18
   4   0   3   73.35    3.42
  -5   0  -3   -0.33    0.25
   5   0   3    0.09    0.30
   5   0   3   -0.43    0.17
  -5   0  -3    0.64    0.77
   5   0   3    0.26    0.45
   6   0   3   57.44    3.84
   6   0   3   55.30    2.81
   6   0   3   54.30    3.08
  -6   0  -3   53.71    4.07
  -6   0  -3   48.14    3.32
   7   0   3    0.68    0.53
  -7   0  -3    1.03    0.71
   7   0   3    0.35    0.66
   7   0   3    0.38    0.54
  -7   0  -3   -0.13    0.66
   8   0   3    0.45    0.83
  -8   0  -3    0.84    0.72
   8   0   3    0.29    0.63
  -8   0  -3    3.11    1.41
   9   0   3   -0.83    0.51
  -9   0  -3   -0.80    0.98
  -9   0  -3   -0.50    0.67
   9   0   3    0.40    1.06
  10   0   3   14.93    1.95
  10   0   3   14.72    1.78
 -10   0  -3   11.60    2.16
 -10   0  -3   16.12    3.55
  10  -1  -3    2.05    0.81
  10  -1  -3    2.00    0.73
 -10  -1   3    2.68    1.58
 -10   1   3    3.35    1.63
  -9  -1   3   15.18    2.23
  -9  -1   3   15.30    2.97
   9  -1  -3   18.09    1.68
  -9   1   3   16.58    2.02
  -8  -1   3    2.33    1.08
   8  -1  -3    1.59    0.70
  -8  -1   3    4.71    1.62
   8  -1  -3    2.38    0.76
  -8   1   3    2.28    0.92
  -8   1   3    0.51    0.95
   7  -1  -3   29.51    2.01
  -7  -1   3   31.86    3.15
  -7  -1   3   30.22    2.57
   7  -1  -3   27.75    1.96
  -7   1   3   25.18    2.20
  -7   1   3   25.01    2.98
  -6  -1   3   15.22    2.00
   6  -1  -3   16.05    1.41
  -6  -1   3   14.35    1.71
   6  -1  -3   13.60    1.35
  -6   1   3   14.99    1.56
  -6   1   3   17.20    2.26
   5  -1  -3   11.35    1.12
  -5  -1   3   11.41    1.36
   5  -1  -3   12.54    1.17
  -5  -1   3   12.16    2.86
  -5   1   3   11.24    1.84
  -5   1   3   10.28    1.20
  -4  -1   3   91.02    4.45
   4  -1  -3   90.70    3.75
  -4  -1   3   92.49    4.16
   4  -1  -3   87.17    3.73
  -4   1   3   88.35    4.61
   3  -1  -3   82.65    3.41
  -3  -1   3   86.79    3.77
  -3  -1   3   91.49    2.99
   3  -1  -3   81.89    3.46
  -3   1   3   87.23    3.58
   3   1  -3   87.39    2.79
  -3   1   3   82.26    4.10
   3   1  -3   81.85    2.76
  -2  -1   3   47.20    1.77
   2  -1  -3   44.34    2.09
  -2  -1   3   42.16    2.19
  -2   1   3   45.33    2.48
  -2   1   3   41.49    2.06
   2   1  -3   45.30    1.71
  -1  -1   3   10.42    0.73
   1  -1  -3   11.82    0.88
   0  -1  -3    0.05    0.16
   0   1   3    0.40    0.18
   0   1  -3    0.54    0.22
   1  -1   3   14.92    1.13
   1  -1   3   15.03    1.28
  -1  -1  -3   14.52    1.06
   1   1   3   21.12    1.16
  -1   1  -3   20.42    1.51
   1   1   3   19.88    1.18
  -1   1  -3   18.23    1.21
  -2  -1  -3   66.12    2.85
   2  -1   3   65.18    3.01
  -2  -1  -3   67.40    2.95
   2  -1   3   69.13    3.42
   2   1   3   64.46    2.81
  -2   1  -3   66.26    3.01
  -2   1  -3   60.63    3.37
   2   1   3   65.72    2.88
  -3  -1  -3   68.85    3.14
  -3  -1  -3   67.73    3.46
   3  -1   3   74.27    2.67
   3  -1   3   66.78    3.30
   3  -1   3   71.29    3.83
   3   1   3   74.08    3.17
   3   1   3   74.13    3.21
   3   1   3   72.29    3.34
  -3   1  -3   76.56    4.09
   4  -1   3   24.15    1.82
  -4  -1  -3   25.21    1.72
   4  -1   3   23.13    2.19
   4  -1   3   24.45    1.29
  -4  -1  -3   21.84    1.98
   4   1   3   24.46    1.67
  -4   1  -3   25.98    2.40
   4   1   3   25.99    1.69
  -4   1  -3   22.51    1.86
   4   1   3   22.42    1.82
   5  -1   3    8.41    1.19
  -5  -1  -3    9.50    1.63
  -5  -1  -3   11.37    1.20
   5  -1   3   11.65    2.24
   5  -1   3   11.90    0.97
  -5   1  -3   12.10    2.17
   5   1   3   11.20    1.44
   5   1   3   10.57    1.20
  -5   1  -3   10.37    1.36
   5   1   3   10.75    1.17
  -6  -1  -3   20.20    1.76
  -6  -1  -3   15.58    2.17
   6  -1   3   19.76    1.86
   6  -1   3   20.23    2.44
  -6   1  -3   21.52    2.09
   6   1   3   17.84    2.00
  -6   1  -3   20.92    2.59
   6   1   3   18.49    1.66
   6   1   3   20.80    1.66
   7  -1   3   26.91    3.04
  -7  -1  -3   27.76    3.10
   7  -1   3   28.11    2.33
  -7  -1  -3   27.98    2.26
   7   1   3   24.31    2.52
   7   1   3   27.94    2.02
  -7   1  -3   25.23    3.19
  -7   1  -3   26.50    2.50
   7   1   3   26.56    2.12
  -8  -1  -3    1.29    1.01
   8  -1   3    0.32    0.70
  -8  -1  -3    0.21    0.63
  -8   1  -3    0.01    1.01
   8   1   3    3.11    1.16
   8   1   3    1.33    0.59
   8   1   3    0.23    0.59
  -8   1  -3    1.56    0.85
  -9  -1  -3   12.05    2.63
  -9  -1  -3   13.10    1.86
   9  -1   3    9.50    3.09
   9  -1   3   13.65    1.88
  -9   1  -3   14.03    3.12
  -9   1  -3   12.26    2.31
  10  -1   3    0.91    0.94
 -10  -1  -3    0.30    0.83
  10   1   3    1.04    0.56
 -10   1  -3   -1.43    0.93
 -10   1  -3   -0.26    1.51
  10  -2  -3    2.43    0.99
 -10  -2   3    4.34    1.93
 -10   2   3    4.56    2.18
 -10   2   3    4.36    1.25
  -9  -2   3    1.62    1.31
  -9  -2   3   -0.33    0.87
   9  -2  -3    1.18    0.80
  -9   2   3    0.89    0.61
  -9   2   3    2.26    1.30
  -8  -2   3   44.92    4.13
   8  -2  -3   44.15    2.97
  -8  -2   3   48.76    3.81
   8  -2  -3   45.81    3.08
  -8   2   3   41.86    2.94
  -8   2   3   51.65    4.63
  -7  -2   3   13.34    2.14
   7  -2  -3   16.59    1.70
   7  -2  -3   13.47    1.58
  -7  -2   3   16.76    2.29
  -7   2   3   12.39    2.31
  -7   2   3   12.38    1.50
  -6  -2   3   13.00    1.74
   6  -2  -3   11.62    1.43
   6  -2  -3   12.77    1.46
  -6  -2   3   14.67    1.93
  -6   2   3   18.00    2.35
  -6   2   3   14.80    1.47
   5  -2  -3    1.01    0.60
   5  -2  -3    1.13    0.58
  -5  -2   3    0.75    0.53
  -5  -2   3    1.07    0.61
   5  -2  -3    0.09    0.43
  -5   2   3    0.51    0.56
   4  -2  -3   41.26    2.46
  -4  -2   3   45.20    2.82
   4  -2  -3   41.72    2.43
  -4  -2   3   43.98    2.69
   4  -2  -3   38.60    2.94
  -4   2   3   42.95    3.09
  -3  -2   3    8.01    0.46
  -3  -2   3    6.12    0.92
   3  -2  -3    7.68    0.93
   3  -2  -3    7.08    0.91
   3  -2  -3    7.37    1.32
  -3   2   3    5.27    1.05
  -3   2   3    9.14    1.04
  -2  -2   3  128.28    5.03
  -2  -2   3  128.37    4.39
   2  -2  -3  133.40    5.02
   2  -2  -3  135.09    5.12
   2   2  -3  128.05    4.28
  -2   2   3  125.80    5.03
  -2   2   3  133.37    5.37
  -1  -2   3  123.32    4.54
   1  -2  -3  134.84    4.94
  -1  -2   3  124.72    5.14
  -1   2   3  137.73    4.96
   1   2  -3  122.99    4.49
  -1   2   3  124.80    4.83
   0  -2   3    9.07    1.02
   0  -2   3    8.55    0.84
   0  -2  -3    7.94    0.81
   0  -2   3    8.42    0.68
   1  -2   3   14.03    1.21
   1  -2   3   15.42    0.79
  -1  -2  -3   15.27    1.12
   1  -2   3   14.73    1.40
   1   2   3   14.96    1.10
  -1   2  -3   17.18    1.54
  -1   2  -3   16.55    1.27
   2  -2   3  136.79    5.71
   2  -2   3  154.19    6.32
  -2  -2  -3  146.79    5.39
   2   2   3  144.11    5.01
  -2   2  -3  147.90    6.39
  -2   2  -3  145.71    5.77
   2   2   3  151.06    5.39
  -3  -2  -3   22.65    1.51
   3  -2   3   27.20    2.27
   3  -2   3   25.82    1.89
  -3  -2  -3   26.67    1.62
   3   2   3   21.01    1.36
   3   2   3   20.56    1.40
  -3   2  -3   22.38    1.80
  -3   2  -3   20.94    2.13
   3   2   3   20.44    1.60
   4  -2   3   18.01    1.71
   4  -2   3   22.44    2.24
  -4  -2  -3   20.30    1.70
  -4  -2  -3   19.10    1.46
   4   2   3   15.70    1.48
   4   2   3   16.31    1.45
  -4   2  -3   18.90    1.78
   4   2   3   18.93    1.35
  -4   2  -3   17.58    2.11
   5  -2   3   13.97    1.93
  -5  -2  -3    7.38    1.41
  -5  -2  -3   10.43    1.14
   5  -2   3   10.32    1.40
   5   2   3    9.68    1.26
  -5   2  -3    7.39    1.66
  -5   2  -3    8.14    1.50
   5   2   3    8.40    1.14
   5   2   3   10.38    1.04
   6  -2   3   17.65    2.35
  -6  -2  -3   18.33    2.17
   6  -2   3   15.27    1.81
  -6  -2  -3   15.26    1.51
  -6   2  -3   16.82    2.00
   6   2   3   19.09    1.80
  -6   2  -3   17.01    2.48
   6   2   3   17.71    1.77
   6   2   3   19.30    1.46
   7  -2   3    1.98    1.13
  -7  -2  -3    1.16    0.91
   7  -2   3    1.08    0.75
  -7  -2  -3    0.58    0.50
  -7   2  -3    1.68    0.85
  -7   2  -3    1.99    1.23
   7   2   3    1.88    0.76
   7   2   3    1.05    0.69
   8  -2   3   31.51    2.81
   8  -2   3   27.66    3.76
  -8  -2  -3   30.52    3.33
  -8  -2  -3   32.67    2.49
   8   2   3   33.57    2.69
   8   2   3   36.83    3.08
  -8   2  -3   27.53    2.98
  -8   2  -3   30.11    3.85
   9  -2   3    5.34    1.37
  -9  -2  -3    2.27    1.00
  -9  -2  -3    3.80    1.57
   9   2   3    3.86    0.68
   9   2   3    3.05    1.05
   9   2   3    3.46    0.75
  -9   2  -3    3.23    1.65
  -9   2  -3    5.62    1.67
 -10  -2  -3    0.09    1.48
 -10  -2  -3    1.01    0.85
  10  -2   3    2.26    1.20
 -10   2  -3    0.31    1.10
 -10   2  -3    2.90    2.28
 -10  -3   3   -1.38    1.20
  10  -3  -3   -0.60    0.88
 -10   3   3    0.60    0.82
 -10   3   3    0.56    1.19
   9  -3  -3    9.69    1.83
  -9  -3   3   12.83    2.59
  -9   3   3   10.58    2.60
  -9   3   3    6.63    1.27
  -8  -3   3    0.82    1.01
   8  -3  -3    0.51    0.78
  -8  -3   3    0.95    1.20
  -8   3   3    0.88    1.20
  -8   3   3    1.01    0.72
   7  -3  -3   16.84    1.96
  -7  -3   3   18.66    2.40
  -7  -3   3   16.05    2.25
   7  -3  -3   16.48    1.94
  -7   3   3   14.42    2.67
  -7   3   3   15.10    1.57
  -6  -3   3   14.83    1.89
   6  -3  -3   14.36    1.79
  -6  -3   3   13.99    1.89
   6  -3  -3   15.54    1.76
  -6   3   3   16.28    2.35
  -5  -3   3  118.28    5.62
   5  -3  -3  121.17    5.56
   5  -3  -3  117.48    5.38
  -5  -3   3  120.64    5.75
   5  -3  -3  116.62    6.41
  -5   3   3  115.37    6.26
   4  -3  -3    5.09    1.00
   4  -3  -3    4.46    0.98
   4  -3  -3    5.49    1.51
  -4  -3   3    5.82    1.11
  -4   3   3    7.10    1.54
   4   3  -3    3.95    0.88
   3  -3  -3    0.54    0.42
   3  -3  -3    0.50    0.40
   3  -3  -3    0.37    0.40
  -3  -3   3    0.33    0.42
  -3   3   3    2.28    0.76
  -3   3   3    1.19    0.49
   3   3  -3    4.07    0.93
  -2  -3   3   16.11    1.08
   2  -3  -3   17.19    1.40
  -2  -3   3   15.45    1.36
   2  -3  -3   17.27    1.51
   2  -3  -3   15.10    1.49
   2   3  -3   12.75    0.86
  -2   3   3   13.33    1.41
  -2   3   3   12.27    1.28
   2   3  -3   12.71    1.24
   1  -3  -3  150.39    6.05
  -1  -3   3  153.23    5.74
  -1  -3   3  159.31    6.29
  -1  -3   3  156.14    5.80
   1   3  -3  163.24    5.85
  -1   3   3  154.41    6.00
   1   3  -3  151.03    5.59
  -1   3   3  163.86    6.00
   0  -3   3    4.09    0.81
   0  -3   3    4.99    0.61
   0  -3  -3    3.95    0.74
   0  -3   3    3.26    0.68
   0   3   3    4.37    0.57
   0   3  -3    3.48    0.69
   0   3  -3    4.79    0.62
   0   3   3    4.75    0.86
   1  -3   3  111.09    5.08
  -1  -3  -3  115.87    4.53
   1  -3   3  108.46    3.85
   1  -3   3  109.97    4.74
   1   3   3  110.77    4.43
  -1   3  -3  108.76    5.11
   1   3   3  109.39    3.68
  -1   3  -3  110.25    4.72
   2  -3   3    8.05    1.12
   2  -3   3    9.49    1.36
  -2  -3  -3    8.85    0.95
  -2   3  -3    6.08    1.20
   2   3   3    9.86    0.96
  -2   3  -3    8.18    1.15
   3  -3   3    5.82    1.38
  -3  -3  -3    2.64    0.60
   3  -3   3    3.12    0.79
  -3   3  -3    2.33    1.42
   3   3   3    3.18    0.85
   3   3   3    1.96    0.51
   3   3   3    2.44    0.35
  -3   3  -3    2.15    0.74
   4  -3   3   25.92    2.64
  -4  -3  -3   29.86    1.88
   4  -3   3   27.66    2.30
  -4  -3  -3   28.27    1.76
   4   3   3   25.34    1.64
  -4   3  -3   27.85    2.35
  -4   3  -3   26.55    2.74
   4   3   3   27.53    1.56
   4   3   3   26.33    2.07
  -5  -3  -3   99.40    4.94
   5  -3   3  116.52    6.46
  -5  -3  -3  111.38    4.77
   5  -3   3  121.51    5.66
  -5   3  -3  115.47    6.56
   5   3   3  110.88    4.65
   5   3   3  116.08    5.30
   5   3   3  110.13    4.43
  -5   3  -3  121.24    5.85
  -6  -3  -3    0.73    0.60
   6  -3   3    1.27    0.83
   6  -3   3    2.19    1.07
  -6  -3  -3    1.49    0.61
  -6   3  -3    1.28    1.14
   6   3   3    1.29    0.65
   6   3   3    2.43    0.77
  -7  -3  -3    9.74    1.92
  -7  -3  -3   10.12    1.30
   7  -3   3    9.98    1.76
  -7   3  -3   10.50    2.61
   7   3   3   10.18    0.94
   7   3   3    9.04    1.66
  -7   3  -3    9.21    1.82
   8  -3   3    2.34    1.07
  -8  -3  -3    5.31    1.65
   8  -3   3    2.08    2.01
   8   3   3    2.46    0.50
  -8   3  -3    2.08    1.26
   8   3   3    2.37    0.99
  -8   3  -3    4.00    1.38
  -9  -3  -3   10.88    2.25
  -9  -3  -3    7.85    1.32
   9  -3   3   10.51    2.07
  -9   3  -3    9.49    2.75
   9   3   3   11.55    1.95
  -9   3  -3    8.91    2.03
  -9  -4   3    8.18    2.27
   9  -4  -3    6.45    1.55
  -9   4   3    5.57    2.08
  -9   4   3    3.39    0.99
  -8  -4   3   11.59    2.27
   8  -4  -3   15.64    2.12
   8  -4  -3   13.19    2.78
  -8   4   3   16.26    3.06
   7  -4  -3    3.56    1.22
  -7  -4   3    4.50    1.43
  -7  -4   3    1.82    1.11
  -7   4   3    1.29    1.17
  -7   4   3    2.35    0.72
   6  -4  -3   23.79    2.33
  -6  -4   3   24.45    2.41
  -6  -4   3   22.54    2.45
   6  -4  -3   21.10    2.35
   6   4  -3   24.93    2.51
  -6   4   3   29.68    3.22
   5  -4  -3   21.49    2.66
  -5  -4   3   23.58    2.35
   5  -4  -3   24.85    2.77
   5  -4  -3   26.02    2.39
  -5  -4   3   25.23    2.23
   5   4  -3   24.26    2.28
  -5   4   3   23.30    2.61
  -4  -4   3   53.85    2.20
  -4  -4   3   62.52    3.64
   4  -4  -3   52.26    3.35
  -4  -4   3   54.62    2.18
   4  -4  -3   54.98    3.92
   4  -4  -3   52.73    3.45
  -4   4   3   65.50    4.09
   4   4  -3   58.28    3.44
   3  -4  -3   47.05    3.32
   3  -4  -3   46.73    3.14
  -3  -4   3   51.02    2.38
  -3  -4   3   46.86    3.51
  -3  -4   3   51.75    2.35
   3  -4  -3   51.11    3.01
  -3   4   3   47.27    3.51
   3   4  -3   48.07    2.92
  -2  -4   3   44.42    2.43
   2  -4  -3   49.16    3.06
   2  -4  -3   48.88    2.86
  -2  -4   3   48.43    2.80
   2  -4  -3   51.64    3.10
  -2   4   3   46.63    2.93
   2   4  -3   50.13    2.80
  -2   4   3   47.68    2.93
  -1  -4   3   10.76    1.12
   1  -4  -3   12.75    1.31
   1  -4  -3   10.76    1.29
  -1  -4   3   10.91    1.14
   1  -4  -3    8.60    1.10
  -1  -4   3    9.92    1.23
  -1   4   3    8.21    1.13
  -1   4   3    9.03    1.09
   1   4  -3    7.75    0.93
   1   4  -3    8.98    1.04
   0  -4   3   80.57    4.19
   0  -4  -3   88.19    4.11
   0  -4   3   90.09    3.63
   0  -4   3   81.26    3.98
   0   4  -3   83.55    3.86
   0   4   3   84.59    3.95
   0   4   3   85.04    3.48
   0   4  -3   82.26    3.52
  -1  -4  -3  145.39    5.80
   1  -4   3  142.49    6.05
   1  -4   3  139.88    6.35
  -1   4  -3  139.38    5.94
   1   4   3  144.22    4.71
   1   4   3  135.00    5.58
  -1   4  -3  148.92    5.09
  -1   4  -3  142.47    6.43
  -2  -4  -3   38.23    2.35
   2  -4   3   37.60    3.28
   2  -4   3   36.66    2.91
  -2   4  -3   44.32    3.21
   2   4   3   41.97    2.33
  -2   4  -3   43.69    2.83
  -3  -4  -3    4.27    0.83
   3  -4   3    5.44    1.25
   3  -4   3    5.26    1.29
  -3   4  -3    8.31    1.88
  -3   4  -3    4.79    1.04
   3   4   3    6.20    0.86
   3   4   3    4.78    0.99
  -4  -4  -3   61.30    3.21
   4  -4   3   63.70    3.91
   4  -4   3   63.97    4.52
  -4   4  -3   66.45    4.07
   4   4   3   65.12    3.70
   4   4   3   61.96    2.97
  -4   4  -3   71.96    4.80
   5  -4   3    4.17    1.26
   5  -4   3    6.91    1.54
  -5  -4  -3    4.96    0.83
  -5  -4  -3    5.00    1.00
   5   4   3    4.52    1.11
  -5   4  -3    3.72    1.46
  -5   4  -3    7.23    1.61
   5   4   3    5.18    0.82
   6  -4   3   21.44    2.43
  -6  -4  -3   16.28    1.69
  -6  -4  -3   20.54    1.71
  -6   4  -3   22.51    2.57
   6   4   3   17.06    2.02
  -6   4  -3   23.70    3.17
  -7  -4  -3   12.04    1.76
  -7  -4  -3   12.77    1.43
   7  -4   3   18.84    2.36
  -7   4  -3   16.67    3.31
  -7   4  -3   19.84    2.51
   7   4   3   13.14    0.92
   7   4   3   13.42    1.87
  -8  -4  -3   16.35    2.21
   8  -4   3   13.69    2.33
  -8  -4  -3   15.30    1.55
  -8   4  -3   14.33    3.20
   8   4   3   14.47    2.09
  -8   4  -3   14.58    2.79
  -9  -4  -3    1.37    0.70
  -9  -4  -3    0.74    1.05
   9  -4   3    0.36    0.92
  -9   4  -3    1.27    1.56
   9   4   3   -0.61    0.62
  -9   4  -3    2.43    1.93
  -9  -5   3   14.29    2.77
   9  -5  -3   11.54    2.24
  -9   5   3    7.68    2.76
  -9   5   3    8.17    1.30
  -8  -5   3    1.97    1.17
   8  -5  -3    0.50    0.89
  -8   5   3    3.86    1.74
  -8   5   3    1.91    0.71
  -7  -5   3   36.06    3.74
   7  -5  -3   42.08    3.44
  -7  -5   3   37.40    3.23
   7  -5  -3   32.98    3.40
   7  -5  -3   37.92    4.33
  -7   5   3   34.37    2.26
  -7   5   3   35.50    3.99
   6  -5  -3    0.27    0.72
   6  -5  -3   -0.64    0.82
  -6  -5   3    1.28    1.02
   6   5  -3    1.27    0.92
  -6   5   3    0.84    1.18
   5  -5  -3    7.46    2.02
   5  -5  -3    6.93    1.57
  -5  -5   3    7.34    1.37
  -5   5   3   12.81    2.42
   5   5  -3    9.36    1.84
   4  -5  -3    0.97    0.88
  -4  -5   3    0.45    0.38
   4  -5  -3    0.26    0.42
  -4  -5   3    0.80    0.65
   4  -5  -3    0.94    0.69
  -4  -5   3    1.49    0.47
   4   5  -3    0.71    0.61
  -4   5   3    0.75    0.81
  -3  -5   3  149.78    6.37
   3  -5  -3  156.96    7.51
   3  -5  -3  156.85    6.86
  -3  -5   3  166.66    7.02
   3  -5  -3  160.58    7.30
  -3  -5   3  148.81    7.75
  -3   5   3  163.56    7.30
   3   5  -3  159.94    6.79
   2  -5  -3   15.07    1.68
   2  -5  -3   13.83    1.67
  -2  -5   3   12.98    1.48
  -2  -5   3   14.69    1.44
   2  -5  -3   14.28    1.73
   2   5  -3   13.96    1.51
  -2   5   3   16.57    1.76
   1  -5  -3   18.53    1.90
   1  -5  -3   17.04    1.70
  -1  -5   3   17.64    1.61
  -1  -5   3   15.76    1.66
  -1  -5   3   18.02    1.69
   1  -5  -3   14.52    1.56
  -1   5   3   20.32    1.72
   1   5  -3   20.72    1.66
  -1   5   3   21.36    1.92
   1   5  -3   21.42    1.62
   0  -5  -3   19.05    1.78
   0  -5   3   23.76    1.99
   0  -5   3   19.54    1.95
   0  -5  -3   18.45    1.86
   0   5  -3   19.62    1.49
   0   5  -3   24.99    2.68
   0   5   3   19.20    1.44
   0   5   3   21.05    1.85
   1  -5   3   42.75    2.96
   1  -5   3   42.73    3.20
  -1  -5  -3   45.67    2.88
  -1   5  -3   44.55    3.27
   1   5   3   46.97    1.89
  -1   5  -3   44.80    2.90
  -1   5  -3   42.78    2.20
   1   5   3   47.35    2.78
   2  -5   3    6.19    1.27
  -2  -5  -3    8.51    1.18
   2   5   3    8.34    1.12
   2   5   3    6.16    1.19
  -2   5  -3   10.39    1.70
  -2   5  -3    6.91    1.52
   3  -5   3  140.94    7.16
   3  -5   3  139.71    6.54
  -3  -5  -3  137.79    5.79
  -3   5  -3  140.96    7.21
  -3   5  -3  140.85    6.55
   3   5   3  126.27    6.01
   3   5   3  133.22    5.53
   4  -5   3   22.70    2.38
  -4  -5  -3   21.78    1.81
   4  -5   3   23.85    2.75
  -4   5  -3   18.46    2.19
   4   5   3   16.29    1.46
   4   5   3   16.51    1.90
  -4   5  -3   20.92    2.66
   5  -5   3    4.94    1.34
  -5  -5  -3    3.88    0.94
   5  -5   3    3.37    1.32
  -5   5  -3    4.13    1.62
   5   5   3    4.12    0.86
  -5   5  -3    6.22    1.66
   5   5   3    4.00    1.15
   6  -5   3    5.19    1.55
  -6  -5  -3    3.87    0.92
  -6   5  -3    5.00    1.35
  -6   5  -3    6.86    2.26
   6   5   3    5.06    0.73
   6   5   3    4.16    1.20
  -7  -5  -3   39.86    2.54
   7  -5   3   50.24    3.94
  -7  -5  -3   37.30    2.33
   7   5   3   40.19    3.34
  -7   5  -3   34.67    6.70
  -7   5  -3   37.45    3.75
  -8  -5  -3    0.60    0.61
   8  -5   3    0.87    1.03
  -8   5  -3    1.04    1.15
  -8   5  -3   -0.37    1.29
   8   5   3    1.08    0.90
   9  -5   3    9.92    2.21
  -9  -5  -3    6.49    2.36
  -9  -5  -3    7.99    1.18
  -9   5  -3   10.24    3.01
   9   5   3    9.33    2.19
  -9   5  -3   11.58    2.30
   8  -6  -3    4.17    1.52
  -8  -6   3    5.05    1.50
  -8   6   3    4.89    1.87
  -8   6   3    4.03    0.80
   7  -6  -3    7.81    1.86
  -7  -6   3    5.46    1.42
  -7   6   3    5.41    1.69
   7   6  -3    6.30    1.61
   6  -6  -3   38.74    3.48
  -6  -6   3   42.22    3.05
   6  -6  -3   41.76    4.31
  -6   6   3   45.27    4.33
   6   6  -3   44.98    3.61
  -5  -6   3    1.60    0.74
   5  -6  -3    1.83    1.02
  -5  -6   3    2.10    0.54
   5  -6  -3    3.06    1.42
  -5  -6   3    1.20    0.49
  -5   6   3    2.16    1.17
   5   6  -3    3.08    1.15
   4  -6  -3   21.81    2.63
  -4  -6   3   26.78    1.86
   4  -6  -3   20.42    2.70
  -4  -6   3   22.27    2.45
  -4  -6   3   24.49    1.84
  -4  -6   3   23.54    2.08
   4  -6  -3   25.37    2.54
  -4   6   3   28.56    2.93
  -3  -6   3    2.81    0.84
   3  -6  -3    1.18    0.72
   3  -6  -3    2.25    1.01
  -3  -6   3    2.51    0.81
   3  -6  -3    1.88    1.01
  -3  -6   3    2.87    0.84
  -3   6   3    1.02    0.84
   3   6  -3    2.45    0.90
  -2  -6   3   27.62    2.30
  -2  -6   3   30.64    2.46
  -2  -6   3   33.65    2.42
   2  -6  -3   28.89    2.61
   2  -6  -3   32.88    2.67
   2  -6  -3   32.62    2.92
   2   6  -3   32.77    2.43
  -2   6   3   35.66    2.72
  -1  -6   3   50.55    3.20
  -1  -6   3   47.50    3.30
   1  -6  -3   48.72    3.55
  -1  -6   3   49.29    3.25
   1  -6  -3   55.36    3.31
   1  -6  -3   53.62    3.41
  -1   6   3   49.21    3.06
   1   6  -3   48.65    2.91
   0  -6   3  105.70    5.54
   0  -6   3  113.67    5.46
   0  -6  -3  113.83    5.68
   0  -6  -3  107.99    5.28
   0   6   3  108.22    4.63
   0   6  -3  108.77    5.14
   0   6  -3  107.61    4.67
  -1  -6  -3    7.91    1.39
   1  -6   3    8.60    1.73
   1  -6   3   11.10    2.42
  -1  -6  -3    6.91    1.37
  -1   6  -3    8.18    1.61
  -1   6  -3    9.11    1.55
  -1   6  -3   10.08    1.07
   1   6   3    9.84    0.78
   1   6   3   11.09    1.42
   2  -6   3   30.15    2.95
  -2  -6  -3   31.91    2.48
   2  -6   3   31.23    2.74
   2   6   3   24.89    2.27
  -2   6  -3   30.62    2.97
  -2   6  -3   27.53    1.62
   2   6   3   27.42    2.18
  -2   6  -3   34.67    2.83
  -3  -6  -3   26.16    2.27
   3  -6   3   29.58    2.80
   3  -6   3   28.63    3.06
  -3   6  -3   31.68    3.25
   3   6   3   30.74    2.20
   3   6   3   28.05    2.49
  -3   6  -3   35.18    3.00
   4  -6   3   32.58    3.52
  -4  -6  -3   31.54    2.45
   4  -6   3   37.39    3.22
  -4   6  -3   34.78    3.24
   4   6   3   33.72    2.25
  -4   6  -3   33.74    3.55
   4   6   3   34.02    2.85
   5  -6   3    3.96    1.37
  -5  -6  -3    5.66    1.16
   5  -6   3    3.98    1.71
   5   6   3    3.10    1.12
  -5   6  -3    3.47    1.70
  -5   6  -3    2.80    1.18
  -6  -6  -3   37.19    2.64
   6  -6   3   37.63    3.74
   6  -6   3   33.79    4.17
   6  -6   3   38.62    3.56
  -6   6  -3   40.12    4.35
   6   6   3   43.21    3.46
  -6   6  -3   42.33    4.02
  -7  -6  -3    1.97    0.76
   7  -6   3    1.00    1.02
  -7   6  -3    0.61    1.14
   7   6   3    4.87    1.62
  -7   6  -3    1.28    1.31
  -8  -6  -3    4.17    0.93
   8  -6   3    5.67    1.73
  -8   6  -3    7.54    2.69
   8   6   3    5.89    1.72
   8  -7  -3    0.69    0.93
  -8  -7   3   -1.67    1.25
  -8   7   3   -0.73    1.22
   7  -7  -3    7.19    1.88
  -7  -7   3    4.69    1.29
  -7   7   3    6.82    2.34
   7   7  -3    6.84    1.72
   6  -7  -3    0.09    0.88
  -6  -7   3    0.92    0.81
  -6  -7   3   -0.32    0.59
   6   7  -3    1.72    1.04
  -5  -7   3   45.60    2.55
   5  -7  -3   49.71    4.66
  -5  -7   3   45.48    2.62
   5  -7  -3   43.66    4.09
  -5  -7   3   47.95    3.06
   5  -7  -3   49.95    4.01
  -5  -7   3   42.09    2.90
   5   7  -3   48.65    3.75
  -5   7   3   47.45    4.28
  -4  -7   3   15.30    1.67
  -4  -7   3   16.26    1.67
   4  -7  -3   17.34    2.29
   4  -7  -3   16.59    3.00
  -4  -7   3   14.24    1.59
   4  -7  -3    8.36    2.70
   4   7  -3   16.37    2.09
  -4   7   3   13.70    2.53
  -3  -7   3   17.28    1.90
   3  -7  -3   20.38    2.50
   3  -7  -3   18.19    2.37
  -3  -7   3   15.60    1.79
  -3  -7   3   15.08    1.74
   3  -7  -3   19.84    2.37
  -3   7   3   21.35    2.50
   3   7  -3   18.59    2.12
   2  -7  -3    3.52    1.38
   2  -7  -3    2.20    1.03
   2  -7  -3    3.16    0.99
  -2  -7   3    3.96    1.22
  -2  -7   3    4.38    1.13
  -2  -7   3    4.54    1.15
  -2   7   3    1.68    0.88
   2   7  -3    3.33    1.02
  -1  -7   3   55.28    3.95
   1  -7  -3   61.70    3.82
   1  -7  -3   61.97    4.37
  -1  -7   3   58.33    3.88
  -1  -7   3   60.99    3.86
   1  -7  -3   62.85    4.01
  -1   7   3   66.99    3.72
   1   7  -3   62.74    3.52
   0  -7   3    6.13    1.45
   0  -7   3    5.53    1.21
   0  -7  -3    4.33    1.06
   0  -7  -3    6.95    1.54
   0  -7   3    5.90    1.42
   0   7  -3    6.94    1.25
   0   7   3    7.33    1.18
  -1  -7  -3   41.89    3.36
   1  -7   3   46.05    3.44
  -1  -7  -3   38.86    3.05
   1  -7   3   37.65    3.39
   1  -7   3   42.77    3.56
   1   7   3   39.63    2.93
  -1   7  -3   49.08    3.68
  -1   7  -3   41.55    2.44
   2  -7   3   25.09    2.88
  -2  -7  -3   24.35    2.26
   2  -7   3   27.43    2.72
  -2  -7  -3   21.84    2.30
   2  -7   3   20.14    2.58
  -2   7  -3   19.80    1.48
   2   7   3   23.26    2.27
  -2   7  -3   22.56    2.77
   3  -7   3   25.73    3.07
   3  -7   3   21.91    2.65
  -3  -7  -3   25.84    2.37
  -3  -7  -3   24.61    2.36
   3  -7   3   22.89    2.85
  -3   7  -3   27.92    2.93
   3   7   3   23.18    2.37
  -3   7  -3   28.10    3.17
  -4  -7  -3    4.77    1.16
  -4  -7  -3    1.72    0.82
   4  -7   3    4.59    1.47
   4  -7   3    4.74    1.51
  -4   7  -3    1.79    1.08
  -4   7  -3    4.68    1.69
   4   7   3    3.49    1.16
   5  -7   3   56.32    4.34
   5  -7   3   51.70    4.38
   5  -7   3   55.91    5.07
  -5  -7  -3   46.35    3.24
  -5  -7  -3   49.00    3.24
  -5   7  -3   53.45    4.90
  -5   7  -3   51.75    4.40
   5   7   3   43.00    3.71
  -6  -7  -3    6.12    1.32
  -6  -7  -3    7.23    1.33
   6  -7   3    6.21    1.86
   6   7   3    4.78    1.45
  -6   7  -3    5.99    2.01
  -7  -7  -3    5.96    1.18
   7  -7   3    5.96    2.65
  -7  -7  -3    5.27    1.15
  -7   7  -3    3.33    1.77
   7   7   3    5.44    1.49
   7  -8  -3    0.70    1.33
   7   8  -3    0.08    1.14
  -7   8   3    0.56    1.58
  -6  -8   3    5.75    1.05
   6  -8  -3    5.43    1.78
  -6  -8   3    2.39    0.96
  -6  -8   3    6.49    0.93
  -6  -8   3    5.24    0.83
   6   8  -3    5.00    1.62
  -6   8   3    7.36    2.41
  -5  -8   3   -0.70    0.50
  -5  -8   3   -0.32    0.50
  -5  -8   3    0.40    0.61
  -5  -8   3    0.43    0.56
   5  -8  -3    0.11    1.29
   5  -8  -3    1.27    1.08
  -5   8   3    0.48    1.02
   5   8  -3    0.58    0.73
   4  -8  -3   28.18    3.11
   4  -8  -3   23.95    3.28
  -4  -8   3   25.48    2.35
  -4  -8   3   26.12    2.36
   4  -8  -3   30.97    3.46
   4   8  -3   28.41    2.84
  -4   8   3   30.80    3.38
  -3  -8   3    2.76    0.90
   3  -8  -3    3.89    1.30
  -3  -8   3    2.68    0.97
   3  -8  -3    4.42    1.50
  -3  -8   3    1.84    0.98
   3  -8  -3    2.92    1.35
   3   8  -3    1.77    0.89
  -3   8   3    2.73    1.11
  -2  -8   3   44.26    3.27
  -2  -8   3   55.42    3.72
  -2  -8   3   45.41    3.62
   2  -8  -3   54.82    4.14
   2  -8  -3   45.07    3.78
   2  -8  -3   51.26    4.34
   2   8  -3   48.17    3.39
  -2   8   3   60.04    3.98
   1  -8  -3    0.61    1.03
   1  -8  -3    1.66    0.84
  -1  -8   3    0.42    0.68
  -1  -8   3    2.66    1.00
  -1  -8   3    1.68    0.89
   1  -8  -3    0.87    0.74
   1   8  -3    2.96    1.01
  -1   8   3    2.42    0.87
  -1   8   3    2.70    0.91
   0  -8   3    8.76    1.81
   0  -8   3    9.46    1.72
   0  -8  -3    9.12    1.88
   0  -8   3    9.47    2.09
   0  -8  -3    8.81    1.73
   0   8   3   12.68    1.69
   0   8  -3   14.35    1.57
   0   8   3   14.20    1.54
  -1  -8  -3    7.64    1.59
   1  -8   3    7.07    1.92
  -1  -8  -3   10.79    2.09
   1  -8   3    9.62    1.99
   1  -8   3    8.35    1.82
  -1   8  -3    7.94    1.15
  -1   8  -3    6.84    1.80
   1   8   3    5.91    1.30
   2  -8   3   48.39    4.46
   2  -8   3   63.27    4.50
  -2  -8  -3   61.26    4.25
   2  -8   3   52.49    4.49
  -2  -8  -3   57.90    3.98
  -2   8  -3   57.18    2.92
   2   8   3   57.38    3.85
  -2   8  -3   70.09    4.92
  -3  -8  -3    1.15    0.88
  -3  -8  -3    1.21    0.85
   3  -8   3    0.81    1.22
   3  -8   3    3.30    1.40
   3  -8   3    1.44    1.28
   3   8   3    1.33    0.91
  -3   8  -3    1.37    0.95
  -3   8  -3    1.62    1.24
  -4  -8  -3   19.59    2.27
   4  -8   3   13.72    2.63
   4  -8   3   22.34    3.26
   4  -8   3   23.66    5.50
  -4  -8  -3   19.29    2.18
   4   8   3   17.12    2.26
  -4   8  -3   15.66    2.79
  -5  -8  -3    5.31    1.35
   5  -8   3    3.52    1.33
  -5  -8  -3    4.19    1.36
  -5   8  -3    5.65    1.84
   5   8   3    5.90    1.53
  -6  -8  -3    6.36    1.36
  -6  -8  -3    6.51    1.41
   6  -8   3    5.28    1.70
  -6   8  -3   11.46    2.90
   6   8   3    7.20    1.74
  -5  -9   3   11.83    1.71
  -5  -9   3   12.58    1.68
   5  -9  -3   10.35    2.14
   5   9  -3   14.65    2.65
  -5   9   3   11.67    2.57
  -5   9   3   12.83    1.44
   4  -9  -3   -0.32    1.29
  -4  -9   3    1.49    0.77
   4  -9  -3    2.12    1.14
  -4  -9   3    2.20    1.03
  -4  -9   3    5.27    1.46
  -4   9   3    2.88    1.50
   4   9  -3    1.35    0.98
  -4   9   3    3.71    0.93
  -3  -9   3   19.46    2.30
   3  -9  -3    9.98    2.36
   3  -9  -3   11.36    2.30
  -3  -9   3   14.27    2.45
  -3  -9   3   12.34    1.71
  -3   9   3   17.22    1.81
   3   9  -3   14.43    2.69
  -3   9   3   19.06    2.59
  -2  -9   3    3.84    1.44
   2  -9  -3    5.03    1.98
  -2  -9   3    5.70    1.45
  -2  -9   3    6.60    1.73
   2  -9  -3    3.97    1.57
   2  -9  -3    5.85    1.57
  -2   9   3    6.88    1.34
  -2   9   3    6.85    1.64
   2   9  -3    5.33    1.46
  -1  -9   3   23.13    2.55
   1  -9  -3   22.47    3.23
  -1  -9   3   18.22    2.63
   1  -9  -3   23.77    3.00
  -1   9   3   25.57    2.34
   1   9  -3   24.91    2.37
  -1   9   3   28.70    2.50
   0  -9  -3   -0.49    0.81
   0  -9   3    0.43    0.82
   0  -9   3    1.65    1.13
   0  -9  -3    2.32    1.22
   0  -9   3    1.34    0.99
   0   9   3    1.58    0.77
   0   9  -3    2.24    0.84
   0   9   3    1.18    0.79
  -1  -9  -3   28.97    2.97
  -1  -9  -3   24.78    3.10
   1  -9   3   30.76    3.23
   1  -9   3   21.42    3.18
   1  -9   3   27.14    3.16
   1   9   3   24.95    2.56
  -1   9  -3   29.13    2.18
   2  -9   3   -0.56    1.09
   2  -9   3    0.78    1.30
  -2  -9  -3   -0.04    0.88
  -2  -9  -3    1.51    1.00
   2  -9   3    0.07    0.70
  -2   9  -3    2.08    0.73
  -2   9  -3    2.94    1.36
   2   9   3    0.26    0.71
   3  -9   3   10.26    2.35
   3  -9   3   17.63    2.91
  -3  -9  -3   15.88    2.24
   3   9   3   11.39    2.11
  -3   9  -3   16.65    2.94
   4  -9   3    3.81    1.53
  -4  -9  -3    6.05    1.65
  -4  -9  -3    7.01    1.60
   4   9   3    6.38    1.61
  -4   9  -3    8.43    2.38
  -5  -9  -3   10.99    1.92
  -5  -9  -3   11.54    2.08
   5  -9   3   15.75    2.91
  -5   9  -3   13.43    3.06
   5   9   3   11.40    2.23
  -3 -10   3    0.08    1.06
  -3 -10   3    0.63    0.84
  -3 -10   3    1.22    0.97
   3 -10  -3    0.28    1.01
  -3  10   3   -0.49    0.60
   3  10  -3   -1.00    0.66
  -3  10   3    0.35    0.82
  -2 -10   3    6.96    1.87
  -2 -10   3    5.02    1.39
   2 -10  -3   10.49    2.49
  -2 -10   3    6.99    1.99
  -2  10   3   12.55    2.26
  -2  10   3    9.57    1.72
   2  10  -3   11.46    1.98
  -1 -10   3    0.21    1.19
   1 -10  -3   -0.02    0.97
   1 -10  -3    1.87    1.33
  -1 -10   3   -0.27    0.91
  -1 -10   3   -1.35    0.65
  -1  10   3   -0.67    0.78
   1  10  -3    0.31    0.75
  -1  10   3    0.62    0.74
   0 -10   3   38.95    3.68
   0 -10  -3   17.71    4.36
   0 -10  -3   38.20    3.76
   0 -10   3   21.23    2.95
   0 -10   3   24.48    3.44
   0  10  -3   29.53    2.51
   0  10   3   32.06    2.95
  -1 -10  -3    0.06    1.48
  -1 -10  -3    0.40    1.09
   1 -10   3    2.19    1.20
   1 -10   3    1.55    1.12
   1 -10   3    1.52    1.33
   1  10   3    1.23    0.86
  -1  10  -3    2.27    0.89
   2 -10   3    7.11    2.16
   2 -10   3    7.63    3.27
  -2 -10  -3    9.22    1.97
   2 -10   3    6.63    1.99
  -2 -10  -3    7.82    2.09
   2  10   3    7.41    1.69
  -3 -10  -3    2.61    1.20
  -3 -10  -3   -0.50    1.11
   3 -10   3    0.37    1.01
  -3  10  -3    0.53    1.37
   3  10   3    0.62    0.79
 -10   0   4   29.46    3.34
 -10   0   4   32.10    4.30
  -9   0   4    0.51    0.79
  -9   0   4    0.24    1.00
  -8   0   4   14.75    1.94
   8   0  -4   13.01    1.03
   8   0  -4   13.51    1.03
  -8   0   4   17.21    3.15
   7   0  -4    0.50    0.33
  -7   0   4    0.15    0.52
  -7   0   4    0.55    0.82
   6   0  -4  185.72    6.54
  -6   0   4  185.50    8.63
  -6   0   4  193.49    7.77
  -5   0   4    0.70    0.50
  -5   0   4    0.28    0.44
   5   0  -4    0.53    0.30
   4   0  -4  166.43    5.85
   4   0  -4  167.22    5.87
  -4   0   4  174.00    6.11
  -4   0   4  172.80    7.25
  -3   0   4    0.76    0.30
   3   0  -4    1.42    0.37
  -2   0   4  101.52    3.76
   2   0  -4   96.89    3.72
  -1   0   4   33.49    1.71
   1   0  -4   35.71    1.74
  -1   0  -4   33.53    1.85
   1   0   4   32.80    1.85
   1   0   4   35.66    2.04
  -2   0  -4   95.81    4.42
  -2   0  -4  102.66    4.13
   2   0   4   93.19    4.28
   2   0   4  100.58    4.10
   3   0   4    5.18    0.91
  -3   0  -4    3.45    0.72
   3   0   4    2.72    0.69
  -3   0  -4    4.65    1.10
   4   0   4  261.77    8.74
   4   0   4  260.46    9.29
  -4   0  -4  238.62   10.09
   4   0   4  260.67    9.90
  -4   0  -4  252.97    9.28
  -5   0  -4    1.08    0.84
   5   0   4    0.84    0.59
  -5   0  -4    1.27    0.59
   5   0   4    0.99    0.45
   5   0   4    0.24    0.55
   6   0   4  126.92    6.47
  -6   0  -4  129.38    7.04
   6   0   4  129.72    5.20
   6   0   4  126.11    5.65
  -6   0  -4  129.91    5.89
   7   0   4    3.93    1.01
   7   0   4    2.87    1.25
  -7   0  -4    4.77    1.24
  -7   0  -4    1.87    1.18
   7   0   4    2.53    0.72
  -8   0  -4   10.23    1.86
   8   0   4    9.10    1.91
   8   0   4   14.25    1.75
   8   0   4   14.05    1.56
  -8   0  -4   12.07    2.67
  -9   0  -4    0.04    0.77
   9   0   4   -0.50    1.03
   9   0   4    0.30    0.67
  -9   0  -4   -0.58    1.14
  10   0   4   20.52    2.13
 -10   0  -4   17.24    2.73
 -10   0  -4   20.76    3.97
 -10  -1   4    1.00    1.59
  10  -1  -4   -0.07    0.57
  10  -1  -4    0.57    0.62
 -10   1   4    0.75    0.94
 -10   1   4    0.00    1.29
  -9  -1   4   31.19    3.21
   9  -1  -4   28.99    2.03
  -9  -1   4   34.37    3.79
   9  -1  -4   25.91    2.41
  -9   1   4   27.98    3.70
  -9   1   4   26.55    2.66
   8  -1  -4    0.10    0.49
   8  -1  -4   -0.56    0.43
  -8  -1   4    0.16    0.81
  -8  -1   4    0.83    1.05
  -8   1   4    0.04    0.56
  -8   1   4    0.44    1.20
   7  -1  -4   61.44    3.16
  -7  -1   4   65.08    4.06
  -7  -1   4   56.32    4.42
   7  -1  -4   63.86    3.19
  -7   1   4   62.40    3.72
  -7   1   4   58.22    4.58
   6  -1  -4    9.32    1.12
  -6  -1   4    6.65    1.25
   6  -1  -4    9.52    1.12
  -6  -1   4   11.39    2.03
  -6   1   4    8.77    1.72
  -6   1   4    8.95    1.29
  -5  -1   4   84.58    4.69
   5  -1  -4   81.65    3.68
   5  -1  -4   83.27    3.71
  -5  -1   4   83.19    4.25
  -5   1   4   88.06    4.94
   4  -1  -4   51.10    2.57
  -4  -1   4   53.14    2.96
   4  -1  -4   51.06    2.51
  -4  -1   4   51.93    3.25
  -4  -1   4   53.90    2.19
  -4   1   4   53.07    2.71
   4   1  -4   49.31    1.88
  -3  -1   4  335.94   11.34
  -3  -1   4  340.88   10.46
   3  -1  -4  338.60   10.90
   3  -1  -4  315.13   10.88
  -3   1   4  320.53   11.76
   3   1  -4  316.74   10.33
  -3   1   4  336.42   11.03
  -2  -1   4   46.17    2.03
   2  -1  -4   45.60    2.27
   2   1  -4   48.85    2.02
  -2   1   4   50.10    2.35
   1  -1  -4  308.86   10.59
  -1  -1   4  334.68   10.49
   1   1  -4  331.47   10.47
  -1   1   4  316.55   10.61
   0  -1  -4   89.69    3.49
   0  -1   4   90.41    3.49
   0   1   4   80.01    3.40
   0   1  -4   77.70    3.50
   1  -1   4  340.68   11.32
  -1  -1  -4  345.61   11.26
   1  -1   4  340.62   11.73
  -1   1  -4  331.12   11.35
   1   1   4  351.77   11.27
  -1   1  -4  329.40   11.81
  -2  -1  -4   51.52    2.60
   2  -1   4   49.79    2.90
  -2  -1  -4   52.15    2.51
   2  -1   4   50.75    2.62
   2   1   4   45.15    2.39
   2   1   4   46.07    2.44
  -2   1  -4   50.42    2.60
  -2   1  -4   43.15    2.86
   3  -1   4  289.36   10.75
   3  -1   4  280.37   10.10
  -3  -1  -4  287.45   10.29
  -3  -1  -4  290.30    9.95
  -3   1  -4  276.02   10.90
   3   1   4  287.60    9.90
   3   1   4  281.31   10.06
  -3   1  -4  293.00   10.17
  -4  -1  -4   29.27    2.04
   4  -1   4   27.29    2.48
  -4  -1  -4   26.54    2.32
   4  -1   4   31.63    1.60
   4  -1   4   30.71    2.22
  -4   1  -4   32.95    2.29
  -4   1  -4   35.49    2.97
   4   1   4   34.95    2.36
   4   1   4   34.66    2.14
   4   1   4   36.62    2.11
   5  -1   4   80.92    4.14
   5  -1   4   84.87    3.34
  -5  -1  -4   82.80    4.04
  -5  -1  -4   78.25    4.68
   5  -1   4   83.85    4.87
  -5   1  -4   84.69    4.36
   5   1   4   81.19    4.36
  -5   1  -4   79.42    5.10
   5   1   4   83.75    3.96
   5   1   4   84.90    3.88
   6  -1   4   26.40    1.60
   6  -1   4   24.31    2.67
  -6  -1  -4   24.31    2.69
   6  -1   4   25.81    2.19
   6   1   4   23.80    1.91
  -6   1  -4   23.07    2.21
   6   1   4   21.77    1.87
   6   1   4   22.37    4.12
  -6   1  -4   22.42    2.82
   7  -1   4   73.11    5.02
  -7  -1  -4   67.90    3.92
  -7  -1  -4   57.90    4.69
   7  -1   4   70.80    4.06
   7   1   4   65.52    3.60
  -7   1  -4   72.42    4.37
   7   1   4   64.80    4.30
  -7   1  -4   69.38    5.36
   7   1   4   67.99    3.64
  -8  -1  -4   -0.85    0.83
  -8  -1  -4    1.10    0.73
   8  -1   4    0.32    0.68
   8   1   4   -0.01    0.54
   8   1   4    0.95    0.64
   8   1   4    0.78    0.88
  -8   1  -4   -0.50    0.65
  -8   1  -4    1.36    1.10
  -9  -1  -4   24.81    3.46
  -9  -1  -4   18.33    2.30
   9  -1   4   23.30    2.42
   9   1   4   23.49    1.99
  -9   1  -4   22.72    5.14
  -9   1  -4   16.37    2.46
   9   1   4   25.82    2.36
  10  -1   4    0.30    0.92
 -10  -1  -4    0.39    0.91
 -10  -1  -4   -0.17    1.56
  10   1   4    1.94    0.91
  10   1   4    0.97    0.73
 -10   1  -4    1.18    1.74
 -10   1  -4    2.54    1.38
 -10  -2   4    8.64    2.33
  10  -2  -4    6.41    1.26
 -10   2   4    7.40    1.60
 -10   2   4    8.17    2.33
   9  -2  -4    1.36    0.77
  -9  -2   4   -0.29    1.26
  -9  -2   4    2.73    1.51
  -9   2   4   -1.09    1.14
  -9   2   4    1.69    0.89
   8  -2  -4   73.93    3.97
  -8  -2   4   78.07    5.45
   8  -2  -4   69.72    3.87
  -8  -2   4   76.32    6.50
  -8   2   4   62.95    3.95
  -8   2   4   69.94    5.50
   7  -2  -4   12.73    1.53
  -7  -2   4   14.30    2.49
   7  -2  -4   13.48    1.58
  -7  -2   4   16.46    2.11
  -7   2   4   13.57    2.77
  -7   2   4   13.04    1.60
  -6  -2   4   50.54    3.38
   6  -2  -4   49.07    2.93
   6  -2  -4   47.70    2.94
  -6  -2   4   47.46    3.58
  -6   2   4   47.23    2.95
  -6   2   4   46.34    3.84
   5  -2  -4    1.82    0.65
   5  -2  -4    0.39    0.49
  -5  -2   4    1.03    0.68
  -5  -2   4    1.37    0.68
  -5   2   4    0.94    0.74
  -4  -2   4  157.57    6.49
   4  -2  -4  155.98    6.21
   4  -2  -4  157.60    6.06
  -4  -2   4  155.78    5.00
  -4   2   4  147.33    6.91
  -4   2   4  157.67    6.31
   3  -2  -4   12.41    1.18
   3  -2  -4   11.25    1.17
  -3  -2   4   12.50    0.78
  -3  -2   4   11.60    1.24
  -3   2   4   10.69    1.37
  -3   2   4   10.97    1.19
  -2  -2   4  388.71   12.24
  -2  -2   4  376.99   12.82
   2  -2  -4  406.10   12.95
  -2   2   4  376.50   13.16
  -2   2   4  379.74   12.82
  -1  -2   4   85.62    3.49
   1  -2  -4   84.88    3.63
  -1  -2   4   87.58    3.40
   1   2  -4   78.90    3.28
  -1   2   4   82.57    3.60
   0  -2   4  109.21    4.29
   0  -2  -4  113.55    4.33
   0  -2   4  108.61    4.73
   0   2  -4   98.74    4.14
   0   2   4  100.25    4.22
  -1  -2  -4   26.84    1.66
   1  -2   4   21.43    1.84
   1  -2   4   23.05    1.68
  -1   2  -4   24.64    1.70
   1   2   4   29.28    1.71
  -1   2  -4   27.03    2.07
   2  -2   4  459.17   15.80
  -2  -2  -4  463.75   14.87
   2  -2   4  448.32   15.17
  -2   2  -4  447.36   15.94
   2   2   4  452.11   14.47
  -2   2  -4  462.77   15.20
   2   2   4  441.68   14.74
  -3  -2  -4   39.84    2.32
   3  -2   4   40.01    2.58
   3  -2   4   40.35    2.96
  -3  -2  -4   38.91    2.25
   3   2   4   43.86    2.33
  -3   2  -4   41.41    2.64
  -3   2  -4   44.67    3.24
   3   2   4   41.81    2.19
   4  -2   4   85.79    7.55
  -4  -2  -4  110.80    4.71
  -4  -2  -4  106.80    4.88
   4  -2   4  110.93    5.11
   4   2   4  106.70    4.95
  -4   2  -4  121.30    6.23
   4   2   4  110.12    4.56
   4   2   4  109.32    4.60
  -4   2  -4  105.53    5.11
   5  -2   4   11.55    1.97
  -5  -2  -4    9.64    1.67
  -5  -2  -4   13.25    1.38
   5  -2   4   14.65    1.70
   5   2   4   13.88    1.49
  -5   2  -4    8.70    1.85
   5   2   4   12.29    1.39
   5   2   4   12.38    1.26
  -5   2  -4   10.13    1.47
   6  -2   4   64.56    3.82
  -6  -2  -4   59.45    3.39
   6  -2   4   63.33    4.62
  -6  -2  -4   55.18    3.93
  -6   2  -4   59.16    3.92
   6   2   4   59.78    3.13
   6   2   4   61.48    3.51
  -6   2  -4   60.03    4.79
   6   2   4   64.25    3.62
   7  -2   4    0.75    0.89
   7  -2   4    0.28    0.63
  -7  -2  -4    1.56    0.84
  -7  -2  -4    1.10    0.70
   7   2   4    0.79    0.60
  -7   2  -4    0.76    0.88
  -7   2  -4    1.03    1.00
   7   2   4    1.43    0.79
   7   2   4   -0.02    0.44
   8  -2   4   49.67    4.59
  -8  -2  -4   43.44    4.10
  -8  -2  -4   42.39    3.12
   8  -2   4   41.23    4.43
  -8   2  -4   50.67    3.93
   8   2   4   51.22    2.79
   8   2   4   49.27    3.28
  -8   2  -4   45.66    4.79
   8   2   4   43.31    3.42
   9  -2   4    5.21    1.96
  -9  -2  -4    4.29    1.22
  -9  -2  -4    7.92    1.98
   9   2   4    3.68    1.13
   9   2   4    4.79    1.43
  -9   2  -4    3.63    1.64
  -9   2  -4    3.80    1.51
 -10  -2  -4    3.74    1.83
 -10  -2  -4    5.17    1.36
  10   2   4    5.58    0.90
 -10   2  -4    3.72    1.80
 -10   2  -4    5.82    2.14
  10  -3  -4   -1.41    0.77
 -10  -3   4   -0.16    1.25
 -10   3   4    1.75    1.58
 -10   3   4    0.67    0.91
   9  -3  -4   11.40    1.86
  -9  -3   4   18.39    3.32
  -9   3   4   11.84    2.67
  -9   3   4    9.26    1.62
  -8  -3   4    0.72    0.94
   8  -3  -4   -0.03    0.57
  -8  -3   4    0.10    0.83
  -8   3   4    0.28    0.59
  -8   3   4   -1.48    0.75
  -7  -3   4   28.54    3.00
   7  -3  -4   27.33    2.42
  -7  -3   4   27.35    2.86
   7  -3  -4   31.77    2.63
  -7   3   4   27.94    2.25
  -7   3   4   29.51    3.42
   6  -3  -4    9.05    1.62
   6  -3  -4   12.69    1.56
  -6  -3   4    7.06    1.52
  -6  -3   4    6.52    1.39
  -6   3   4    7.49    1.80
   5  -3  -4  173.42    7.08
  -5  -3   4  175.26    8.77
  -5  -3   4  167.70    7.45
   5  -3  -4  163.32    7.15
  -5   3   4  178.82    8.24
  -4  -3   4    5.72    1.24
   4  -3  -4    5.53    1.09
   4  -3  -4    7.06    1.31
  -4   3   4    4.81    1.16
  -3  -3   4   36.45    2.40
   3  -3  -4   35.68    2.32
  -3  -3   4   36.06    1.66
   3  -3  -4   32.75    2.33
  -2  -3   4   77.26    3.13
   2  -3  -4   72.72    3.66
  -2  -3   4   73.57    3.50
  -2   3   4   78.26    3.83
   2   3  -4   68.61    2.90
  -2   3   4   73.16    3.61
   1  -3  -4  260.19    9.40
  -1  -3   4  247.45    8.99
  -1  -3   4  257.24    9.03
  -1   3   4  270.29    9.36
  -1   3   4  278.93    9.32
   1   3  -4  257.77    8.92
   0  -3   4   42.60    2.70
   0  -3   4   43.18    2.41
   0  -3  -4   39.14    2.29
   0   3   4   36.92    2.23
   0   3   4   37.94    1.97
   0   3  -4   35.57    2.18
   1  -3   4  224.93    8.67
   1  -3   4  203.00    8.03
   1  -3   4  213.04    7.07
  -1  -3  -4  212.99    7.81
  -1   3  -4  218.31    8.06
  -1   3  -4  214.65    8.64
   1   3   4  223.43    7.86
  -2  -3  -4   31.80    1.95
   2  -3   4   31.37    2.24
   2  -3   4   30.44    2.49
   2   3   4   25.79    1.76
  -2   3  -4   24.65    2.37
   2   3   4   25.59    1.27
  -2   3  -4   23.65    1.97
   3  -3   4   59.14    3.89
   3  -3   4   56.13    3.40
  -3  -3  -4   55.38    2.98
   3   3   4   58.74    2.38
   3   3   4   60.23    2.93
  -3   3  -4   56.99    3.96
  -3   3  -4   63.19    3.57
  -4  -3  -4   31.67    1.96
   4  -3   4   37.97    3.21
  -4  -3  -4   34.45    2.24
   4  -3   4   37.89    3.43
  -4   3  -4   32.92    2.62
   4   3   4   30.06    2.29
  -4   3  -4   29.50    3.02
   4   3   4   33.06    2.03
   4   3   4   28.76    1.71
  -5  -3  -4  190.28    7.28
  -5  -3  -4  158.64    7.09
   5  -3   4  194.38    8.03
   5  -3   4  190.14    8.97
   5   3   4  177.78    7.49
   5   3   4  180.37    6.83
  -5   3  -4  187.65    9.22
  -5   3  -4  186.59    9.62
   5   3   4  189.89    6.91
  -6  -3  -4    0.73    0.62
  -6  -3  -4    1.17    0.72
   6  -3   4    1.65    1.07
   6  -3   4    2.97    1.10
   6   3   4    3.35    0.75
   6   3   4    2.29    0.89
   6   3   4    2.20    0.68
  -6   3  -4    0.74    0.85
  -6   3  -4    4.57    1.38
   7  -3   4   22.38    2.48
  -7  -3  -4   16.06    2.22
  -7  -3  -4   20.84    1.91
  -7   3  -4   29.58    3.60
  -7   3  -4   21.00    2.54
   7   3   4   21.29    2.21
   7   3   4   24.49    2.13
  -8  -3  -4    4.69    1.50
   8  -3   4    5.88    1.63
  -8  -3  -4    4.07    1.08
  -8   3  -4    5.32    1.62
   8   3   4    3.88    0.75
   8   3   4    3.30    1.09
  -8   3  -4    1.99    1.93
  -9  -3  -4   12.45    1.74
  -9  -3  -4   12.98    2.76
   9  -3   4   17.02    2.41
   9   3   4   16.94    3.23
   9   3   4   13.71    1.24
  -9   3  -4   12.76    3.09
  -9   3  -4   14.17    2.64
  -9  -4   4    5.99    2.10
   9  -4  -4    6.77    1.63
  -9   4   4    5.16    2.13
  -9   4   4    4.84    1.10
   8  -4  -4   19.90    2.37
  -8  -4   4   21.01    2.82
  -8   4   4   18.08    1.81
  -8   4   4   15.13    2.80
  -7  -4   4    4.45    1.41
   7  -4  -4    4.36    1.31
  -7  -4   4    5.34    1.45
  -7   4   4    4.42    1.72
  -7   4   4    2.63    0.87
  -6  -4   4   42.19    3.31
   6  -4  -4   45.95    3.30
   6  -4  -4   43.63    3.37
  -6   4   4   47.79    4.08
   5  -4  -4   25.05    2.86
   5  -4  -4   24.60    2.40
  -5  -4   4   25.34    2.47
   5  -4  -4   25.24    2.40
  -5   4   4   24.52    2.75
  -4  -4   4   95.90    3.44
  -4  -4   4   95.69    3.51
   4  -4  -4   98.25    5.03
   4  -4  -4   87.66    6.54
   4  -4  -4   92.47    5.39
  -4  -4   4   95.78    4.90
  -4   4   4   93.22    5.32
   3  -4  -4   32.60    2.56
   3  -4  -4   35.48    2.52
  -3  -4   4   37.13    1.91
   3  -4  -4   35.74    2.83
  -3  -4   4   32.48    2.44
  -3   4   4   35.72    2.78
  -3   4   4   31.35    2.48
   3   4  -4   35.61    2.53
   2  -4  -4  108.81    5.00
   2  -4  -4  115.37    5.27
  -2  -4   4  113.24    4.57
  -2  -4   4  115.37    4.95
   2   4  -4  103.91    5.01
  -2   4   4  106.24    5.06
  -2   4   4  109.86    5.20
   2   4  -4  107.93    4.24
   1  -4  -4   16.47    1.63
  -1  -4   4   15.95    1.40
  -1  -4   4   14.85    1.67
  -1  -4   4   15.74    1.46
   1   4  -4   18.38    1.43
  -1   4   4   19.24    1.57
  -1   4   4   19.72    1.72
   0  -4   4  175.33    6.40
   0  -4   4  176.29    7.40
   0  -4   4  173.08    6.99
   0  -4  -4  178.79    7.08
   0   4   4  177.59    6.92
   0   4  -4  176.17    6.86
   0   4   4  180.85    6.39
   1  -4   4  124.84    5.90
   1  -4   4  125.17    4.46
   1  -4   4  119.58    5.65
  -1  -4  -4  126.53    5.28
   1   4   4  120.59    5.07
  -1   4  -4  117.76    5.32
  -1   4  -4  110.93    5.76
   1   4   4  119.82    4.19
  -2  -4  -4   94.96    4.34
   2  -4   4   96.78    5.26
   2  -4   4   93.31    4.73
   2   4   4   96.70    4.26
  -2   4  -4   96.66    5.35
  -2   4  -4   92.42    4.71
   3  -4   4    7.46    1.31
   3  -4   4    7.62    1.51
  -3  -4  -4    8.36    1.14
  -3   4  -4   11.12    1.54
   3   4   4   10.14    1.14
  -3   4  -4    9.25    1.92
  -4  -4  -4  104.84    4.81
   4  -4   4  106.81    5.53
   4  -4   4  107.79    6.24
  -4   4  -4  108.52    6.42
   4   4   4  110.32    4.59
   4   4   4   97.58    5.04
  -4   4  -4  114.28    5.70
  -5  -4  -4    9.04    1.25
   5  -4   4    8.56    1.60
   5  -4   4    4.24    1.43
  -5   4  -4    4.78    1.43
   5   4   4    7.07    0.98
  -5   4  -4    6.02    1.31
   5   4   4    6.37    1.35
   6  -4   4   34.49    3.12
  -6  -4  -4   34.69    2.48
  -6  -4  -4   31.21    2.27
   6   4   4   32.61    2.04
  -6   4  -4   35.60    3.89
  -6   4  -4   36.02    3.27
   6   4   4   34.53    2.83
   7  -4   4   14.15    4.58
  -7  -4  -4   14.16    1.80
   7  -4   4   18.57    2.40
  -7  -4  -4   13.89    1.62
  -7   4  -4   17.36    2.86
  -7   4  -4   18.58    3.46
   7   4   4   11.68    1.91
  -8  -4  -4   22.11    2.42
   8  -4   4   23.09    2.81
  -8  -4  -4   17.40    1.88
  -8   4  -4   27.87    4.02
   8   4   4   21.23    2.46
  -8   4  -4   20.97    2.89
  -9  -4  -4    1.06    0.83
  -9  -4  -4   -1.24    0.87
   9  -4   4   -0.71    0.94
   9   4   4    2.35    1.03
  -9   4  -4    0.22    1.42
  -9   4  -4    3.42    1.68
   9  -5  -4   13.65    2.30
  -9  -5   4   17.33    3.03
  -9   5   4   12.44    1.52
  -9   5   4   10.32    2.66
  -8  -5   4    1.14    1.15
   8  -5  -4    2.11    1.21
  -8   5   4    0.46    0.64
  -8   5   4    1.45    1.38
   7  -5  -4   41.06    3.46
   7  -5  -4   37.21    4.28
  -7  -5   4   40.74    3.52
  -7   5   4   45.22    4.46
  -6  -5   4    2.67    1.08
   6  -5  -4    3.29    1.21
  -6   5   4    1.05    1.17
   5  -5  -4    9.47    2.15
   5  -5  -4   10.21    1.84
  -5   5   4   14.14    2.47
   5   5  -4   13.70    2.19
  -4  -5   4    6.61    0.85
   4  -5  -4    3.11    0.99
  -4  -5   4    6.27    1.48
   4  -5  -4    5.03    1.35
  -4  -5   4    5.84    0.79
   4  -5  -4    5.66    1.38
   4   5  -4    3.33    1.04
  -4   5   4    6.76    1.61
   3  -5  -4  165.06    7.42
  -3  -5   4  153.49    6.10
   3  -5  -4  158.98    7.50
  -3  -5   4  162.15    7.01
   3  -5  -4  155.34    6.92
   3   5  -4  157.30    6.83
  -3   5   4  164.34    7.36
  -2  -5   4   29.64    2.13
   2  -5  -4   31.17    2.45
  -2  -5   4   33.72    2.39
  -2  -5   4   30.27    2.45
   2  -5  -4   33.61    2.67
   2   5  -4   29.73    2.25
  -2   5   4   27.21    2.34
  -2   5   4   28.36    2.35
   2   5  -4   27.75    1.83
  -1  -5   4   39.89    2.52
   1  -5  -4   43.81    3.04
  -1  -5   4   37.70    2.62
   1  -5  -4   42.79    2.86
  -1  -5   4   41.49    2.93
   1   5  -4   38.07    3.50
   1   5  -4   45.67    2.63
  -1   5   4   46.48    3.03
  -1   5   4   45.72    2.69
   0  -5   4   35.22    2.76
   0  -5  -4   36.17    2.64
   0  -5   4   36.22    2.18
   0  -5   4   34.47    2.55
   0   5   4   33.78    2.46
   0   5  -4   33.02    2.09
   0   5  -4   36.64    2.45
   0   5   4   31.54    1.95
   1  -5   4   73.76    4.45
   1  -5   4   72.11    4.11
  -1  -5  -4   70.05    3.88
   1   5   4   77.34    3.88
  -1   5  -4   74.53    4.51
  -1   5  -4   75.47    4.04
   1   5   4   73.34    2.80
  -2  -5  -4   16.06    1.66
   2  -5   4   18.99    2.21
   2  -5   4   16.11    1.90
  -2   5  -4   12.45    2.20
  -2   5  -4   15.53    1.84
   2   5   4   17.65    1.63
  -3  -5  -4  152.67    6.43
   3  -5   4  153.81    7.71
   3  -5   4  163.27    7.23
   3   5   4  130.52    6.50
   3   5   4  154.40    6.19
  -3   5  -4  154.76    7.17
  -3   5  -4  159.85    7.97
   4  -5   4   25.59    2.97
   4  -5   4   26.89    2.64
  -4  -5  -4   24.80    2.18
  -4   5  -4   24.21    2.86
   4   5   4   23.24    1.82
  -4   5  -4   23.36    2.53
  -5  -5  -4   12.41    1.55
   5  -5   4   10.74    2.03
   5   5   4   12.03    1.27
  -5   5  -4   11.71    2.50
  -5   5  -4   15.00    2.20
   5   5   4    7.60    1.43
  -6  -5  -4    3.24    0.97
   6  -5   4    3.38    1.28
   6   5   4    4.25    1.27
  -6   5  -4    3.32    1.46
  -6   5  -4    6.73    2.13
   7  -5   4   49.43    3.98
  -7  -5  -4   40.09    2.79
   7   5   4   40.88    2.10
  -7   5  -4   41.76    4.68
  -7   5  -4   39.56    3.91
   7   5   4   40.89    3.42
  -8  -5  -4    0.97    0.66
  -8  -5  -4    1.29    0.68
   8  -5   4   -0.78    0.91
  -8   5  -4    2.30    1.53
  -8   5  -4    2.89    1.61
   9  -5   4    7.95    2.03
  -9  -5  -4    7.37    1.48
  -9  -5  -4    4.51    1.05
   9   5   4    8.40    1.87
  -9   5  -4    5.11    2.34
   8  -6  -4    5.60    1.67
  -8  -6   4    4.73    1.57
  -8   6   4    8.09    2.52
  -8   6   4    4.11    0.98
  -7  -6   4    9.07    1.86
   7  -6  -4    5.00    1.50
  -7   6   4    7.54    2.06
   6  -6  -4   38.34    3.43
   6  -6  -4   38.60    4.20
  -6  -6   4   38.06    3.11
  -6   6   4   39.67    4.12
  -5  -6   4    2.00    0.51
   5  -6  -4    2.21    1.19
  -5  -6   4    3.18    0.64
   5  -6  -4    2.24    1.02
  -5   6   4    2.33    1.35
   5   6  -4    2.51    1.06
  -4  -6   4   32.12    2.11
  -4  -6   4   28.60    2.54
  -4  -6   4   31.95    2.11
   4  -6  -4   33.50    3.17
   4  -6  -4   30.63    2.83
   4  -6  -4   30.14    3.26
  -4  -6   4   28.74    2.83
   4   6  -4   35.33    2.88
  -4   6   4   35.35    3.29
   3  -6  -4    4.67    1.40
   3  -6  -4    4.54    1.24
  -3  -6   4    8.99    1.67
  -3  -6   4    3.96    0.99
  -3  -6   4    6.12    1.32
   3  -6  -4    5.45    1.55
  -3  -6   4    5.85    1.19
  -3   6   4    5.62    1.52
   3   6  -4    6.40    1.46
  -2  -6   4   39.41    2.89
   2  -6  -4   41.76    3.34
   2  -6  -4   36.63    2.93
  -2  -6   4   40.33    2.77
  -2  -6   4   35.70    2.81
  -2   6   4   37.82    2.89
   2   6  -4   39.58    2.76
  -1  -6   4   54.22    3.44
   1  -6  -4   52.21    3.72
  -1  -6   4   52.22    3.56
   1  -6  -4   54.25    3.52
   1   6  -4   48.64    2.99
   1   6  -4   53.86    3.09
  -1   6   4   54.84    3.56
  -1   6   4   55.52    3.20
   0  -6   4  111.19    5.57
   0  -6   4   98.09    5.61
   0  -6  -4  107.39    5.65
   0  -6  -4  112.53    5.49
   0   6  -4  124.59    5.49
   0   6   4  112.06    4.68
   0   6   4  111.38    5.49
   0   6  -4  111.26    4.78
   1  -6   4   10.92    1.88
  -1  -6  -4   13.98    2.10
   1  -6   4   10.93    1.91
  -1   6  -4   12.75    1.74
   1   6   4   12.66    1.58
  -1   6  -4   14.80    2.45
  -2  -6  -4   30.53    2.58
   2  -6   4   31.95    3.13
   2  -6   4   33.63    2.92
   2   6   4   35.80    2.55
  -2   6  -4   38.68    3.45
  -2   6  -4   35.67    2.95
   3  -6   4   29.96    3.12
   3  -6   4   31.27    2.83
  -3  -6  -4   28.55    2.42
   3   6   4   26.09    2.14
   3   6   4   25.55    2.40
  -3   6  -4   23.59    2.59
  -3   6  -4   29.54    3.22
   4  -6   4   32.40    3.11
   4  -6   4   36.95    3.67
  -4  -6  -4   32.46    2.59
  -4   6  -4   34.57    3.68
  -4   6  -4   38.86    3.35
   4   6   4   30.58    2.76
   4   6   4   35.50    2.41
   5  -6   4    6.68    1.99
  -5  -6  -4    5.46    1.26
   5  -6   4    4.31    1.41
   5   6   4    4.46    1.30
   5   6   4    5.93    1.05
  -5   6  -4    1.49    1.19
  -5   6  -4    5.21    1.60
  -6  -6  -4   37.52    2.78
   6  -6   4   36.03    3.60
  -6   6  -4   42.68    3.99
   6   6   4   33.60    2.96
  -6   6  -4   46.12    6.24
   6   6   4   31.42    3.21
  -7  -6  -4    1.51    0.79
   7  -6   4    2.08    1.23
  -7   6  -4   -1.51    1.04
  -7   6  -4    2.48    1.52
   7   6   4    1.12    0.94
   8  -6   4    5.17    1.87
  -8  -6  -4    2.44    0.94
   8   6   4    4.57    1.45
  -8   6  -4    3.95    1.88
  -7  -7   4    5.18    1.40
   7  -7  -4    5.58    1.70
  -7   7   4    4.06    1.84
   6  -7  -4    0.63    0.94
  -6  -7   4    0.32    0.98
  -6  -7   4    1.02    0.70
  -6   7   4   -1.22    0.82
   5  -7  -4   39.90    4.30
  -5  -7   4   35.60    2.96
   5  -7  -4   47.22    3.81
  -5  -7   4   40.47    2.39
  -5  -7   4   40.83    2.37
   5  -7  -4   41.67    4.26
   5   7  -4   42.37    3.58
  -5   7   4   48.62    4.28
   4  -7  -4   14.21    2.29
   4  -7  -4   14.34    2.66
  -4  -7   4   17.30    1.72
   4  -7  -4   19.94    2.74
  -4  -7   4   11.76    1.89
   4   7  -4   18.45    2.22
  -4   7   4   12.04    2.28
   3  -7  -4    5.93    1.50
  -3  -7   4    8.93    1.53
   3  -7  -4   11.80    2.01
   3  -7  -4    9.77    2.01
  -3  -7   4    9.07    1.62
  -3  -7   4   13.81    1.69
  -3   7   4   11.56    1.97
   3   7  -4    8.62    1.50
  -2  -7   4    2.78    0.99
  -2  -7   4    2.80    0.99
   2  -7  -4    3.59    1.35
   2  -7  -4    4.28    1.33
  -2  -7   4    3.98    1.16
   2   7  -4    3.63    1.09
  -2   7   4    3.92    1.11
   1  -7  -4   44.08    3.41
  -1  -7   4   45.41    3.52
   1  -7  -4   47.96    3.80
  -1  -7   4   46.18    3.48
  -1  -7   4   46.85    3.42
  -1   7   4   49.64    3.09
   1   7  -4   47.70    3.04
   0  -7   4   15.95    2.05
   0  -7  -4   17.04    2.25
   0  -7   4   15.53    2.11
   0  -7  -4   18.40    2.14
   0   7  -4   13.93    1.79
   0   7   4   11.85    1.31
   0   7  -4   12.09    1.41
  -1  -7  -4   48.63    5.13
  -1  -7  -4   45.12    3.28
   1  -7   4   42.14    3.43
   1  -7   4   45.45    3.70
  -1   7  -4   33.46    3.93
  -1   7  -4   39.50    2.43
  -1   7  -4   40.48    3.60
  -2  -7  -4   21.24    2.30
   2  -7   4   20.64    2.49
   2  -7   4   22.64    2.84
  -2  -7  -4   25.15    2.42
  -2   7  -4   24.46    2.89
   2   7   4   19.63    2.17
   2   7   4   19.57    2.06
  -3  -7  -4   22.74    2.31
   3  -7   4   28.84    3.26
   3  -7   4   20.11    2.52
   3   7   4   24.01    2.44
  -3   7  -4   24.94    3.41
   3   7   4   24.30    2.19
  -3   7  -4   20.33    2.92
   4  -7   4    5.27    1.65
  -4  -7  -4    4.56    1.21
   4  -7   4    5.72    2.14
   4   7   4    4.10    1.31
  -4   7  -4    4.54    1.75
  -4   7  -4    4.93    1.41
  -5  -7  -4   30.42    2.67
   5  -7   4   30.93    4.01
   5  -7   4   37.73    3.64
   5   7   4   29.59    3.30
  -5   7  -4   33.99    3.66
  -5   7  -4   41.86    4.33
  -6  -7  -4    7.41    1.50
   6  -7   4    6.69    1.92
   6   7   4    5.09    1.53
  -6   7  -4    5.36    1.98
   7  -7   4    6.32    1.84
  -7  -7  -4    3.54    1.04
  -7   7  -4    2.51    1.74
   7   7   4    3.42    1.30
  -6  -8   4    4.81    1.08
  -6  -8   4    3.15    0.96
  -6  -8   4    2.94    0.65
   6  -8  -4    3.85    1.45
  -6   8   4    1.32    1.33
   5  -8  -4   -1.36    1.55
   5  -8  -4    1.11    1.99
  -5  -8   4    0.47    0.60
  -5  -8   4    0.21    0.69
  -5  -8   4    0.62    0.60
  -5  -8   4    0.94    0.90
  -5   8   4    0.76    1.11
   5   8  -4    1.31    1.02
   4  -8  -4   17.57    3.21
  -4  -8   4   15.95    1.96
   4  -8  -4   14.19    2.44
  -4  -8   4   16.77    1.93
  -4  -8   4   16.38    1.92
  -4   8   4   23.16    2.89
   4   8  -4   20.59    2.49
  -3  -8   4    3.50    1.17
  -3  -8   4    5.48    1.34
   3  -8  -4    6.54    1.90
  -3  -8   4    6.35    1.54
   3  -8  -4    5.07    1.56
   3   8  -4    5.03    1.44
  -3   8   4    5.19    1.48
  -2  -8   4   37.97    3.37
   2  -8  -4   41.82    3.57
  -2  -8   4   38.32    3.74
  -2  -8   4   42.18    3.33
   2  -8  -4   41.66    4.01
  -2   8   4   42.58    3.34
   2   8  -4   47.66    3.28
  -1  -8   4    1.06    0.97
   1  -8  -4    2.48    1.17
   1  -8  -4    1.58    0.94
  -1  -8   4    2.31    1.02
  -1  -8   4    4.51    1.38
   1   8  -4    2.94    1.00
   0  -8  -4    7.01    1.78
   0  -8   4    5.24    1.45
   0  -8   4    3.05    1.25
   0  -8  -4    3.10    1.26
   0  -8   4    5.41    1.52
   0   8   4    7.74    1.22
   0   8  -4    6.74    1.24
  -1  -8  -4    8.12    1.92
   1  -8   4    9.11    1.92
   1  -8   4   10.31    2.07
   1  -8   4    5.25    1.39
  -1  -8  -4   10.11    1.84
  -1   8  -4   10.09    2.06
  -1   8  -4   10.23    1.30
   1   8   4    8.11    1.51
  -2  -8  -4   51.90    3.75
   2  -8   4   51.85    4.07
   2  -8   4   41.42    3.96
   2  -8   4   40.96    4.02
  -2  -8  -4   41.65    3.62
  -2   8  -4   52.89    4.40
   2   8   4   40.78    3.30
   3  -8   4    2.71    1.39
  -3  -8  -4    2.87    1.13
  -3  -8  -4    3.00    1.26
   3   8   4    2.60    1.10
  -3   8  -4    2.76    1.42
  -4  -8  -4   15.95    2.16
   4  -8   4   11.20    2.24
   4  -8   4    8.98    1.91
   4  -8   4   12.77    2.67
  -4  -8  -4   12.94    2.09
  -4   8  -4   16.04    3.06
   4   8   4   14.15    2.44
   5  -8   4    3.52    1.51
  -5  -8  -4    4.56    1.82
  -5  -8  -4    6.34    1.48
   5   8   4    4.10    1.37
  -5   8  -4    1.31    1.76
   6  -8   4    6.53    2.07
  -6  -8  -4    2.54    1.50
  -6  -8  -4    4.96    1.30
  -6   8  -4    6.21    2.19
   6   8   4    3.74    1.36
  -5  -9   4    7.69    1.52
   5  -9  -4   10.97    2.51
  -5  -9   4    6.09    1.17
  -5  -9   4   10.10    1.50
   5   9  -4   10.10    2.14
  -5   9   4   10.19    2.58
  -4  -9   4    2.27    0.89
  -4  -9   4    1.03    0.96
   4  -9  -4    1.31    1.28
  -4  -9   4    2.23    0.97
   4   9  -4    1.08    0.97
  -4   9   4   -0.02    1.10
   3  -9  -4   13.45    2.64
  -3  -9   4    6.55    1.53
  -3  -9   4   10.23    1.85
  -3  -9   4   11.60    2.14
  -3   9   4   15.04    2.58
  -2  -9   4    7.16    1.76
   2  -9  -4    9.17    2.00
  -2  -9   4    6.71    1.69
   2  -9  -4   10.41    2.12
  -2   9   4    6.49    1.56
   2   9  -4    8.89    1.80
  -1  -9   4   18.54    2.52
  -1  -9   4   16.06    2.83
   1  -9  -4   19.63    3.79
   1  -9  -4   18.06    2.55
  -1  -9   4   14.19    2.39
  -1   9   4   21.69    2.16
   1   9  -4   18.35    2.03
  -1   9   4   19.32    2.10
   0  -9   4   -0.28    0.85
   0  -9   4    2.22    1.20
   0  -9  -4   -0.11    0.92
   0  -9  -4    2.88    1.45
   0  -9   4    1.41    1.04
   0   9  -4    1.69    0.83
   0   9   4    1.62    0.70
   0   9   4    1.33    0.83
  -1  -9  -4   17.66    2.85
  -1  -9  -4   24.77    2.85
   1  -9   4   22.32    2.88
   1  -9   4   17.51    3.05
   1  -9   4   17.44    2.99
   1   9   4   18.29    2.20
   2  -9   4    0.57    1.21
  -2  -9  -4    0.85    0.86
   2  -9   4    1.97    1.63
  -2  -9  -4   -0.95    1.04
  -2   9  -4   -0.28    0.96
   2   9   4    0.54    0.72
  -3  -9  -4    9.97    2.02
   3  -9   4    6.44    1.77
  -3  -9  -4    5.30    1.72
   3  -9   4   10.93    2.50
   3  -9   4   14.29    2.65
  -3   9  -4   10.33    2.49
   3   9   4    7.05    1.65
  -4  -9  -4    3.48    1.40
  -4  -9  -4    5.33    1.60
   4  -9   4    9.29    2.34
  -4   9  -4    7.05    2.23
   4   9   4    5.20    1.60
  -5  -9  -4    8.89    1.90
   5  -9   4   11.28    2.60
  -5  -9  -4    8.55    1.70
  -5   9  -4   13.64    3.08
   5   9   4    9.41    2.10
  -3 -10   4    0.79    0.91
   3 -10  -4    0.89    1.30
  -3 -10   4    0.43    0.85
  -3 -10   4    2.00    1.33
   3  10  -4    0.54    0.88
  -3  10   4    0.78    0.97
  -3  10   4    1.87    0.87
  -2 -10   4    2.47    1.26
  -2 -10   4    2.87    1.39
   2 -10  -4    4.08    1.72
  -2 -10   4    2.79    1.36
  -2  10   4    5.91    1.62
   2  10  -4    3.87    1.25
  -2  10   4    3.19    1.10
   1 -10  -4    0.38    1.01
  -1 -10   4   -0.24    1.03
   1 -10  -4   -2.06    0.99
  -1 -10   4   -0.24    0.93
  -1 -10   4    0.84    1.20
   1  10  -4    1.52    0.97
  -1  10   4   -0.14    0.69
  -1  10   4    2.03    1.05
   0 -10  -4   20.86    2.99
   0 -10   4   12.06    2.46
   0 -10  -4   15.47    3.20
   0 -10   4   11.54    2.39
   0  10   4   17.57    2.24
   1 -10   4    2.56    1.52
   1 -10   4    1.54    1.45
  -1 -10  -4    2.97    1.32
  -1 -10  -4    2.40    1.72
   1  10   4    2.02    0.99
  -2 -10  -4    1.49    1.63
  -2 -10  -4    5.07    1.61
   2 -10   4    3.67    1.79
   2 -10   4    1.77    1.26
   2  10   4    1.89    1.10
  -3 -10  -4    2.48    1.45
   3 -10   4    0.27    1.09
  -3 -10  -4    1.14    1.10
  -3  10  -4    0.28    1.40
   3  10   4    1.15    0.86
 -10   0   5   27.16    4.32
  -9   0   5   -0.17    0.81
  -9   0   5    1.76    1.66
  -8   0   5   11.38    1.94
   8   0  -5   14.07    1.00
  -8   0   5   17.25    3.02
   8   0  -5   13.80    1.02
  -7   0   5    4.39    1.41
   7   0  -5    4.67    0.76
  -7   0   5    6.01    1.30
   6   0  -5  192.28    6.68
  -6   0   5  179.21    7.84
  -6   0   5  202.31    8.98
   5   0  -5   13.47    1.07
  -5   0   5   12.88    1.82
   5   0  -5   13.20    1.07
  -5   0   5   13.92    1.35
  -5   0   5   13.51    1.52
  -4   0   5  172.30    6.30
  -4   0   5  172.26    7.69
   4   0  -5  177.92    6.17
   4   0  -5  173.18    6.09
   3   0  -5   30.13    1.70
  -3   0   5   34.34    1.84
   2   0  -5  207.42    7.32
  -2   0   5  219.76    7.44
  -1   0   5   33.43    1.84
   1   0  -5   31.70    1.80
   1   0   5   33.44    1.98
   1   0   5   28.14    1.97
  -1   0  -5   29.61    1.85
  -2   0  -5  189.20    7.00
   2   0   5  190.56    7.01
   2   0   5  178.70    7.18
  -2   0  -5  183.11    7.38
   3   0   5   27.61    2.18
  -3   0  -5   30.69    2.42
   3   0   5   27.90    1.99
  -3   0  -5   26.73    1.95
   4   0   5  303.99   10.83
   4   0   5  310.88   11.46
  -4   0  -5  291.77   10.83
  -4   0  -5  294.82   11.72
   5   0   5    5.56    0.90
  -5   0  -5    4.39    1.24
  -5   0  -5    5.64    1.22
   5   0   5    3.03    0.82
   5   0   5    3.76    1.10
   6   0   5  152.64    5.87
  -6   0  -5  152.37    6.71
   6   0   5  146.22    7.24
   6   0   5  143.14    6.42
  -6   0  -5  145.07    7.82
   7   0   5    4.60    1.59
   7   0   5    4.66    1.27
   7   0   5    4.75    0.96
  -7   0  -5    3.44    1.49
  -7   0  -5    5.60    1.43
  -8   0  -5   16.97    3.37
   8   0   5   18.96    1.75
  -8   0  -5   16.51    2.18
   8   0   5   18.33    2.07
   8   0   5   20.11    2.75
  -9   0  -5    1.11    0.86
  -9   0  -5   -0.67    1.13
   9   0   5    1.14    0.86
   9   0   5    1.38    1.23
 -10   0  -5   22.53    4.46
 -10   0  -5   24.26    2.96
  10   0   5   26.01    2.46
  10  -1  -5    1.52    0.69
 -10  -1   5    1.48    1.52
  10  -1  -5    1.81    0.70
 -10   1   5    0.88    1.09
 -10   1   5   -0.64    1.32
   9  -1  -5   27.96    1.93
  -9  -1   5   28.65    3.06
  -9  -1   5   31.81    3.89
  -9   1   5   20.20    2.49
  -9   1   5   28.51    3.70
  -8  -1   5    0.73    1.01
  -8  -1   5    3.94    1.24
   8  -1  -5    2.10    0.65
   8  -1  -5    3.00    0.81
  -8   1   5    1.85    1.23
  -8   1   5    2.53    0.99
   7  -1  -5   71.13    3.51
  -7  -1   5   76.24    4.46
  -7  -1   5   67.97    4.93
   7  -1  -5   71.22    3.48
  -7   1   5   71.22    5.20
  -7   1   5   69.74    4.16
   6  -1  -5   20.60    1.60
  -6  -1   5   20.10    2.07
  -6  -1   5   20.03    2.47
   6  -1  -5   19.21    1.61
  -6   1   5   20.01    1.93
  -6   1   5   19.69    2.47
  -5  -1   5  110.66    5.94
  -5  -1   5  125.64    4.57
   5  -1  -5  118.92    4.90
  -5  -1   5  111.51    5.45
   5  -1  -5  121.74    4.89
  -5   1   5  123.37    5.21
   5   1  -5  120.25    4.01
  -5   1   5  123.33    6.26
   5   1  -5  126.09    4.07
   4  -1  -5   68.73    3.23
  -4  -1   5   71.25    2.87
   4  -1  -5   70.48    3.18
  -4  -1   5   70.49    3.63
  -4   1   5   67.64    3.31
   4   1  -5   67.53    2.66
  -4   1   5   67.57    4.04
  -3  -1   5  431.69   13.44
   3  -1  -5  389.98   13.72
   3   1  -5  414.96   13.29
  -3   1   5  421.92   13.87
  -3   1   5  444.30   14.87
   2  -1  -5   72.87    3.30
  -2  -1   5   77.25    3.14
  -2   1   5   77.59    3.39
   2   1  -5   76.17    3.10
   1  -1  -5  308.93   10.26
  -1  -1   5  300.08   10.13
   1   1  -5  294.05   10.05
  -1   1   5  311.81   10.32
   0  -1  -5   15.28    1.23
   0  -1   5   14.07    1.22
   0   1   5   18.27    1.35
   1  -1   5  314.23   11.02
  -1  -1  -5  307.46   10.45
   1  -1   5  302.81   10.49
  -1   1  -5  304.54   10.49
   1   1   5  295.23   10.39
   2  -1   5   24.25    2.02
  -2  -1  -5   24.67    1.72
   2  -1   5   22.99    1.75
   2   1   5   22.61    1.67
   2   1   5   20.52    1.98
  -2   1  -5   22.42    2.05
  -2   1  -5   21.29    1.69
   3  -1   5  312.42   11.99
   3  -1   5  320.99   11.46
  -3  -1  -5  312.00   11.59
  -3  -1  -5  324.72   11.32
   3   1   5  326.29   11.28
  -3   1  -5  341.50   11.57
  -3   1  -5  330.52   12.42
   3   1   5  322.27   11.43
  -4  -1  -5   44.64    3.12
  -4  -1  -5   45.62    2.76
   4  -1   5   43.13    2.84
   4  -1   5   48.69    2.20
   4  -1   5   45.81    3.36
  -4   1  -5   51.35    3.04
   4   1   5   48.57    2.80
  -4   1  -5   48.23    3.59
   4   1   5   45.71    2.95
   5  -1   5   98.85    4.87
   5  -1   5  102.29    5.64
  -5  -1  -5   96.91    5.39
  -5  -1  -5   95.04    4.70
   5  -1   5  102.79    3.92
   5   1   5   98.96    4.67
  -5   1  -5   95.50    4.93
   5   1   5   99.76    5.02
  -5   1  -5  102.75    6.05
   5   1   5   98.78    5.08
   6  -1   5   13.77    1.75
   6  -1   5   10.77    1.99
  -6  -1  -5   13.55    1.66
   6  -1   5   13.46    1.15
  -6  -1  -5   11.74    2.16
   6   1   5   16.89    1.96
  -6   1  -5   14.35    1.84
   6   1   5   12.49    1.41
   6   1   5   13.52    1.58
  -6   1  -5   16.77    2.91
   7  -1   5   66.67    4.94
   7  -1   5   70.65    3.21
  -7  -1  -5   61.30    3.91
   7  -1   5   67.73    4.12
  -7  -1  -5   68.97    5.12
   7   1   5   68.76    3.66
   7   1   5   69.76    3.84
  -7   1  -5   73.28    5.56
  -7   1  -5   64.88    4.28
   7   1   5   65.55    4.40
  -8  -1  -5    3.16    1.14
  -8  -1  -5    3.46    1.71
   8  -1   5    3.11    1.16
   8   1   5    5.13    1.15
  -8   1  -5    4.86    1.27
   8   1   5    1.35    0.85
  -8   1  -5    4.56    1.89
   8   1   5    3.45    1.44
  -9  -1  -5   24.46    3.51
   9  -1   5   25.35    2.66
  -9  -1  -5   18.38    2.41
   9   1   5   25.43    2.30
  -9   1  -5   19.12    2.71
  -9   1  -5   27.76    4.04
   9   1   5   24.21    2.21
  10  -1   5    0.51    0.97
 -10  -1  -5    0.97    1.01
 -10  -1  -5    0.50    1.48
  10   1   5   -0.97    0.57
 -10   1  -5    3.01    1.94
 -10   1  -5    1.46    1.41
  10  -2  -5    5.54    1.25
 -10  -2   5    7.96    2.38
 -10   2   5    7.09    1.85
 -10   2   5    6.87    2.38
  -9  -2   5    6.07    1.94
   9  -2  -5    4.12    1.17
   9  -2  -5    2.95    0.98
  -9   2   5    5.08    1.94
  -9   2   5    3.45    1.07
  -8  -2   5   70.77    5.25
  -8  -2   5   64.83    4.70
   8  -2  -5   68.47    3.76
   8  -2  -5   68.59    3.82
  -8   2   5   81.66    5.92
  -8   2   5   57.07    3.86
  -7  -2   5    3.74    1.43
   7  -2  -5    4.24    1.05
  -7  -2   5    4.33    1.41
   7  -2  -5    4.51    1.08
  -7   2   5    4.56    1.50
  -7   2   5    3.59    1.03
  -6  -2   5   48.56    3.70
   6  -2  -5   45.21    2.89
   6  -2  -5   46.85    2.88
  -6  -2   5   46.07    3.30
  -6   2   5   50.01    4.01
  -5  -2   5   15.48    1.80
   5  -2  -5   18.31    1.69
  -5  -2   5   22.58    2.31
   5  -2  -5   20.45    1.73
  -5  -2   5   17.80    1.01
  -5   2   5   17.36    1.75
  -5   2   5   18.85    2.24
  -4  -2   5  181.65    7.38
   4  -2  -5  179.33    7.25
  -4  -2   5  186.24    6.09
   4  -2  -5  183.14    6.96
  -4   2   5  182.94    7.98
  -4   2   5  182.22    7.19
  -3  -2   5   20.83    1.26
  -3  -2   5   21.80    1.76
   3  -2  -5   20.42    1.66
  -3   2   5   23.36    2.07
   3   2  -5   23.79    1.17
  -3   2   5   23.54    1.77
   2  -2  -5  417.62   14.02
  -2  -2   5  399.93   13.94
  -2  -2   5  429.90   13.52
   2   2  -5  404.57   13.36
  -2   2   5  431.64   14.48
  -2   2   5  437.02   14.10
   1  -2  -5   22.24    1.65
  -1  -2   5   22.02    1.51
  -1   2   5   27.26    1.79
   1   2  -5   25.19    1.55
   0  -2   5  161.12    6.69
   0  -2  -5  145.68    5.98
   0  -2   5  158.41    6.07
   0   2  -5  167.27    6.08
   0   2   5  164.41    6.11
   1  -2   5   82.39    4.28
   1  -2   5   81.04    3.87
  -1  -2  -5   85.73    3.80
  -1   2  -5   80.93    3.83
   1   2   5   96.57    3.95
   2  -2   5  529.81   18.21
   2  -2   5  565.71   18.96
  -2  -2  -5  549.28   17.99
   2   2   5  544.94   17.62
  -2   2  -5  549.63   18.23
   2   2   5  561.23   17.96
  -2   2  -5  555.56   19.22
  -3  -2  -5   12.26    1.27
   3  -2   5   11.09    1.57
   3  -2   5   10.69    1.38
   3   2   5   10.80    1.19
  -3   2  -5   10.71    1.36
   3   2   5    7.44    1.04
  -3   2  -5    9.81    3.04
   4  -2   5  145.06    6.42
  -4  -2  -5  142.22    6.14
   4  -2   5  153.81    4.89
  -4  -2  -5  138.00    6.20
   4  -2   5  151.82    7.25
  -4   2  -5  143.18    7.39
   4   2   5  143.54    5.95
  -4   2  -5  154.33    6.63
   4   2   5  154.27    6.05
  -5  -2  -5    8.09    1.41
   5  -2   5    8.63    1.60
   5  -2   5    8.36    1.91
  -5  -2  -5    7.63    1.47
   5  -2   5    8.00    0.65
   5   2   5    6.86    1.20
   5   2   5    8.76    1.18
  -5   2  -5    6.18    1.47
   5   2   5    7.93    1.17
  -5   2  -5    7.96    1.61
  -6  -2  -5   72.49    3.94
   6  -2   5   58.28    5.84
   6  -2   5   69.85    4.99
   6   2   5   70.14    3.99
   6   2   5   72.86    3.88
   6   2   5   69.55    3.65
  -6   2  -5   69.17    5.33
  -6   2  -5   65.99    4.49
   7  -2   5    4.81    1.23
  -7  -2  -5    5.19    1.59
  -7  -2  -5    4.32    1.16
  -7   2  -5    4.24    1.29
   7   2   5    6.08    1.29
   7   2   5    6.02    1.13
  -7   2  -5    9.61    2.57
   7   2   5    5.47    1.26
   8  -2   5   49.24    4.64
   8  -2   5   52.09    3.84
  -8  -2  -5   47.62    4.32
  -8  -2  -5   45.68    3.36
  -8   2  -5   55.72    5.25
   8   2   5   50.34    3.41
   8   2   5   53.83    3.07
  -8   2  -5   46.66    3.91
   8   2   5   51.85    3.72
  -9  -2  -5    1.86    1.15
   9  -2   5    1.46    1.02
  -9  -2  -5    3.03    1.48
   9   2   5    2.82    1.11
  -9   2  -5    2.24    1.41
   9   2   5    2.67    0.82
   9   2   5    2.60    1.03
  -9   2  -5    3.58    1.71
  -9  -3   5   11.19    2.43
   9  -3  -5   13.22    1.88
  -9   3   5   13.00    2.95
  -9   3   5    9.40    1.74
  -8  -3   5    4.00    1.60
   8  -3  -5    2.97    1.13
  -8  -3   5    2.53    1.19
   8  -3  -5    2.59    1.02
  -8   3   5    2.80    0.97
  -8   3   5   -0.16    1.08
   7  -3  -5   40.27    2.94
   7  -3  -5   27.15    2.51
  -7  -3   5   39.26    4.31
  -7  -3   5   47.35    3.79
  -7   3   5   39.43    3.95
  -7   3   5   31.37    2.56
   6  -3  -5    6.72    1.35
  -6  -3   5    8.24    1.58
  -6  -3   5    7.18    1.56
   6  -3  -5    7.58    1.44
  -6   3   5    6.61    1.70
  -5  -3   5  190.40    8.12
   5  -3  -5  188.12    7.85
   5  -3  -5  184.94    7.61
  -5   3   5  199.38    8.94
   4  -3  -5   18.42    1.79
  -4  -3   5   19.72    1.09
   4  -3  -5   19.13    1.77
  -4  -3   5   19.52    1.90
  -4   3   5   19.96    1.90
  -4   3   5   19.01    2.11
   3  -3  -5   63.64    3.42
   3  -3  -5   65.67    3.75
  -3  -3   5   66.42    2.79
  -3  -3   5   63.94    3.51
  -3   3   5   71.67    4.80
   3   3  -5   62.94    2.49
  -3   3   5   69.22    3.63
   2  -3  -5   23.81    1.91
  -2  -3   5   26.10    1.62
  -2  -3   5   25.76    1.84
  -2   3   5   25.55    2.05
  -2   3   5   26.31    1.98
   2   3  -5   22.77    1.46
  -1  -3   5  436.76   14.51
  -1  -3   5  461.09   14.67
   1  -3  -5  447.81   14.94
   1   3  -5  407.24   14.36
  -1   3   5  465.79   14.85
  -1   3   5  432.00   14.83
   0  -3   5   31.70    1.76
   0  -3   5   30.55    2.07
   0  -3   5   30.62    2.40
   0  -3  -5   30.77    2.09
   0   3  -5   28.86    1.96
   0   3   5   26.12    1.93
   1  -3   5  297.78   11.16
  -1  -3  -5  323.37   11.04
   1  -3   5  315.80   10.15
   1  -3   5  330.88   11.89
  -1   3  -5  308.91   11.95
   1   3   5  318.91   10.98
  -1   3  -5  301.90   11.09
   2  -3   5   20.55    2.13
   2  -3   5   21.74    1.08
  -2  -3  -5   21.43    1.71
   2  -3   5   21.27    1.93
   2   3   5   24.29    1.77
  -2   3  -5   20.67    1.88
   2   3   5   21.29    1.31
   3  -3   5   68.64    4.15
   3  -3   5   71.25    4.50
  -3  -3  -5   69.49    3.60
  -3   3  -5   75.05    4.07
  -3   3  -5   68.33    4.58
   3   3   5   72.00    3.01
   3   3   5   74.74    3.56
   4  -3   5    5.05    1.30
   4  -3   5    3.67    1.05
  -4  -3  -5    3.51    0.90
   4   3   5    5.16    0.86
  -4   3  -5    4.32    1.26
   4   3   5    3.99    0.96
   4   3   5    4.38    0.92
   5  -3   5  188.51    8.05
  -5  -3  -5  165.05    9.35
   5  -3   5  173.87    8.75
  -5  -3  -5  168.62    7.18
   5   3   5  178.64    6.81
  -5   3  -5  186.55    8.18
  -5   3  -5  181.35    9.24
   5   3   5  188.78    7.59
   5   3   5  182.48    7.08
   6  -3   5   10.82    1.96
  -6  -3  -5    6.60    1.36
  -6  -3  -5    9.85    1.58
   6  -3   5    9.30    2.01
   6   3   5   10.89    1.31
   6   3   5    8.70    1.49
  -6   3  -5   10.11    2.35
  -6   3  -5   15.19    2.49
   6   3   5   11.57    1.41
   7  -3   5   28.49    2.79
  -7  -3  -5   20.96    2.13
  -7  -3  -5   21.32    2.45
   7  -3   5   28.32    5.88
  -7   3  -5   28.81    3.74
   7   3   5   26.18    1.97
   7   3   5   24.98    2.19
   7   3   5   24.91    2.39
  -7   3  -5   26.39    2.88
  -8  -3  -5    1.76    1.19
   8  -3   5    2.69    1.27
  -8  -3  -5    3.18    0.96
   8   3   5    2.03    0.97
   8   3   5    3.19    1.03
  -8   3  -5    1.66    1.12
  -8   3  -5    2.40    1.44
  -9  -3  -5   12.87    2.06
  -9  -3  -5   14.21    2.66
   9  -3   5   19.33    2.60
  -9   3  -5   16.09    3.54
   9   3   5   13.28    2.42
   9   3   5   11.52    1.29
  -9   3  -5   13.12    2.72
  -9  -4   5    1.67    1.32
   9  -4  -5    1.67    1.08
  -9   4   5    0.63    0.85
  -9   4   5    0.37    1.38
  -8  -4   5   18.66    2.74
   8  -4  -5   20.21    2.41
  -8   4   5   16.81    3.18
  -8   4   5   16.63    1.82
   7  -4  -5   13.65    2.43
  -7  -4   5   10.52    2.27
   7  -4  -5   11.34    1.85
  -7  -4   5   12.09    2.26
  -7   4   5   12.84    2.67
  -6  -4   5   53.15    3.97
   6  -4  -5   54.80    3.62
  -6   4   5   56.29    4.53
   5  -4  -5    2.03    0.87
  -5  -4   5    1.33    0.74
   5  -4  -5    2.24    0.94
  -5   4   5    3.11    1.18
   4  -4  -5  122.02    5.96
   4  -4  -5  121.92    5.70
  -4  -4   5  116.21    5.81
  -4  -4   5  119.97    4.46
  -4   4   5  132.02    6.52
  -4   4   5  133.92    6.08
   3  -4  -5    5.32    1.12
  -3  -4   5    8.39    1.52
  -3  -4   5    6.40    0.82
   3  -4  -5    4.63    1.14
  -3   4   5    5.21    1.02
  -3   4   5    5.50    1.22
  -2  -4   5  145.07    5.62
  -2  -4   5  133.55    5.82
   2   4  -5  134.14    5.25
  -2   4   5  144.87    6.23
  -2   4   5  143.81    6.15
  -1  -4   5   66.42    3.94
   1  -4  -5   62.67    3.61
  -1  -4   5   67.04    3.30
  -1   4   5   72.31    3.52
   1   4  -5   68.17    3.30
  -1   4   5   66.10    3.59
   0  -4   5  198.92    7.85
   0  -4  -5  186.97    7.72
   0  -4   5  200.88    8.35
   0  -4   5  196.52    7.10
   0   4  -5  204.04    7.71
   0   4   5  194.88    7.11
   0   4   5  202.76    7.72
   1  -4   5   24.82    2.37
  -1  -4  -5   24.96    1.98
   1  -4   5   24.92    2.16
  -1   4  -5   22.92    2.11
   1   4   5   24.94    1.39
  -1   4  -5   22.77    2.97
   1   4   5   22.23    1.87
   2  -4   5  132.88    6.55
   2  -4   5  121.33    5.87
   2  -4   5  128.75    4.33
  -2  -4  -5  122.74    5.44
  -2   4  -5  120.47    5.78
  -2   4  -5  128.66    6.66
   2   4   5  124.37    5.37
   3  -4   5   27.31    2.47
   3  -4   5   28.28    2.80
  -3  -4  -5   25.51    2.07
  -3   4  -5   31.19    3.10
  -3   4  -5   29.86    2.56
   3   4   5   29.02    2.09
   4  -4   5  123.13    6.06
  -4  -4  -5  117.26    5.43
   4  -4   5  114.74    6.61
  -4   4  -5  120.26    6.12
   4   4   5  117.79    5.15
   4   4   5  108.14    5.54
  -4   4  -5  129.68    7.16
   5  -4   5    4.35    1.37
   5   4   5    3.79    0.91
   5   4   5    3.52    1.05
  -5   4  -5    2.72    1.03
  -5   4  -5    3.03    1.40
  -6  -4  -5   39.85    2.85
   6  -4   5   41.23    3.41
   6   4   5   36.32    2.97
  -6   4  -5   39.81    4.20
   6   4   5   34.24    2.32
  -6   4  -5   40.57    3.49
   7  -4   5    4.37    1.42
  -7  -4  -5    3.14    0.98
   7  -4   5    5.09    2.04
  -7  -4  -5    2.53    1.00
   7   4   5    3.13    0.76
  -7   4  -5    5.65    1.75
   7   4   5    2.71    1.08
  -7   4  -5    3.10    1.79
  -8  -4  -5   18.05    1.95
  -8  -4  -5   20.23    2.43
   8  -4   5   23.01    2.82
  -8   4  -5   22.67    4.29
  -8   4  -5   22.19    3.04
   8   4   5   18.60    1.50
  -9  -4  -5    3.32    1.34
  -9  -4  -5    2.88    1.03
   9  -4   5    3.68    1.57
   9   4   5    3.93    1.24
  -9   4  -5    4.76    2.29
  -9   4  -5    3.32    1.71
  -9  -5   5   14.11    2.91
   9  -5  -5   16.24    2.75
  -9   5   5   12.12    1.62
  -9   5   5   12.11    2.86
  -8  -5   5    0.75    1.03
   8  -5  -5    0.81    1.04
  -8   5   5   -1.05    0.84
  -8   5   5    0.70    0.71
  -7  -5   5   36.19    3.40
   7  -5  -5   36.59    3.28
  -7   5   5   36.06    7.26
   6  -5  -5    2.19    1.10
  -6  -5   5    2.03    1.08
  -6   5   5    1.86    1.26
   5  -5  -5   13.54    1.88
  -5   5   5   13.73    2.49
  -4  -5   5    6.56    1.38
   4  -5  -5    9.13    1.64
  -4  -5   5    8.85    0.95
  -4  -5   5    7.22    0.92
   4  -5  -5    7.25    1.68
  -4   5   5    8.25    1.77
  -3  -5   5  196.64    8.20
  -3  -5   5  198.62    7.43
   3  -5  -5  198.00    8.26
   3  -5  -5  194.62    8.59
  -3   5   5  194.87    8.38
  -3   5   5  203.60    8.66
   2  -5  -5    4.13    1.02
   2  -5  -5    3.57    0.95
  -2  -5   5    4.77    1.02
  -2  -5   5    4.98    1.23
  -2  -5   5    7.14    1.32
  -2   5   5    4.34    1.09
  -2   5   5    4.34    1.02
   2   5  -5    5.39    0.98
  -1  -5   5   50.68    2.94
  -1  -5   5   56.81    3.66
  -1  -5   5   55.22    3.26
   1  -5  -5   54.05    3.65
  -1   5   5   53.48    3.36
  -1   5   5   48.78    2.99
   1   5  -5   53.71    3.00
   0  -5   5    4.86    1.24
   0  -5   5    6.12    1.02
   0  -5   5    6.21    1.28
   0  -5  -5    7.47    1.34
   0   5  -5    6.17    1.20
   0   5   5    7.49    1.39
   0   5   5    6.32    1.01
   1  -5   5  115.12    4.36
  -1  -5  -5  108.96    5.26
   1  -5   5  103.28    5.32
   1  -5   5  107.87    5.81
  -1   5  -5  108.22    5.27
  -1   5  -5  106.63    5.94
   1   5   5  105.05    5.01
   1   5   5  105.67    3.94
   2  -5   5    7.85    1.55
  -2  -5  -5    9.10    1.54
   2  -5   5    9.71    2.03
  -2   5  -5    9.67    1.89
  -2   5  -5   12.08    1.60
   2   5   5   11.47    1.39
  -3  -5  -5  157.96    6.88
   3  -5   5  169.43    7.67
   3  -5   5  166.20    8.28
  -3   5  -5  163.69    7.55
   3   5   5  158.90    6.65
  -3   5  -5  165.35    8.45
   4  -5   5    0.47    0.78
  -4  -5  -5    1.65    0.72
   4  -5   5    2.42    1.27
   4   5   5    1.69    0.72
   4   5   5    2.59    0.97
  -4   5  -5    0.98    0.78
  -4   5  -5    1.61    0.88
   5  -5   5   13.23    2.18
  -5  -5  -5   11.60    1.59
   5   5   5   14.76    1.49
  -5   5  -5   13.87    2.95
  -5   5  -5   17.06    2.37
   5   5   5    9.63    1.69
  -6  -5  -5    1.25    0.77
   6  -5   5    1.90    1.03
   6   5   5    0.83    0.81
  -6   5  -5    0.44    1.30
  -6   5  -5    4.18    1.60
   6   5   5    1.52    0.66
   7  -5   5   44.21    3.90
  -7  -5  -5   34.32    2.77
   7   5   5   31.78    4.44
  -7   5  -5   38.15    6.95
  -7   5  -5   46.88    4.92
  -8  -5  -5   -0.33    0.76
   8  -5   5    0.63    1.10
   8   5   5    1.52    0.60
  -8   5  -5   -0.35    1.16
   8   5   5   -0.37    0.70
  -8   5  -5    1.96    1.58
   8  -6  -5    6.81    2.04
  -8  -6   5    7.20    2.03
  -8   6   5    6.03    2.13
  -8   6   5    6.31    1.21
  -7  -6   5    2.59    1.12
   7  -6  -5    1.08    0.89
  -7   6   5    1.41    1.35
  -6  -6   5   49.56    3.77
   6  -6  -5   49.21    3.91
  -6   6   5   47.90    4.52
  -5  -6   5    2.49    0.54
   5  -6  -5    2.70    1.24
  -5  -6   5    2.68    0.60
  -5   6   5    2.13    1.34
  -4  -6   5   38.31    2.33
  -4  -6   5   33.01    2.92
   4  -6  -5   34.09    3.01
   4  -6  -5   37.26    3.40
  -4  -6   5   39.62    3.22
  -4  -6   5   33.99    2.31
  -4   6   5   38.89    3.50
   3  -6  -5    3.48    1.25
  -3  -6   5    2.98    1.01
  -3  -6   5    3.79    0.98
  -3  -6   5    3.64    1.19
   3  -6  -5    2.52    0.98
  -3   6   5    3.94    1.26
  -2  -6   5   51.60    3.23
  -2  -6   5   50.60    3.30
   2  -6  -5   50.12    3.75
  -2  -6   5   46.38    3.45
   2  -6  -5   49.78    3.51
  -2   6   5   52.38    3.45
   2   6  -5   49.04    2.82
  -2   6   5   52.23    3.62
  -1  -6   5    7.72    1.36
   1  -6  -5    8.12    1.78
  -1  -6   5    7.81    1.71
  -1  -6   5    8.50    1.59
   1  -6  -5    5.40    1.17
  -1   6   5    5.55    1.42
   1   6  -5    7.72    1.35
  -1   6   5    5.06    1.14
   0  -6  -5  118.09    5.98
   0  -6   5  114.36    5.80
   0  -6   5  115.06    6.19
   0  -6   5  123.91    5.18
   0   6  -5  120.16    5.60
   0   6   5  116.35    5.71
   0   6   5  113.47    4.82
  -1  -6  -5   15.84    1.91
   1  -6   5   19.68    2.42
   1  -6   5   16.71    2.10
   1   6   5   19.41    1.14
  -1   6  -5   16.97    1.96
   1   6   5   20.53    2.04
   2  -6   5   32.10    3.17
   2  -6   5   25.34    2.67
  -2  -6  -5   29.52    2.51
   2   6   5   29.38    2.42
  -2   6  -5   32.86    3.27
  -3  -6  -5    7.96    1.57
   3  -6   5    6.89    1.63
   3  -6   5    6.34    1.77
   3   6   5    5.70    1.47
  -3   6  -5    4.32    1.46
   3   6   5    5.81    1.18
  -3   6  -5    7.31    1.73
  -4  -6  -5   30.29    2.58
   4  -6   5   41.70    3.51
   4  -6   5   37.76    3.86
  -4   6  -5   32.10    3.17
   4   6   5   29.50    2.33
  -4   6  -5   32.02    3.70
   4   6   5   27.17    2.70
   5  -6   5    2.01    1.33
  -5  -6  -5    3.10    0.99
   5  -6   5    1.52    1.09
   5   6   5    1.92    0.79
   5   6   5    0.71    0.78
  -5   6  -5    2.25    1.39
  -5   6  -5    2.23    2.32
   6  -6   5   42.73    3.86
   6   6   5   37.14    2.41
  -6   6  -5   41.31    3.99
   6   6   5   34.39    3.29
  -6   6  -5   41.60    4.58
  -7  -6  -5    2.87    1.05
   7  -6   5   -0.01    1.27
   7   6   5    1.33    0.91
   7   6   5    2.56    0.68
  -7   6  -5    2.45    1.61
  -7   6  -5    5.46    2.16
  -8  -6  -5    4.89    1.14
  -8   6  -5    2.53    2.04
   8   6   5    3.44    1.37
  -7  -7   5    9.04    1.94
   7  -7  -5    9.96    2.27
  -7   7   5    6.71    2.22
  -6  -7   5    0.66    0.88
  -6  -7   5    0.61    0.94
   6  -7  -5    0.32    1.08
  -6   7   5    2.49    1.46
  -5  -7   5   40.35    2.29
  -5  -7   5   36.50    2.26
   5  -7  -5   42.96    3.69
  -5  -7   5   31.42    2.99
  -5   7   5   41.06    4.04
   4  -7  -5    6.47    1.91
  -4  -7   5    6.37    2.05
  -4  -7   5    6.40    1.21
   4  -7  -5    3.03    1.20
  -4   7   5    6.17    1.78
  -3  -7   5   13.64    1.76
  -3  -7   5   14.68    1.79
   3  -7  -5   11.40    2.09
  -3  -7   5   10.50    3.03
   3  -7  -5   14.92    2.18
  -3  -7   5   14.44    1.98
  -3   7   5   14.59    2.42
   2  -7  -5    8.74    1.97
  -2  -7   5    7.69    1.52
  -2  -7   5    8.63    1.69
   2  -7  -5    8.09    1.63
  -2  -7   5   10.73    1.95
  -2   7   5   10.28    1.84
   1  -7  -5   63.61    4.21
  -1  -7   5   60.69    4.01
   1  -7  -5   64.54    4.50
  -1  -7   5   56.93    4.12
   1   7  -5   61.38    3.67
  -1   7   5   60.26    3.54
   0  -7   5    0.94    0.79
   0  -7  -5   -0.23    0.62
   0  -7   5   -0.69    0.62
   0  -7  -5   -0.15    0.75
   0   7   5    0.61    0.43
   0   7   5    1.49    0.85
   0   7  -5   -0.86    0.48
   1  -7   5   41.07    3.65
  -1  -7  -5   44.62    3.50
   1  -7   5   38.72    3.37
  -1  -7  -5   38.87    3.21
   1   7   5   41.66    3.16
   2  -7   5    5.19    1.52
   2  -7   5    3.31    1.40
  -2  -7  -5    3.12    1.15
   2   7   5    1.64    0.82
   2   7   5    1.19    0.86
  -2   7  -5    2.79    1.39
   3  -7   5   21.99    2.68
  -3  -7  -5   20.69    2.25
   3  -7   5   21.08    3.36
  -3   7  -5   21.19    3.03
   3   7   5   18.89    2.23
  -3   7  -5   14.71    2.16
   3   7   5   24.87    2.28
   4  -7   5    5.67    1.90
  -4  -7  -5    6.33    1.38
   4  -7   5   10.29    2.16
  -4   7  -5    9.83    2.03
  -4   7  -5    8.45    2.32
   4   7   5    7.09    1.43
   4   7   5    7.09    1.57
   5  -7   5   34.04    3.61
  -5  -7  -5   30.98    2.80
   5   7   5   22.58    2.73
  -5   7  -5   47.55    7.30
   5   7   5   33.74    2.45
   6  -7   5    0.75    1.06
  -6  -7  -5    3.23    1.08
  -6   7  -5    1.00    1.34
   6   7   5    1.28    0.97
   7  -7   5    4.93    1.97
  -7  -7  -5    1.67    0.99
  -7   7  -5    5.06    2.09
   7   7   5    3.59    1.36
  -6  -8   5    4.98    1.35
  -6  -8   5    2.11    1.19
   6  -8  -5    4.66    1.57
  -6   8   5    4.24    1.81
  -5  -8   5   -0.01    0.88
  -5  -8   5   -0.03    0.50
   5  -8  -5    0.36    0.94
  -5  -8   5   -0.69    0.48
  -5   8   5   -1.53    0.76
  -4  -8   5   21.78    2.16
  -4  -8   5   22.44    2.17
   4  -8  -5   21.83    2.96
  -4  -8   5   18.41    2.28
  -4   8   5   20.13    2.77
   3  -8  -5    1.38    1.22
  -3  -8   5    1.71    0.85
   3  -8  -5    0.06    0.83
  -3  -8   5    0.59    0.75
  -3  -8   5    2.03    0.94
  -3   8   5    1.02    0.72
   2  -8  -5   38.58    4.49
  -2  -8   5   32.63    3.13
   2  -8  -5   38.67    3.50
  -2  -8   5   33.73    3.16
  -2  -8   5   42.65    3.35
  -2   8   5   36.30    3.07
  -1  -8   5    0.69    0.87
  -1  -8   5   -1.07    0.67
   1  -8  -5    0.21    0.78
   1  -8  -5    0.18    0.83
  -1  -8   5    0.51    0.81
  -1   8   5    0.92    1.05
   0  -8  -5    2.89    1.29
   0  -8  -5    3.93    1.37
   0  -8   5    6.67    1.66
   0  -8   5    5.03    1.47
   0  -8   5    1.88    1.07
   0   8  -5    3.66    1.53
   0   8   5    4.00    0.94
  -1  -8  -5    2.08    0.99
   1  -8   5    0.61    0.90
   1  -8   5   -0.22    0.69
  -1  -8  -5    0.74    1.07
  -1   8  -5    0.03    0.74
   2  -8   5   51.34    4.15
  -2  -8  -5   48.59    3.93
  -2  -8  -5   49.82    3.82
   2  -8   5   46.84    4.31
   2   8   5   40.86    3.39
  -2   8  -5   50.36    4.55
  -3  -8  -5    2.65    1.23
   3  -8   5    1.12    1.19
  -3  -8  -5    0.57    0.81
   3  -8   5    0.61    1.13
  -3   8  -5    1.22    1.18
  -4  -8  -5   14.88    3.47
  -4  -8  -5    9.79    1.88
   4  -8   5   13.80    2.62
   4   8   5    9.51    1.96
  -5  -8  -5    1.86    1.02
   5  -8   5   -0.13    1.07
   5   8   5   -1.09    0.53
  -5   8  -5    0.26    1.36
  -6  -8  -5    5.66    1.46
   6  -8   5    4.22    1.76
   6   8   5    5.27    1.54
  -6   8  -5    5.23    2.25
  -5  -9   5    6.74    1.32
  -5  -9   5    4.92    1.37
  -5  -9   5    9.59    1.59
   5  -9  -5    8.54    2.36
  -5   9   5    7.32    2.12
  -4  -9   5    3.35    1.19
  -4  -9   5    1.75    1.02
  -4  -9   5    3.08    1.23
   4  -9  -5    0.66    1.04
  -4   9   5    3.48    1.60
   3  -9  -5   10.45    2.18
  -3  -9   5   14.03    3.40
  -3  -9   5    7.67    1.88
  -3  -9   5    8.12    1.84
  -3   9   5   12.23    2.29
  -2  -9   5    1.02    1.00
   2  -9  -5    0.80    1.01
   2  -9  -5    3.25    1.47
  -2  -9   5    1.66    1.12
  -2  -9   5    1.72    1.17
  -2   9   5    2.00    1.00
   1  -9  -5   11.98    2.30
  -1  -9   5   12.10    2.17
   1  -9  -5    9.81    2.07
  -1  -9   5   10.35    2.06
  -1  -9   5   14.35    2.40
  -1   9   5   14.56    1.84
   0  -9   5    0.66    1.12
   0  -9  -5    0.51    1.01
   0  -9   5    1.60    1.17
   0  -9  -5    0.42    0.99
   0  -9   5    0.80    0.96
   0   9   5    0.54    0.68
   0   9   5    0.71    0.60
   1  -9   5   17.31    2.87
   1  -9   5   16.91    3.05
  -1  -9  -5   13.93    2.61
  -1  -9  -5   18.69    2.55
   1  -9   5   13.25    2.37
   1   9   5   20.90    3.67
   2  -9   5   -0.29    1.25
  -2  -9  -5    1.93    1.03
   2  -9   5    1.89    1.29
  -2  -9  -5    0.11    0.93
   2   9   5    0.04    0.55
   3  -9   5    9.61    2.23
  -3  -9  -5    6.86    1.85
  -3  -9  -5    6.98    1.74
  -3   9  -5    8.80    3.56
   3   9   5    7.67    1.73
   4  -9   5    5.29    1.83
  -4  -9  -5    3.07    1.43
  -4  -9  -5    1.56    1.07
   4   9   5    2.40    1.24
  -4   9  -5    2.57    1.72
  -5  -9  -5    6.23    1.75
   5  -9   5   12.72    2.67
  -5  -9  -5    7.94    1.79
  -5   9  -5   10.92    2.88
   5   9   5    7.55    1.93
   3 -10  -5    0.81    1.38
  -3 -10   5    1.01    0.88
  -3 -10   5    1.29    1.07
  -3  10   5    0.25    1.05
  -3  10   5   -0.09    0.72
  -2 -10   5    4.04    1.42
  -2 -10   5    3.05    1.51
   2 -10  -5    5.81    2.15
  -2 -10   5    4.64    1.58
  -2  10   5    5.54    1.52
  -2  10   5    3.80    1.23
   1 -10  -5    0.00    0.92
  -1 -10   5    1.09    1.16
  -1 -10   5    0.86    1.11
  -1 -10   5    0.20    1.15
  -1  10   5   -0.86    0.58
  -1  10   5    1.26    0.93
   0 -10  -5   22.85    3.94
   0 -10  -5   20.57    3.33
   0 -10   5   20.34    2.91
   0 -10   5   13.62    2.76
   0  10   5   22.32    2.48
  -1 -10  -5    0.60    0.94
   1 -10   5   -0.53    1.07
  -1 -10  -5    2.08    2.69
   1 -10   5    0.39    1.31
   1 -10   5   -0.90    0.82
   1  10   5    0.01    0.77
   2 -10   5    1.77    1.47
  -2 -10  -5    0.37    1.64
  -2 -10  -5    5.70    1.59
   2  10   5    3.15    1.25
 -10   0   6   16.80    3.41
  -9   0   6    1.04    1.19
  -9   0   6    0.54    0.94
  -8   0   6    2.49    1.26
   8   0  -6    3.19    0.59
  -8   0   6    1.53    0.99
   8   0  -6    3.40    0.58
   7   0  -6    2.55    0.75
  -7   0   6    2.46    0.93
   7   0  -6    2.98    0.62
  -7   0   6    3.58    1.45
  -6   0   6   87.90    4.82
  -6   0   6   96.81    5.79
   6   0  -6   98.87    3.93
  -5   0   6    4.20    0.84
   5   0  -6    5.11    0.80
  -5   0   6    6.00    1.56
   5   0  -6    3.76    0.69
   4   0  -6   77.66    3.36
  -4   0   6   78.28    3.50
   3   0  -6    5.48    0.76
  -3   0   6    5.69    0.79
   2   0  -6   73.74    3.35
  -2   0   6   80.58    3.45
  -1   0   6    3.56    0.69
   1   0  -6    5.23    0.76
   0   0   6  463.77   15.11
   0   0  -6  451.45   15.05
   1   0   6    0.97    0.44
   1   0   6    1.30    0.51
  -1   0  -6    2.00    0.72
   2   0   6   30.39    2.09
  -2   0  -6   26.70    1.96
   2   0   6   25.77    2.07
   3   0   6    1.93    0.68
  -3   0  -6    1.89    0.74
   3   0   6    2.17    0.76
  -3   0  -6    2.11    0.80
   4   0   6  109.06    5.42
  -4   0  -6  107.37    5.03
   4   0   6  102.91    4.95
  -4   0  -6   96.78    6.71
   5   0   6    2.58    0.97
  -5   0  -6    0.99    0.67
  -5   0  -6    3.01    1.11
   5   0   6    2.09    0.65
   5   0   6    1.88    0.88
  -6   0  -6   35.95    3.65
  -6   0  -6   43.50    3.14
   6   0   6   42.49    3.01
   6   0   6   40.74    2.53
   6   0   6   40.21    3.42
   7   0   6    6.62    1.37
  -7   0  -6    6.15    1.52
   7   0   6    7.63    1.93
   7   0   6    6.93    1.16
  -7   0  -6    3.74    1.54
   8   0   6    3.65    0.94
  -8   0  -6    3.82    1.20
   8   0   6    6.38    1.50
  -8   0  -6    1.99    1.38
   9   0   6    2.09    1.12
   9   0   6    1.56    0.88
   9   0   6    2.13    0.83
  -9   0  -6   -3.25    1.52
  -9   0  -6    0.86    1.41
 -10  -1   6   -0.78    1.51
  10  -1  -6    0.68    0.90
  10  -1  -6    0.88    0.62
 -10   1   6    0.25    1.21
   9  -1  -6   17.11    1.49
  -9  -1   6   14.06    3.35
  -9   1   6   13.97    2.36
  -9   1   6   18.04    3.34
   8  -1  -6    1.13    0.61
  -8  -1   6    1.32    1.12
   8  -1  -6    0.86    0.62
  -8  -1   6    1.97    1.10
  -8   1   6    1.35    0.81
  -8   1   6    3.38    1.37
  -7  -1   6   40.14    3.73
   7  -1  -6   41.79    2.48
   7  -1  -6   39.41    2.40
  -7  -1   6   36.15    3.11
  -7   1   6   34.52    2.88
  -7   1   6   41.80    3.86
   6  -1  -6   12.95    1.28
  -6  -1   6   11.90    1.67
   6  -1  -6   12.64    1.33
  -6  -1   6   14.37    2.14
  -6   1   6   10.33    1.92
   5  -1  -6   49.38    2.63
   5  -1  -6   47.59    2.63
  -5  -1   6   51.55    2.43
  -5  -1   6   51.55    3.73
  -5  -1   6   45.10    3.06
  -5   1   6   46.15    3.58
  -5   1   6   46.99    2.83
   5   1  -6   47.20    2.07
   5   1  -6   48.03    2.03
   4  -1  -6   29.68    1.94
   4  -1  -6   28.52    1.88
  -4  -1   6   32.98    1.78
   4   1  -6   29.36    1.60
  -4   1   6   26.92    1.97
   3  -1  -6  171.56    6.45
  -3  -1   6  179.48    6.21
  -3   1   6  164.52    6.47
   3   1  -6  165.88    6.05
  -2  -1   6   59.43    2.80
   2  -1  -6   56.97    2.89
  -2   1   6   62.82    3.02
   2   1  -6   56.92    2.72
   1  -1  -6   87.32    3.82
  -1  -1   6   88.38    3.81
  -1   1   6   84.45    3.85
   1   1  -6   85.84    3.71
   0  -1  -6   26.13    1.75
   0  -1   6   22.49    1.65
   0   1   6   21.09    1.62
   0   1  -6   20.54    1.59
   1  -1   6  104.74    4.64
   1  -1   6   99.64    4.97
  -1  -1  -6  106.32    4.57
   1   1   6  104.66    4.58
  -1   1  -6  114.21    4.70
   2  -1   6   13.91    1.44
  -2  -1  -6   13.17    1.37
   2  -1   6   11.90    1.50
   2   1   6   14.80    1.42
  -2   1  -6   13.36    1.68
   2   1   6   10.88    1.27
  -2   1  -6   14.69    1.45
   3  -1   6  127.79    6.11
  -3  -1  -6  131.79    5.56
   3  -1   6  127.39    5.62
   3   1   6  126.33    5.46
   3   1   6  124.65    5.57
  -3   1  -6  123.71    6.36
  -3   1  -6  127.87    5.61
  -4  -1  -6   45.16    2.94
   4  -1   6   42.84    4.01
   4  -1   6   49.85    3.14
  -4  -1  -6   46.55    3.29
  -4   1  -6   47.93    3.76
   4   1   6   47.01    3.09
  -4   1  -6   50.13    3.17
   4   1   6   52.61    3.07
   5  -1   6   34.03    2.65
   5  -1   6   36.07    1.91
   5  -1   6   35.41    3.16
  -5  -1  -6   35.74    2.65
  -5  -1  -6   25.24    2.72
   5   1   6   33.35    2.52
  -5   1  -6   33.07    2.68
   5   1   6   34.43    2.30
  -5   1  -6   28.48    3.14
   5   1   6   34.39    2.72
   6  -1   6   13.25    1.17
  -6  -1  -6   13.69    1.78
   6  -1   6   11.16    2.18
   6  -1   6   13.27    1.79
  -6  -1  -6   14.75    2.56
   6   1   6   11.99    1.64
  -6   1  -6   12.07    2.27
  -6   1  -6   14.90    2.29
   6   1   6   11.70    1.42
   6   1   6   16.61    2.00
   7  -1   6   31.47    3.06
   7  -1   6   36.34    3.57
   7  -1   6   33.45    2.04
  -7  -1  -6   30.32    2.74
  -7  -1  -6   30.04    3.42
   7   1   6   37.42    2.78
   7   1   6   35.84    2.51
  -7   1  -6   31.52    3.75
   7   1   6   31.13    2.99
  -7   1  -6   29.94    3.54
   8  -1   6    5.33    1.82
  -8  -1  -6    3.20    1.53
  -8  -1  -6    2.80    1.11
   8  -1   6    2.89    2.01
   8   1   6    3.60    1.05
   8   1   6    5.44    1.28
   8   1   6    6.57    1.79
  -8   1  -6    3.36    1.32
  -8   1  -6    3.56    1.83
  -9  -1  -6   11.52    2.73
  -9  -1  -6    9.24    1.91
   9  -1   6   12.28    2.65
   9   1   6   14.17    1.80
   9   1   6   11.18    2.43
  -9   1  -6   13.63    3.31
   9   1   6   10.44    1.73
  -9   1  -6   12.35    2.54
 -10  -2   6    3.38    2.03
 -10   2   6    6.12    2.51
 -10   2   6    2.93    1.43
   9  -2  -6    2.75    1.01
  -9  -2   6    2.87    1.61
   9  -2  -6    4.35    1.11
  -9   2   6    3.61    1.97
  -8  -2   6   42.51    3.73
   8  -2  -6   39.97    2.81
  -8  -2   6   41.38    4.04
  -8   2   6   34.09    2.94
  -8   2   6   35.48    4.19
   7  -2  -6    3.71    1.01
   7  -2  -6    3.86    0.99
  -7  -2   6    3.91    1.14
  -7  -2   6    2.98    1.34
  -7   2   6    1.90    1.16
  -7   2   6    3.83    1.21
  -6  -2   6   22.67    2.60
   6  -2  -6   16.38    1.69
  -6  -2   6   17.93    2.10
   6  -2  -6   17.72    1.75
  -6   2   6   19.17    2.50
   5  -2  -6   16.64    1.67
  -5  -2   6   17.15    1.14
   5  -2  -6   19.42    1.72
  -5  -2   6   18.91    1.96
  -5   2   6   20.17    1.89
  -5   2   6   18.64    2.28
   4  -2  -6   88.64    4.20
  -4  -2   6   88.84    4.45
   4  -2  -6   88.19    4.12
  -4  -2   6   94.80    3.56
  -4   2   6   83.02    4.84
  -4   2   6   86.55    4.24
   4   2  -6   84.59    3.09
  -3  -2   6   22.92    1.49
   3  -2  -6   20.73    1.75
  -3   2   6   26.58    2.33
   3   2  -6   24.72    1.39
  -3   2   6   26.93    1.96
  -2  -2   6  209.42    7.41
   2  -2  -6  214.28    7.83
  -2   2   6  212.71    7.88
   2   2  -6  198.97    7.26
  -1  -2   6    8.46    1.00
   1  -2  -6    9.74    1.11
   1   2  -6    5.95    0.83
  -1   2   6    7.55    1.04
   0  -2   6   74.30    3.97
   0  -2   6   63.92    3.24
   0  -2  -6   71.36    3.36
   0   2  -6   56.50    3.07
   0   2   6   58.22    3.16
   1  -2   6   51.23    3.27
  -1  -2  -6   44.50    2.64
   1  -2   6   44.23    2.73
   1   2   6   49.20    2.76
  -1   2  -6   50.87    2.85
  -2  -2  -6  234.59    8.60
   2  -2   6  231.43    8.78
   2  -2   6  239.32    9.45
  -2   2  -6  220.61    9.51
  -2   2  -6  227.94    8.69
   2   2   6  233.44    8.52
   2   2   6  207.40    8.32
   3  -2   6    2.19    0.86
   3  -2   6    3.82    1.40
  -3  -2  -6    2.26    0.72
   3   2   6    2.61    0.79
   3   2   6    1.82    0.61
  -3   2  -6    2.82    1.11
  -3   2  -6    1.88    0.66
  -4  -2  -6   35.24    2.58
   4  -2   6   36.47    3.09
  -4  -2  -6   32.95    2.45
   4  -2   6   33.47    4.08
  -4   2  -6   33.11    2.65
   4   2   6   33.05    2.36
  -4   2  -6   31.87    3.20
   4   2   6   32.08    2.31
   5  -2   6    6.72    1.70
   5  -2   6    7.16    0.68
  -5  -2  -6    6.61    1.41
  -5  -2  -6    5.44    1.30
   5  -2   6    5.95    1.26
   5   2   6    8.43    1.49
  -5   2  -6    9.01    2.12
  -5   2  -6   11.59    2.75
   5   2   6    8.88    1.29
   5   2   6    8.94    1.32
  -6  -2  -6   24.25    2.66
  -6  -2  -6   26.05    2.40
   6  -2   6   26.45    1.40
   6  -2   6   26.54    2.55
   6  -2   6   29.65    3.20
   6   2   6   28.55    2.28
   6   2   6   23.13    2.15
  -6   2  -6   24.16    3.23
   6   2   6   26.01    2.30
  -6   2  -6   26.25    2.68
  -7  -2  -6    7.21    1.52
  -7  -2  -6    5.16    1.61
   7  -2   6   11.74    2.16
  -7   2  -6    8.88    1.80
   7   2   6   10.55    1.55
   7   2   6    9.74    1.54
   7   2   6    8.86    1.68
  -7   2  -6   10.95    2.74
  -8  -2  -6   25.45    2.59
  -8  -2  -6   22.52    3.09
   8  -2   6   27.44    4.77
   8  -2   6   23.62    2.71
  -8   2  -6   21.44    2.76
   8   2   6   23.66    2.17
   8   2   6   27.19    2.69
  -8   2  -6   27.25    3.75
   8   2   6   24.42    2.32
   9  -2   6    1.59    1.19
  -9  -2  -6    4.49    1.33
  -9  -2  -6    0.68    1.43
   9   2   6    4.17    1.28
  -9   2  -6    1.58    1.74
   9   2   6    2.93    1.08
  -9   2  -6    3.37    1.46
   9   2   6    3.70    0.99
   9  -3  -6    7.47    1.53
  -9  -3   6    4.54    1.75
  -9   3   6    3.65    1.34
  -9   3   6    3.39    1.74
   8  -3  -6    0.48    0.83
  -8  -3   6    0.90    1.09
   8  -3  -6    2.24    1.04
  -8   3   6    1.67    0.87
  -8   3   6    1.84    1.56
   7  -3  -6   27.22    2.49
  -7  -3   6   27.61    2.90
  -7  -3   6   24.43    3.06
  -7   3   6   24.59    3.15
   6  -3  -6    0.50    0.65
  -6  -3   6    1.64    0.98
  -6  -3   6   -0.21    0.56
   6  -3  -6    0.60    0.61
  -6   3   6    0.66    0.80
   5  -3  -6  132.95    5.80
  -5  -3   6  133.89    4.40
  -5  -3   6  124.24    6.12
   5  -3  -6  128.34    5.95
  -5   3   6  121.99    6.73
  -5   3   6  126.46    6.04
  -4  -3   6   28.96    2.35
   4  -3  -6   25.00    2.16
   4  -3  -6   23.25    2.04
  -4  -3   6   26.95    1.52
  -4   3   6   27.73    2.29
  -4   3   6   29.78    2.71
   3  -3  -6   23.09    1.98
  -3  -3   6   25.81    1.58
  -3  -3   6   24.97    2.01
   3   3  -6   20.64    1.30
  -3   3   6   20.45    1.88
  -3   3   6   22.35    2.17
  -2  -3   6    0.99    0.43
   2  -3  -6    0.26    0.37
  -2  -3   6    1.73    0.68
  -2   3   6    0.23    0.37
  -2   3   6    1.74    0.71
   2   3  -6    1.29    0.48
   1  -3  -6  205.83    7.76
  -1  -3   6  202.12    7.45
  -1  -3   6  199.17    7.30
  -1   3   6  192.91    7.61
   1   3  -6  183.09    7.21
  -1   3   6  197.82    7.59
   0  -3   6   36.62    2.85
   0  -3   6   35.32    2.39
   0  -3  -6   34.96    2.38
   0  -3   6   36.64    2.05
   0   3   6   41.95    2.55
   0   3  -6   38.30    2.41
  -1  -3  -6  118.10    5.16
   1  -3   6  126.97    6.31
   1  -3   6  121.00    5.88
  -1   3  -6  113.43    5.22
   1   3   6  109.45    5.05
   2  -3   6   29.35    2.41
  -2  -3  -6   29.83    2.19
   2  -3   6   24.34    2.78
  -2   3  -6   29.41    2.82
   2   3   6   32.37    2.25
  -2   3  -6   34.19    2.50
   2   3   6   31.25    1.84
  -3  -3  -6   24.69    2.08
   3  -3   6   22.47    2.51
   3  -3   6   25.78    2.35
   3   3   6   26.39    1.70
  -3   3  -6   24.15    2.75
   3   3   6   26.29    2.04
  -3   3  -6   23.22    2.23
  -4  -3  -6    3.63    1.02
   4  -3   6    1.16    0.81
   4  -3   6    3.22    1.02
   4   3   6    3.30    0.73
   4   3   6    2.82    0.87
  -4   3  -6    1.96    1.11
  -4   3  -6    5.09    1.35
  -5  -3  -6   88.35    4.83
   5  -3   6  103.99    6.27
   5  -3   6  106.27    5.55
  -5   3  -6   97.94    5.50
   5   3   6  101.96    5.06
   5   3   6   97.77    4.44
  -5   3  -6  105.04    6.63
   5   3   6   99.72    4.77
   6  -3   6   12.36    2.12
  -6  -3  -6    9.84    1.63
  -6  -3  -6    7.37    1.48
   6   3   6   13.69    1.73
  -6   3  -6   13.62    2.30
   6   3   6   12.70    1.53
   6   3   6   10.47    1.41
  -6   3  -6   12.38    2.67
   7  -3   6    7.34    1.98
  -7  -3  -6   10.77    2.02
   7  -3   6   10.04    1.95
  -7  -3  -6    8.36    1.65
  -7   3  -6    6.89    2.40
   7   3   6    7.99    1.40
   7   3   6    7.62    1.56
  -7   3  -6    9.70    1.98
   7   3   6    7.77    1.49
   8  -3   6    4.18    1.49
  -8  -3  -6    2.68    1.25
  -8  -3  -6    0.71    0.89
   8   3   6    1.91    1.02
  -8   3  -6    2.03    1.25
  -8   3  -6    3.49    1.75
   8   3   6    1.81    0.68
   8   3   6    1.66    0.87
  -9  -3  -6    5.62    1.65
  -9  -3  -6    7.34    2.12
   9  -3   6   11.05    2.17
  -9   3  -6    6.61    1.84
  -9   3  -6    7.91    2.73
   9   3   6    3.97    1.41
   9   3   6    7.38    1.65
   9  -4  -6    0.94    1.04
  -9  -4   6    3.39    1.49
  -9   4   6    3.07    1.69
  -9   4   6    0.21    0.78
  -8  -4   6   14.16    2.82
   8  -4  -6   18.40    2.31
  -8   4   6   10.71    1.75
  -8   4   6   15.59    2.99
  -7  -4   6   10.67    2.12
   7  -4  -6   14.72    2.09
   7  -4  -6   16.96    2.62
  -7  -4   6   11.89    2.20
  -7   4   6   16.51    2.92
   6  -4  -6   39.66    3.04
  -6  -4   6   39.10    3.49
  -6   4   6   32.68    3.54
   5  -4  -6    0.35    0.57
   5  -4  -6   -0.12    0.53
  -5   4   6   -0.45    0.50
  -4  -4   6   77.04    4.31
   4  -4  -6   73.96    4.29
   4  -4  -6   71.48    4.06
  -4  -4   6   72.58    3.09
  -4   4   6   70.52    4.61
  -4   4   6   71.70    4.25
   3  -4  -6    2.44    0.76
  -3  -4   6    4.03    0.97
   3  -4  -6    2.68    0.84
  -3  -4   6    4.81    1.14
   3   4  -6    4.92    0.74
  -3   4   6    4.63    1.07
  -3   4   6    6.27    1.33
  -2  -4   6   92.72    4.14
   2  -4  -6   90.47    4.64
  -2  -4   6   92.05    5.06
  -2   4   6   89.98    4.58
   2   4  -6   85.38    3.83
  -2   4   6   83.57    4.43
  -1  -4   6   88.01    4.10
  -1  -4   6   93.73    5.05
   1  -4  -6   88.00    4.54
  -1  -4   6   88.70    4.32
  -1   4   6   91.20    4.34
  -1   4   6   90.33    4.47
   1   4  -6   91.68    4.19
   0  -4   6  114.53    5.86
   0  -4   6  116.68    5.33
   0  -4  -6  114.80    5.32
   0  -4   6  116.76    4.66
   0   4  -6  107.80    5.45
   0   4   6  115.39    5.24
   0   4   6  109.39    4.68
  -1  -4  -6    6.30    1.21
   1  -4   6    5.06    0.79
   1  -4   6    2.82    0.87
   1  -4   6    4.89    1.76
  -1   4  -6    3.92    1.04
   1   4   6    4.25    0.71
   1   4   6    3.14    0.73
  -2  -4  -6   65.34    3.62
   2  -4   6   68.66    2.58
   2  -4   6   62.35    3.87
   2  -4   6   66.82    4.38
   2   4   6   61.10    3.47
   2   4   6   61.32    2.66
  -2   4  -6   58.97    4.31
  -2   4  -6   59.74    3.77
   3  -4   6   37.62    3.44
  -3  -4  -6   36.19    2.64
   3  -4   6   38.19    3.06
  -3   4  -6   36.69    3.55
  -3   4  -6   39.85    3.07
   3   4   6   39.15    1.76
   3   4   6   39.84    2.64
   4  -4   6   71.78    5.06
   4  -4   6   73.23    4.50
  -4  -4  -6   70.91    4.00
  -4   4  -6   69.68    5.23
   4   4   6   65.94    2.76
   4   4   6   67.23    3.70
  -4   4  -6   73.17    4.52
  -5  -4  -6    7.73    1.53
   5  -4   6    6.37    1.54
  -5   4  -6    6.76    1.86
   5   4   6    7.96    0.90
   5   4   6    5.51    1.28
  -5   4  -6    7.47    1.71
   5   4   6    9.30    1.32
  -6  -4  -6   21.06    2.18
   6  -4   6   23.92    2.73
  -6   4  -6   18.12    2.54
   6   4   6   19.27    1.85
  -6   4  -6   21.37    3.55
   6   4   6   20.78    2.27
   6   4   6   19.41    1.56
   7  -4   6    0.45    0.86
  -7  -4  -6    1.51    0.89
  -7   4  -6    0.25    0.87
   7   4   6    0.82    0.61
  -7   4  -6    0.59    1.53
   7   4   6    0.91    0.74
  -8  -4  -6   11.20    2.06
   8  -4   6   16.14    2.71
  -8  -4  -6    9.69    1.80
  -8   4  -6   15.68    3.41
   8   4   6   14.71    2.35
  -8   4  -6   13.90    3.55
   8   4   6   13.92    2.40
  -9  -4  -6    4.18    1.29
   9  -4   6    3.85    1.66
  -9  -4  -6    2.40    1.15
  -9   4  -6    4.48    1.83
  -9   4  -6    7.34    2.52
   9   4   6    6.33    1.62
  -8  -5   6    0.90    0.96
   8  -5  -6    1.40    1.00
  -8   5   6    0.91    1.13
   7  -5  -6   35.29    3.26
  -7  -5   6   32.30    3.37
  -7   5   6   32.51    3.85
   6  -5  -6    1.84    0.96
  -6  -5   6    1.46    1.05
   6  -5  -6    3.00    1.49
  -6   5   6    3.30    1.48
   5  -5  -6   15.25    1.95
  -5  -5   6   12.09    0.97
  -5   5   6   13.32    2.58
  -4  -5   6    9.24    1.72
  -4  -5   6    8.18    0.99
   4  -5  -6    8.04    1.65
  -4   5   6    9.59    1.83
  -4   5   6   14.52    2.53
  -3  -5   6  171.26    7.39
  -3  -5   6  174.35    6.67
   3  -5  -6  174.01    7.48
   3  -5  -6  168.20    7.74
   3   5  -6  165.59    6.08
  -3   5   6  169.95    7.75
  -3   5   6  156.39    7.42
   2  -5  -6    4.98    1.28
  -2  -5   6    4.50    1.03
  -2  -5   6    5.43    1.38
  -2  -5   6    7.22    1.36
  -2   5   6    5.81    1.27
  -2   5   6    8.36    1.64
   2   5  -6    6.68    1.07
  -1  -5   6   48.03    3.06
   1  -5  -6   41.89    3.10
  -1  -5   6   46.34    2.76
  -1  -5   6   40.63    5.13
   1   5  -6   43.26    2.74
  -1   5   6   43.38    3.04
  -1   5   6   41.75    2.77
   0  -5  -6   20.79    3.24
   0  -5   6   14.85    1.80
   0  -5   6   18.25    1.51
   0  -5   6   16.95    2.05
   0   5   6   18.69    1.54
   0   5  -6   17.08    1.77
   0   5   6   17.23    1.86
   1  -5   6   72.04    4.27
   1  -5   6   73.09    3.19
  -1  -5  -6   72.62    4.07
   1  -5   6   71.81    4.66
  -1   5  -6   71.10    4.12
   1   5   6   66.18    3.83
   1   5   6   68.85    2.98
  -2  -5  -6   21.80    2.15
   2  -5   6   21.47    2.62
   2  -5   6   23.18    2.41
  -2   5  -6   27.88    3.03
   2   5   6   26.76    2.23
  -2   5  -6   27.47    2.57
  -3  -5  -6   94.18    4.83
   3  -5   6   85.89    5.67
   3  -5   6   92.54    5.31
  -3   5  -6   89.84    5.24
  -3   5  -6   95.77    6.20
   3   5   6   91.17    4.59
   4  -5   6    0.99    0.91
   4  -5   6    2.89    1.22
  -4  -5  -6    2.95    1.06
   4   5   6    2.28    0.81
  -4   5  -6    1.56    0.89
  -4   5  -6    2.37    1.48
   4   5   6    1.38    0.81
   5  -5   6    6.19    1.74
  -5  -5  -6    7.40    1.52
  -5   5  -6    3.17    1.29
   5   5   6    2.05    0.90
   5   5   6    3.83    0.94
  -5   5  -6    6.79    1.99
   6  -5   6    5.20    1.70
  -6  -5  -6    3.31    1.09
  -6   5  -6    1.21    1.27
  -6   5  -6    2.36    1.16
   6   5   6    3.29    0.89
   6   5   6    3.09    1.17
  -7  -5  -6   25.24    2.54
   7  -5   6   34.66    3.48
   7   5   6   25.77    2.01
   7   5   6   22.32    2.62
  -7   5  -6   32.74    4.18
  -7   5  -6   22.51    3.17
  -8  -5  -6    1.68    1.01
   8  -5   6    1.46    1.36
   8   5   6    2.75    0.79
   8   5   6    0.77    0.89
  -8   5  -6    0.79    1.59
  -8   5  -6    0.57    1.57
   8  -6  -6    7.88    2.08
  -8  -6   6    5.96    1.93
  -8   6   6    9.33    2.81
  -7  -6   6    1.18    0.92
   7  -6  -6    1.25    1.02
  -7   6   6   -0.17    1.10
  -6  -6   6   48.24    3.91
   6  -6  -6   40.27    3.64
  -6   6   6   46.78    4.43
   5  -6  -6    7.93    1.81
  -5  -6   6    6.34    0.89
  -5  -6   6    7.41    1.83
  -5  -6   6    6.58    0.88
  -5   6   6    6.13    1.79
   4  -6  -6   34.82    3.05
  -4  -6   6   31.35    2.26
  -4  -6   6   35.72    2.27
   4  -6  -6   28.29    2.95
  -4   6   6   34.82    3.33
  -3  -6   6   14.90    2.48
   3  -6  -6   14.22    2.24
  -3  -6   6   11.92    1.74
  -3  -6   6   12.54    1.54
   3  -6  -6   12.23    2.16
  -3   6   6   11.58    1.91
  -3   6   6   17.94    2.22
   2  -6  -6   40.74    3.40
  -2  -6   6   41.51    2.94
  -2  -6   6   44.93    3.05
   2  -6  -6   38.74    3.14
  -2  -6   6   36.01    3.21
   2   6  -6   41.60    2.57
  -2   6   6   37.18    3.14
  -2   6   6   41.41    3.09
  -1  -6   6    0.45    0.63
  -1  -6   6    0.65    0.75
  -1  -6   6    0.16    0.48
   1  -6  -6   -0.34    0.58
   1   6  -6    0.36    0.48
  -1   6   6    0.60    0.60
  -1   6   6    0.74    0.52
   0  -6   6   95.19    5.63
   0  -6  -6   93.83    5.24
   0  -6   6   99.51    4.42
   0  -6   6  102.17    5.37
   0   6  -6   84.05    4.71
   0   6   6   87.20    4.92
   0   6   6   91.06    4.14
   1  -6   6   49.82    3.75
  -1  -6  -6   52.30    3.67
   1  -6   6   52.23    4.09
  -1   6  -6   54.94    3.66
   1   6   6   52.25    2.33
   1   6   6   57.48    3.60
  -2  -6  -6   32.51    2.76
   2  -6   6   33.78    3.11
   2  -6   6   31.24    3.34
  -2   6  -6   25.08    3.15
   2   6   6   31.16    2.56
   3  -6   6    0.48    0.74
  -3  -6  -6    0.34    0.49
   3  -6   6    0.82    0.81
  -3   6  -6    1.91    1.01
   3   6   6    0.44    0.57
  -3   6  -6   -0.12    0.74
   4  -6   6   37.27    3.47
   4  -6   6   40.32    6.01
  -4  -6  -6   30.89    2.72
  -4   6  -6   30.64    3.32
   4   6   6   31.72    2.89
   4   6   6   32.57    2.55
  -4   6  -6   36.27    4.05
   5  -6   6    4.66    1.67
  -5  -6  -6    6.39    1.51
   5  -6   6    8.32    2.03
  -5   6  -6    6.75    1.77
   5   6   6    7.52    1.62
   5   6   6    4.85    1.11
  -5   6  -6    6.64    2.30
  -6  -6  -6   26.37    2.64
   6  -6   6   29.64    3.42
  -6   6  -6   38.63    4.49
   6   6   6   24.35    2.81
  -6   6  -6   26.40    3.40
   6   6   6   29.20    2.20
   7  -6   6    3.94    1.64
  -7  -6  -6    4.47    1.26
   7   6   6    4.01    1.36
  -7   6  -6    3.81    1.99
  -7  -7   6   11.00    2.19
   7  -7  -6    9.52    2.48
  -7   7   6    6.30    2.30
   6  -7  -6    0.30    0.82
  -6  -7   6    2.29    1.28
  -6   7   6    1.64    1.29
  -5  -7   6   40.16    2.42
   5  -7  -6   43.25    3.81
  -5  -7   6   40.31    2.33
  -5  -7   6   32.35    3.17
  -5   7   6   40.64    4.09
  -4  -7   6    1.03    0.67
  -4  -7   6    1.02    0.94
   4  -7  -6    0.87    0.88
  -4  -7   6    0.56    0.60
   4  -7  -6    0.96    0.83
  -4  -7   6    0.45    0.78
  -4   7   6    0.69    0.98
  -3  -7   6   19.74    2.07
   3  -7  -6   22.06    2.59
  -3  -7   6   15.63    2.26
  -3  -7   6   21.92    2.20
  -3   7   6   20.87    2.51
  -2  -7   6   14.58    2.11
   2  -7  -6   19.64    2.65
  -2  -7   6   14.08    1.93
  -2  -7   6   18.79    2.18
   2  -7  -6   16.50    2.23
  -2   7   6   20.07    2.21
  -2   7   6   22.08    2.49
   2   7  -6   19.36    1.88
   1  -7  -6   67.35    4.45
  -1  -7   6   71.10    4.03
  -1  -7   6   71.23    4.46
   1  -7  -6   68.36    4.75
  -1  -7   6   57.99    4.44
  -1   7   6   73.65    4.57
  -1   7   6   65.54    3.80
   1   7  -6   67.72    3.98
   0  -7   6    2.42    1.06
   0  -7  -6    3.42    1.15
   0  -7   6    2.58    1.22
   0  -7  -6    3.78    1.30
   0   7  -6    2.95    0.94
   0   7   6    5.71    1.50
   0   7   6    3.47    0.82
   1  -7   6   38.42    3.39
   1  -7   6   37.46    3.62
  -1  -7  -6   35.03    3.26
   1   7   6   42.69    3.21
   2  -7   6    0.37    0.92
  -2  -7  -6    0.01    0.65
   2  -7   6    0.65    0.86
   2   7   6    0.35    0.66
  -2   7  -6   -0.11    0.81
   3  -7   6   26.43    2.99
  -3  -7  -6   24.58    2.66
   3  -7   6   35.75    7.03
  -3   7  -6   20.63    3.05
  -3   7  -6   17.64    2.45
   3   7   6   18.58    2.26
   3   7   6   19.11    2.18
  -4  -7  -6    8.88    1.73
   4  -7   6   13.59    2.60
   4  -7   6   11.60    2.45
  -4   7  -6   15.45    3.21
   4   7   6   13.19    2.38
   4   7   6   12.04    1.77
  -4   7  -6   19.17    3.11
  -5  -7  -6   25.46    2.72
   5   7   6   22.70    2.73
   5   7   6   26.22    2.32
  -5   7  -6   29.68    4.09
   6  -7   6    0.17    1.21
  -6  -7  -6   -0.62    0.75
  -6   7  -6    1.80    1.73
   6   7   6   -0.22    0.71
   6   7   6   -0.02    0.60
   7  -7   6    3.73    1.60
  -7   7  -6    3.81    2.08
   7   7   6    5.48    1.72
   6  -8  -6    7.99    2.00
  -6  -8   6    5.06    1.51
  -6  -8   6    5.93    1.73
  -6   8   6    5.13    1.63
   5  -8  -6    0.21    0.99
  -5  -8   6   -0.25    0.93
  -5  -8   6    1.35    0.66
  -5  -8   6    1.54    0.78
  -5   8   6    0.69    1.27
  -4  -8   6   22.98    2.73
   4  -8  -6   16.39    4.05
  -4  -8   6   29.79    2.50
  -4  -8   6   22.96    2.28
  -4   8   6   22.94    3.01
  -3  -8   6    1.41    0.90
   3  -8  -6   -0.51    0.75
  -3  -8   6   -0.81    0.79
  -3  -8   6    0.28    0.76
   3  -8  -6   -0.58    1.01
  -3   8   6    1.01    0.95
  -2  -8   6   41.26    3.43
  -2  -8   6   37.40    3.53
   2  -8  -6   42.76    4.10
   2  -8  -6   47.05    3.87
  -2  -8   6   35.29    3.29
  -2   8   6   43.38    3.32
  -1  -8   6    4.53    1.42
  -1  -8   6    6.65    1.67
   1  -8  -6    3.50    1.19
   1  -8  -6    5.44    1.61
  -1   8   6    4.55    1.19
   0  -8   6    7.96    1.85
   0  -8   6    7.38    1.77
   0  -8  -6    8.99    1.97
   0  -8  -6   10.67    2.02
   0   8   6    7.97    1.10
   0   8  -6    6.98    1.59
  -1  -8  -6    1.13    1.15
  -1  -8  -6    0.12    1.01
   1  -8   6    0.76    0.92
   1  -8   6    1.48    1.09
  -1   8  -6    1.20    1.10
   1   8   6    2.28    1.07
   2  -8   6   35.96    6.77
   2  -8   6   42.82    5.12
  -2  -8  -6   54.04    4.49
  -2  -8  -6   38.36    3.58
   2   8   6   49.34    3.62
   2   8   6   39.68    3.34
  -3  -8  -6    9.04    1.91
   3  -8   6   10.23    2.32
   3  -8   6    6.73    1.82
   3   8   6    7.47    1.61
   3   8   6    4.73    1.30
  -3   8  -6    8.86    2.46
   4  -8   6    9.30    2.22
  -4  -8  -6    7.89    1.90
   4   8   6    9.09    1.69
  -4   8  -6   16.98    3.19
   4   8   6   11.03    2.12
  -5  -8  -6    0.91    0.91
   5  -8   6    1.41    1.26
   5   8   6    0.98    0.95
  -5   8  -6    0.50    1.58
  -6  -8  -6    4.80    1.38
   6  -8   6    5.39    1.87
   6   8   6    3.08    1.46
  -6   8  -6    5.40    2.30
  -5  -9   6    8.19    1.95
  -5  -9   6    7.35    1.35
  -5  -9   6    9.65    1.53
   5  -9  -6    8.53    2.07
  -5   9   6   10.00    2.44
  -4  -9   6    3.42    1.36
  -4  -9   6    6.67    1.51
  -4  -9   6    7.23    1.84
  -4   9   6    5.93    1.88
   3  -9  -6   17.53    2.93
  -3  -9   6   11.20    2.19
  -3  -9   6   10.06    2.05
  -3  -9   6   17.09    2.59
  -3   9   6   11.64    2.17
  -2  -9   6    0.65    0.89
   2  -9  -6   -0.03    0.98
  -2  -9   6    0.89    0.92
  -2  -9   6    0.44    0.91
  -2   9   6    0.65    0.77
   1  -9  -6   23.46    3.22
  -1  -9   6   19.41    2.69
  -1  -9   6   14.85    2.76
   1  -9  -6   20.70    2.89
  -1   9   6   19.96    2.08
   0  -9   6    1.20    1.12
   0  -9  -6   -1.58    1.83
   0  -9   6   -0.30    0.92
   0  -9   6    2.16    1.29
   0  -9  -6    1.62    1.17
   0   9   6    3.31    0.84
  -1  -9  -6   20.94    2.87
   1  -9   6   14.29    2.83
  -1  -9  -6   25.21    2.91
   1  -9   6   19.94    3.35
   1   9   6   13.99    2.07
   2  -9   6    4.22    1.74
   2  -9   6    2.35    1.15
   2  -9   6    3.15    1.48
  -2  -9  -6    2.40    1.27
  -2  -9  -6    2.30    1.27
   2   9   6    1.91    0.98
   3  -9   6   13.32    2.84
  -3  -9  -6    8.09    1.92
  -3  -9  -6   11.65    2.43
   3   9   6    9.00    1.76
  -4  -9  -6   -0.40    1.14
   4  -9   6    0.75    1.35
  -4  -9  -6    1.17    1.10
  -4   9  -6    2.43    1.65
   4   9   6    0.54    0.79
  -2 -10   6    5.93    1.72
  -2 -10   6   11.30    2.34
   2 -10  -6    8.45    2.41
  -2 -10   6    5.48    1.97
  -2  10   6    7.31    1.65
   1 -10  -6    1.30    1.23
  -1 -10   6    0.06    0.94
  -1 -10   6    1.22    1.35
  -1 -10   6    1.80    1.52
  -1  10   6    1.51    0.89
  -1  10   6    1.92    1.09
   0 -10   6   18.93    3.10
   0 -10   6   24.40    3.09
   0 -10  -6   20.33    3.23
   0  10   6   16.92    2.32
   1 -10   6    0.07    1.35
   1 -10   6   -0.53    0.98
  -1 -10  -6   -0.02    0.98
   1 -10   6   -1.94    1.45
  -1 -10  -6    0.48    1.18
   1  10   6    0.07    0.73
   2 -10   6    2.82    1.49
  -2 -10  -6    2.29    1.62
  -2 -10  -6    1.83    1.34
   2  10   6    2.77    1.22
 -10   0   7   12.86    3.13
  -9   0   7    0.13    0.88
  -8   0   7    0.77    0.85
   8   0  -7    0.52    0.41
   8   0  -7    0.69    0.41
  -8   0   7   -0.32    0.92
   7   0  -7    0.11    0.32
  -7   0   7    0.37    0.72
  -7   0   7   -0.70    0.44
   7   0  -7    0.15    0.42
   6   0  -7   52.72    2.59
  -6   0   7   53.67    4.18
  -6   0   7   53.61    2.99
  -6   0   7   44.24    3.24
   6   0  -7   45.83    2.71
   5   0  -7    0.91    0.48
  -5   0   7    1.21    0.54
  -5   0   7    0.62    0.67
   5   0  -7    0.77    0.42
   4   0  -7    8.74    1.01
  -4   0   7    8.53    1.09
  -3   0   7    1.71    0.57
   3   0  -7    2.52    0.62
   2   0  -7    0.67    0.38
  -2   0   7    0.33    0.34
   1   0  -7    3.53    0.74
  -1   0   7    4.21    0.86
   0   0  -7   96.13    4.35
   0   0   7   98.20    4.40
  -1   0  -7    1.42    0.59
   1   0   7    1.07    0.63
   1   0   7    1.51    0.58
   2   0   7   31.52    2.39
   2   0   7   27.95    2.17
  -2   0  -7   25.98    2.08
  -3   0  -7    0.50    0.44
   3   0   7    0.14    0.44
   3   0   7    0.95    0.60
  -4   0  -7   13.49    1.99
   4   0   7   13.81    1.69
  -4   0  -7   13.14    1.62
   4   0   7   13.71    1.83
   5   0   7    0.49    0.43
   5   0   7    1.41    0.75
   5   0   7    0.60    0.60
  -5   0  -7    2.06    1.15
  -5   0  -7    0.33    0.55
  -6   0  -7   13.50    1.86
  -6   0  -7   15.20    2.83
   6   0   7   18.18    2.08
   6   0   7   16.34    2.25
   6   0   7   14.14    1.46
   7   0   7    3.62    1.42
  -7   0  -7    3.71    1.73
   7   0   7    4.19    1.27
   7   0   7    4.60    1.00
   8   0   7    0.87    0.60
  -8   0  -7    2.77    1.39
   8   0   7   -0.42    0.71
  -8   0  -7    0.23    0.98
   9   0   7    1.28    0.80
   9   0   7    0.87    0.92
  -9   0  -7    0.28    1.98
  -9   0  -7   -0.56    0.96
 -10  -1   7    1.18    1.53
 -10   1   7    0.56    1.40
   9  -1  -7   12.04    1.37
   9  -1  -7   12.61    1.59
  -9  -1   7    9.36    2.30
  -9   1   7   11.58    2.62
  -9   1   7   12.17    2.32
  -8  -1   7    0.61    0.96
  -8  -1   7    0.17    0.76
   8  -1  -7    0.41    0.55
   8  -1  -7   -0.18    0.49
  -8   1   7   -0.23    0.69
  -8   1   7    1.32    1.03
   7  -1  -7   17.51    1.63
  -7  -1   7   18.27    2.27
  -7  -1   7   21.45    2.88
   7  -1  -7   19.11    1.71
  -7   1   7   20.15    2.86
  -7   1   7   15.99    2.02
  -6  -1   7    6.62    0.97
   6  -1  -7    6.10    1.05
  -6  -1   7    5.78    1.47
  -6  -1   7    3.88    1.35
   6  -1  -7    6.04    1.07
  -6   1   7    6.54    1.28
   6   1  -7    7.27    0.65
   6   1  -7    6.93    0.65
  -6   1   7    5.38    1.45
  -5  -1   7    9.59    1.64
  -5  -1   7   10.81    1.11
   5  -1  -7    9.71    1.20
   5  -1  -7   10.71    1.20
  -5   1   7    6.88    1.48
  -5   1   7   13.88    1.50
   5   1  -7   12.84    1.01
  -4  -1   7   26.40    2.15
   4  -1  -7   30.62    2.05
  -4   1   7   25.19    2.53
   4   1  -7   26.06    1.65
  -4   1   7   27.35    2.01
  -3  -1   7   45.48    2.42
   3  -1  -7   42.03    2.49
  -3   1   7   40.67    2.53
   3   1  -7   41.38    2.26
  -2  -1   7   46.49    2.55
   2  -1  -7   44.64    2.59
  -2   1   7   49.14    2.73
   2   1  -7   45.63    2.48
   1  -1  -7   10.86    1.18
  -1  -1   7   10.92    1.18
   1   1  -7    7.69    1.00
  -1   1   7    8.55    1.09
   0  -1  -7   12.49    1.29
   0  -1   7   11.43    1.25
   0   1  -7    8.02    1.06
  -1  -1  -7   27.35    2.00
   1  -1   7   25.39    1.98
   1  -1   7   29.24    2.38
  -1   1  -7   20.39    1.78
   1   1   7   22.43    1.87
  -2  -1  -7    5.15    1.06
   2  -1   7    7.43    1.51
   2  -1   7    5.72    1.28
   2   1   7    1.64    0.66
   2   1   7    3.84    0.92
  -2   1  -7    3.14    0.85
   3  -1   7   35.44    2.90
  -3  -1  -7   31.42    2.41
   3  -1   7   31.69    2.51
   3   1   7   32.46    2.45
  -3   1  -7   36.08    3.09
  -3   1  -7   35.50    2.58
   3   1   7   38.08    2.58
  -4  -1  -7   13.46    1.68
  -4  -1  -7   18.14    2.10
   4  -1   7   14.23    1.95
   4  -1   7   15.69    2.13
   4   1   7   18.08    1.93
   4   1   7   17.91    1.82
  -4   1  -7   17.62    2.36
  -4   1  -7   22.76    2.07
   5  -1   7    5.34    1.40
  -5  -1  -7    8.32    1.60
   5  -1   7    6.17    1.45
  -5  -1  -7    5.58    1.44
   5  -1   7    6.01    0.83
   5   1   7    4.58    1.18
   5   1   7    3.75    0.91
  -5   1  -7    4.08    1.26
   5   1   7    2.69    1.80
  -5   1  -7    2.99    1.33
   6  -1   7   11.48    1.14
  -6  -1  -7   11.67    1.67
   6  -1   7   11.06    2.26
   6  -1   7   10.88    1.95
  -6  -1  -7   10.25    2.10
  -6   1  -7    8.17    1.76
   6   1   7    5.49    1.41
  -6   1  -7    8.41    2.24
   6   1   7    7.43    1.35
   6   1   7    7.48    1.51
  -7  -1  -7   11.15    2.39
  -7  -1  -7   10.17    1.79
   7  -1   7   12.26    1.26
   7  -1   7   10.61    1.93
  -7   1  -7   10.10    1.89
   7   1   7   10.54    1.52
   7   1   7    8.90    1.98
  -7   1  -7   10.29    2.55
   7   1   7    7.62    1.58
   8  -1   7    1.10    0.75
  -8  -1  -7    1.38    0.88
   8  -1   7    0.76    1.12
  -8  -1  -7    1.84    1.33
   8  -1   7    0.98    0.95
   8   1   7    2.54    0.92
   8   1   7    0.29    0.75
  -8   1  -7    1.08    0.95
  -8   1  -7    0.59    1.45
   8   1   7    2.53    1.32
  -9  -1  -7    5.49    2.73
  -9  -1  -7    4.70    2.23
   9  -1   7    3.00    1.42
   9   1   7    4.46    1.59
  -9   1  -7    4.44    2.23
  -9   1  -7    0.88    1.36
   9   1   7    2.79    1.02
   9   1   7    4.96    1.36
   9  -2  -7   -0.43    0.60
   9  -2  -7    1.02    0.75
  -9  -2   7    0.54    1.13
  -9   2   7    2.68    1.05
  -9   2   7    2.39    1.83
   8  -2  -7   29.06    2.39
  -8  -2   7   24.76    3.21
  -8  -2   7   26.46    3.41
  -8   2   7   27.45    3.60
  -8   2   7   23.24    2.46
   7  -2  -7    3.60    0.95
  -7  -2   7    3.01    1.51
   7  -2  -7    3.91    1.04
  -7  -2   7    3.67    1.52
  -7   2   7    5.52    1.72
  -6  -2   7    7.51    0.86
   6  -2  -7    6.38    1.25
  -6  -2   7    5.48    1.30
  -6  -2   7    8.31    1.98
   6  -2  -7    6.63    1.24
  -6   2   7    4.54    1.26
  -6   2   7    3.53    1.28
   5  -2  -7    2.82    0.78
  -5  -2   7    2.98    0.88
   5  -2  -7    3.45    0.85
  -5   2   7    3.02    1.20
  -5   2   7    4.21    1.02
   4  -2  -7   34.01    2.39
  -4  -2   7   36.35    2.63
  -4  -2   7   38.89    2.06
  -4   2   7   34.90    2.98
   4   2  -7   31.12    1.68
  -4   2   7   34.73    2.50
  -3  -2   7    2.20    0.58
   3  -2  -7    2.71    0.72
  -3   2   7    2.76    0.97
   3   2  -7    2.33    0.59
  -3   2   7    2.96    0.89
   2  -2  -7   65.39    3.40
  -2  -2   7   64.09    3.15
   2   2  -7   61.51    3.00
  -2   2   7   60.55    3.36
   1  -2  -7    7.75    1.10
  -1  -2   7    8.50    1.06
   1   2  -7    5.28    0.94
  -1   2   7    4.94    0.89
   0  -2   7    3.37    0.98
   0  -2  -7    3.83    0.86
   0  -2   7    3.85    0.83
   0   2   7    1.78    0.61
   0   2  -7    1.66    0.62
  -1  -2  -7   30.59    2.20
   1  -2   7   30.64    2.62
   1  -2   7   29.31    2.50
  -1   2  -7   29.98    2.23
   1   2   7   32.58    2.25
   2  -2   7   56.25    3.44
   2  -2   7   60.52    3.89
  -2  -2  -7   55.60    3.26
   2   2   7   54.67    3.08
  -2   2  -7   57.23    3.40
   2   2   7   56.98    3.26
  -3  -2  -7    3.73    0.90
   3  -2   7    4.68    1.26
   3  -2   7    4.16    1.16
   3   2   7    2.55    0.77
   3   2   7    2.72    0.79
  -3   2  -7    2.32    0.79
  -3   2  -7    3.02    1.08
   4  -2   7    4.35    1.33
  -4  -2  -7    3.95    0.99
   4  -2   7    5.33    1.30
   4   2   7    3.52    0.93
  -4   2  -7    1.72    1.23
  -4   2  -7    5.19    1.34
   4   2   7    3.62    1.00
   5  -2   7    2.07    0.48
   5  -2   7    1.61    0.99
  -5  -2  -7    1.01    0.70
  -5  -2  -7    2.28    0.97
   5  -2   7    1.90    0.94
  -5   2  -7    2.49    1.33
   5   2   7    1.93    0.76
  -5   2  -7    2.58    1.09
   5   2   7    1.97    0.81
   5   2   7    2.37    0.79
   6  -2   7    9.82    2.27
   6  -2   7    7.18    1.61
   6  -2   7    6.65    0.75
  -6  -2  -7    3.93    1.42
  -6  -2  -7    6.20    1.52
  -6   2  -7    5.75    1.78
   6   2   7    3.77    1.15
   6   2   7    6.03    1.21
  -6   2  -7    8.01    1.86
   6   2   7    6.25    1.35
  -7  -2  -7    2.57    1.05
  -7  -2  -7    4.49    1.47
   7  -2   7    2.67    1.18
   7   2   7    4.50    1.14
   7   2   7    4.38    1.33
   7   2   7    3.72    1.05
  -7   2  -7    2.55    1.65
  -7   2  -7    2.52    1.16
  -8  -2  -7    9.68    1.89
  -8  -2  -7   13.02    2.59
   8  -2   7   15.63    2.59
   8   2   7    8.71    1.59
   8   2   7   13.53    2.27
  -8   2  -7   11.19    3.12
  -8   2  -7    9.59    1.98
   8   2   7   12.71    1.77
  -9  -2  -7    2.66    1.26
  -9  -2  -7    3.48    1.61
   9  -2   7    1.85    1.29
  -9   2  -7    1.07    1.32
   9   2   7    2.24    1.00
  -9   2  -7    0.18    1.52
   9   2   7    2.57    1.04
   9  -3  -7    4.34    1.22
  -9  -3   7    4.95    1.90
  -9   3   7    1.92    1.13
  -9   3   7    4.40    1.97
   8  -3  -7   -0.37    0.80
  -8  -3   7    0.52    1.04
   8  -3  -7   -0.75    0.53
  -8   3   7    0.32    1.09
  -8   3   7   -0.37    0.67
   7  -3  -7   11.70    1.73
  -7  -3   7   13.83    2.63
  -7  -3   7   13.14    2.17
  -7   3   7   19.22    3.40
  -6  -3   7    6.15    1.70
   6  -3  -7    3.79    1.18
   6  -3  -7    3.01    0.96
   5  -3  -7   68.86    3.97
   5  -3  -7   65.19    3.77
  -5  -3   7   69.60    2.83
  -5   3   7   62.21    4.53
  -5   3   7   64.62    3.99
   4  -3  -7    4.94    1.04
  -4  -3   7    6.60    0.92
   4  -3  -7    7.21    1.39
  -4  -3   7    6.85    1.43
   4   3  -7    7.63    0.66
  -4   3   7    7.83    1.76
  -4   3   7    9.87    1.68
   3  -3  -7    1.18    0.55
  -3  -3   7    2.85    0.89
   3   3  -7    0.83    0.42
  -3   3   7    0.78    0.60
  -3   3   7    1.01    0.55
   2  -3  -7    4.08    1.03
  -2  -3   7    4.26    0.98
  -2  -3   7    3.57    0.83
   2   3  -7    4.02    0.83
  -2   3   7    3.14    0.82
  -2   3   7    4.11    0.97
  -1  -3   7   81.54    3.91
   1  -3  -7   83.77    4.12
  -1  -3   7   76.04    3.69
   1   3  -7   73.52    3.67
  -1   3   7   75.14    4.00
   0  -3  -7    4.99    0.99
   0  -3   7    5.47    1.07
   0  -3   7    7.95    1.53
   0   3   7    4.22    0.84
   0   3  -7    5.69    1.00
  -1  -3  -7   30.07    2.24
   1  -3   7   30.86    2.39
   1   3   7   27.44    2.19
  -1   3  -7   29.48    2.66
   2  -3   7    1.36    0.68
  -2  -3  -7    1.23    0.58
   2  -3   7    2.16    0.90
   2   3   7    3.78    0.95
  -2   3  -7    1.64    0.71
   2   3   7    1.96    0.59
   3  -3   7    3.74    1.25
   3  -3   7    3.81    1.02
  -3  -3  -7    4.05    1.02
  -3   3  -7    2.15    0.87
  -3   3  -7    0.53    0.75
   3   3   7    2.16    0.83
   3   3   7    1.68    0.62
  -4  -3  -7    2.28    0.82
   4  -3   7    3.68    1.21
   4  -3   7    2.10    1.10
   4   3   7    1.06    0.60
  -4   3  -7    1.56    0.99
   4   3   7    2.18    0.68
  -4   3  -7    1.76    0.79
   5  -3   7   52.23    4.32
  -5  -3  -7   48.86    3.37
   5  -3   7   47.90    3.69
   5   3   7   45.17    2.84
   5   3   7   50.20    3.24
  -5   3  -7   49.93    3.73
  -5   3  -7   50.91    4.62
   5   3   7   43.93    3.18
   6  -3   7    5.44    1.55
  -6  -3  -7    1.88    0.94
   6   3   7    4.07    0.99
  -6   3  -7    2.22    1.49
   6   3   7    4.26    1.18
   6   3   7    5.29    1.32
  -6   3  -7    2.18    1.08
   7  -3   7    4.72    1.58
  -7  -3  -7    2.63    1.21
   7  -3   7    1.76    1.44
  -7  -3  -7    2.11    0.95
   7   3   7    4.53    1.18
  -7   3  -7    2.30    1.19
   7   3   7    2.71    1.08
   7   3   7    5.22    1.17
  -7   3  -7    4.05    1.77
  -8  -3  -7    2.38    1.30
   8  -3   7    2.01    1.23
  -8  -3  -7    2.02    1.03
  -8   3  -7    0.04    1.19
  -8   3  -7    2.02    1.62
   8   3   7    2.80    0.99
   8   3   7    2.00    0.94
   8   3   7    2.11    0.91
   9  -3   7    6.16    1.98
  -9  -3  -7    4.63    1.75
  -9  -3  -7    3.86    1.45
   9   3   7    4.99    1.41
  -9   3  -7    1.75    1.70
  -9   3  -7    6.77    2.16
   9   3   7    2.55    0.93
   9   3   7    3.02    1.39
  -9  -4   7    3.78    1.98
   9  -4  -7    4.57    1.57
  -9   4   7    2.74    1.66
  -8  -4   7    8.88    2.29
   8  -4  -7   12.68    2.19
  -8   4   7    7.81    2.28
   7  -4  -7    4.91    1.53
   7  -4  -7    4.50    1.30
  -7  -4   7    3.75    1.51
  -7   4   7    8.19    2.90
   6  -4  -7   23.24    2.41
  -6   4   7   29.53    3.30
   5  -4  -7    3.01    1.04
   5  -4  -7    2.19    0.88
  -5   4   7    1.22    1.00
  -5   4   7    2.28    1.03
  -4  -4   7   39.53    2.20
  -4  -4   7   41.65    3.03
   4  -4  -7   42.20    2.98
   4  -4  -7   36.87    2.95
   4   4  -7   37.34    1.61
  -4   4   7   38.76    3.32
  -4   4   7   35.22    2.91
  -3  -4   7    0.35    0.45
  -3  -4   7    0.71    0.57
   3  -4  -7    1.37    0.73
  -3   4   7    1.59    0.76
  -3   4   7    0.78    0.64
   3   4  -7    1.12    0.46
  -2  -4   7   33.61    2.26
  -2  -4   7   29.91    2.26
   2  -4  -7   30.34    2.53
  -2   4   7   27.93    2.41
  -2   4   7   27.99    2.45
   1  -4  -7   17.61    1.85
  -1  -4   7   18.40    2.29
  -1  -4   7   21.00    1.71
  -1  -4   7   15.70    1.67
  -1   4   7   18.38    1.88
   1   4  -7   20.51    1.77
  -1   4   7   21.83    1.88
   0  -4   7   47.23    3.07
   0  -4   7   46.06    2.49
   0  -4  -7   43.56    2.96
   0  -4   7   44.84    3.49
   0   4   7   42.06    2.57
   0   4   7   42.07    2.89
   0   4  -7   39.46    2.73
   1  -4   7   19.22    2.11
   1  -4   7   21.92    1.47
   1  -4   7   20.29    2.33
  -1  -4  -7   21.94    2.03
  -1   4  -7   19.57    1.96
   1   4   7   19.05    1.91
  -2  -4  -7   20.63    2.00
   2  -4   7   23.11    1.36
   2  -4   7   25.28    2.72
   2  -4   7   25.13    2.44
   2   4   7   22.58    1.56
   2   4   7   23.16    2.08
  -2   4  -7   22.84    2.23
   3  -4   7   18.37    2.28
   3  -4   7   17.61    2.47
  -3  -4  -7   18.29    1.93
  -3   4  -7   21.01    2.79
  -3   4  -7   21.75    2.26
   3   4   7   22.08    2.02
   3   4   7   19.54    1.38
   4  -4   7   26.40    2.78
  -4  -4  -7   31.91    2.61
  -4   4  -7   29.45    3.52
   4   4   7   27.64    1.67
  -4   4  -7   33.57    3.01
   4   4   7   28.14    2.36
  -5  -4  -7    0.71    0.71
   5  -4   7    1.45    0.98
   5   4   7    1.08    0.64
   5   4   7    0.92    0.81
  -5   4  -7   -0.39    0.77
  -5   4  -7    1.22    0.81
   6  -4   7   14.26    2.49
  -6  -4  -7   10.79    1.87
  -6   4  -7   12.92    3.13
   6   4   7    6.26    1.03
  -6   4  -7    7.10    1.94
   6   4   7    4.87    1.38
   6   4   7    7.42    1.40
  -7  -4  -7    3.27    1.13
   7  -4   7    0.80    1.03
   7   4   7    1.36    0.96
   7   4   7    2.30    0.88
  -7   4  -7    0.77    1.08
  -7   4  -7    4.39    1.95
   7   4   7    1.89    0.75
   8  -4   7    8.38    2.15
  -8  -4  -7    6.04    1.64
  -8   4  -7    6.20    2.10
   8   4   7    7.87    1.68
   8   4   7    5.56    1.19
  -8   4  -7    6.91    2.39
   8  -5  -7    0.74    0.96
  -8  -5   7   -0.92    0.92
  -8   5   7   -0.33    1.40
  -7  -5   7   19.52    2.85
   7  -5  -7   19.83    2.51
  -7   5   7   22.15    3.25
   6  -5  -7   -0.18    0.71
   6  -5  -7    0.59    0.71
  -6   5   7    1.22    1.03
  -5  -5   7    6.81    0.82
   5  -5  -7    8.05    1.64
  -5   5   7    5.70    1.68
   4  -5  -7    1.21    0.80
  -4  -5   7    1.51    0.62
  -4  -5   7    0.41    0.73
  -4   5   7    2.50    1.08
  -4   5   7    1.46    0.86
  -3  -5   7  112.71    4.85
  -3  -5   7  105.59    5.38
   3  -5  -7  110.37    5.62
   3  -5  -7  102.08    5.61
  -3   5   7   99.02    5.48
   3   5  -7  101.63    4.29
  -3   5   7  105.26    5.75
  -2  -5   7    0.60    0.56
  -2  -5   7   -0.41    0.38
  -2  -5   7   -0.22    0.55
   2  -5  -7    0.39    0.65
   2   5  -7    0.67    0.47
  -2   5   7   -0.29    0.44
  -2   5   7    0.01    0.57
   1  -5  -7   11.63    1.97
  -1  -5   7   12.94    1.48
  -1  -5   7   14.68    1.72
  -1  -5   7   15.57    2.12
   1   5  -7   12.60    1.53
  -1   5   7   14.30    1.60
  -1   5   7   17.15    1.91
   0  -5  -7    1.75    0.77
   0  -5   7    1.18    0.83
   0  -5   7    1.71    0.63
   0  -5   7    0.63    0.69
   0   5   7    1.96    0.80
   0   5  -7    2.03    0.73
   0   5   7    2.99    0.78
   1  -5   7   37.90    3.36
  -1  -5  -7   33.37    3.34
   1  -5   7   34.49    2.00
   1  -5   7   31.60    2.84
   1   5   7   32.13    2.59
   1   5   7   29.73    1.86
  -1   5  -7   28.90    2.58
   2  -5   7    4.56    1.36
   2  -5   7    3.60    1.27
  -2  -5  -7    5.52    1.32
   2  -5   7    5.17    0.95
  -2   5  -7    5.90    1.55
   2   5   7    4.53    0.58
   2   5   7    4.63    0.62
   2   5   7    7.55    1.47
  -3  -5  -7   59.31    3.73
   3  -5   7   62.95    4.26
   3  -5   7   50.56    4.40
  -3   5  -7   55.31    4.01
   3   5   7   53.13    3.41
  -3   5  -7   45.78    4.35
  -4  -5  -7    3.60    1.15
   4  -5   7    4.23    1.35
   4   5   7    2.27    0.85
  -4   5  -7    2.29    1.47
  -4   5  -7    2.41    1.02
   5  -5   7    1.26    1.09
  -5  -5  -7    2.91    1.14
   5   5   7    1.87    0.87
   5   5   7    3.35    1.03
  -5   5  -7    2.64    1.13
  -5   5  -7    3.02    1.54
  -6  -5  -7    1.88    0.99
   6  -5   7    4.06    1.51
   6   5   7    1.46    0.77
   6   5   7    1.04    1.05
  -6   5  -7    2.35    1.54
  -6   5  -7    1.94    1.11
  -7  -5  -7   19.25    2.40
   7  -5   7   22.91    2.98
  -7   5  -7   24.09    4.57
   7   5   7   20.68    2.01
   7   5   7   19.82    2.50
  -7   5  -7   24.38    3.28
  -8  -5  -7    1.83    1.17
   8  -5   7    0.92    1.19
   8   5   7    0.39    0.94
  -8   5  -7    0.11    1.42
   8   5   7    1.20    0.65
   8  -6  -7    7.90    2.00
  -8  -6   7    6.03    1.90
  -8   6   7    5.91    2.11
  -7  -6   7    0.81    1.19
   7  -6  -7    1.43    1.10
  -7   6   7    3.63    1.56
   6  -6  -7   34.79    3.37
  -6   6   7   34.59    5.12
  -5  -6   7    2.32    1.34
   5  -6  -7    1.88    1.07
  -5  -6   7    0.72    0.50
  -5  -6   7    2.16    0.63
  -5   6   7    0.27    1.06
   4  -6  -7   20.68    2.49
   4  -6  -7   21.25    2.50
  -4  -6   7   19.86    1.77
  -4   6   7   22.86    2.80
  -4   6   7   23.37    2.64
   3  -6  -7    1.97    1.04
   3  -6  -7    1.30    0.81
  -3  -6   7    2.00    0.78
  -3  -6   7    2.16    1.15
  -3  -6   7    1.84    0.88
  -3   6   7    2.10    1.04
  -3   6   7    1.73    0.90
   3   6  -7    1.78    0.62
   2  -6  -7   26.15    2.77
   2  -6  -7   25.62    2.64
  -2  -6   7   28.64    2.44
  -2  -6   7   25.26    2.36
  -2  -6   7   25.99    2.81
  -2   6   7   27.34    2.53
  -2   6   7   24.01    2.55
   2   6  -7   27.47    2.12
  -1  -6   7    2.60    0.82
  -1  -6   7    4.51    1.48
  -1  -6   7    4.22    1.30
   1  -6  -7    4.17    1.35
   1   6  -7    2.19    0.87
  -1   6   7    3.61    1.20
  -1   6   7    2.85    0.95
   0  -6   7   74.54    4.54
   0  -6  -7   68.81    4.44
   0  -6   7   65.80    3.54
   0  -6   7   65.60    4.75
   0   6  -7   70.77    4.20
   0   6   7   71.44    3.55
   0   6   7   68.97    4.25
   1  -6   7   14.84    1.37
   1  -6   7   16.02    2.77
   1  -6   7   14.08    2.29
   1   6   7   13.92    1.15
   1   6   7   14.43    1.88
  -1   6  -7   12.82    1.85
  -2  -6  -7   16.46    2.09
   2  -6   7   18.76    2.47
   2  -6   7   13.13    2.39
   2   6   7   19.11    2.10
  -3  -6  -7    3.52    1.09
   3  -6   7    5.48    1.59
   3  -6   7    5.85    1.61
   3   6   7    4.41    1.22
  -3   6  -7    3.92    1.63
  -3   6  -7    3.37    1.10
  -4  -6  -7   19.17    2.21
   4  -6   7   24.61    3.87
   4  -6   7   23.53    2.91
   4   6   7   17.69    2.24
   4   6   7   22.58    2.21
  -4   6  -7   24.66    3.53
  -4   6  -7   20.32    2.72
   5  -6   7    1.14    0.94
  -5  -6  -7   -0.23    0.78
  -5   6  -7    1.63    1.49
  -5   6  -7    1.05    1.71
   5   6   7    1.35    0.93
   5   6   7    2.13    0.90
   6  -6   7   28.13    3.37
  -6  -6  -7   17.98    2.40
   6   6   7   19.36    2.48
   6   6   7   23.82    2.23
  -6   6  -7   19.83    3.59
   7  -6   7    1.53    1.17
  -7  -6  -7    1.89    1.08
   7   6   7    2.05    0.78
  -7   6  -7    2.83    1.99
   7   6   7    0.50    0.90
  -7  -7   7    2.76    1.46
   7  -7  -7    9.81    2.32
  -7   7   7    6.02    2.29
   6  -7  -7    1.72    1.04
  -6   7   7    1.95    1.23
  -5  -7   7   34.65    2.32
   5  -7  -7   34.67    3.46
  -5  -7   7   34.75    2.20
  -5  -7   7   31.54    3.24
  -5   7   7   33.59    3.78
  -4  -7   7    0.91    1.08
   4  -7  -7    1.70    1.14
  -4  -7   7    1.72    0.74
  -4  -7   7    1.83    1.05
   4  -7  -7    2.01    1.12
  -4  -7   7    1.56    0.67
  -4   7   7    1.34    1.02
   3  -7  -7   12.18    2.29
  -3  -7   7   12.08    2.21
   3  -7  -7   14.70    2.50
  -3  -7   7   17.07    2.02
  -3   7   7   15.21    2.50
  -2  -7   7    8.17    1.73
   2  -7  -7   12.68    2.23
  -2  -7   7    7.73    1.58
   2  -7  -7    7.14    1.72
  -2  -7   7   12.03    2.33
  -2   7   7   11.01    1.92
  -2   7   7   11.08    2.11
   2   7  -7   11.24    1.67
   1  -7  -7   42.39    3.77
  -1  -7   7   44.18    3.85
   1  -7  -7   47.98    3.80
  -1  -7   7   50.09    3.70
  -1  -7   7   51.29    3.30
   1   7  -7   46.31    3.20
  -1   7   7   45.64    3.68
   0  -7   7    0.74    0.56
   0  -7   7    0.77    0.81
   0  -7  -7   -0.26    0.66
   0  -7   7    0.34    0.86
   0   7   7    0.74    0.55
   0   7   7    0.54    0.74
  -1  -7  -7   21.70    2.60
   1  -7   7   20.34    2.92
   1  -7   7   25.07    2.87
   1   7   7   22.67    1.32
   1   7   7   25.37    2.57
   2  -7   7    1.10    1.04
  -2  -7  -7    0.75    0.83
   2  -7   7    3.05    1.34
   2   7   7    1.15    0.85
  -3  -7  -7   14.97    2.10
   3  -7   7   18.47    2.62
   3  -7   7   14.36    3.00
   3   7   7   15.49    2.06
  -3   7  -7   16.76    2.46
  -3   7  -7   17.88    3.22
   4  -7   7    6.25    2.19
  -4  -7  -7    5.30    1.59
  -4   7  -7    9.61    3.11
   4   7   7    5.75    1.35
   4   7   7    4.37    1.34
   5  -7   7   22.14    3.08
  -5  -7  -7   16.38    2.42
  -5   7  -7   18.49    3.45
   5   7   7   18.12    2.49
   5   7   7   18.57    2.14
  -6  -7  -7    1.50    1.14
   6  -7   7    1.72    1.39
   6   7   7    0.48    0.94
  -6   7  -7    0.89    1.41
   6   7   7    1.83    0.88
  -6  -8   7    3.11    1.48
   6  -8  -7    4.55    1.89
  -6   8   7    4.49    1.84
  -5  -8   7    1.24    1.16
   5  -8  -7   -0.25    0.80
  -5  -8   7    0.17    0.63
  -5  -8   7    0.86    0.68
  -5   8   7    0.47    1.22
  -4  -8   7   16.65    2.67
  -4  -8   7   20.09    2.18
  -4  -8   7   16.60    2.08
   4  -8  -7   20.51    2.87
  -4   8   7   20.28    2.96
  -3  -8   7    1.16    0.84
   3  -8  -7    1.47    1.06
  -3  -8   7   -0.75    0.78
  -3  -8   7    0.68    0.94
  -3  -8   7   -0.10    0.72
  -3   8   7   -0.40    0.83
   2  -8  -7   33.72    3.75
  -2  -8   7   29.46    3.02
  -2  -8   7   27.62    3.22
  -2   8   7   36.24    3.11
  -1  -8   7    2.52    1.25
   1  -8  -7    4.89    2.03
  -1  -8   7    3.86    1.37
  -1   8   7    3.58    1.18
  -1   8   7    2.87    0.98
   1   8  -7    2.19    0.98
   0  -8   7    8.95    2.17
   0  -8  -7   12.64    2.51
   0  -8   7   11.33    2.37
   0   8   7    8.63    1.19
   0   8  -7   11.88    2.17
   0   8   7    9.63    1.87
   1  -8   7   -0.35    0.66
  -1  -8  -7    0.98    0.97
  -1  -8  -7    1.92    1.23
   1  -8   7    2.59    1.51
   1   8   7    1.54    1.03
  -2  -8  -7   37.65    3.62
   2  -8   7   42.07    3.99
   2  -8   7   40.21    4.25
   2   8   7   42.74    3.57
   3  -8   7    2.70    1.51
  -3  -8  -7    3.07    1.23
   3   8   7    2.60    1.17
   3   8   7    2.02    1.20
   4  -8   7   10.88    2.40
  -4  -8  -7    9.74    1.94
   4   8   7   14.14    3.30
   4   8   7    8.48    1.70
  -4   8  -7   13.61    2.95
   5  -8   7    0.89    1.25
  -5  -8  -7    3.01    1.43
   5   8   7    0.36    0.72
   5   8   7    0.83    0.87
  -5   8  -7    0.97    1.39
  -4  -9   7    5.76    1.47
   4  -9  -7    9.44    2.48
  -4  -9   7    4.20    1.31
  -4  -9   7    3.81    1.43
  -4   9   7    5.68    1.73
  -3  -9   7   14.23    2.57
  -3  -9   7   16.15    2.31
   3  -9  -7   13.98    2.63
  -3  -9   7   11.02    2.10
  -3   9   7   17.40    2.45
  -2  -9   7    1.61    1.19
   2  -9  -7    0.06    1.01
  -2  -9   7    0.77    0.96
  -2  -9   7   -0.62    1.27
  -2   9   7    1.02    0.86
  -1  -9   7   10.60    2.27
  -1  -9   7   17.11    2.87
   1  -9  -7   25.03    4.03
   1  -9  -7   15.11    2.64
  -1  -9   7   14.19    2.73
  -1   9   7   16.14    1.91
   0  -9  -7    2.82    1.45
   0  -9  -7    0.91    0.95
   0  -9   7    3.23    1.46
   0  -9   7    1.53    1.26
   0   9   7    2.37    0.72
  -1  -9  -7   22.52    2.92
   1  -9   7   19.76    3.40
  -1  -9  -7   16.96    3.02
   1  -9   7   23.73    3.11
  -2  -9  -7    2.83    1.33
   2  -9   7    2.55    1.54
  -2  -9  -7    0.95    1.13
   2   9   7    1.48    1.09
  -3  -9  -7   10.15    2.17
   3  -9   7    5.51    1.89
  -3  -9  -7    9.12    2.19
   3   9   7    7.15    1.78
  -4  -9  -7    0.57    1.42
   4  -9   7    2.03    1.46
  -4  -9  -7    0.35    0.93
  -4   9  -7    1.82    1.77
   4   9   7    0.39    0.83
  -1 -10   7    2.54    1.68
  -1 -10   7    2.17    1.42
   1 -10  -7    1.69    1.18
  -1 -10   7   -0.18    1.41
  -1  10   7    1.57    0.93
   0 -10  -7   15.66    2.77
   0 -10   7   14.30    2.97
   0 -10   7   18.71    3.29
   0 -10   7   25.06    3.29
   0  10   7   17.33    2.42
   1 -10   7   -0.19    1.18
   1  10   7    1.82    1.14
  -9   0   8    1.10    1.22
  -8   0   8    3.53    1.19
   8   0  -8    4.14    0.68
   8   0  -8    4.76    0.74
  -8   0   8    6.15    3.15
  -7   0   8   -0.32    0.59
   7   0  -8    0.05    0.31
   7   0  -8   -0.15    0.42
  -7   0   8   -0.90    0.59
  -6   0   8   76.90    3.92
   6   0  -8   73.71    3.40
  -6   0   8   68.39    4.29
  -6   0   8   73.62    5.21
   6   0  -8   77.68    3.54
   5   0  -8    0.14    0.35
  -5   0   8    0.61    0.52
  -5   0   8    0.06    0.59
   5   0  -8    0.79    0.43
   4   0  -8   31.48    2.10
  -4   0   8   29.94    2.14
   3   0  -8    0.48    0.39
  -3   0   8    0.15    0.34
  -2   0   8   14.75    1.46
   2   0  -8   13.18    1.36
   1   0  -8    0.13    0.32
   0   0   8  118.10    5.34
   0   0  -8  121.49    5.30
  -1   0  -8    1.40    0.54
   1   0   8    2.19    0.76
   1   0   8    2.86    0.84
   2   0   8    0.19    0.48
  -2   0  -8    1.08    0.55
   2   0   8    0.34    0.46
   3   0   8    5.55    1.62
   3   0   8    7.19    1.50
  -4   0  -8   57.18    4.21
   4   0   8   52.85    4.28
   4   0   8   48.33    3.64
  -4   0  -8   51.91    3.47
  -5   0  -8   -0.11    0.76
   5   0   8    0.91    0.83
  -5   0  -8   -0.95    0.95
   5   0   8    0.36    0.81
   6   0   8   23.76    1.91
   6   0   8   23.04    2.74
  -6   0  -8   23.28    2.57
  -6   0  -8   22.12    3.07
   6   0   8   24.42    2.52
  -7   0  -8    1.63    1.06
   7   0   8    2.13    1.25
   7   0   8    1.10    0.97
   7   0   8    1.70    0.77
  -7   0  -8    1.49    1.27
   8   0   8    3.41    0.94
   8   0   8    2.46    1.13
   8   0   8    3.86    1.63
  -8   0  -8    3.27    1.68
  -8   0  -8    4.17    1.42
  -9   0  -8   -1.08    1.00
   9   0   8    1.15    0.73
   9   0   8    0.13    0.86
  -9   0  -8    1.30    1.49
   9  -1  -8   13.74    1.53
  -9  -1   8   10.42    2.60
   9  -1  -8   14.53    1.44
  -9   1   8   10.07    2.49
   8  -1  -8    0.16    0.56
  -8  -1   8    0.21    0.78
  -8  -1   8   -0.46    0.68
   8  -1  -8   -0.27    0.48
  -8   1   8    0.00    0.92
  -8   1   8    1.05    1.06
   7  -1  -8   18.37    1.73
  -7  -1   8   20.90    2.61
  -7  -1   8   18.27    3.02
   7  -1  -8   18.20    1.70
  -7   1   8   14.18    2.54
  -7   1   8   15.92    2.06
  -6  -1   8    0.80    0.54
   6  -1  -8    1.46    0.61
  -6  -1   8    0.08    0.45
   6  -1  -8    1.76    0.70
  -6  -1   8    1.59    1.03
   6   1  -8    1.54    0.48
  -6   1   8    1.49    1.10
   6   1  -8    2.83    0.56
  -6   1   8    2.08    0.84
  -5  -1   8   16.20    1.49
   5  -1  -8   17.87    1.63
  -5  -1   8   12.26    1.69
   5  -1  -8   18.28    1.66
  -5   1   8   18.93    1.83
  -5   1   8   18.62    2.41
   5   1  -8   17.73    1.36
  -4  -1   8   34.21    2.17
   4  -1  -8   34.31    2.32
  -4   1   8   28.62    2.24
   4   1  -8   31.79    1.97
  -3  -1   8   58.53    3.11
   3  -1  -8   60.02    3.22
   3   1  -8   61.13    3.05
  -3   1   8   57.12    3.27
  -2  -1   8   14.69    1.47
   2  -1  -8   16.37    1.56
  -2   1   8   19.50    1.72
   2   1  -8   17.72    1.54
  -1  -1   8   19.48    1.93
   1  -1  -8   19.95    1.77
  -1   1   8   22.41    1.89
   1   1  -8   25.17    1.86
   0  -1   8    7.14    1.34
   0  -1  -8    8.36    1.34
   0   1  -8    8.14    1.16
   0   1   8    8.27    1.19
   1  -1   8   33.21    2.52
  -1  -1  -8   36.42    2.51
   1  -1   8   37.51    2.95
   1   1   8   40.40    2.68
  -1   1  -8   38.09    2.57
   2  -1   8    7.42    1.37
   2  -1   8   11.59    1.51
  -2  -1  -8   10.56    1.42
   2   1   8    5.93    1.07
   2   1   8    7.85    1.39
  -2   1  -8    8.39    1.39
  -3  -1  -8   46.56    3.10
   3  -1   8   50.49    3.60
   3  -1   8   42.77    3.06
   3   1   8   46.18    3.07
   3   1   8   47.09    3.18
  -3   1  -8   34.80    3.83
   4  -1   8    3.08    0.99
  -4  -1  -8    4.32    1.12
   4  -1   8    4.22    1.24
   4   1   8    6.54    1.45
  -4   1  -8    6.77    1.45
   4   1   8    5.45    1.19
  -4   1  -8    5.97    1.57
   5  -1   8    9.26    1.69
   5  -1   8   11.11    2.24
  -5  -1  -8    5.34    1.28
  -5  -1  -8    6.35    1.72
  -5   1  -8    7.35    1.64
  -5   1  -8    7.14    1.96
   5   1   8   10.46    1.88
   5   1   8   10.73    1.79
   6  -1   8   10.98    1.17
   6  -1   8    8.80    1.74
  -6  -1  -8    7.40    1.89
   6  -1   8    8.33    1.89
  -6  -1  -8    6.90    1.43
   6   1   8    7.53    1.38
  -6   1  -8    6.26    1.99
  -6   1  -8    5.32    1.34
   6   1   8   10.19    1.92
   6   1   8    8.37    1.75
  -7  -1  -8   13.01    2.52
  -7  -1  -8   10.73    1.96
   7  -1   8   16.46    2.32
   7  -1   8   14.03    1.36
  -7   1  -8   13.10    2.97
  -7   1  -8   10.30    2.12
   7   1   8   16.84    2.33
   7   1   8   11.39    1.92
   7   1   8   15.60    1.74
   8  -1   8    2.78    1.63
   8  -1   8    0.43    0.49
   8  -1   8   -0.40    0.77
  -8  -1  -8   -0.69    0.90
  -8  -1  -8    1.59    1.31
   8   1   8    0.17    0.82
  -8   1  -8    2.34    1.69
  -8   1  -8    1.01    0.85
   8   1   8    0.61    0.67
   8   1   8    0.24    1.04
  -9  -1  -8    2.29    1.75
   9  -1   8    7.52    1.84
  -9  -1  -8    3.15    1.58
   9   1   8    5.58    1.24
  -9   1  -8    4.68    2.25
   9   1   8    5.61    1.56
  -9   1  -8    5.72    2.05
   9  -2  -8   -0.40    0.64
   9  -2  -8    1.50    0.81
  -9  -2   8    0.71    1.16
  -9   2   8    1.56    1.54
   8  -2  -8   30.22    2.46
  -8  -2   8   24.07    3.45
  -8   2   8   21.65    2.62
  -8   2   8   30.57    3.84
   7  -2  -8    6.80    1.38
  -7  -2   8    6.32    1.79
  -7  -2   8    7.17    1.68
   7  -2  -8    5.31    1.22
  -7   2   8    7.29    2.17
  -6  -2   8    7.61    1.50
  -6  -2   8    9.21    2.16
  -6  -2   8    8.20    1.00
   6  -2  -8    8.40    1.46
   6  -2  -8    9.10    1.45
  -6   2   8   12.83    1.98
  -6   2   8   13.70    2.56
   5  -2  -8    0.62    0.51
   5  -2  -8    0.27    0.51
  -5  -2   8    0.99    0.50
  -5  -2   8    0.56    0.49
   5   2  -8    0.67    0.32
  -5   2   8    0.84    0.89
  -5   2   8    1.03    0.71
   5   2  -8    0.79    0.32
   4  -2  -8   39.04    2.73
  -4  -2   8   37.77    2.82
  -4  -2   8   40.95    2.38
   4   2  -8   43.27    2.20
  -4   2   8   47.93    2.99
   3  -2  -8    3.06    0.88
  -3  -2   8    5.24    0.99
   3   2  -8    3.05    0.70
  -3   2   8    2.01    0.73
   2  -2  -8   52.98    3.19
  -2  -2   8   59.22    3.13
   2   2  -8   55.33    2.98
  -2   2   8   58.69    3.35
  -1  -2   8   54.84    3.05
   1  -2  -8   52.88    3.13
  -1   2   8   50.55    3.09
   1   2  -8   49.14    2.89
   0  -2  -8    4.12    0.99
   0  -2   8    4.44    1.08
   0  -2   8    4.31    1.30
   1  -2   8    5.15    1.15
  -1  -2  -8    6.41    1.29
   1  -2   8    7.05    1.96
  -1   2  -8    3.48    1.15
   2  -2   8   81.01    4.36
  -2  -2  -8   78.08    4.16
   2  -2   8   82.08    4.81
  -2   2  -8   81.49    4.32
   2   2   8   76.38    4.04
   2   2   8   69.56    4.02
   3  -2   8   15.25    1.88
   3  -2   8   19.93    2.33
  -3  -2  -8   18.79    1.95
   3   2   8   17.15    1.86
  -3   2  -8   16.45    1.92
  -3   2  -8   15.68    2.35
   3   2   8   16.58    1.75
   4  -2   8   12.30    1.77
   4  -2   8    9.47    1.83
  -4  -2  -8    9.54    1.66
  -4   2  -8    9.59    2.15
  -4   2  -8   10.38    1.86
   4   2   8    9.31    1.59
   4   2   8   12.15    1.64
   5  -2   8    8.18    1.69
   5  -2   8    7.52    0.83
  -5  -2  -8    6.37    1.52
   5  -2   8    6.60    1.60
  -5   2  -8    4.70    1.59
   5   2   8    4.82    1.25
  -5   2  -8    9.02    1.92
   5   2   8    6.93    1.51
   6  -2   8   14.87    1.13
   6  -2   8   17.72    2.33
  -6  -2  -8   10.75    1.91
  -6   2  -8   17.01    2.38
   6   2   8   15.81    1.97
  -6   2  -8   12.16    2.56
   6   2   8   17.22    1.89
   6   2   8   15.51    2.02
  -7  -2  -8    1.30    0.95
   7  -2   8    0.56    0.37
  -7  -2  -8    1.00    0.79
   7  -2   8    1.54    1.34
   7  -2   8    1.82    1.03
  -7   2  -8   -0.13    0.75
   7   2   8   -0.20    0.80
  -7   2  -8    1.11    1.26
   7   2   8   -0.41    0.49
   7   2   8   -0.20    0.64
  -8  -2  -8   12.29    2.62
  -8  -2  -8   11.23    2.50
   8  -2   8   12.32    2.20
  -8   2  -8   21.88    4.16
   8   2   8   13.16    1.92
   8   2   8   13.52    1.87
   8   2   8   14.18    2.28
  -8   2  -8   13.82    2.43
  -9  -2  -8    1.98    1.36
  -9  -2  -8    3.44    1.78
   9  -2   8    3.47    1.47
   9   2   8    2.54    1.13
  -9   2  -8    0.52    1.48
  -9   2  -8    2.96    1.84
   9   2   8    2.27    1.10
  -9  -3   8    7.84    2.35
   9  -3  -8    7.50    1.57
  -9   3   8    3.96    1.37
  -9   3   8    5.79    2.22
  -8  -3   8    1.88    1.34
   8  -3  -8   -0.73    0.65
  -8   3   8    0.79    1.17
  -8   3   8    0.99    0.85
   7  -3  -8   14.71    2.44
   7  -3  -8   15.07    1.99
  -7  -3   8   13.67    2.69
  -7  -3   8   14.43    2.41
  -7   3   8   17.35    3.15
  -6  -3   8    7.62    0.81
   6  -3  -8    7.40    1.50
  -6   3   8    7.43    2.08
  -6   3   8    8.38    1.72
  -5  -3   8   57.28    2.75
   5  -3  -8   55.08    3.62
   5  -3  -8   59.50    3.61
  -5   3   8   54.60    4.31
  -5   3   8   60.40    3.86
  -4  -3   8    0.33    0.56
   4  -3  -8    0.39    0.57
  -4  -3   8    0.48    0.44
  -4   3   8    0.19    0.42
   4   3  -8    0.82    0.40
  -4   3   8    1.03    0.81
  -3  -3   8    1.90    0.82
  -3  -3   8    2.16    0.67
   3  -3  -8    2.69    0.90
  -3   3   8    4.33    1.00
  -3   3   8    5.71    1.43
  -2  -3   8   19.45    1.77
   2  -3  -8   15.99    1.73
  -2  -3   8   15.47    1.55
  -2   3   8   15.67    1.74
  -1  -3   8  102.81    4.75
   1  -3  -8   94.65    4.78
  -1   3   8   98.05    4.85
   1   3  -8   93.49    4.48
   0  -3   8    3.17    0.94
   0  -3  -8    2.97    1.04
   0  -3   8    3.34    1.15
   0   3  -8    1.27    0.63
   1  -3   8   41.50    3.38
  -1  -3  -8   40.62    2.83
   1  -3   8   43.98    3.03
   1   3   8   39.27    2.96
  -1   3  -8   41.75    2.90
   2  -3   8   10.72    1.74
   2  -3   8   15.61    2.14
  -2  -3  -8   10.91    1.52
  -2   3  -8   10.89    1.54
   2   3   8   10.41    1.28
   2   3   8    8.13    1.46
  -3  -3  -8    6.43    1.34
   3  -3   8    5.03    1.44
   3  -3   8    5.07    1.37
   3   3   8    8.58    1.18
   3   3   8    9.01    1.58
  -3   3  -8    7.77    1.53
  -3   3  -8    4.24    1.32
   4  -3   8   14.63    2.02
   4  -3   8   17.78    2.90
  -4  -3  -8   15.28    1.91
  -4   3  -8   10.33    1.87
   4   3   8    9.58    1.33
   4   3   8   10.94    1.59
  -4   3  -8    9.95    2.26
  -5  -3  -8   46.45    3.47
   5  -3   8   52.21    3.89
   5  -3   8   41.78    4.02
  -5   3  -8   54.24    4.01
  -5   3  -8   50.70    4.84
   5   3   8   46.73    3.02
   5   3   8   52.12    3.47
  -6  -3  -8    2.44    1.04
   6  -3   8    2.12    1.22
   6  -3   8    1.32    1.46
  -6   3  -8    2.15    1.20
  -6   3  -8    1.31    1.62
   6   3   8    2.07    0.84
   6   3   8    0.65    0.72
   6   3   8    1.38    0.86
  -7  -3  -8    5.42    1.48
   7  -3   8    4.39    1.38
  -7   3  -8    6.56    1.81
   7   3   8    6.28    1.30
  -7   3  -8    6.08    2.49
   7   3   8    6.08    1.43
   7   3   8    3.37    1.18
  -8  -3  -8    3.61    1.34
   8  -3   8    3.67    1.52
   8   3   8    1.89    0.97
   8   3   8    1.87    1.07
   8   3   8    4.76    1.30
  -8   3  -8    4.59    2.15
  -8   3  -8    2.82    1.92
  -9  -4   8    1.87    1.57
  -9   4   8    3.25    1.91
  -9   4   8    2.01    1.11
  -8  -4   8    7.16    2.22
   8  -4  -8   10.48    2.07
  -8   4   8    9.86    2.67
   7  -4  -8    2.93    1.11
  -7  -4   8    1.34    1.19
  -7   4   8    1.13    1.02
   6  -4  -8   18.77    2.17
   6  -4  -8   17.31    2.33
  -6   4   8   16.56    3.02
   5  -4  -8   16.32    2.00
  -5   4   8    9.31    1.73
  -5   4   8   10.99    2.20
   4  -4  -8   25.12    2.45
  -4  -4   8   25.93    1.88
  -4  -4   8   25.37    2.48
  -4   4   8   28.29    2.91
  -4   4   8   28.70    2.65
   4   4  -8   30.55    1.57
  -3  -4   8   14.02    1.71
   3  -4  -8   16.05    1.88
  -3  -4   8   14.91    1.49
  -3   4   8   10.66    1.76
  -3   4   8   14.69    2.01
   3   4  -8   14.08    1.30
  -2  -4   8   30.81    2.33
   2  -4  -8   27.86    2.51
  -2  -4   8   29.61    2.35
  -2   4   8   34.29    2.72
  -2   4   8   35.45    2.78
   2   4  -8   37.45    2.33
  -1  -4   8    5.52    1.31
  -1  -4   8    4.99    1.29
   1  -4  -8    3.36    1.02
  -1  -4   8    3.69    1.26
  -1   4   8    4.01    1.05
  -1   4   8    5.62    1.34
   1   4  -8    5.04    1.13
   0  -4  -8   35.29    2.72
   0  -4   8   32.62    3.13
   0  -4   8   35.12    2.75
   0  -4   8   35.38    2.26
   0   4   8   36.94    2.78
   0   4  -8   40.51    2.80
   1  -4   8   68.55    3.14
   1  -4   8   70.43    4.71
   1  -4   8   74.29    4.23
  -1  -4  -8   63.05    3.94
   1   4   8   59.21    3.76
  -1   4  -8   60.49    3.86
  -2  -4  -8   17.00    1.91
   2  -4   8   19.47    1.36
   2  -4   8   20.50    2.25
   2  -4   8   17.92    2.45
   2   4   8   24.46    2.37
  -2   4  -8   19.74    2.19
   2   4   8   22.50    1.72
   3  -4   8    7.08    1.85
   3  -4   8    9.52    1.90
  -3  -4  -8    5.84    1.30
   3  -4   8    7.23    0.68
  -3   4  -8    3.93    1.15
   3   4   8    6.09    1.33
   3   4   8    5.80    1.01
  -3   4  -8    8.66    2.26
   4  -4   8   29.36    2.93
  -4  -4  -8   25.30    2.50
   4   4   8   31.87    2.62
  -4   4  -8   32.92    3.75
   4   4   8   30.19    1.96
  -4   4  -8   31.53    2.96
   5  -4   8    7.17    1.83
  -5  -4  -8    8.85    1.73
   5   4   8    8.38    1.65
  -5   4  -8    6.72    1.73
   5   4   8    5.77    1.41
   5   4   8    7.00    1.08
  -5   4  -8    8.13    2.42
   6  -4   8    8.57    2.15
   6  -4   8   11.96    2.40
  -6  -4  -8    8.60    1.87
   6   4   8    8.96    1.65
   6   4   8    8.13    1.19
  -6   4  -8   11.63    2.89
   6   4   8    7.57    1.56
  -6   4  -8    8.73    1.89
  -7  -4  -8    2.42    1.27
   7  -4   8    9.30    2.16
  -7   4  -8    8.00    2.67
  -7   4  -8    2.57    1.47
   7   4   8    4.98    1.28
   7   4   8    5.87    1.16
   7   4   8    5.96    1.67
  -8  -4  -8    6.35    1.63
   8  -4   8    8.79    2.15
  -8   4  -8    7.55    2.71
  -8   4  -8   12.36    2.92
   8   4   8    9.09    1.62
   8   4   8    6.65    1.70
   8  -5  -8    1.15    0.99
  -8  -5   8    1.64    1.35
  -8   5   8   -0.55    1.31
   7  -5  -8   18.24    2.82
  -7  -5   8   13.84    2.83
  -7   5   8   18.93    3.37
   6  -5  -8    1.79    1.04
  -6   5   8   -0.70    0.92
  -5  -5   8    7.36    2.22
  -5  -5   8    6.38    0.97
   5  -5  -8    4.86    1.31
  -5   5   8    6.68    1.83
  -5   5   8    8.58    1.83
  -4  -5   8    1.94    0.75
   4  -5  -8    2.84    1.14
  -4  -5   8    1.83    0.74
  -4   5   8    2.74    1.15
  -4   5   8    1.86    0.98
   4   5  -8    3.50    0.68
   3  -5  -8   74.09    4.73
  -3  -5   8   79.40    4.50
  -3  -5   8   76.05    3.99
  -3   5   8   75.67    4.80
  -3   5   8   79.92    4.78
   3   5  -8   81.11    3.66
  -2  -5   8    8.63    1.88
   2  -5  -8    5.00    1.16
  -2  -5   8    9.94    1.42
  -2  -5   8    8.59    1.47
   2   5  -8    6.47    1.17
  -2   5   8    5.23    1.23
  -2   5   8    6.50    1.28
  -1  -5   8    5.99    1.29
  -1  -5   8    4.72    1.41
  -1  -5   8    7.29    1.23
   1  -5  -8    6.86    1.58
  -1   5   8   12.47    1.78
  -1   5   8   11.83    2.14
   1   5  -8   11.17    1.54
   0  -5   8   11.96    1.76
   0  -5  -8    7.32    1.34
   0  -5   8   11.42    1.29
   0  -5   8    9.03    1.90
   0   5  -8   11.16    1.60
   0   5   8    9.90    1.31
   0   5   8   11.66    1.72
   1  -5   8   29.60    2.87
   1  -5   8   29.75    1.95
   1  -5   8   28.94    3.14
  -1  -5  -8   29.14    2.67
   1   5   8   33.73    2.76
  -1   5  -8   30.64    2.68
   1   5   8   32.12    2.05
   2  -5   8    3.73    1.30
   2  -5   8    4.14    1.43
  -2  -5  -8    4.91    1.30
   2  -5   8    4.52    0.77
   2   5   8    2.55    1.06
   2   5   8    4.06    0.73
   2   5   8    3.70    0.70
   3  -5   8   51.50    4.06
  -3  -5  -8   40.12    4.97
   3  -5   8   48.12    4.25
   3   5   8   52.14    4.20
   3   5   8   49.53    2.14
  -3   5  -8   50.67    4.65
  -3   5  -8   50.12    3.91
   3   5   8   52.09    2.15
  -4  -5  -8   12.91    1.91
   4  -5   8   15.14    2.56
   4   5   8   12.70    2.03
  -4   5  -8    9.15    2.48
  -4   5  -8   12.43    2.16
   5  -5   8    5.08    1.70
  -5  -5  -8    2.58    1.05
  -5   5  -8    5.37    1.83
   5   5   8    2.57    1.17
   5   5   8    4.22    1.20
  -5   5  -8    4.30    1.92
  -6  -5  -8    4.43    1.44
   6  -5   8    3.61    1.60
  -6   5  -8    2.07    1.19
   6   5   8    2.99    1.01
  -6   5  -8    4.00    1.94
   6   5   8    3.55    1.74
  -7  -5  -8   14.03    2.38
   7  -5   8   27.61    3.38
  -7   5  -8   23.07    4.61
   7   5   8   17.74    2.02
   7   5   8   18.97    2.47
   8   5   8    0.40    0.70
   8   5   8    1.23    1.10
  -8   5  -8    1.47    1.76
   7  -6  -8    3.47    1.30
  -7  -6   8    4.16    1.66
  -7   6   8    1.88    1.59
   6  -6  -8   19.80    2.69
  -6   6   8   23.57    3.27
   5  -6  -8    1.37    0.90
  -5  -6   8    1.80    1.37
  -5  -6   8    2.39    0.67
  -5   6   8    0.86    1.15
  -4  -6   8   12.99    1.52
   4  -6  -8   10.61    2.09
   4  -6  -8   13.41    2.36
  -4   6   8    9.59    1.86
  -4   6   8   16.24    2.68
   3  -6  -8    3.06    1.36
  -3  -6   8    3.06    1.04
  -3  -6   8    1.45    0.96
  -3  -6   8    6.76    1.40
   3  -6  -8    3.68    1.37
  -3   6   8    4.23    1.34
  -3   6   8    4.96    1.51
   3   6  -8    4.10    0.89
  -2  -6   8   16.75    2.00
   2  -6  -8   15.62    2.24
  -2  -6   8   15.46    1.86
  -2  -6   8   17.57    2.48
  -2   6   8   21.75    2.49
   2   6  -8   18.95    1.85
  -2   6   8   18.97    2.20
  -1  -6   8   23.16    2.85
   1  -6  -8   20.63    2.49
  -1  -6   8   23.19    2.48
  -1  -6   8   22.02    2.03
   1   6  -8   21.60    2.14
  -1   6   8   19.31    2.06
  -1   6   8   20.64    2.38
   0  -6   8   47.47    2.91
   0  -6   8   44.79    4.05
   0  -6   8   48.90    3.72
   0  -6  -8   43.36    3.54
   0   6  -8   54.79    3.61
   0   6   8   48.05    2.92
   0   6   8   49.55    3.59
   1  -6   8    8.49    1.89
  -1  -6  -8    5.55    1.24
   1  -6   8    8.10    1.22
   1  -6   8    7.44    2.04
   1   6   8    6.57    1.54
   1   6   8    7.10    1.05
  -2  -6  -8    7.64    1.53
   2  -6   8   12.62    2.48
   2  -6   8   10.96    1.99
   2  -6   8   13.83    1.18
   2   6   8   13.78    2.13
  -3  -6  -8   18.26    2.21
   3  -6   8   23.96    2.89
   3  -6   8   21.35    3.62
  -3   6  -8   18.87    3.53
   3   6   8   19.83    2.28
  -3   6  -8   16.95    2.40
   4  -6   8   12.90    2.45
   4  -6   8   10.77    2.36
  -4  -6  -8   15.42    2.18
  -4   6  -8   15.39    3.13
  -4   6  -8   18.10    2.95
   4   6   8   14.52    2.11
  -5  -6  -8    7.25    2.77
   5  -6   8    4.98    1.77
  -5   6  -8    3.31    1.70
   5   6   8    1.70    0.90
   5   6   8    3.09    1.14
  -6  -6  -8   13.75    2.29
   6  -6   8   15.61    2.97
  -6   6  -8   11.82    2.92
   6   6   8   16.08    2.59
   6   6   8   13.51    1.89
   7  -6   8   -0.59    1.21
  -7  -6  -8    1.28    1.26
   7   6   8    2.78    1.04
  -7   6  -8    1.26    1.78
   7   6   8    1.61    1.09
   6  -7  -8    1.47    1.29
  -6   7   8    2.83    1.68
   5  -7  -8   20.71    2.85
  -5  -7   8   24.62    1.85
  -5  -7   8   20.55    1.85
  -5  -7   8   14.98    2.62
  -5   7   8   25.28    3.39
  -4  -7   8    8.80    1.86
  -4  -7   8    5.24    1.73
  -4  -7   8    6.61    1.36
   4  -7  -8    5.75    1.58
  -4   7   8    6.47    1.86
   3  -7  -8    6.60    1.58
  -3  -7   8    7.80    2.01
  -3  -7   8   12.71    1.76
   3  -7  -8    7.41    1.89
  -3   7   8    9.90    1.97
  -3   7   8   10.75    2.11
   2  -7  -8    3.86    1.15
   2  -7  -8    5.62    1.73
  -2  -7   8    4.61    1.41
  -2  -7   8    2.63    1.19
  -2  -7   8    2.49    1.06
   2   7  -8    6.19    1.26
  -2   7   8    5.23    1.47
  -2   7   8    4.30    1.32
  -1  -7   8   33.00    3.14
  -1  -7   8   32.06    2.62
  -1  -7   8   30.27    3.36
   1  -7  -8   28.99    3.14
  -1   7   8   34.66    2.67
  -1   7   8   31.86    3.12
   0  -7   8    6.11    1.25
   0  -7  -8    4.70    1.48
   0  -7   8    6.43    1.70
   0  -7   8    3.37    1.46
   0   7   8    6.53    1.18
   0   7   8    5.92    1.50
   1  -7   8   18.36    3.15
   1  -7   8   17.90    2.56
  -1  -7  -8   12.22    2.13
  -1   7  -8   18.59    2.44
   1   7   8   16.78    2.30
   1   7   8   15.89    1.20
   2  -7   8    9.65    2.09
   2  -7   8   16.14    3.13
  -2  -7  -8   12.31    2.31
   2   7   8   12.63    2.23
   3  -7   8   18.96    4.91
   3  -7   8   15.13    2.87
  -3  -7  -8   10.59    1.98
   3   7   8   16.97    2.55
  -4  -7  -8    2.39    1.27
   4  -7   8    4.64    1.77
   4   7   8    3.65    1.15
  -4   7  -8    6.41    2.22
   4   7   8    1.58    0.89
  -5  -7  -8   15.98    2.54
   5  -7   8   22.72    3.31
   5   7   8   15.37    2.56
  -5   7  -8   25.32    4.42
   5   7   8   18.25    2.18
   6  -7   8    7.56    2.37
  -6  -7  -8    4.01    1.82
   6   7   8    3.50    1.15
  -6   7  -8    3.00    1.97
   6   7   8    4.93    1.63
  -5  -8   8    1.26    0.67
  -5  -8   8    1.55    0.85
   5  -8  -8    2.20    1.55
  -5  -8   8   -1.58    1.32
  -5   8   8    2.65    1.49
  -4  -8   8   15.22    1.96
  -4  -8   8   15.34    1.95
  -4  -8   8   12.17    2.46
   4  -8  -8   15.39    2.79
  -4   8   8   17.43    3.00
  -3  -8   8    0.82    1.17
  -3  -8   8    2.29    1.16
  -3  -8   8    2.09    1.30
   3  -8  -8    0.81    1.17
  -3   8   8    3.83    1.34
  -2  -8   8   24.74    2.82
   2  -8  -8   19.77    3.56
  -2  -8   8   20.51    3.28
   2  -8  -8   23.11    3.02
  -2   8   8   26.32    3.06
   2   8  -8   23.99    2.36
  -2   8   8   21.79    2.53
   1  -8  -8    5.01    1.73
  -1  -8   8    1.50    1.17
   1  -8  -8    2.06    1.22
  -1   8   8    2.04    1.07
  -1   8   8    3.25    1.06
   1   8  -8    2.24    1.20
   0  -8  -8    7.66    1.99
   0  -8   8    6.31    1.82
   0   8   8    6.64    1.18
   0   8   8   11.11    2.20
  -1  -8  -8    3.61    1.31
   1  -8   8    6.95    1.94
   1  -8   8    3.78    1.72
   1   8   8    5.07    1.53
   2  -8   8   20.02    3.49
  -2  -8  -8   22.16    2.88
   2  -8   8   31.13    3.57
   2   8   8   31.09    3.12
  -3  -8  -8    2.31    1.26
   3  -8   8    3.67    1.55
   3   8   8    1.70    1.06
   3   8   8    1.94    1.12
   4  -8   8    9.76    2.42
  -4  -8  -8    7.91    1.89
   4   8   8    4.79    1.43
   4   8   8    4.27    1.38
  -4   8  -8    9.02    2.91
  -5  -8  -8    5.58    1.79
   5  -8   8    4.95    2.03
   5   8   8    2.35    1.17
  -5   8  -8    1.56    2.04
   5   8   8    3.28    1.28
  -4  -9   8   -0.67    0.88
  -4  -9   8    4.24    1.74
  -4  -9   8    0.67    0.86
   4  -9  -8    3.62    1.71
  -4   9   8    2.03    1.45
  -3  -9   8    7.40    2.20
   3  -9  -8    7.37    2.06
  -3  -9   8    7.97    1.89
  -3  -9   8    5.14    1.45
  -3   9   8   11.18    2.16
  -2  -9   8    1.93    1.97
   2  -9  -8    3.32    1.48
  -2  -9   8    4.50    1.64
  -2   9   8    2.68    1.12
   1  -9  -8    8.92    2.20
  -1  -9   8   13.54    2.55
  -1  -9   8    7.71    2.29
  -1   9   8   13.67    1.81
   0  -9   8    0.64    1.15
   0  -9   8    2.29    1.51
   0  -9  -8    2.24    1.62
   0  -9  -8    1.29    1.20
   0   9   8    1.85    0.66
  -1  -9  -8   10.81    2.32
   1  -9   8   14.33    2.60
  -1  -9  -8   11.18    2.45
   1   9   8   15.07    2.61
   2  -9   8    4.65    1.83
  -2  -9  -8    2.13    1.28
  -2  -9  -8    1.42    1.46
   2   9   8    1.14    0.94
   2   9   8    2.44    1.28
   3  -9   8    4.64    1.84
  -3  -9  -8    5.06    1.81
   3   9   8    5.79    1.57
   3   9   8    6.41    1.80
  -9   0   9    0.19    1.01
   8   0  -9    7.61    1.00
  -8   0   9    9.02    2.38
   8   0  -9    6.71    0.97
   7   0  -9    4.28    0.85
  -7   0   9    3.38    1.03
  -7   0   9    2.07    1.40
  -7   0   9    1.62    0.93
   6   0  -9   92.34    4.28
   6   0  -9   98.17    4.24
  -6   0   9   97.51    4.69
  -6   0   9   94.06    6.22
  -5   0   9    7.11    1.24
   5   0  -9    5.63    1.10
  -4   0   9   62.36    3.46
   4   0  -9   59.06    3.27
  -3   0   9   15.61    1.62
   3   0  -9   15.97    1.57
  -2   0   9   66.87    3.62
   2   0  -9   64.96    3.51
   1   0  -9   23.16    1.97
  -1   0   9   21.01    1.92
   0   0   9  259.29    9.67
   0   0  -9  242.04   10.26
   1   0   9   24.99    2.38
   1   0   9   22.97    2.09
  -1   0  -9   21.19    2.35
   2   0   9   43.67    4.27
   2   0   9   45.91    3.13
  -2   0  -9   45.07    3.09
   3   0   9   13.16    1.76
  -3   0  -9   14.45    1.78
   3   0   9   15.82    2.01
   4   0   9  115.25    6.20
   4   0   9  108.57    5.76
  -4   0  -9  115.40    5.86
  -5   0  -9    4.25    1.16
   5   0   9    3.65    1.14
   5   0   9    5.36    1.55
  -6   0  -9   40.23    3.49
   6   0   9   49.61    3.73
  -6   0  -9   47.59    4.53
   6   0   9   48.77    4.04
   6   0   9   46.47    2.84
  -7   0  -9    6.97    2.17
   7   0   9    6.42    1.72
   7   0   9    4.57    1.03
  -7   0  -9    5.67    1.58
  -8   0  -9    5.86    2.37
   8   0   9    7.35    1.28
   8   0   9    7.48    1.82
   8   0   9    6.81    2.28
  -8   0  -9    5.88    1.70
  -9   0  -9    1.33    1.43
   9   0   9    0.49    1.11
  -9   0  -9    0.76    1.81
   9   0   9    0.46    0.65
   9  -1  -9   17.27    1.74
  -9  -1   9   15.26    3.18
  -9   1   9   16.19    3.07
  -8  -1   9   -0.30    0.92
   8  -1  -9    1.79    0.80
   8  -1  -9    1.51    0.71
  -8   1   9    1.47    1.11
  -8   1   9    2.68    1.14
   7  -1  -9   29.56    2.24
   7  -1  -9   31.36    2.26
  -7  -1   9   26.14    2.79
  -7  -1   9   28.11    3.50
  -7  -1   9   26.12    2.12
  -7   1   9   33.19    3.78
  -7   1   9   30.75    2.63
   6  -1  -9    7.00    1.24
  -6  -1   9    5.56    1.13
  -6  -1   9    8.42    2.12
  -6  -1   9    4.80    1.15
   6  -1  -9    7.91    1.31
  -6   1   9    8.57    1.55
  -6   1   9   10.47    2.22
   6   1  -9    8.79    0.97
  -5  -1   9   39.44    2.55
   5  -1  -9   39.96    2.64
  -5   1   9   36.04    3.54
   5   1  -9   40.97    2.33
  -5   1   9   39.80    2.80
   4  -1  -9   25.16    2.07
  -4  -1   9   27.25    2.08
  -4   1   9   26.24    2.24
   4   1  -9   28.47    2.00
  -3  -1   9  115.32    5.20
   3  -1  -9  118.59    5.32
   3   1  -9  115.72    5.09
  -3   1   9  121.48    5.51
  -2  -1   9   39.69    2.66
   2  -1  -9   39.22    2.69
   2   1  -9   44.68    2.72
  -2   1   9   42.79    2.84
   1  -1  -9  101.02    5.00
  -1  -1   9  107.49    5.03
  -1   1   9  110.24    5.13
   1   1  -9  113.41    5.03
   0  -1  -9   38.43    2.78
   0  -1   9   36.96    2.65
   0   1   9   33.60    2.56
   0   1  -9   35.63    2.56
   1  -1   9  115.88    6.08
   1  -1   9  119.08    5.66
  -1   1  -9  119.27    5.55
   1   1   9  119.78    5.61
   2  -1   9   24.69    2.50
   2  -1   9   25.03    2.31
  -2   1  -9   25.10    2.27
   2   1   9   25.75    2.33
   2   1   9   23.97    2.25
   3  -1   9  103.12    5.81
  -3  -1  -9   93.33    6.05
   3  -1   9   95.80    5.25
  -3   1  -9  103.41    5.33
   3   1   9  109.77    5.52
   3   1   9  106.73    5.34
  -4  -1  -9   18.51    2.18
   4  -1   9   18.50    2.21
   4  -1   9   19.62    2.51
  -4   1  -9   23.32    2.38
   4   1   9   20.20    2.30
   4   1   9   23.04    2.30
   5  -1   9   34.64    3.38
   5  -1   9   36.61    3.17
  -5  -1  -9   39.15    3.22
   5   1   9   37.55    3.10
  -5   1  -9   34.63    3.84
  -5   1  -9   40.28    3.33
   5   1   9   39.05    3.26
   6  -1   9   12.43    2.22
  -6  -1  -9   13.58    2.29
   6  -1   9   10.67    1.24
   6  -1   9   12.18    2.57
   6   1   9   12.53    2.29
   6   1   9   13.03    2.12
   6   1   9    9.47    1.58
  -6   1  -9    8.85    1.87
  -6   1  -9    7.88    2.28
   7  -1   9   32.37    3.66
  -7  -1  -9   23.42    2.78
  -7  -1  -9   22.81    3.33
   7  -1   9   29.71    2.05
   7  -1   9   30.29    3.04
  -7   1  -9   30.03    3.24
   7   1   9   29.74    2.93
   7   1   9   26.55    2.35
  -7   1  -9   24.51    4.21
   7   1   9   26.99    3.10
   8  -1   9    1.96    1.25
  -8  -1  -9    3.11    1.47
  -8  -1  -9    2.17    1.26
   8  -1   9    2.04    0.76
  -8   1  -9    2.87    1.84
   8   1   9    1.05    0.80
   8   1   9    1.86    1.05
  -8   1  -9    1.49    1.27
  -9  -2   9   -0.36    1.16
   9  -2  -9    1.36    0.85
  -9   2   9    5.21    2.21
  -8  -2   9   36.57    4.24
   8  -2  -9   31.39    2.63
   8  -2  -9   41.94    2.99
  -8   2   9   30.42    3.06
  -8   2   9   41.20    4.45
  -7  -2   9    4.43    1.62
  -7  -2   9    6.43    1.03
   7  -2  -9    6.86    1.37
  -7  -2   9    5.31    1.51
  -7   2   9    4.31    1.30
  -7   2   9    1.96    1.19
  -6  -2   9   19.56    1.62
   6  -2  -9   16.81    1.88
   6  -2  -9   19.48    1.97
  -6   2   9   20.14    2.22
  -6   2   9   20.84    2.86
   5  -2  -9    8.12    1.51
  -5  -2   9    8.01    1.24
   5  -2  -9    9.35    1.62
  -5   2   9    7.13    1.45
   5   2  -9    7.64    1.41
  -5   2   9    5.35    1.46
   4  -2  -9   80.34    4.38
  -4  -2   9   83.59    4.05
   4   2  -9   83.92    3.80
  -4   2   9   90.75    4.66
  -4   2   9   93.58    5.52
  -3  -2   9   17.92    1.65
   3  -2  -9   17.13    1.80
   3   2  -9   16.22    1.52
  -3   2   9   15.90    1.79
  -2  -2   9  135.28    5.74
   2  -2  -9  124.35    5.80
   2   2  -9  130.17    5.59
  -2   2   9  129.70    5.96
   1  -2  -9   37.71    2.64
  -1  -2   9   37.43    2.63
  -1   2   9   36.11    2.67
   1   2  -9   36.12    2.52
   0  -2   9   53.41    3.89
   0  -2   9   52.22    3.27
   0  -2  -9   50.66    3.24
   0   2   9   51.38    3.32
   0   2  -9   52.96    3.22
  -1  -2  -9   30.54    2.49
   1  -2   9   26.99    2.40
   1  -2   9   22.77    2.60
  -1   2  -9   30.69    2.46
   1   2   9   30.63    2.44
   2  -2   9  173.47    8.14
   2  -2   9  166.79    7.51
  -2  -2  -9  158.24    9.73
   2   2   9  170.68    7.28
  -2   2  -9  164.35    7.37
   2   2   9  173.11    7.39
   3  -2   9   25.14    2.50
   3  -2   9   21.64    2.55
  -3   2  -9   20.08    2.25
   3   2   9   22.49    2.24
   3   2   9   19.84    2.03
   4  -2   9   43.81    3.91
   4  -2   9   44.63    3.53
  -4  -2  -9   45.36    4.14
   4   2   9   47.70    3.40
  -4   2  -9   47.83    4.43
   4   2   9   50.54    3.41
  -4   2  -9   50.65    3.65
   5  -2   9    9.63    1.91
   5  -2   9   10.76    2.33
  -5  -2  -9    8.28    1.55
  -5   2  -9    7.60    1.79
  -5   2  -9    3.50    1.43
   5   2   9    6.56    1.36
   5   2   9   11.52    2.02
   6  -2   9   32.31    3.25
  -6  -2  -9   25.27    2.85
   6  -2   9   31.67    1.82
   6   2   9   35.94    2.82
   6   2   9   32.44    2.92
  -6   2  -9   34.30    3.42
   6   2   9   31.30    2.97
  -6   2  -9   35.55    4.21
   7  -2   9    6.55    2.29
   7  -2   9    1.65    0.52
   7  -2   9    1.78    1.33
  -7  -2  -9    2.00    1.10
   7   2   9    2.36    1.06
  -7   2  -9    3.97    2.10
   7   2   9    3.21    1.08
  -7   2  -9    4.37    1.69
   8  -2   9   20.10    2.75
  -8  -2  -9   14.91    2.65
   8   2   9   17.34    2.12
  -8   2  -9   16.25    3.63
   8   2   9   18.59    2.43
  -8   2  -9   15.24    2.77
   8   2   9   17.94    2.78
   9  -3  -9    8.29    1.70
  -9  -3   9    8.16    2.23
  -9   3   9    7.84    2.40
  -8  -3   9    0.53    1.11
   8  -3  -9    1.95    1.04
  -8   3   9    1.79    1.40
   7  -3  -9   17.82    2.09
   7  -3  -9   15.62    2.03
  -7  -3   9   12.92    2.71
  -7   3   9   15.24    2.91
  -6  -3   9    4.60    0.83
   6  -3  -9    5.11    1.23
  -6   3   9    2.93    1.22
  -6   3   9    4.44    1.32
  -5  -3   9   74.67    3.53
   5  -3  -9   63.73    4.10
   5   3  -9   73.32    2.76
  -5   3   9   74.08    4.49
  -5   3   9   77.86    5.31
   4  -3  -9    8.82    1.63
  -4  -3   9    9.32    1.22
  -4  -3   9    7.49    1.39
  -4   3   9    8.77    1.50
   4   3  -9    9.76    1.05
  -4   3   9   10.52    2.09
   3  -3  -9   20.68    2.08
  -3  -3   9   22.90    1.91
  -3  -3   9   16.83    1.87
  -3   3   9   25.99    2.62
   3   3  -9   22.55    1.72
  -3   3   9   24.04    2.27
   2  -3  -9   26.82    2.35
  -2  -3   9   23.85    2.04
  -2   3   9   24.63    2.30
   2   3  -9   24.38    1.98
   1  -3  -9  105.31    5.36
  -1  -3   9  106.22    5.24
  -1   3   9  112.56    5.48
   1   3  -9  116.54    5.23
   0  -3  -9   19.55    2.00
   0  -3   9   20.20    2.49
   0  -3   9   20.99    2.10
   0   3  -9   24.43    2.14
   0   3   9   22.82    2.14
   1  -3   9   72.30    4.34
   1  -3   9   72.32    4.91
  -1  -3  -9   72.70    4.23
  -1   3  -9   82.03    4.42
   1   3   9   80.68    4.40
  -2  -3  -9   18.84    2.12
   2  -3   9   21.16    2.62
   2  -3   9   23.89    2.38
   2   3   9   19.79    1.89
   2   3   9   20.48    2.15
  -2   3  -9   20.59    2.20
   3  -3   9   33.66    3.02
   3  -3   9   30.64    3.24
  -3  -3  -9   33.64    2.89
  -3   3  -9   33.82    2.94
   3   3   9   35.04    2.86
   3   3   9   36.96    2.61
   4  -3   9   14.58    2.41
  -4  -3  -9   12.93    2.29
   4  -3   9   13.95    2.70
   4   3   9   10.29    1.51
  -4   3  -9   13.80    2.31
   4   3   9   13.20    2.18
  -4   3  -9   13.10    2.77
   5  -3   9   74.27    4.85
  -5  -3  -9   57.57    4.30
  -5   3  -9   67.97    4.73
   5   3   9   62.76    3.79
  -5   3  -9   71.83    5.86
  -6  -3  -9    6.78    1.61
   6  -3   9    2.70    1.31
   6  -3   9    3.46    1.34
   6   3   9    6.22    1.49
  -6   3  -9    5.99    2.14
   6   3   9    4.77    1.25
   6   3   9    6.13    1.86
  -6   3  -9    4.42    1.36
  -7  -3  -9    8.36    1.88
   7  -3   9    9.13    1.98
   7   3   9    8.86    1.71
  -7   3  -9   10.50    3.18
   7   3   9    9.73    1.85
   7   3   9    8.21    1.68
  -7   3  -9   11.56    3.10
   8  -3   9    2.50    1.40
  -8  -3  -9    1.08    1.03
   8   3   9    3.62    1.33
  -8   3  -9    2.04    1.88
   8   3   9    1.45    0.98
  -8   3  -9    0.70    1.46
   8   3   9    2.19    1.13
  -8  -4   9   10.10    2.85
   8  -4  -9    9.56    1.95
  -8   4   9    8.86    2.47
   7  -4  -9    5.52    1.49
  -7  -4   9    5.35    1.80
  -7   4   9    7.19    2.29
   6  -4  -9   25.16    2.60
  -6  -4   9   25.62    1.53
   6  -4  -9   25.45    2.72
  -6   4   9   25.32    3.28
  -6   4   9   23.86    2.69
  -5  -4   9   10.51    1.22
   5  -4  -9   12.95    1.91
  -5   4   9   11.75    2.08
  -5   4   9    9.39    1.95
  -4  -4   9   34.16    2.91
  -4  -4   9   42.27    2.57
  -4   4   9   38.55    3.18
   4   4  -9   38.47    2.10
  -4   4   9   41.39    3.61
  -3  -4   9   15.63    1.63
  -3  -4   9   13.29    1.73
  -3   4   9   14.23    1.95
   3   4  -9   16.45    1.48
  -3   4   9   16.30    2.16
   2  -4  -9   49.10    3.50
  -2  -4   9   48.44    3.19
  -2  -4   9   46.97    3.17
  -2   4   9   54.40    3.61
   2   4  -9   56.75    3.19
  -2   4   9   54.81    3.68
  -1  -4   9   16.61    1.65
   1  -4  -9   17.47    2.02
  -1  -4   9   17.23    2.33
  -1  -4   9   13.71    1.76
   1   4  -9   17.44    1.85
  -1   4   9   13.97    1.86
  -1   4   9   16.01    1.87
   0  -4  -9   69.35    4.20
   0  -4   9   68.03    3.52
   0  -4   9   69.71    4.21
   0  -4   9   72.26    4.92
   0   4   9   68.22    4.17
   0   4  -9   70.84    4.13
  -1  -4  -9   47.37    3.37
   1  -4   9   55.62    4.26
   1  -4   9   50.90    3.60
   1  -4   9   47.81    2.63
   1   4   9   50.94    3.45
  -1   4  -9   39.68    3.22
  -2  -4  -9   45.83    3.39
   2  -4   9   49.55    2.45
   2  -4   9   45.53    3.95
   2  -4   9   44.52    3.52
  -2   4  -9   47.31    3.52
   2   4   9   48.40    3.43
   2   4   9   46.58    2.86
   3  -4   9   15.58    2.65
  -3  -4  -9   17.21    2.07
   3   4   9   15.42    1.92
  -3   4  -9   17.35    2.25
   3   4   9   15.03    1.51
   4  -4   9   42.51    3.70
  -4  -4  -9   42.70    3.39
   4   4   9   41.95    2.62
  -4   4  -9   41.94    4.53
  -4   4  -9   49.24    3.86
   4   4   9   45.11    3.34
   5  -4   9    7.36    1.69
  -5  -4  -9    6.06    1.59
  -5   4  -9    6.93    2.32
   5   4   9    6.52    1.14
   5   4   9    5.56    1.60
  -6  -4  -9   12.87    2.34
   6  -4   9   16.76    2.83
  -6   4  -9   11.63    2.87
   6   4   9   13.69    1.57
  -6   4  -9   18.95    3.20
   6   4   9   14.49    2.09
   6   4   9   16.23    2.09
   7  -4   9    5.99    1.90
  -7  -4  -9    2.97    1.37
  -7   4  -9    2.88    1.70
   7   4   9    1.76    1.00
   7   4   9    3.28    1.13
  -7   4  -9    3.91    1.94
   7   4   9    5.35    1.12
  -8  -4  -9    5.58    1.76
   8  -4   9   11.49    2.54
   8   4   9    6.58    1.37
   8   4   9    8.65    1.69
  -8   4  -9   14.10    3.81
   8   4   9    9.62    1.93
  -8  -5   9    1.80    1.44
   8  -5  -9    1.09    1.26
  -8   5   9    3.12    1.74
   7  -5  -9   20.35    2.67
  -7  -5   9   15.41    2.95
  -7   5   9   16.36    3.16
   6  -5  -9    2.13    1.04
  -6  -5   9    2.07    0.50
  -5  -5   9    7.62    1.16
   5  -5  -9    8.78    1.74
  -5  -5   9    6.84    1.68
  -5   5   9    9.77    2.21
  -5   5   9    9.10    2.03
  -4  -5   9    4.79    1.08
   4  -5  -9    5.14    1.46
   4   5  -9    6.81    0.96
  -4   5   9    2.70    1.16
  -4   5   9    4.50    1.43
  -3  -5   9   66.71    4.18
  -3  -5   9   72.77    4.00
  -3   5   9   74.41    4.79
  -3   5   9   71.48    4.59
   3   5  -9   73.23    3.59
  -2  -5   9   10.41    2.22
   2  -5  -9    6.60    1.31
  -2  -5   9   10.49    1.48
  -2  -5   9   11.38    1.85
  -2   5   9    6.80    1.60
   2   5  -9   10.92    1.44
  -2   5   9   10.17    1.82
   1  -5  -9   15.97    2.14
  -1  -5   9   14.11    1.66
  -1  -5   9   13.71    2.38
  -1  -5   9   16.36    2.02
  -1   5   9   23.56    2.19
  -1   5   9   18.67    2.16
   1   5  -9   20.43    2.08
   0  -5   9   14.80    1.86
   0  -5  -9   18.09    2.17
   0  -5   9   17.13    2.17
   0  -5   9   17.60    2.60
   0   5   9   18.39    1.80
   0   5  -9   14.37    1.93
   0   5   9   15.77    2.07
   1  -5   9   38.77    2.34
   1  -5   9   39.20    3.33
   1  -5   9   42.33    3.96
  -1  -5  -9   35.73    3.11
   1   5   9   43.69    3.28
   1   5   9   40.75    2.57
   2  -5   9    8.71    2.03
   2  -5   9   10.34    1.07
   2  -5   9   11.64    2.10
  -2  -5  -9   14.14    2.29
   2   5   9   10.44    1.21
   2   5   9    9.23    1.85
   3  -5   9   45.47    2.00
  -3  -5  -9   35.08    3.23
   3  -5   9   44.28    3.80
   3   5   9   50.95    3.60
  -3   5  -9   46.88    3.88
   3   5   9   45.63    2.34
  -4  -5  -9    9.92    1.81
   4  -5   9   17.34    2.88
  -4   5  -9   12.94    2.26
   4   5   9   12.63    0.99
   4   5   9   10.94    1.85
  -4   5  -9   12.91    3.07
   5  -5   9    5.76    1.67
  -5  -5  -9    5.75    1.62
  -5   5  -9    6.45    3.12
  -5   5  -9    6.46    1.60
   5   5   9    6.26    2.59
   5   5   9    5.81    1.56
   6  -5   9    1.65    1.35
  -6  -5  -9    1.70    1.11
   6   5   9    3.08    1.27
   6   5   9    3.69    1.30
  -6   5  -9    1.76    1.76
   7  -5   9   17.57    3.15
  -7  -5  -9   13.59    2.55
   7   5   9   18.84    2.46
  -7   5  -9   19.27    4.09
   7   5   9   14.06    2.19
  -7  -6   9    4.16    1.63
   7  -6  -9    3.14    1.49
  -7   6   9    2.44    1.62
   6  -6  -9   21.33    2.75
  -6   6   9   14.79    2.98
   5  -6  -9    1.41    1.06
  -5  -6   9    2.48    0.77
  -5   6   9    0.62    0.79
  -5   6   9    4.66    1.55
   4  -6  -9   15.42    2.52
  -4  -6   9   12.35    2.24
  -4  -6   9   13.88    1.68
   4  -6  -9   13.91    2.38
  -4   6   9   18.19    2.97
  -4   6   9   12.99    2.18
  -3  -6   9    6.05    1.42
   3  -6  -9    4.46    1.32
   3  -6  -9    4.77    1.38
  -3  -6   9    5.97    1.64
   3   6  -9    4.83    1.01
  -3   6   9    7.04    1.76
  -3   6   9    4.71    1.48
   2  -6  -9   20.64    2.56
  -2  -6   9   19.46    2.17
  -2  -6   9   15.28    2.92
  -2  -6   9   19.78    2.26
   2   6  -9   18.83    1.98
  -2   6   9   20.78    2.39
  -2   6   9   19.74    2.50
  -1  -6   9   20.98    3.33
  -1  -6   9   16.35    1.83
  -1  -6   9   17.29    2.23
   1  -6  -9   18.95    2.40
   1   6  -9   17.39    1.99
  -1   6   9   17.32    2.00
  -1   6   9   14.14    2.08
   0  -6   9   47.49    2.92
   0  -6   9   45.85    3.74
   0  -6   9   41.30    4.05
   0  -6  -9   42.03    3.56
   0   6   9   46.19    2.96
   0   6   9   41.89    3.44
   1  -6   9    8.03    1.13
   1  -6   9    8.61    2.00
   1  -6   9    9.31    2.13
  -1  -6  -9    9.18    1.96
   1   6   9    7.71    1.75
   1   6   9    7.94    1.13
  -2  -6  -9    9.35    2.04
   2  -6   9   12.00    2.39
   2  -6   9   12.96    1.21
   2   6   9   13.01    1.11
   2   6   9   14.16    2.05
   2   6   9   14.32    1.08
   3  -6   9   12.19    2.39
  -3  -6  -9   15.20    2.59
   3  -6   9   21.00    3.03
  -3   6  -9   12.75    2.26
   3   6   9   14.16    2.36
  -4  -6  -9   14.88    2.51
   4  -6   9   20.06    2.94
   4   6   9   16.76    2.24
  -4   6  -9   15.48    4.40
  -5  -6  -9    0.82    1.25
   5  -6   9    1.31    1.47
  -5   6  -9    3.21    1.76
   5   6   9    2.74    1.19
   5   6   9    2.69    1.04
  -6  -6  -9   14.48    2.50
   6  -6   9   15.14    2.72
  -6   6  -9   13.45    3.51
   6   6   9   13.67    2.08
   6   6   9    8.14    1.80
   6  -7  -9    2.81    1.71
  -6   7   9    2.69    1.44
   5  -7  -9   18.71    2.72
  -5  -7   9   14.03    1.60
  -5  -7   9   13.85    2.76
  -5  -7   9   15.68    1.62
  -5   7   9   17.90    4.77
   4  -7  -9    6.26    1.73
  -4  -7   9    6.42    1.38
  -4  -7   9    2.70    1.28
  -4   7   9    5.02    1.73
  -4   7   9    5.89    1.77
  -3  -7   9    5.13    1.42
   3  -7  -9    6.44    1.85
  -3  -7   9    5.27    1.67
  -3  -7   9    4.74    1.32
   3   7  -9    7.10    1.25
  -3   7   9    6.23    1.77
  -3   7   9    7.14    1.93
   2  -7  -9    5.19    1.47
  -2  -7   9    5.42    1.45
   2  -7  -9    6.35    1.85
  -2  -7   9    4.94    1.28
  -2   7   9    4.33    1.51
  -2   7   9    4.25    1.33
   1  -7  -9   18.32    3.66
  -1  -7   9   28.33    3.02
  -1  -7   9   27.71    2.46
  -1  -7   9   24.68    3.20
   1   7  -9   25.71    4.42
  -1   7   9   23.70    2.37
  -1   7   9   21.01    2.68
   0  -7   9    9.96    1.62
   0  -7   9    8.61    1.95
   0  -7  -9    5.37    1.50
   0  -7   9    5.02    1.60
   0   7   9    9.63    1.98
   0   7  -9    5.06    1.41
   0   7   9    6.33    1.26
   1  -7   9   10.49    2.29
  -1  -7  -9   13.54    2.43
   1  -7   9   14.89    2.57
  -1   7  -9   13.90    2.44
   1   7   9   12.34    1.18
   1   7   9   15.64    2.27
   2  -7   9    9.66    2.48
   2  -7   9   13.59    2.92
  -2  -7  -9    7.34    1.64
   2   7   9    7.05    1.64
   3  -7   9    9.85    2.20
  -3  -7  -9    9.91    1.98
   3   7   9   16.39    2.27
  -4  -7  -9    2.35    1.18
   4  -7   9    2.96    1.40
   4   7   9    2.48    1.19
   4   7   9    2.61    1.12
   5  -7   9   14.33    3.00
  -5  -7  -9    8.14    2.03
   5   7   9   11.53    2.12
  -5   7  -9   11.96    3.10
   5   7   9   13.93    2.21
  -6  -7  -9    0.51    1.33
   6  -7   9    3.69    1.86
   6   7   9    2.27    1.23
  -6   7  -9    2.34    1.95
   6   7   9    1.74    1.08
  -5  -8   9    0.97    0.75
  -5  -8   9    1.79    1.64
  -5  -8   9    0.84    0.75
   5  -8  -9    0.93    1.18
  -5   8   9   -0.01    1.15
   4  -8  -9    8.11    2.11
  -4  -8   9   10.44    1.81
  -4  -8   9    9.98    1.81
  -4  -8   9   11.03    2.96
  -4   8   9   13.89    2.75
  -3  -8   9    0.86    1.17
   3  -8  -9    2.02    1.36
  -3   8   9    1.90    1.20
  -3   8   9    1.92    1.18
   2  -8  -9   17.73    2.95
  -2  -8   9   17.69    2.49
  -2  -8   9    9.52    2.61
  -2  -8   9   14.75    2.37
  -2   8   9   15.01    2.39
   2   8  -9   15.38    1.99
   1  -8  -9    2.54    1.34
   1  -8  -9   -0.39    1.02
  -1  -8   9    4.49    1.37
  -1  -8   9    1.34    1.28
  -1  -8   9    2.48    1.65
  -1   8   9    1.07    1.19
  -1   8   9    3.76    1.13
   0  -8  -9   -0.81    0.87
   0  -8   9    1.69    1.64
   0  -8   9    3.64    1.43
   0   8   9    1.17    1.14
   0   8   9    3.21    0.86
   1  -8   9    6.08    2.40
   1  -8   9    5.40    1.68
   1   8   9    1.60    1.16
  -2  -8  -9   11.82    2.17
   2  -8   9   16.15    2.79
   2   8   9   20.42    2.61
  -3  -8  -9    2.04    1.57
   3  -8   9    2.73    1.51
   3   8   9    1.13    1.03
  -4  -8  -9    3.40    1.54
   4  -8   9    5.29    2.15
   4   8   9    2.42    1.23
   4   8   9    4.92    1.47
   3  -9  -9    5.60    1.94
  -3  -9   9    2.00    1.40
  -3  -9   9    9.16    1.99
  -3  -9   9    5.26    2.10
  -3   9   9    8.88    2.06
  -2  -9   9    2.64    1.93
  -2  -9   9    4.87    1.69
   2  -9  -9    5.10    1.98
  -2   9   9    4.57    1.38
  -1  -9   9    7.33    2.59
  -1  -9   9   12.59    2.59
   1  -9  -9    4.10    1.61
  -1   9   9    6.75    1.85
  -1   9   9    5.87    1.33
   0  -9   9    0.45    1.14
   0  -9  -9    2.79    1.58
   0   9   9    1.18    1.25
  -1  -9  -9    9.66    2.21
  -1  -9  -9    8.95    2.34
   1  -9   9    8.62    2.35
   1   9   9   10.40    2.24
  -2  -9  -9   -0.37    1.69
   2  -9   9   -0.85    1.07
   2   9   9   -0.35    0.92
  -9   0  10    1.76    1.50
   8   0 -10    5.12    0.91
  -8   0  10    4.37    1.89
   8   0 -10    7.04    1.04
  -7   0  10    7.36    2.14
  -7   0  10    7.99    1.53
   7   0 -10    9.73    1.29
  -7   0  10    6.86    1.59
   6   0 -10   70.27    3.53
  -6   0  10   73.35    5.53
   6   0 -10   67.50    3.57
  -6   0  10   68.72    3.96
   5   0 -10   13.15    1.49
  -5   0  10   15.38    1.76
   4   0 -10   43.80    2.84
  -4   0  10   43.94    2.99
  -3   0  10   31.48    2.53
   3   0 -10   36.63    2.56
   2   0 -10   74.59    3.99
  -2   0  10   72.61    4.05
   1   0 -10   43.68    2.96
  -1   0  10   43.94    3.00
   0   0  10  220.29    9.04
   0   0 -10  231.66    9.04
  -1   0 -10   36.42    2.80
   1   0  10   37.75    3.14
   1   0  10   38.70    2.91
   2   0  10   44.89    3.25
   2   0  10   42.78    3.46
  -2   0 -10   44.74    3.19
   3   0  10   29.10    2.67
  -3   0 -10   22.22    2.33
   3   0  10   24.63    2.62
   4   0  10   97.75    5.42
  -4   0 -10   90.78    5.27
   4   0  10   90.07    5.54
  -5   0 -10    7.18    1.49
   5   0  10    9.54    1.95
   5   0  10    8.40    1.81
   6   0  10   35.76    3.68
  -6   0 -10   38.79    3.48
   6   0  10   35.90    2.59
   6   0  10   35.95    3.33
  -7   0 -10    5.06    1.52
  -7   0 -10    7.01    2.36
   7   0  10    6.39    1.23
   7   0  10    7.58    1.88
   8   0  10    8.19    1.97
  -8   0 -10    5.09    2.01
   8   0  10    5.25    1.20
   9  -1 -10   14.28    1.72
  -9  -1  10   11.33    2.66
  -9   1  10    7.99    2.33
  -8  -1  10    3.74    1.96
   8  -1 -10    5.20    1.11
  -8   1  10    1.74    1.42
  -7  -1  10   13.91    2.49
   7  -1 -10   17.79    1.85
   7  -1 -10   21.28    1.93
  -7  -1  10   18.41    3.40
  -7  -1  10   21.16    1.98
  -7   1  10   16.51    5.25
   7   1 -10   20.83    1.33
   7   1 -10   22.38    1.38
  -7   1  10   22.50    2.35
  -6  -1  10    8.80    2.13
   6  -1 -10   10.86    1.50
   6  -1 -10   12.26    1.57
  -6  -1  10    9.49    1.69
  -6  -1  10    9.92    1.55
  -6   1  10   12.08    2.64
  -6   1  10    9.43    1.67
   6   1 -10   11.37    1.24
   5  -1 -10   37.88    2.72
  -5  -1  10   35.98    2.61
  -5   1  10   41.91    3.01
  -5   1  10   41.80    3.89
   5   1 -10   39.45    2.45
  -4  -1  10   31.45    2.37
   4  -1 -10   29.93    2.38
  -4   1  10   28.29    2.44
   4   1 -10   27.26    2.13
  -3  -1  10  127.60    5.68
   3  -1 -10  119.27    5.64
  -3   1  10  120.90    5.79
   3   1 -10  123.69    5.49
  -2  -1  10   50.92    3.17
   2  -1 -10   42.98    3.00
   2   1 -10   49.52    3.06
  -2   1  10   46.78    3.18
  -1  -1  10   93.05    4.65
   1  -1 -10   84.59    4.51
  -1   1  10   83.49    4.52
   1   1 -10   88.07    4.48
   0  -1  10   44.39    3.04
   0  -1 -10   42.83    2.97
   0   1  10   38.04    2.90
   0   1 -10   39.89    2.87
   1  -1  10  111.50    6.07
   1  -1  10  107.27    5.51
  -1  -1 -10  115.74    5.55
   1   1  10  110.72    5.51
  -1   1 -10  101.22    5.29
   2  -1  10   26.57    2.52
  -2  -1 -10   24.92    2.37
   2  -1  10   25.48    2.72
   2   1  10   25.71    2.51
   2   1  10   27.52    2.52
  -2   1 -10   22.26    2.29
   3  -1  10   96.77    5.80
  -3  -1 -10   96.20    5.25
   3  -1  10   95.27    5.30
   3   1  10   93.18    5.28
  -3   1 -10   90.77    5.17
   3   1  10   97.09    5.25
   4  -1  10   21.30    2.74
   4  -1  10   21.86    2.47
  -4  -1 -10   20.28    2.38
   4   1  10   24.93    2.56
  -4   1 -10   22.06    2.42
   4   1  10   22.06    2.42
   5  -1  10   31.48    3.33
  -5  -1 -10   30.44    2.95
   5  -1  10   30.09    2.97
   5   1  10   31.03    2.96
   5   1  10   31.71    3.06
  -5   1 -10   24.31    2.82
   6  -1  10    7.30    1.73
   6  -1  10   10.71    1.30
  -6  -1 -10    7.02    1.76
   6   1  10    7.93    1.78
   6   1  10   10.23    2.10
  -6   1 -10    8.96    2.40
  -6   1 -10    8.48    1.88
   6   1  10    8.88    1.54
   7  -1  10   20.07    2.71
   7  -1  10   21.77    1.79
   7  -1  10   21.43    3.16
  -7  -1 -10   19.26    2.54
   7   1  10   21.68    2.89
   7   1  10   17.38    2.79
   7   1  10   21.46    2.18
  -7   1 -10   19.37    3.30
  -7   1 -10   15.76    3.54
   8  -1  10    4.50    1.00
  -8  -1 -10    4.90    1.89
   8  -1  10    4.75    1.47
  -8   1 -10   -0.03    1.40
   8   1  10    1.40    1.48
   8   1  10    4.27    1.48
   8   1  10    3.42    1.11
  -9  -2  10    1.50    1.44
   9  -2 -10    2.98    1.06
  -9   2  10    1.96    1.69
  -8  -2  10   22.54    3.91
   8  -2 -10   25.34    2.87
   8  -2 -10   22.46    2.32
  -8   2  10   25.00    3.67
   7  -2 -10    3.30    1.04
  -7  -2  10    5.41    1.85
  -7  -2  10    4.22    0.95
   7  -2 -10    1.66    0.97
  -7   2  10    3.50    1.37
  -7   2  10    3.23    1.16
   6  -2 -10   14.84    1.82
  -6  -2  10   15.85    1.59
  -6   2  10   11.91    2.52
   6   2 -10   14.52    1.16
   6   2 -10   14.41    1.00
  -6   2  10   13.28    1.93
  -5  -2  10   19.76    1.78
   5  -2 -10   18.57    2.03
  -5   2  10   20.28    2.84
   5   2 -10   17.66    1.44
  -5   2  10   17.17    2.10
   4  -2 -10   74.10    4.14
  -4  -2  10   73.85    3.80
   4   2 -10   63.16    3.37
  -4   2  10   66.32    4.76
  -4   2  10   62.76    4.03
  -3  -2  10   16.64    1.75
   3  -2 -10   15.65    1.80
  -3   2  10   18.47    1.99
   3   2 -10   16.53    1.67
   2  -2 -10   99.43    5.10
  -2  -2  10  107.08    5.07
   2   2 -10   98.69    4.88
  -2   2  10  107.42    5.36
   1  -2 -10   21.44    2.12
  -1  -2  10   21.17    2.10
  -1   2  10   25.07    2.30
   1   2 -10   23.35    2.08
   0  -2 -10   52.56    3.47
   0  -2  10   51.77    3.99
   0   2 -10   53.45    3.41
   0   2  10   54.11    3.55
   1  -2  10   34.70    3.32
   1  -2  10   36.26    2.97
  -1  -2 -10   40.48    3.00
   1   2  10   42.76    3.08
  -1   2 -10   44.82    3.14
  -2  -2 -10  139.61    6.69
   2  -2  10  146.36    7.53
   2  -2  10  142.58    6.90
  -2   2 -10  143.97    6.82
   2   2  10  143.86    6.73
   2   2  10  148.50    6.85
  -3  -2 -10    9.93    1.68
   3  -2  10    8.98    1.70
   3  -2  10   16.22    2.84
   3   2  10   10.42    1.86
  -3   2 -10   12.66    1.85
   3   2  10   16.78    2.08
   4  -2  10   38.67    3.37
  -4  -2 -10   35.42    3.12
   4  -2  10   40.41    3.85
  -4   2 -10   32.44    3.11
   4   2  10   37.70    3.14
   4   2  10   39.77    3.14
   5  -2  10   10.69    2.13
  -5  -2 -10    6.04    1.47
   5   2  10   10.63    1.94
  -5   2 -10    7.74    1.67
  -5   2 -10    9.34    2.70
   5   2  10   11.83    2.12
  -6  -2 -10   20.75    2.74
   6  -2  10   22.84    3.09
   6  -2  10   25.46    1.69
   6  -2  10   25.69    3.01
   6   2  10   26.21    2.78
   6   2  10   28.56    2.58
   6   2  10   27.03    2.80
  -6   2 -10   29.62    3.21
  -6   2 -10   19.20    3.44
   7  -2  10    4.53    0.75
   7  -2  10    3.47    1.40
  -7  -2 -10    3.40    1.26
  -7   2 -10    3.97    1.53
   7   2  10    4.06    1.43
  -7   2 -10    6.29    2.46
   7   2  10    5.86    1.64
   7   2  10    4.25    1.23
  -8  -2 -10   15.28    2.54
   8  -2  10   15.56    2.81
   8   2  10   12.84    2.22
   8   2  10   13.82    2.09
  -8   2 -10   13.21    2.63
  -8   2 -10   19.42    4.22
   8  -3 -10    2.20    1.06
  -8  -3  10    2.96    1.64
  -8   3  10    2.61    1.54
  -7  -3  10   17.77    1.38
  -7  -3  10   13.33    2.97
   7  -3 -10   19.78    2.44
  -7   3  10   13.55    2.77
  -7   3  10   18.19    2.45
   6  -3 -10    5.29    1.34
  -6  -3  10    8.23    1.23
   6  -3 -10    6.65    1.59
  -6   3  10    6.75    1.65
  -6   3  10    7.16    1.84
   5  -3 -10   52.01    3.65
  -5  -3  10   55.01    3.11
  -5   3  10   52.76    3.81
   5   3 -10   52.94    2.49
  -5   3  10   59.67    4.71
   4  -3 -10   12.42    1.76
  -4  -3  10   15.01    1.63
  -4  -3  10   12.45    1.81
  -4   3  10   16.38    2.05
   4   3 -10   16.79    1.44
  -4   3  10   17.25    2.74
  -3  -3  10   15.61    1.88
  -3  -3  10   18.55    1.82
  -3   3  10   20.81    2.50
  -3   3  10   18.26    2.10
   3   3 -10   18.10    1.66
   2  -3 -10   22.01    2.28
  -2  -3  10   26.06    2.28
  -2   3  10   22.83    2.32
   2   3 -10   22.22    2.05
   1  -3 -10  134.72    6.50
  -1  -3  10  141.08    6.48
   1   3 -10  143.50    6.41
  -1   3  10  147.64    6.76
   0  -3  10   19.04    2.59
   0  -3 -10   19.73    2.12
   0  -3  10   22.54    2.25
   0   3 -10   16.54    1.90
   0   3  10   17.58    2.04
   1  -3  10   82.29    5.41
  -1  -3 -10   82.49    4.66
   1  -3  10   81.09    4.75
   1   3  10   75.84    4.54
  -1   3 -10   77.74    4.57
  -2  -3 -10   19.88    2.18
   2  -3  10   19.01    2.52
   2  -3  10   18.74    2.27
   2   3  10   16.40    1.87
  -2   3 -10   17.96    2.17
   2   3  10   14.75    1.98
   3  -3  10   29.19    2.90
   3  -3  10   28.38    3.29
  -3  -3 -10   27.00    2.66
   3   3  10   23.89    2.25
   3   3  10   26.15    2.58
  -3   3 -10   27.13    2.77
   4  -3  10    8.30    1.97
  -4  -3 -10    8.71    1.84
  -4   3 -10    8.45    1.97
   4   3  10    8.18    1.80
   4   3  10    9.43    1.63
   5  -3  10   57.92    5.01
  -5  -3 -10   56.18    4.16
   5  -3  10   56.32    4.41
   5   3  10   59.96    4.11
  -5   3 -10   52.93    4.33
  -5   3 -10   53.99    5.26
  -6  -3 -10    5.91    1.71
   6  -3  10    9.50    2.07
  -6   3 -10   10.62    2.32
   6   3  10    7.43    1.72
   6   3  10    7.62    1.60
   6   3  10    7.18    1.41
   7  -3  10   10.62    2.21
  -7  -3 -10    6.30    1.92
   7   3  10    7.13    1.58
  -7   3 -10    8.18    2.74
   7   3  10    6.54    1.51
   7   3  10    8.82    1.82
  -7   3 -10   11.07    2.42
  -8  -3 -10    0.79    1.16
   8  -3  10    4.14    1.53
   8   3  10    0.37    1.03
   8   3  10    3.38    1.34
  -8   3 -10    2.07    1.86
   8   3  10    3.04    1.35
   8  -4 -10   10.49    1.99
  -8  -4  10    8.46    2.51
  -8   4  10    8.94    2.48
  -7  -4  10    3.35    1.77
   7  -4 -10    6.98    1.73
  -7   4  10    8.29    2.49
  -6  -4  10   20.39    1.56
   6  -4 -10   24.10    2.63
  -6   4  10   19.97    2.63
   5  -4 -10    1.91    1.08
   5  -4 -10    3.44    1.18
  -5  -4  10    1.68    0.71
  -5  -4  10    2.98    1.02
  -5   4  10    5.24    1.52
  -5   4  10    1.66    1.20
  -4  -4  10   37.81    2.65
  -4   4  10   38.02    3.60
  -4   4  10   42.08    3.41
   4   4 -10   39.79    2.30
  -3  -4  10   11.13    1.86
  -3  -4  10   10.38    1.44
  -3   4  10    8.84    1.76
   3   4 -10   12.17    1.39
  -3   4  10    8.25    1.53
  -2  -4  10   53.56    3.46
   2  -4 -10   55.23    3.80
  -2  -4  10   49.12    3.27
  -2   4  10   49.52    3.73
   2   4 -10   52.65    3.29
  -2   4  10   54.43    3.79
  -1  -4  10   24.06    2.13
   1  -4 -10   24.28    2.49
  -1  -4  10   23.85    2.40
  -1  -4  10   24.61    2.98
   1   4 -10   30.28    2.52
  -1   4  10   31.29    2.76
   0  -4  10   63.30    4.13
   0  -4  10   62.14    4.78
   0  -4 -10   67.93    4.19
   0  -4  10   64.55    3.45
   0   4 -10   57.71    3.88
   0   4  10   59.67    4.02
   1  -4  10    6.51    1.10
   1  -4  10    4.45    1.31
   1  -4  10    4.85    1.76
  -1  -4 -10    4.70    1.26
   1   4  10    3.91    1.09
   2  -4  10   48.12    3.75
  -2  -4 -10   41.32    3.33
   2   4  10   42.44    3.34
   2   4  10   39.24    2.80
   3  -4  10   17.31    1.30
   3  -4  10   19.62    2.57
  -3  -4 -10   13.49    2.21
   3   4  10   16.56    2.11
   3   4  10   17.02    1.83
  -3   4 -10   20.10    2.45
   4  -4  10   37.26    3.59
  -4  -4 -10   33.88    3.13
   4   4  10   38.04    3.21
   4   4  10   36.19    2.57
  -4   4 -10   35.17    4.00
   5  -4  10    2.85    2.38
  -5  -4 -10    3.50    1.30
   5  -4  10    1.71    1.09
  -5   4 -10    1.27    0.99
   5   4  10    2.38    1.11
  -5   4 -10    0.94    1.23
   6  -4  10   11.67    2.43
  -6  -4 -10    9.08    1.95
   6   4  10   10.33    2.01
   6   4  10   10.65    2.28
  -6   4 -10   14.23    3.48
  -6   4 -10   14.92    2.97
   6   4  10   10.37    1.44
  -7  -4 -10    0.86    1.17
   7  -4  10    1.87    1.48
   7   4  10    1.71    1.13
   7   4  10    1.51    1.12
  -7   4 -10    3.01    1.62
  -7   5  10    9.43    2.53
  -6  -5  10    2.57    0.72
   6  -5 -10    2.32    1.28
  -6   5  10    0.83    1.27
  -6   5  10    2.46    1.30
   5  -5 -10    8.44    1.84
  -5  -5  10    9.25    1.39
  -5   5  10    7.18    1.81
  -5   5  10    7.95    2.08
   4  -5 -10    2.66    1.27
  -4  -5  10    5.65    1.25
   4   5 -10    6.29    1.05
  -4   5  10    4.38    1.51
  -4   5  10    7.11    1.78
  -3  -5  10   69.08    3.98
  -3  -5  10   62.98    4.12
  -3   5  10   64.18    4.43
   3   5 -10   66.68    3.56
  -3   5  10   67.30    4.65
  -2  -5  10    5.89    1.25
   2  -5 -10    2.77    1.04
  -2  -5  10    5.93    1.33
  -2  -5  10    3.81    1.44
  -2   5  10    3.28    1.18
  -2   5  10    2.59    1.12
   2   5 -10    4.10    1.11
  -1  -5  10   17.87    2.20
  -1  -5  10   18.38    2.67
  -1  -5  10   15.63    1.75
   1  -5 -10   13.48    2.01
  -1   5  10   18.54    2.06
  -1   5  10   15.08    2.11
   1   5 -10   15.58    1.92
   0  -5  10   10.60    2.39
   0  -5  10    8.28    1.22
   0  -5  10    7.73    1.81
   0  -5 -10    9.37    1.85
   0   5  10    8.05    1.47
   0   5  10    5.57    1.54
   0   5 -10    8.84    1.67
  -1  -5 -10   44.11    3.58
   1  -5  10   49.32    3.87
   1  -5  10   50.44    4.45
   1  -5  10   52.20    2.84
   1   5  10   43.54    3.52
  -2  -5 -10    4.75    1.47
   2  -5  10    6.24    1.01
   2  -5  10    6.77    2.04
   2  -5  10    3.83    1.28
   2   5  10    7.29    1.67
   2   5  10    4.38    1.02
   3  -5  10   51.68    2.35
  -3  -5 -10   48.24    3.88
   3  -5  10   51.51    4.31
   3   5  10   52.47    3.91
  -3   5 -10   55.73    4.36
   3   5  10   50.43    2.80
   4  -5  10    2.51    1.32
   4  -5  10    1.37    2.29
  -4  -5 -10    1.61    1.10
   4   5  10    5.97    1.59
  -4   5 -10    4.94    1.40
  -5  -5 -10    4.55    1.57
   5  -5  10    7.01    1.90
   5   5  10    7.06    1.71
   5   5  10    6.21    0.96
  -5   5 -10    4.18    1.97
  -6  -5 -10    2.13    1.31
   6  -5  10    0.74    1.18
  -6   5 -10    1.87    2.03
   6   5  10    2.09    1.07
   6   5  10    1.87    1.14
   7  -5  10   12.95    2.74
  -7  -5 -10    9.88    2.21
   7   5  10   13.58    2.31
  -7   5 -10   16.04    3.87
   7   5  10   13.55    2.36
  -7  -6  10   -1.14    1.14
   7  -6 -10    2.03    1.22
  -7   6  10    1.05    1.59
   6  -6 -10   23.48    2.93
  -6  -6  10   17.66    1.42
  -6   6  10   19.72    3.40
  -5  -6  10    2.13    0.80
   5  -6 -10    1.36    1.02
  -5   6  10    1.67    1.04
  -5   6  10    2.52    1.41
   4  -6 -10   20.29    2.67
  -4  -6  10   16.12    1.86
  -4  -6  10   14.89    2.45
  -4   6  10   14.91    2.58
   4   6 -10   15.31    1.44
  -4   6  10   14.95    2.68
   3  -6 -10   -0.18    0.83
  -3  -6  10    2.16    1.31
  -3  -6  10    2.98    1.09
   3   6 -10    1.90    0.87
  -3   6  10    1.81    1.01
  -3   6  10    3.39    1.52
   2  -6 -10   19.85    2.72
  -2  -6  10   25.79    3.27
  -2  -6  10   25.24    2.61
  -2  -6  10   25.10    2.43
  -2   6  10   23.04    2.74
  -2   6  10   22.45    2.56
  -1  -6  10    1.04    0.74
   1  -6 -10    1.23    0.82
  -1  -6  10    3.09    1.24
  -1  -6  10    1.75    1.09
  -1   6  10    2.85    1.03
  -1   6  10    2.75    1.17
   0  -6  10   47.72    3.01
   0  -6 -10   38.05    3.53
   0  -6  10   50.21    4.49
   0  -6  10   50.07    4.00
   0   6  10   46.41    3.68
   0   6  10   36.68    3.25
   1  -6  10    7.39    1.88
   1  -6  10   11.51    2.54
  -1  -6 -10    8.95    2.04
   1   6  10   10.30    1.35
   1   6  10    9.18    1.85
   2  -6  10   14.11    2.87
  -2  -6 -10   11.83    2.07
   2  -6  10   10.86    2.16
   2  -6  10   13.61    1.28
   2   6  10   12.36    1.21
   2   6  10   12.15    1.36
   2   6  10    9.67    1.87
   3  -6  10    0.66    1.01
  -3  -6 -10    0.10    0.89
   3   6  10    2.49    1.03
   4  -6  10   16.73    2.93
  -4  -6 -10   11.57    2.10
   4   6  10   15.83    2.57
   5  -6  10    4.27    1.82
  -5  -6 -10    2.89    1.27
   5   6  10    1.22    1.05
  -5   6 -10    0.20    1.51
   5   6  10    1.69    1.00
   6  -6  10   18.21    3.22
  -6  -6 -10   10.75    2.29
   6   6  10    8.32    1.81
   6   6  10    7.91    1.82
  -6   6 -10   12.74    3.43
  -6  -7  10    0.71    0.61
  -6  -7  10    0.61    0.56
   6  -7 -10    0.21    1.08
  -6   7  10    0.67    1.33
   5  -7 -10   12.40    2.85
  -5  -7  10   14.71    1.72
  -5  -7  10   15.63    2.83
  -5   7  10   19.41    3.19
   4  -7 -10    1.29    1.17
  -4  -7  10    2.56    1.01
  -4  -7  10    0.48    1.04
  -4   7  10    2.13    1.31
  -4   7  10    1.45    1.32
  -3  -7  10    7.04    2.00
   3  -7 -10   10.39    2.43
  -3  -7  10    9.22    1.80
  -3  -7  10    7.26    1.75
  -3   7  10    7.77    1.79
  -3   7  10    8.53    2.01
  -2  -7  10    3.92    1.72
   2  -7 -10    2.32    1.52
  -2  -7  10    6.72    1.73
  -2   7  10    5.67    1.77
   2   7 -10    7.55    1.55
  -2   7  10    5.92    1.57
  -1  -7  10   16.54    2.93
  -1  -7  10   27.85    2.55
   1  -7 -10   33.47    3.50
  -1  -7  10   24.31    2.91
   1   7 -10   29.17    2.82
  -1   7  10   24.39    2.97
  -1   7  10   26.25    2.59
   0  -7  10    1.14    1.70
   0  -7  10    1.67    1.26
   0  -7 -10    2.13    1.18
   0  -7  10    1.52    0.81
   0   7  10    0.94    0.85
   0   7  10    0.12    0.89
   1  -7  10   13.25    1.56
   1  -7  10   12.56    2.55
   1  -7  10   14.02    2.70
  -1  -7 -10   11.30    2.15
   1   7  10   12.48    2.25
   1   7  10   12.56    1.35
  -2  -7 -10    1.49    1.09
   2  -7  10    2.34    1.54
   2   7  10    1.95    1.14
   3  -7  10   13.51    2.75
  -3  -7 -10    9.59    2.01
   3   7  10   10.95    2.06
  -4  -7 -10    2.62    1.29
   4  -7  10    2.19    1.39
   4   7  10    4.20    1.55
   5  -7  10   13.24    3.02
  -5  -7 -10    8.97    2.30
   5   7  10   11.47    2.12
   5   7  10    9.73    2.19
   4  -8 -10    9.61    2.32
  -4  -8  10   13.31    2.76
  -4  -8  10   15.95    2.06
  -4   8  10   11.07    2.66
   3  -8 -10    0.16    0.89
  -3  -8  10    2.53    1.21
  -3  -8  10   -1.59    1.22
  -3   8  10   -1.12    0.83
  -3   8  10   -0.56    0.91
   3   8 -10    0.01    0.87
  -2  -8  10   19.59    2.63
   2  -8 -10   12.96    2.51
  -2  -8  10   16.87    2.49
  -2  -8  10   16.15    2.91
  -2   8  10   14.02    2.73
  -2   8  10   16.92    2.37
  -1  -8  10   -0.09    1.18
  -1  -8  10   -0.84    0.60
   1  -8 -10    1.82    1.23
  -1  -8  10    1.09    1.23
  -1   8  10    0.57    0.95
  -1   8  10    0.52    0.74
   0  -8  10    5.20    1.87
   0  -8  10    5.20    1.36
   0  -8 -10    4.82    1.52
   0   8  10    4.52    1.11
   0   8  10    6.93    2.01
  -1  -8 -10   -0.35    1.08
   1  -8  10    0.28    1.13
   1   8  10    0.97    1.00
   2  -8  10   22.36    3.63
  -2  -8 -10   16.99    3.05
   2   8  10   22.57    2.90
  -3  -8 -10   -0.24    1.56
   3  -8  10    0.59    1.24
   3   8  10    2.30    1.23
  -4  -8 -10    4.93    1.76
   4  -8  10    9.57    2.50
   4   8  10    4.55    1.73
   4   8  10    3.91    1.50
   2  -9 -10    1.41    1.36
  -2  -9  10    2.85    1.39
  -2   9  10    0.08    1.13
  -2   9  10   -0.23    1.01
  -1  -9  10    8.65    2.13
   1  -9 -10    8.26    2.26
  -1   9  10    7.85    1.50
  -1   9  10    5.11    1.71
   0  -9 -10   -2.17    0.99
   0  -9  10    0.04    1.27
   0   9  10    2.02    1.48
   0   9  10    1.80    0.70
  -1  -9 -10    7.53    2.26
   1  -9  10   13.69    2.85
   1   9  10    5.95    2.02
   8   0 -11    3.73    0.83
   8   0 -11    1.88    0.79
  -8   0  11    0.18    1.16
   7   0 -11    0.73    0.59
   7   0 -11    2.23    0.80
  -7   0  11    0.06    0.90
  -7   0  11    1.33    0.79
   6   0 -11   33.36    2.35
   6   0 -11   28.52    2.27
  -6   0  11   33.05    3.86
  -6   0  11   31.12    2.62
   5   0 -11    0.53    0.61
  -5   0  11    0.26    0.54
  -4   0  11   14.18    1.77
   4   0 -11   11.38    1.56
  -3   0  11    3.26    1.10
   3   0 -11    1.45    0.80
  -2   0  11   22.35    2.20
   2   0 -11   21.98    2.11
  -1   0  11    1.14    0.69
   1   0 -11    1.09    0.71
   0   0 -11   92.15    4.90
   0   0  11   88.13    4.92
   1   0  11    1.53    0.84
   1   0  11    1.49    0.82
  -1   0 -11    0.66    0.58
   2   0  11    8.12    1.92
   2   0  11    8.07    1.75
  -2   0 -11    5.16    1.33
   3   0  11    2.42    0.99
  -3   0 -11    1.94    0.81
   3   0  11    1.39    0.85
   4   0  11   26.14    2.95
  -4   0 -11   27.32    2.79
   4   0  11   30.43    2.98
   5   0  11    1.92    1.19
   5   0  11    2.03    1.23
  -5   0 -11    1.63    0.96
   6   0  11    7.23    1.84
  -6   0 -11   10.21    2.25
   7   0  11    4.01    1.00
  -7   0 -11    0.70    1.26
   7   0  11    3.72    1.35
   7   0  11    5.15    1.69
   8   0  11    1.17    0.84
   8   0  11   -0.96    0.93
  -8   0 -11    5.10    2.72
   8  -1 -11    0.54    0.71
   8  -1 -11   -0.16    0.77
  -8  -1  11    0.54    1.14
  -8   1  11    2.46    1.25
  -7  -1  11    9.05    2.37
   7  -1 -11   11.49    1.52
  -7  -1  11   11.81    1.63
  -7   1  11   10.76    1.97
   7   1 -11   10.84    1.13
  -7   1  11   13.24    2.92
   7   1 -11    8.38    1.09
  -6  -1  11    3.04    0.93
   6  -1 -11    2.36    0.91
  -6  -1  11    2.58    1.10
   6   1 -11    4.41    0.92
  -6   1  11    1.84    1.36
  -6   1  11    3.66    1.22
   6   1 -11    4.09    0.90
  -5  -1  11   17.52    1.90
   5  -1 -11   17.36    1.93
   5   1 -11   16.09    1.68
  -5   1  11   17.28    2.98
  -5   1  11   14.81    1.93
  -4  -1  11   10.94    1.55
   4  -1 -11   11.16    1.61
   4   1 -11    8.75    1.52
  -4   1  11    7.75    1.61
  -3  -1  11   52.76    3.37
   3  -1 -11   45.85    3.23
   3   1 -11   46.48    3.09
  -3   1  11   49.84    3.41
  -2  -1  11   15.28    1.83
   2  -1 -11   16.00    1.89
   2   1 -11   16.35    1.81
  -2   1  11   18.16    2.02
   1  -1 -11   27.87    2.46
  -1  -1  11   32.31    2.62
  -1   1  11   28.23    2.50
   1   1 -11   24.66    2.29
   0  -1  11    3.69    1.08
   0  -1 -11    2.87    0.86
   0   1 -11    2.42    0.87
   0   1  11    3.55    1.15
   1  -1  11   32.93    3.17
  -1  -1 -11   30.16    2.69
   1  -1  11   36.94    2.96
  -1   1 -11   32.44    2.75
   1   1  11   32.30    2.81
   1   1  11   32.55    3.04
   2  -1  11    3.26    1.27
   2  -1  11    2.27    1.02
  -2  -1 -11    2.81    0.98
   2   1  11    3.28    1.21
   2   1  11    3.05    1.15
  -2   1 -11    3.10    0.98
   3  -1  11   30.51    3.10
  -3  -1 -11   22.42    2.45
   3  -1  11   23.48    2.61
  -3   1 -11   23.58    2.55
   3   1  11   24.44    2.61
   3   1  11   26.24    2.68
   4  -1  11    9.87    2.21
   4  -1  11    8.02    1.64
  -4  -1 -11    4.88    1.28
   4   1  11    9.09    1.80
  -4   1 -11   16.46    2.63
   4   1  11    8.41    1.73
  -5  -1 -11    8.41    2.04
   5  -1  11    7.59    1.84
   5   1  11    9.95    2.06
  -5   1 -11    7.05    1.70
   5   1  11    8.99    1.98
   6  -1  11    6.10    1.69
   6  -1  11    4.07    1.41
  -6  -1 -11    5.91    1.78
   6  -1  11    3.80    0.90
   6   1  11    3.21    1.23
  -6   1 -11    3.56    1.51
   6   1  11    1.96    1.17
  -7  -1 -11    9.89    2.31
   7  -1  11    7.51    1.91
   7  -1  11    9.26    1.31
   7   1  11   10.88    2.27
  -7   1 -11    6.97    2.54
   7   1  11    8.64    1.57
  -8  -1 -11    3.03    1.76
   8  -1  11    1.73    0.74
   8  -1  11    1.83    1.29
   8   1  11    1.96    2.26
  -8   1 -11    1.42    1.50
   8   1  11    0.66    1.11
   8   1  11    1.72    0.95
   8  -2 -11   19.54    2.14
  -8  -2  11   10.48    2.71
  -8   2  11   14.57    3.55
  -7  -2  11    1.99    1.24
   7  -2 -11    1.29    0.75
   7  -2 -11    2.36    0.96
  -7  -2  11    1.35    0.75
  -7   2  11    0.68    0.85
  -7   2  11    3.58    1.93
  -6  -2  11    6.76    1.29
   6  -2 -11    6.81    2.15
   6  -2 -11    5.52    1.42
  -6  -2  11    4.21    1.46
   6   2 -11    6.04    0.84
  -6   2  11    6.64    2.08
   6   2 -11    5.14    0.80
  -6   2  11    5.65    1.55
  -5  -2  11    5.84    1.28
  -5   2  11    7.35    1.52
   5   2 -11    7.58    1.06
  -5   2  11    3.58    1.31
   4  -2 -11   32.25    2.62
  -4  -2  11   28.30    2.38
   4   2 -11   26.32    2.11
  -4   2  11   31.61    2.78
   3  -2 -11    2.83    0.94
  -3  -2  11    4.70    1.22
   3   2 -11    3.52    0.98
  -3   2  11    3.38    0.99
  -2  -2  11   40.65    2.97
   2  -2 -11   40.71    3.03
  -2   2  11   41.83    3.15
   2   2 -11   36.05    2.78
   1  -2 -11    1.76    0.74
  -1  -2  11    1.96    0.82
   1   2 -11    2.07    0.81
  -1   2  11    2.65    0.91
   0  -2  11   19.59    2.14
   0  -2 -11   16.58    2.04
   0  -2  11   19.32    2.58
   0   2 -11   11.74    2.01
   0   2  11   14.67    1.91
  -1  -2 -11   10.01    1.73
   1  -2  11   12.44    2.36
   1  -2  11    9.12    1.61
   1   2  11   14.71    2.28
  -1   2 -11   14.25    1.88
  -2  -2 -11   54.13    3.82
   2  -2  11   58.65    4.05
   2  -2  11   53.55    4.31
   2   2  11   56.45    3.89
  -2   2 -11   52.76    3.80
   2   2  11   54.63    3.80
  -3  -2 -11    1.91    0.93
   3  -2  11    3.91    1.34
   3  -2  11    1.51    1.13
   3   2  11    2.48    1.09
   3   2  11    2.16    1.04
  -3   2 -11    1.61    0.99
  -4  -2 -11    8.72    1.74
   4  -2  11   11.40    2.21
   4   2  11    8.07    1.75
  -4   2 -11    7.42    1.59
   4   2  11    8.17    1.76
   5  -2  11    4.80    1.59
  -5  -2 -11    4.85    1.35
  -5   2 -11    2.64    1.31
   5   2  11    3.33    1.29
   5   2  11    1.34    0.89
  -6  -2 -11    8.05    1.97
   6  -2  11    8.86    1.12
   6  -2  11    7.07    1.84
   6   2  11   10.86    1.97
  -6   2 -11    4.39    1.55
   6   2  11    7.95    1.86
   7  -2  11    1.55    1.13
  -7  -2 -11   -0.46    0.89
   7  -2  11    2.30    0.65
  -7   2 -11    1.66    1.59
   7   2  11    1.67    0.90
  -7   2 -11    2.14    1.56
   7   2  11    2.01    1.48
   7   2  11    1.54    1.04
   8  -2  11    6.10    1.85
  -8  -2 -11    1.84    1.58
  -8   2 -11    3.01    2.04
   8   2  11    6.23    1.77
   8  -3 -11    1.14    1.05
  -8  -3  11    1.02    1.36
  -8   3  11   -0.82    1.16
  -7  -3  11    8.06    2.55
   7  -3 -11   10.55    1.91
  -7  -3  11   11.26    1.30
  -7   3  11    9.73    2.12
  -7   3  11    7.23    2.30
  -6  -3  11    0.65    0.60
   6  -3 -11    0.44    0.83
   6  -3 -11   -0.24    0.62
  -6   3  11    2.45    1.58
  -6   3  11    0.81    1.26
   5  -3 -11   37.50    3.27
  -5  -3  11   42.33    2.83
   5   3 -11   40.90    2.30
  -5   3  11   41.57    4.09
  -5   3  11   38.23    3.33
  -4  -3  11    6.46    1.32
  -4   3  11    6.54    1.60
  -4   3  11    7.34    1.71
   4   3 -11    7.57    1.24
  -3  -3  11   13.95    1.81
  -3  -3  11   17.78    1.92
  -3   3  11   13.31    1.92
   3   3 -11   13.24    1.60
  -2  -3  11    1.73    0.78
   2   3 -11    1.35    0.78
  -2   3  11    1.71    0.82
   1  -3 -11   69.01    4.24
  -1  -3  11   69.04    4.19
  -1   3  11   68.83    4.32
   1   3 -11   57.59    3.85
   0  -3  11    7.13    1.47
   0  -3 -11    8.24    1.68
   0   3 -11   12.09    1.75
   0   3  11   11.19    1.86
  -2  -3 -11    6.59    1.52
   2  -3  11    6.78    1.58
   2   3  11   11.69    2.05
   2   3  11    9.73    2.89
  -2   3 -11    8.97    1.82
  -3  -3 -11   15.00    2.35
   3  -3  11   18.11    2.47
  -3   3 -11   15.56    2.24
   3   3  11   12.65    2.17
  -4  -3 -11    2.36    1.20
   4  -3  11    1.36    0.98
  -4   3 -11    2.47    1.31
   4   3  11    1.25    0.87
   4   3  11    1.70    1.00
   5  -3  11   24.87    3.42
  -5  -3 -11   22.96    2.82
   5  -3  11   25.74    3.21
   5   3  11   24.21    2.54
   5   3  11   23.63    2.75
  -5   3 -11   28.78    3.34
   6  -3  11    3.66    1.45
  -6  -3 -11    3.71    1.25
   6   3  11    2.70    1.28
   6   3  11    5.12    1.35
  -6   3 -11    4.12    1.42
   6   3  11    7.97    1.74
   7  -3  11    4.07    1.54
  -7  -3 -11   -0.09    1.16
  -7   3 -11    3.21    1.97
   7   3  11    1.67    1.22
   7   3  11    1.07    1.15
   7   3  11    1.10    0.88
   7  -4 -11    3.86    1.28
  -7  -4  11    2.77    0.68
  -7  -4  11    5.97    2.13
  -7   4  11    4.55    1.49
  -7   4  11    2.52    1.48
  -6  -4  11   13.92    1.48
   6  -4 -11   10.35    1.95
  -6   4  11   11.31    2.60
  -6   4  11   18.39    2.92
   5  -4 -11    3.23    1.27
  -5  -4  11    2.51    0.89
   5  -4 -11    1.06    0.94
  -5  -4  11    2.08    1.16
  -5   4  11    2.17    1.25
  -5   4  11    0.89    1.09
  -4  -4  11   24.45    2.21
  -4   4  11   24.46    2.71
  -4   4  11   22.16    2.88
   4   4 -11   26.63    1.94
  -3  -4  11    1.74    0.87
  -3  -4  11    2.88    0.85
  -3   4  11    5.05    1.42
   3   4 -11    5.10    1.13
  -3   4  11    2.59    1.16
  -2  -4  11   30.04    2.53
  -2  -4  11   30.86    2.66
   2  -4 -11   27.74    2.70
  -2   4  11   30.74    2.94
   2   4 -11   28.08    2.47
  -2   4  11   22.91    2.60
   1  -4 -11   10.03    1.81
  -1  -4  11   15.79    2.90
  -1  -4  11   15.14    2.02
  -1  -4  11   13.03    1.59
   1   4 -11   16.15    1.97
  -1   4  11   15.91    2.13
   0  -4  11   34.53    3.11
   0  -4  11   31.80    3.50
   0  -4 -11   29.18    2.79
   0  -4  11   30.11    2.33
   0   4  11   31.25    2.92
   0   4 -11   30.47    2.80
  -1  -4 -11    1.54    0.81
   1  -4  11    3.27    1.20
   1   4  11    2.14    1.00
   2  -4  11   20.58    2.59
  -2  -4 -11   23.15    2.59
   2   4  11   20.56    2.40
   2   4  11   19.34    2.07
   3  -4  11    6.88    1.75
  -3  -4 -11   12.81    2.30
   3   4  11   12.60    2.26
  -3   4 -11   11.71    2.34
   3   4  11   10.24    1.73
  -4  -4 -11   17.69    2.73
   4  -4  11   23.01    2.98
   4  -4  11   22.79    1.40
  -4   4 -11   23.01    3.49
   4   4  11   22.37    2.59
   4   4  11   22.25    2.17
  -5  -4 -11   -0.13    0.94
   5  -4  11    0.24    0.91
   5   4  11    1.96    1.08
  -5   4 -11    2.97    1.59
   5   4  11    0.77    0.71
   6  -4  11    9.01    2.42
  -6  -4 -11    6.11    1.80
   6   4  11    6.69    1.64
   6   4  11    3.62    1.24
   6   4  11    6.94    1.82
  -7  -4 -11    0.68    1.46
   7  -4  11    3.55    1.60
  -7   4 -11    1.90    1.91
   7   4  11    1.77    0.94
   7   4  11   -0.40    0.86
   7   4  11    1.07    1.04
   7  -5 -11    8.87    1.91
  -7   5  11    8.32    2.42
   6  -5 -11    0.91    1.03
  -6  -5  11    1.78    0.70
  -6   5  11    2.61    1.40
  -6   5  11    2.29    1.37
   5  -5 -11    8.48    1.86
  -5  -5  11    8.22    1.38
  -5   5  11    7.98    2.11
  -5   5  11    6.97    1.79
  -4  -5  11    2.46    1.04
  -4  -5  11    2.34    0.88
  -4   5  11    1.89    1.16
   4   5 -11    3.73    0.88
  -4   5  11    2.35    1.25
   3  -5 -11   52.32    4.03
  -3  -5  11   51.37    3.53
  -3   5  11   46.66    3.89
  -3   5  11   49.41    4.06
   3   5 -11   50.78    3.18
   2  -5 -11    2.53    1.00
  -2  -5  11    0.99    0.86
  -2  -5  11    2.21    0.93
  -2  -5  11    3.89    1.59
  -2   5  11    3.59    1.15
   2   5 -11    5.14    1.11
  -2   5  11    1.11    0.81
   1  -5 -11   17.39    2.29
  -1  -5  11   18.55    1.96
  -1  -5  11   16.82    3.03
  -1  -5  11   17.00    2.27
  -1   5  11   13.59    2.35
  -1   5  11   15.43    2.06
   0  -5  11    5.04    1.87
   0  -5  11    5.04    1.50
   0  -5 -11    1.78    1.08
   0  -5  11    2.77    0.98
   0   5  11    6.33    1.36
   0   5  11    5.55    1.58
   1  -5  11   36.06    3.43
   1  -5  11   38.12    4.04
  -1  -5 -11   29.18    2.91
   1  -5  11   34.61    2.37
   1   5  11   29.94    3.03
  -2  -5 -11    3.02    1.33
   2  -5  11    5.46    0.97
   2  -5  11    3.91    1.38
   2  -5  11    5.97    1.85
   2   5  11    5.78    1.26
   2   5  11    6.81    1.79
   3  -5  11   23.16    3.08
  -3  -5 -11   24.36    2.89
   3  -5  11   28.23    3.73
   3  -5  11   26.95    1.60
  -3   5 -11   20.71    2.83
   3   5  11   20.83    1.91
   3   5  11   22.47    2.74
   4  -5  11    1.17    1.24
  -4  -5 -11    2.95    1.37
   4   5  11    2.28    0.74
   4   5  11    4.04    1.42
   5  -5  11    5.15    1.78
  -5  -5 -11    4.19    1.49
   5   5  11    3.41    0.78
   5   5  11    1.63    1.07
  -6  -5 -11    2.53    1.48
   6  -5  11   -0.13    1.13
   6   5  11    1.88    0.67
   6   5  11    1.35    1.12
   6   5  11    1.98    1.13
   6  -6 -11   23.17    3.04
  -6  -6  11   16.14    1.57
  -6   6  11   18.47    3.31
   5  -6 -11    2.32    1.40
  -5  -6  11    1.91    0.77
  -5   6  11    2.51    1.32
  -5   6  11    3.67    1.54
  -4  -6  11   14.59    1.91
  -4  -6  11   15.85    3.18
   4  -6 -11   11.41    2.41
  -4   6  11   13.59    2.53
  -4   6  11   17.62    3.07
   4   6 -11   14.30    1.49
  -3  -6  11    2.17    1.51
  -3  -6  11    3.04    1.08
  -3  -6  11    2.16    1.08
  -3   6  11    2.93    1.30
  -2  -6  11   16.67    2.33
   2  -6 -11   17.49    2.59
  -2  -6  11   22.27    3.60
  -2   6  11   17.85    2.36
  -2   6  11   19.55    2.63
  -1  -6  11   -0.14    0.61
   1  -6 -11    0.61    1.07
  -1  -6  11    1.26    1.10
  -1  -6  11    1.29    1.31
  -1   6  11    0.30    0.68
  -1   6  11    2.21    1.20
   1   6 -11    1.33    0.99
   0  -6  11   33.68    2.58
   0  -6 -11   28.97    5.25
   0  -6  11   33.08    4.01
   0  -6  11   36.09    3.56
   0   6  11   35.47    2.84
   0   6 -11   33.53    3.17
   0   6  11   32.41    3.21
   1  -6  11    7.50    1.29
  -1  -6 -11    6.76    1.51
   1  -6  11    8.19    2.11
   1  -6  11    7.31    1.92
  -1   6 -11    7.55    1.78
   1   6  11    8.00    1.69
   1   6  11    8.85    1.52
  -2  -6 -11    6.39    1.63
   2  -6  11   11.86    1.27
   2  -6  11    8.36    2.23
   2   6  11   10.81    1.30
   2   6  11   10.73    1.34
   2   6  11    7.61    1.76
   3  -6  11    1.07    0.45
   3  -6  11    0.65    1.22
  -3  -6 -11    1.23    1.24
   3   6  11    0.39    0.46
   3   6  11    1.14    1.14
   3   6  11    0.43    0.43
  -4  -6 -11   10.63    2.03
   4  -6  11   14.23    2.84
   4   6  11    8.23    1.77
   5  -6  11    1.05    1.40
  -5  -6 -11    2.46    1.37
   5   6  11    2.70    1.19
   5  -7 -11   18.92    3.29
  -5  -7  11   13.70    1.76
  -5   7  11   13.23    2.49
  -5   7  11   17.25    3.15
   4  -7 -11    1.34    1.12
  -4  -7  11    0.38    1.67
  -4  -7  11    0.37    0.82
   4   7 -11    0.09    0.57
  -4   7  11    0.58    0.97
  -4   7  11    1.67    1.24
  -3  -7  11    9.40    2.60
  -3  -7  11    7.16    2.13
   3  -7 -11   14.14    2.80
   3   7 -11    9.39    1.59
  -3   7  11    7.90    1.98
  -3   7  11    8.25    2.07
  -2  -7  11    4.89    1.64
  -2  -7  11    3.18    1.74
  -2  -7  11    5.28    1.38
  -2   7  11    5.07    1.53
   2   7 -11    8.80    1.70
  -2   7  11    5.20    1.65
  -1  -7  11   25.17    2.57
  -1  -7  11   27.40    3.21
  -1  -7  11   27.89    4.34
  -1   7  11   24.49    3.07
  -1   7  11   25.70    2.64
   0  -7 -11    0.36    0.99
   0  -7  11    1.12    1.21
   0  -7  11    1.17    0.78
   0   7  11    0.56    0.77
   0   7  11    0.91    0.92
  -1  -7 -11   11.96    2.65
   1  -7  11   16.62    1.71
   1  -7  11   19.00    3.20
   1   7  11   11.27    1.47
   1   7  11    9.23    1.94
   2  -7  11    0.87    0.52
  -2  -7 -11    3.54    1.49
   2  -7  11    0.01    0.93
   2   7  11    0.89    0.95
  -3  -7 -11    9.33    2.31
   3  -7  11   13.08    2.74
   3   7  11    8.40    1.88
  -4  -7 -11    4.02    1.81
   4  -7  11    2.39    1.58
   4   7  11    3.11    1.24
  -3  -8  11    2.94    1.26
   3  -8 -11   -1.02    1.08
  -3   8  11    1.73    1.33
  -3   8  11    1.11    1.38
   2  -8 -11   16.86    2.91
  -2  -8  11   15.61    2.58
  -2   8  11   17.64    3.05
  -2   8  11   15.59    2.55
  -1  -8  11    0.88    1.22
  -1   8  11    2.30    1.39
  -1   8  11    1.22    0.94
   0  -8  11    8.17    2.02
   0  -8  11    4.85    1.30
   0   8  11    7.01    2.17
   1  -8  11    0.48    1.21
   1   8  11    0.44    1.11
  -2  -8 -11   17.92    2.89
   2  -8  11   17.55    3.14
   2   8  11   14.43    2.58
   3  -8  11    2.15    1.59
  -3  -8 -11    0.11    1.18
   3   8  11    2.32    1.41
  -8   0  12   -0.95    1.12
   8   0 -12    1.98    0.72
  -8   0  12    1.44    0.99
  -7   0  12    0.61    0.72
   7   0 -12   -0.70    0.50
  -7   0  12   -0.55    0.92
  -6   0  12   17.10    2.14
  -6   0  12   16.15    4.89
   5   0 -12    1.44    0.69
  -5   0  12    0.74    0.66
  -4   0  12    4.73    1.26
   4   0 -12    4.72    1.21
   3   0 -12   -0.63    0.42
  -3   0  12    0.10    0.56
  -2   0  12    6.98    1.51
   2   0 -12    9.02    1.64
  -1   0  12    1.12    0.77
   1   0 -12    0.53    0.57
   0   0  12   29.63    2.73
   0   0 -12   27.39    2.59
   1   0  12    0.60    0.74
  -1   0 -12    0.17    0.71
   1   0  12    0.86    0.79
   2   0  12    0.68    0.88
  -2   0 -12    0.54    0.62
   2   0  12    1.34    0.91
  -3   0 -12   -0.46    0.57
   3   0  12    0.36    0.80
   3   0  12    0.46    0.73
   4   0  12    5.45    1.56
  -4   0 -12    7.49    1.84
   4   0  12    5.76    1.57
   5   0  12   -0.14    0.69
  -5   0 -12    0.42    0.83
   5   0  12   -0.10    0.81
  -6   0 -12    0.89    1.03
   6   0  12    2.60    1.63
   6   0  12    3.23    1.45
  -7   0 -12   -0.98    1.17
   7   0  12    0.64    0.69
   7   0  12    0.92    1.14
  -8  -1  12   -0.06    0.75
  -8  -1  12    0.05    1.19
   8  -1 -12   -0.50    0.73
  -8   1  12   -1.71    0.92
  -8   1  12   -0.04    0.80
  -7  -1  12    6.75    2.26
   7  -1 -12    7.33    1.43
   7  -1 -12    8.43    1.54
  -7  -1  12    8.79    1.56
   7   1 -12   10.22    1.13
  -7   1  12   11.69    2.11
   7   1 -12   10.37    1.29
  -7   1  12    7.52    2.37
  -6  -1  12   -1.07    0.48
   6  -1 -12    0.89    0.74
   6   1 -12    1.13    0.66
  -6   1  12    0.25    0.92
  -6   1  12    0.51    0.84
  -5  -1  12    9.43    1.68
  -5   1  12    9.68    1.86
   5   1 -12   10.05    1.44
  -4  -1  12    7.50    1.48
   4   1 -12    6.57    1.32
  -4   1  12    6.50    1.50
  -3  -1  12   17.97    2.05
   3  -1 -12   19.19    2.15
  -3   1  12   18.13    2.16
   3   1 -12   14.03    1.77
   2  -1 -12    5.91    1.37
  -2  -1  12    9.31    1.71
   2   1 -12    7.78    1.51
  -2   1  12    7.26    1.53
  -1  -1  12    3.51    1.22
   1   1 -12    2.33    0.84
  -1   1  12    2.80    1.03
   0  -1 -12    6.22    1.52
   0  -1  12    5.38    1.37
   0   1  12    2.05    0.98
   1  -1  12   11.09    2.24
  -1  -1 -12    4.98    1.19
   1  -1  12    4.49    1.16
   1   1  12    6.64    1.55
   1   1  12    6.39    1.54
  -1   1 -12    5.66    1.46
  -2  -1 -12    0.92    0.78
   2  -1  12    0.92    0.91
   2  -1  12    0.01    0.73
   2   1  12    0.12    0.66
  -2   1 -12    0.85    0.78
   2   1  12    0.87    0.70
  -3  -1 -12    8.55    1.60
   3  -1  12    8.51    1.99
   3  -1  12    7.60    1.84
  -3   1 -12    8.88    1.86
   3   1  12    9.28    1.79
   3   1  12   11.33    2.21
  -4  -1 -12    3.18    1.26
   4  -1  12    0.31    0.74
  -4   1 -12    2.47    1.19
   4   1  12    2.36    1.04
   4   1  12    2.83    1.23
   5  -1  12    0.98    0.90
  -5  -1 -12    2.56    1.16
  -5   1 -12    1.88    1.13
   5   1  12    1.23    1.08
   5   1  12    2.07    1.10
   6  -1  12    1.44    1.09
   6  -1  12    4.13    1.87
  -6  -1 -12    2.26    1.42
   6   1  12    0.35    1.26
   6   1  12    1.99    1.21
  -6   1 -12    3.15    1.40
  -7  -1 -12    4.35    2.31
   7  -1  12    2.51    0.78
   7  -1  12    3.19    1.31
   7   1  12    2.47    1.49
  -7   1 -12    7.63    2.30
   7   1  12    1.89    1.39
   7   1  12    2.55    1.13
  -8  -2  12    8.58    1.42
   8  -2 -12    8.46    1.69
  -8  -2  12   11.22    3.19
  -8   2  12    8.55    1.87
  -8   2  12   11.91    3.05
   7  -2 -12    1.88    1.12
  -7  -2  12    1.42    1.21
  -7  -2  12    1.72    0.84
  -7   2  12    1.54    1.11
  -7   2  12    1.84    1.37
   6  -2 -12    1.58    1.06
  -6  -2  12    2.70    0.99
   6  -2 -12    3.73    1.14
  -6   2  12    1.83    1.21
  -6   2  12    3.60    1.75
   6   2 -12    1.60    0.61
   5  -2 -12    0.58    0.61
  -5  -2  12    0.64    0.67
  -5   2  12    0.04    0.66
  -5   2  12    0.64    1.00
   5   2 -12   -0.61    0.46
  -4  -2  12   19.93    2.10
   4   2 -12   15.43    1.76
  -4   2  12   11.05    1.91
  -3  -2  12    1.24    0.76
  -3   2  12    1.32    0.80
   3   2 -12    1.54    0.73
  -2  -2  12   18.08    2.10
   2   2 -12   17.33    1.98
  -2   2  12   17.49    2.15
  -1  -2  12    3.44    1.18
   1   2 -12    2.91    1.20
  -1   2  12    2.40    0.89
   0  -2  12    2.29    0.86
   0  -2  12    2.47    1.03
   0  -2 -12    2.13    0.90
   0   2  12    3.40    1.15
   1  -2  12   -0.15    0.89
  -1  -2 -12    1.92    0.78
   1  -2  12    1.24    0.83
   1   2  12    1.52    1.00
   2  -2  12   18.14    2.58
   2  -2  12   19.84    2.47
  -2  -2 -12   20.05    2.50
   2   2  12   19.43    2.38
   2   2  12   14.58    2.13
  -2   2 -12   18.26    2.34
   3  -2  12    0.32    0.69
   3  -2  12    3.94    1.46
  -3  -2 -12    1.66    0.85
   3   2  12    1.82    1.15
   3   2  12    2.77    1.08
  -3   2 -12    2.78    1.07
  -4  -2 -12    2.20    1.00
   4  -2  12    2.52    1.42
   4   2  12    0.32    0.78
  -4   2 -12   -0.08    0.95
   4   2  12    2.54    1.05
  -5  -2 -12    1.51    1.05
   5  -2  12    0.17    1.01
   5  -2  12   -0.43    0.70
   5   2  12    0.31    0.82
  -5   2 -12   -1.01    0.87
   5   2  12    1.03    0.98
   6  -2  12    2.92    1.08
  -6  -2 -12    2.58    1.60
   6  -2  12    2.50    1.35
   6   2  12    2.58    1.16
   6   2  12    3.37    1.45
  -6   2 -12    4.88    1.94
   7  -2  12    0.17    0.47
   7  -2  12   -0.16    0.90
  -7  -2 -12    3.47    1.42
   7   2  12    0.11    0.98
   7   2  12    0.07    0.78
  -7  -3  12    7.34    1.22
  -7  -3  12    4.97    1.87
   7  -3 -12    6.72    1.60
  -7   3  12    4.30    1.49
  -7   3  12    7.03    2.18
  -6  -3  12   -0.26    0.59
   6  -3 -12    1.27    1.01
   6   3 -12    0.93    0.43
  -6   3  12    0.24    0.93
  -6   3  12    0.34    1.10
   5  -3 -12   15.44    2.20
  -5  -3  12   16.69    1.93
  -5   3  12   17.04    3.01
  -5   3  12   16.10    2.52
   5   3 -12   18.92    1.63
   4  -3 -12   -0.31    0.49
  -4  -3  12   -0.40    0.92
  -4  -3  12    1.11    0.81
  -4   3  12    1.36    0.83
  -4   3  12    2.16    1.28
   4   3 -12    0.99    0.69
  -3  -3  12    2.04    0.91
  -3   3  12    2.43    1.09
   3   3 -12    2.50    0.90
  -2  -3  12    1.45    0.80
   2   3 -12    1.06    0.78
  -2   3  12   -0.25    0.48
  -1  -3  12   26.83    2.67
   1  -3 -12   28.93    2.79
   1   3 -12   27.45    2.58
  -1   3  12   26.17    2.73
   0  -3  12   -0.04    0.75
   0  -3 -12    0.56    0.74
   0   3  12    1.23    0.79
   1  -3  12    4.22    1.32
  -1  -3 -12    6.01    1.58
   1   3  12    7.90    1.83
   2  -3  12    0.39    0.81
  -2  -3 -12    0.68    0.80
   2   3  12   -0.39    0.57
   2   3  12   -0.81    0.45
  -2   3 -12    0.03    0.54
  -3  -3 -12    1.41    0.91
   3  -3  12    0.27    0.81
   3   3  12    0.82    0.79
  -3   3 -12    1.38    1.04
   3   3  12    0.49    0.74
   4  -3  12    0.17    0.78
  -4  -3 -12   -0.39    0.90
   4  -3  12    1.04    1.12
   4   3  12    0.89    1.00
   4   3  12    0.46    0.98
  -4   3 -12    1.07    0.95
   5  -3  12   10.61    2.23
  -5  -3 -12    9.53    2.08
   5   3  12   13.55    2.01
  -5   3 -12    8.38    2.16
   5   3  12   14.31    2.59
   6  -3  12    1.44    1.21
  -6  -3 -12   -0.73    0.92
   6   3  12   -0.68    0.78
   6   3  12    1.16    1.01
  -7  -3 -12   -0.27    1.40
   7  -3  12    1.16    1.35
   7   3  12    0.72    1.23
   7   3  12    0.73    1.04
   7   3  12   -0.46    0.87
  -7  -4  12    0.32    0.57
   7  -4 -12    0.53    0.95
  -7   4  12    1.03    1.32
  -7   4  12    2.13    1.22
   6  -4 -12    6.56    1.74
  -6  -4  12   10.06    1.50
  -6   4  12   10.01    2.19
  -6   4  12    9.75    2.29
  -5  -4  12    2.75    0.92
   5  -4 -12    1.06    1.00
  -5   4  12    1.22    0.98
   5   4 -12    3.96    0.84
  -5   4  12    1.54    1.55
  -4  -4  12   11.00    1.61
  -4  -4  12   10.47    1.92
  -4   4  12   10.33    2.14
  -4   4  12    7.97    1.72
   4   4 -12   11.83    1.50
  -3  -4  12   -0.44    0.45
  -3   4  12   -0.23    0.67
   3   4 -12    0.49    0.68
  -3   4  12   -0.02    0.59
   2  -4 -12   13.28    2.30
  -2  -4  12   13.59    2.19
  -2  -4  12   12.14    1.75
  -2   4  12   10.84    2.10
  -2   4  12   16.08    2.29
   2   4 -12    8.05    1.63
  -1  -4  12    0.19    0.54
   1  -4 -12    0.23    0.64
  -1  -4  12   -0.46    0.57
  -1  -4  12   -0.72    0.83
  -1   4  12    0.93    0.94
   1   4 -12   -0.17    0.41
   0  -4 -12   14.16    2.06
   0  -4  12   11.19    1.91
   0   4  12    9.55    1.78
  -1  -4 -12    5.85    1.41
   1  -4  12    7.26    1.70
   1   4  12    5.81    1.57
  -2  -4 -12    7.91    1.74
   2  -4  12    9.49    2.03
   2   4  12    8.97    2.08
   2   4  12    9.91    1.80
   3  -4  12    1.78    1.17
  -3  -4 -12    1.23    1.05
  -3   4 -12    3.34    1.60
   3   4  12    1.79    0.94
   3   4  12    3.84    1.22
  -4  -4 -12   11.65    2.39
   4  -4  12    8.52    2.14
   4   4  12   10.32    2.18
   4   4  12    9.55    1.86
   5  -4  12    0.43    1.08
  -5  -4 -12    0.45    0.89
   5   4  12    1.35    1.04
   5   4  12   -0.73    0.69
  -6  -4 -12    3.42    1.55
   6  -4  12    5.45    1.78
   6   4  12    3.14    1.36
   6   4  12    2.58    1.09
   6   4  12    0.80    0.88
  -6  -5  12    0.98    0.68
   6  -5 -12    0.54    1.07
  -6   5  12    0.05    0.81
  -6   5  12    0.85    1.09
   5  -5 -12    6.63    1.89
  -5  -5  12    3.07    1.03
  -5   5  12    1.99    1.29
  -5   5  12    4.56    1.75
   5   5 -12    4.84    0.78
  -4  -5  12    0.19    0.66
  -4   5  12    1.00    0.91
   4   5 -12    1.75    0.72
  -4   5  12    0.97    1.07
  -3  -5  12   24.95    2.63
  -3  -5  12   24.77    2.59
  -3   5  12   27.40    3.11
  -3   5  12   31.59    3.34
  -2  -5  12   -0.82    0.41
  -2  -5  12    1.01    1.08
  -2  -5  12    0.12    0.72
   2  -5 -12   -0.96    0.82
  -2   5  12    2.30    1.08
  -2   5  12    0.48    0.88
   1  -5 -12    4.43    1.32
  -1  -5  12    5.27    1.71
  -1  -5  12    4.82    1.33
  -1  -5  12    5.49    1.53
   1   5 -12    5.93    2.36
  -1   5  12    4.93    1.41
  -1   5  12    4.68    1.30
   0  -5 -12    0.35    1.15
   0  -5  12    0.51    0.63
   0  -5  12    2.24    1.27
   0  -5  12    1.04    0.92
   0   5  12    0.50    0.88
   0   5 -12    1.64    0.89
   0   5  12    0.50    0.76
   1  -5  12   17.86    2.57
  -1  -5 -12   16.82    2.45
   1  -5  12   16.92    1.70
   1  -5  12   13.34    2.79
   1   5  12   15.21    2.63
   2  -5  12    0.59    1.09
  -2  -5 -12    0.99    0.94
   2  -5  12    1.45    0.66
   2  -5  12    1.93    1.79
   2   5  12    0.72    0.85
   2   5  12    2.09    0.90
   3  -5  12   12.87    1.21
  -3  -5 -12   10.58    2.11
   3  -5  12   10.73    2.43
   3   5  12    9.22    1.58
   3   5  12    6.20    1.56
  -4  -5 -12    1.79    1.39
   4  -5  12    1.57    1.33
   4   5  12    1.17    0.74
   4   5  12    1.49    1.03
   5  -5  12    1.26    1.35
  -5  -5 -12   -0.18    1.03
   5   5  12    1.22    0.98
   5   5  12    3.01    0.92
  -6  -5 -12   -0.02    1.37
   6  -5  12    0.90    1.28
   6   5  12   -1.40    0.57
   6   5  12    0.07    0.71
   6   5  12    0.93    1.12
   6  -6 -12   10.57    2.43
  -6  -6  12   12.57    1.53
  -6   6  12   12.56    2.79
  -6   6  12    6.91    2.18
   5  -6 -12    2.27    1.33
  -5  -6  12    0.57    0.77
  -5   6  12    1.77    1.31
  -5   6  12    1.55    1.09
   4  -6 -12    8.95    2.26
  -4  -6  12    7.39    1.58
  -4   6  12    8.83    2.06
  -4   6  12    6.68    1.85
  -3  -6  12    2.44    1.00
  -3  -6  12   -1.73    1.40
  -3  -6  12    0.10    0.81
   3   6 -12    0.97    0.80
  -3   6  12    1.57    1.11
  -3   6  12    1.13    1.05
  -2  -6  12    8.92    2.18
  -2  -6  12    7.93    2.28
   2   6 -12    8.58    1.73
  -2   6  12    9.79    2.07
  -1  -6  12   -0.19    1.21
  -1  -6  12    2.82    2.11
   1  -6 -12    2.08    1.35
  -1  -6  12    1.70    0.96
  -1   6  12    0.68    0.83
  -1   6  12    0.75    0.91
   1   6 -12    2.17    1.27
   0  -6  12   15.74    1.84
   0  -6 -12   13.99    2.48
   0  -6  12   14.96    2.57
   0   6  12   17.63    2.94
   0   6  12   17.67    2.14
   1  -6  12    4.45    1.74
   1  -6  12    1.63    0.72
  -1  -6 -12    2.18    1.17
   1   6  12    2.90    1.00
   1   6  12    2.05    1.16
  -2  -6 -12    1.65    1.11
   2  -6  12    5.49    1.03
   2  -6  12    4.99    1.79
   2   6  12    5.51    1.18
   2   6  12    6.02    1.14
   2   6  12    4.75    1.34
   3  -6  12    2.85    1.47
   3  -6  12    2.43    0.62
   3   6  12    1.35    1.16
   3   6  12    1.93    0.73
   3   6  12    1.78    0.63
   4  -6  12   10.42    2.42
  -4  -6 -12    4.48    1.72
   4   6  12    6.77    1.75
   5  -6  12    1.58    1.38
  -5  -6 -12   -3.13    1.24
   5   6  12    0.62    0.91
  -4  -7  12    0.56    0.90
   4  -7 -12    2.16    1.29
   4   7 -12    1.44    0.98
  -4   7  12    0.78    1.08
  -4   7  12    1.47    1.28
   3  -7 -12    5.01    1.76
  -3  -7  12    3.24    1.34
  -3   7  12    5.72    1.75
  -3   7  12    1.30    1.29
  -2  -7  12    1.24    0.99
  -2  -7  12    4.38    1.38
  -2   7  12    3.46    1.59
  -2   7  12    6.13    1.73
  -1  -7  12   17.18    2.95
  -1   7  12   14.30    2.83
  -1   7  12   18.82    2.40
   0  -7  12    0.92    0.82
   0  -7  12    3.16    1.40
   0   7  12   -0.08    1.02
   0   7  12   -0.03    0.78
  -1  -7 -12    5.11    1.94
   1  -7  12    5.60    1.21
   1  -7  12    7.68    2.21
   1   7  12    7.25    1.39
   1   7  12    9.20    2.36
   1   7  12    7.06    1.34
   2  -7  12    1.92    0.78
   2  -7  12    2.73    1.65
  -2  -7 -12    1.71    1.25
   2   7  12    2.33    0.67
   2   7  12    1.75    1.19
   3  -7  12    6.78    2.14
  -3  -7 -12    8.90    2.31
   3   7  12    6.79    1.93
   4  -7  12    1.15    1.37
  -4  -7 -12   -1.15    1.42
   4   7  12    2.24    1.41
  -2  -8  12    8.51    2.13
   2  -8 -12   12.08    2.66
  -2   8  12    7.12    2.32
  -2   8  12   15.34    2.53
  -1  -8  12    3.33    1.43
  -1  -8  12    4.41    1.38
  -1   8  12    2.52    1.19
  -1   8  12    1.82    1.54
   0  -8  12    2.70    1.68
   0  -8  12    4.06    1.28
   0   8  12    3.19    1.10
   0   8  12    4.64    1.62
   1  -8  12    2.03    1.03
   1  -8  12    0.60    1.10
   1   8  12    1.93    0.74
   1   8  12    1.56    0.69
   1   8  12   -0.08    1.08
   2   8  12    9.89    2.26
  -8   0  13    2.43    1.13
   8   0 -13    3.64    1.00
  -8   0  13    0.47    1.33
  -7   0  13    1.18    0.91
   7   0 -13    2.15    0.94
  -7   0  13    0.15    1.19
   7   0 -13    0.95    0.67
  -6   0  13   25.28    3.75
   6   0 -13   22.72    2.30
  -6   0  13   25.94    2.68
  -5   0  13    1.04    0.82
  -4   0  13   10.85    2.04
  -3   0  13    0.92    0.77
  -2   0  13   15.20    2.07
   2   0 -13    8.75    1.63
  -1   0  13    0.52    0.73
   1   0  13    2.07    1.21
  -1   0 -13    1.24    0.74
   1   0  13    1.97    0.97
   2   0  13    1.31    0.90
   2   0  13    0.14    0.83
  -2   0 -13    0.23    0.61
  -3   0 -13    3.03    1.35
   3   0  13    2.19    1.04
   3   0  13    2.93    1.32
  -4   0 -13   13.49    3.01
   4   0  13   11.58    2.16
   5   0  13    0.60    0.92
   5   0  13    0.04    1.34
  -5   0 -13    0.94    0.99
  -6   0 -13    5.87    1.68
   6   0  13    3.59    2.11
   6   0  13    9.47    2.30
   7   0  13    2.43    1.40
   7   0  13    0.29    0.73
  -8  -1  13   -0.32    0.78
  -8   1  13    0.28    0.85
   7  -1 -13    6.43    1.45
  -7  -1  13    6.86    1.86
  -7  -1  13    7.78    2.21
  -7   1  13   10.59    2.89
  -7   1  13    7.19    1.78
  -6  -1  13    1.09    0.81
   6  -1 -13    0.14    0.67
  -6   1  13   -0.07    0.90
  -6   1  13    0.57    0.78
   5  -1 -13    9.03    1.71
  -5  -1  13    5.75    1.47
  -5   1  13    8.47    1.93
  -4  -1  13    7.24    1.52
  -4   1  13    2.77    1.10
  -3  -1  13   15.51    2.08
  -3   1  13   14.34    2.07
  -2  -1  13    4.11    1.37
   2   1 -13    3.83    1.20
  -2   1  13    6.28    1.55
  -1  -1  13    7.41    1.61
  -1   1  13    9.62    2.12
   0  -1  13    3.12    1.32
   0  -1  13    2.89    1.06
   0  -1 -13    4.70    1.31
   0   1  13    4.20    1.29
   1  -1  13   12.63    2.35
  -1  -1 -13   13.98    2.32
   1  -1  13   12.96    2.25
   1   1  13   13.78    2.37
   1   1  13   15.98    2.63
  -2  -1 -13    0.27    0.76
   2  -1  13    0.97    1.01
   2  -1  13    1.96    1.10
   2   1  13    1.24    0.94
  -2   1 -13    1.03    0.82
   2   1  13    1.24    1.01
  -3  -1 -13   13.10    2.39
   3  -1  13   13.80    2.51
   3   1  13   15.06    2.62
   3   1  13   19.03    2.55
  -3   1 -13   13.00    3.01
  -4  -1 -13    1.90    0.96
   4  -1  13    0.37    0.76
  -4   1 -13    0.97    1.17
   4   1  13    2.19    1.24
   4   1  13    1.23    1.18
   5  -1  13    8.63    2.26
   5  -1  13    1.74    1.09
   5   1  13    2.64    1.42
   5   1  13    0.17    0.96
  -5   1 -13    1.48    1.24
   6  -1  13    3.57    1.32
  -6  -1 -13    0.72    1.13
  -6   1 -13    2.59    1.48
   6   1  13    1.88    1.36
   6   1  13    1.48    1.53
   7  -1  13    4.36    1.89
  -7  -1 -13    2.68    1.72
   7  -1  13    5.62    1.23
   7   1  13    4.80    1.34
   7   1  13    2.44    1.59
  -7  -2  13    2.55    1.82
  -7  -2  13    0.66    0.75
   7  -2 -13    0.88    0.91
   7   2 -13    0.33    0.47
  -7   2  13   -0.55    1.27
  -7   2  13    0.97    1.09
  -6  -2  13    5.51    1.40
   6  -2 -13    6.66    1.65
   6   2 -13    6.33    1.12
  -6   2  13    4.06    1.45
  -6   2  13    6.68    2.23
   5  -2 -13    1.77    1.12
  -5  -2  13    1.43    0.86
   5   2 -13    2.98    0.97
  -5   2  13    3.36    1.80
  -5   2  13    1.79    1.69
  -4  -2  13   19.35    2.23
   4  -2 -13   22.47    2.52
  -4   2  13   23.15    2.65
  -3  -2  13    0.54    0.73
   3   2 -13   -0.29    0.49
  -3   2  13    0.07    0.58
  -2  -2  13   15.32    2.10
  -2   2  13   17.08    2.26
  -1  -2  13    5.46    1.53
  -1   2  13    3.01    1.06
   0  -2  13    6.40    1.58
   0  -2 -13    4.00    1.12
   0   2  13    6.52    1.66
  -1  -2 -13    2.11    0.99
   1  -2  13    2.80    1.21
   1   2  13    1.54    0.97
   1   2  13    0.84    0.94
  -2  -2 -13   20.96    2.59
   2  -2  13   24.16    2.88
   2   2  13   17.93    2.52
   2   2  13   19.10    2.51
  -2   2 -13   23.67    3.19
   3  -2  13    3.19    1.20
   3  -2  13    2.65    1.79
  -3  -2 -13    2.86    1.24
   3   2  13    4.86    1.64
   3   2  13    3.51    1.29
  -3   2 -13    2.66    1.39
   4  -2  13    2.89    1.33
   4  -2  13    3.36    1.31
  -4  -2 -13    4.55    1.35
  -4   2 -13    5.68    1.71
   4   2  13    5.23    1.65
   4   2  13    3.52    1.44
   5  -2  13    2.77    1.35
  -5  -2 -13    2.88    1.39
   5   2  13    3.46    1.53
   5   2  13    1.30    1.12
  -5   2 -13    1.65    1.77
  -6  -2 -13    2.13    1.39
   6  -2  13    5.35    1.93
   6   2  13    1.10    1.50
   6   2  13    5.53    1.64
  -7  -3  13    5.36    1.21
   7  -3 -13    7.18    1.83
  -7   3  13    7.64    1.88
  -7   3  13    7.39    2.36
   6  -3 -13    0.16    0.84
  -6  -3  13    1.27    0.71
  -6   3  13    0.24    0.88
  -6   3  13    0.92    1.30
   6   3 -13    1.41    0.64
  -5  -3  13   13.46    1.88
  -5   3  13   11.47    2.54
  -5   3  13   17.10    2.85
   5   3 -13   16.47    1.73
  -4  -3  13    1.01    0.87
  -4  -3  13    1.71    0.89
   4  -3 -13    0.96    1.28
  -4   3  13   -0.15    0.82
  -4   3  13    0.63    0.91
   4   3 -13    0.54    0.65
  -3  -3  13    2.60    1.03
  -3   3  13    6.08    1.67
  -2  -3  13    6.48    1.52
  -2   3  13    4.74    1.28
  -1  -3  13   24.76    2.63
   1  -3 -13   16.92    3.58
  -1   3  13   23.20    2.75
   0  -3 -13   -0.05    0.71
   0  -3  13    1.17    0.89
   0   3  13    0.98    0.74
   1  -3  13    9.62    2.02
  -1  -3 -13    8.58    1.94
   1   3  13    9.27    1.90
  -2  -3 -13    4.53    1.53
   2  -3  13    5.42    1.47
   2   3  13    5.83    1.56
  -2   3 -13    7.05    1.82
   2   3  13    5.27    1.45
   3  -3  13    3.38    1.34
   3  -3  13    5.69    1.62
  -3  -3 -13    4.82    1.58
   3   3  13    5.06    1.55
   3   3  13    4.42    1.41
  -3   3 -13    5.18    1.52
  -4  -3 -13    3.09    1.46
   4  -3  13    1.55    1.33
   4   3  13    1.89    1.04
   4   3  13    2.80    1.48
   5  -3  13    7.34    2.36
  -5  -3 -13    6.17    1.87
   5   3  13   13.67    2.32
   5   3  13   11.09    2.26
  -6  -3 -13    1.09    1.08
   6  -3  13   -0.36    1.17
   6   3  13    1.31    1.30
   6   3  13   -0.48    1.09
  -6  -4  13    7.28    1.46
   6  -4 -13    9.01    2.03
  -6   4  13    5.48    2.08
  -6   4  13    9.44    2.30
  -5  -4  13    1.72    0.94
   5   4 -13    2.41    0.86
  -5   4  13   -0.18    1.05
  -5   4  13    4.36    1.46
  -4  -4  13    9.47    1.80
  -4   4  13    9.19    2.13
  -4   4  13   11.63    2.56
  -3  -4  13    1.70    1.04
  -3  -4  13    2.17    1.18
  -3   4  13    2.59    1.21
  -3   4  13    0.80    0.85
  -2  -4  13   10.90    2.37
  -2  -4  13   14.46    2.08
   2  -4 -13   13.03    2.32
  -2   4  13    8.19    1.75
  -1  -4  13    2.27    0.90
   1  -4 -13    2.68    1.05
  -1  -4  13    2.38    1.29
  -1  -4  13    1.35    0.94
  -1   4  13    0.73    0.92
   1   4 -13    2.34    1.23
   0  -4 -13    4.80    1.31
   0  -4  13    6.25    1.62
   0  -4  13    5.43    1.69
   0   4 -13   12.40    2.12
   0   4  13    9.42    2.00
  -1  -4 -13   10.46    3.18
   1  -4  13    7.95    1.80
   1   4  13   10.84    2.26
  -2  -4 -13    4.43    1.86
   2  -4  13    5.10    1.67
   2   4  13    8.13    1.96
  -2   4 -13    8.08    2.56
   2   4  13    7.78    1.70
   3  -4  13    1.27    1.87
  -3  -4 -13    0.29    0.89
   3   4  13    1.88    1.07
   3   4  13    3.47    1.17
  -4  -4 -13    7.06    2.54
   4  -4  13    7.16    1.94
   4   4  13    6.66    1.82
   4   4  13    7.76    1.80
   5  -4  13    3.34    1.64
  -5  -4 -13    1.09    1.77
   5   4  13    1.39    1.14
   5   4  13    2.79    1.13
   6  -4  13    0.97    1.43
  -6  -4 -13    0.29    1.50
   6   4  13    3.28    1.28
   6   4  13    1.85    1.24
   6  -5 -13    1.79    1.20
  -6  -5  13    0.00    0.65
  -6   5  13    0.17    0.99
  -6   5  13    1.68    1.41
   5  -5 -13    4.27    1.63
  -5  -5  13    2.88    1.09
  -5   5  13    2.23    1.40
   5   5 -13    4.15    0.90
  -5   5  13    4.60    1.53
  -4  -5  13    1.06    0.87
  -4   5  13    1.27    1.73
  -4   5  13    1.44    1.14
  -3  -5  13   19.26    2.37
  -3  -5  13   12.75    2.31
  -3   5  13   20.55    2.83
   3   5 -13   19.69    2.16
  -3   5  13   22.43    2.94
  -2  -5  13    3.80    2.30
  -2  -5  13    3.53    1.34
  -2   5  13    3.59    1.32
   2   5 -13    1.81    0.95
   1  -5 -13    3.76    1.54
  -1  -5  13    4.24    1.19
  -1  -5  13    7.98    2.98
  -1  -5  13    3.80    1.63
  -1   5  13    6.64    1.88
  -1   5  13    5.75    1.53
   1   5 -13    8.61    1.81
   0  -5 -13    3.04    1.27
   0  -5  13    5.65    1.41
   0  -5  13    5.88    2.41
   0   5  13    3.49    1.37
   1  -5  13    8.37    2.00
   1  -5  13   11.72    1.54
  -1  -5 -13    9.82    1.92
   1   5  13   10.23    2.00
   2  -5  13    2.60    1.41
   2  -5  13    3.50    0.93
  -2  -5 -13    0.96    1.20
   2   5  13    1.47    0.98
   2   5  13    1.51    1.01
   3  -5  13    8.98    1.11
   3  -5  13    9.78    2.34
  -3  -5 -13    5.84    1.69
   3   5  13   10.81    2.29
  -4  -5 -13    1.80    1.52
   4  -5  13    2.50    1.64
   4   5  13    3.51    1.53
   4   5  13    3.18    1.10
  -5  -5 -13    3.50    1.59
   5  -5  13    3.05    1.75
   5   5  13    2.82    0.88
   5   5  13    1.60    1.12
   5  -6 -13    1.50    1.73
  -5  -6  13    1.19    0.87
  -5   6  13    2.17    1.32
   5   6 -13    1.26    0.60
  -5   6  13    0.94    1.24
   4  -6 -13    2.12    1.49
  -4  -6  13    3.54    1.19
  -4   6  13    2.68    1.52
   4   6 -13    5.14    1.28
  -4   6  13    2.41    1.50
  -3  -6  13    2.26    1.25
  -3   6  13    0.70    1.04
  -3   6  13    1.45    1.23
   3   6 -13    1.24    1.05
  -2  -6  13    4.08    1.38
  -2  -6  13    5.57    1.74
  -2   6  13    6.50    2.02
  -2   6  13    4.35    1.51
  -1  -6  13    7.37    1.95
  -1   6  13    3.51    1.42
  -1   6  13    4.27    1.46
   0  -6  13    9.62    1.60
   0  -6  13    7.45    2.06
   0   6  13   12.49    2.07
   0   6  13   10.34    2.41
   1  -6  13    2.41    0.91
  -1  -6 -13    3.16    1.52
   1  -6  13    3.37    1.54
   1   6  13    3.04    1.10
   1   6  13    3.52    1.36
   1   6  13    5.01    1.29
   2  -6  13    4.89    1.05
   2  -6  13    2.07    1.63
  -2  -6 -13    2.67    1.73
   2   6  13    2.35    0.95
   2   6  13    4.13    1.60
   2   6  13    6.31    1.34
   3  -6  13    6.43    2.19
   3  -6  13    5.25    0.92
  -3  -6 -13    6.49    2.03
   3   6  13    4.52    1.04
   3   6  13    2.64    0.88
   3   6  13    2.76    1.37
   4  -6  13    3.61    1.76
  -4  -6 -13    1.09    1.67
   4   6  13    4.67    1.63
   4   6  13    4.83    0.86
  -3  -7  13    3.48    1.26
   3  -7 -13    4.70    2.07
  -3   7  13    3.87    1.72
  -3   7  13    5.11    1.76
  -2  -7  13    3.16    1.38
  -2   7  13    4.03    1.52
  -1  -7  13   10.83    2.48
  -1  -7  13   10.42    2.04
  -1   7  13   10.69    2.03
  -1   7  13    9.65    2.32
   0  -7  13    2.19    0.98
   0  -7  13    1.74    1.20
   0   7  13    0.92    1.33
   0   7  13    0.89    0.85
   1  -7  13    4.09    1.13
   1  -7  13    4.63    1.74
   1   7  13    4.34    1.22
   1   7  13    3.02    1.92
   2  -7  13    1.73    1.53
   2   7  13    2.03    0.75
   2   7  13    2.82    0.87
   2   7  13    4.46    1.93
   3  -7  13    3.11    1.73
   3   7  13    4.76    1.88
  -7   0  14    2.30    1.20
   7   0 -14    2.65    1.09
  -7   0  14    0.96    1.27
  -6   0  14   19.53    2.49
  -6   0  14   20.70    3.88
   5   0 -14    3.32    1.17
  -5   0  14    4.72    2.13
  -4   0  14   12.54    2.18
   4   0 -14   12.45    2.04
   3   0 -14   12.32    2.31
  -3   0  14   11.23    2.09
  -2   0  14   13.24    2.18
  -1   0  14   15.34    2.23
   0   0  14   30.71    3.12
  -1   0 -14   20.82    2.54
   1   0  14   18.15    2.52
  -2   0 -14    7.50    1.64
   2   0  14    7.13    1.82
  -3   0 -14   10.09    2.03
   3   0  14   10.68    2.19
   4   0  14   22.13    3.30
   4   0  14   27.26    3.16
  -4   0 -14   22.09    3.18
   5   0  14    2.51    1.73
  -5   0 -14    5.99    1.78
   5   0  14    4.18    1.68
   6   0  14    8.62    2.32
   7  -1 -14    8.45    1.65
  -7  -1  14    3.37    2.08
  -7  -1  14    8.10    1.70
   7   1 -14    9.93    1.48
  -7   1  14    5.16    2.17
  -7   1  14    4.18    1.44
  -6  -1  14    3.95    1.27
  -6   1  14    4.51    1.46
  -6   1  14    3.25    1.76
   6   1 -14    4.63    1.15
  -5  -1  14   11.23    2.01
   5   1 -14    8.78    1.61
  -5   1  14    8.97    1.90
  -4  -1  14   10.51    1.90
   4  -1 -14    9.88    1.80
  -4   1  14   17.69    2.32
   4   1 -14   10.62    1.79
   3  -1 -14   21.46    2.59
  -3  -1  14   25.89    2.75
  -3   1  14   23.75    2.72
  -2  -1  14   20.16    2.45
  -2   1  14   16.31    2.28
  -1  -1  14   24.23    2.68
  -1   1  14   26.26    2.84
   0  -1  14   17.96    2.41
   0  -1 -14   18.75    2.29
   0   1  14   19.73    2.50
   1  -1  14   26.62    2.93
  -1  -1 -14   26.03    2.91
   1   1  14   24.03    2.84
  -1   1 -14   17.33    2.31
   1   1  14   25.71    3.12
  -2  -1 -14    9.83    1.85
   2  -1  14   10.43    2.12
   2   1  14   12.99    2.46
  -2   1 -14    9.51    1.85
   2   1  14   14.03    2.46
   3  -1  14   24.30    3.83
  -3  -1 -14   17.17    2.86
   3  -1  14   20.32    2.74
   3   1  14   18.60    2.66
  -3   1 -14   19.57    2.69
   3   1  14   19.92    2.81
  -4  -1 -14    9.48    1.86
   4  -1  14    5.63    1.82
   4  -1  14    5.32    2.09
  -4   1 -14   10.93    2.05
   4   1  14    7.59    2.07
   5  -1  14   13.64    2.81
  -5  -1 -14    6.20    2.09
   5   1  14    6.90    1.98
   5   1  14    6.96    1.92
   6  -1  14    3.18    1.89
   6   1  14    2.19    1.41
  -7  -2  14    2.14    0.97
  -7  -2  14    1.48    1.52
  -7   2  14    0.52    1.12
   7   2 -14    1.18    0.65
  -7   2  14    1.19    1.58
  -6  -2  14    3.90    1.62
  -6   2  14    4.70    1.59
  -6   2  14    4.39    1.75
  -5  -2  14    4.49    1.38
   5   2 -14    6.22    1.34
  -5   2  14    6.01    1.74
  -5   2  14    5.64    1.87
  -4  -2  14   17.32    2.32
   4   2 -14   17.18    2.83
  -4   2  14   19.43    2.76
   3  -2 -14    7.47    1.61
  -3  -2  14    9.01    1.89
  -3   2  14    5.96    1.65
   3   2 -14    7.22    2.74
  -2  -2  14   18.70    2.41
  -2   2  14   19.32    2.55
   2   2 -14   15.36    3.98
  -1  -2  14   16.77    2.30
  -1   2  14   15.53    2.73
   1   2 -14   12.27    2.94
   0  -2 -14   10.35    1.90
   0  -2  14   12.37    2.34
   0   2  14   13.47    2.38
   1  -2  14   15.32    2.98
   1  -2  14   10.45    2.14
  -1  -2 -14   16.44    2.73
   1   2  14   11.89    2.16
   1   2  14   14.47    2.62
   2  -2  14   25.11    3.02
   2  -2  14   24.62    3.46
  -2  -2 -14   21.32    2.76
   2   2  14   29.36    3.19
   2   2  14   28.47    3.09
  -2   2 -14   27.19    2.97
  -3  -2 -14    6.75    1.64
   3  -2  14   15.66    2.85
   3  -2  14   11.17    2.83
   3   2  14   14.08    2.67
   3   2  14    7.06    2.01
  -3   2 -14    7.91    1.93
  -4  -2 -14    6.46    1.77
   4  -2  14    5.89    1.74
   4   2  14    9.57    2.14
   4   2  14    9.56    2.28
  -5  -2 -14    2.62    1.30
   5  -2  14    4.53    1.81
   5   2  14    6.67    1.82
  -6  -2 -14   12.21    3.71
   6  -2  14    8.30    2.48
   6   2  14    9.11    2.18
   6   2  14    7.96    2.41
  -6  -3  14    2.72    1.83
   6  -3 -14    3.41    1.52
  -6   3  14    2.91    1.90
  -6   3  14    2.46    1.29
   6   3 -14    3.98    0.90
  -5  -3  14   14.84    2.08
  -5   3  14   16.87    2.78
  -5   3  14   15.66    3.11
  -4  -3  14    4.20    1.39
   4   3 -14    5.23    1.28
  -4   3  14    3.25    1.20
  -4   3  14    3.23    1.71
  -3  -3  14    5.46    1.56
   3   3 -14    7.50    1.66
  -3   3  14    4.35    1.83
  -2  -3  14    8.12    1.78
   2  -3 -14    7.41    1.79
  -2   3  14   11.20    2.23
   2   3 -14   11.98    2.14
  -1  -3  14   25.38    2.84
   1  -3 -14   24.95    2.91
   1   3 -14   26.77    2.86
  -1   3  14   28.62    3.16
   0  -3 -14    8.86    2.20
   0  -3  14   12.54    2.36
   0   3  14    8.26    1.95
   1  -3  14   17.92    3.01
  -1  -3 -14   16.36    2.70
   1   3  14   17.63    2.58
   1   3  14   18.88    2.45
  -2  -3 -14    8.45    1.81
   2  -3  14    6.36    1.76
   2   3  14    9.65    2.07
   2   3  14    8.03    1.86
  -3  -3 -14    8.83    2.21
   3  -3  14    6.50    1.81
   3   3  14   10.72    2.20
   3   3  14    8.06    1.85
   4  -3  14    4.21    1.46
  -4  -3 -14    3.26    1.64
   4   3  14    3.82    1.45
   4   3  14    4.77    1.52
   5  -3  14   10.55    2.60
  -5  -3 -14   14.23    2.72
   5   3  14   11.46    2.35
   5   3  14   11.50    2.35
  -6  -4  14    6.59    1.50
   6  -4 -14    7.06    2.02
  -6   4  14    8.16    2.61
  -6   4  14    4.88    1.63
  -5  -4  14    2.77    1.33
  -5   4  14    1.55    1.17
  -5   4  14    3.15    1.61
  -4   4  14    6.57    1.90
   4   4 -14    9.05    1.65
  -4   4  14    8.81    2.19
  -3  -4  14    8.60    2.50
  -3   4  14    5.24    1.74
  -3   4  14    4.24    1.50
   3   4 -14    5.47    1.42
  -2  -4  14   15.58    3.54
  -2  -4  14    9.05    1.67
  -2   4  14    7.07    1.77
   2   4 -14   11.60    2.12
  -1   4  14    5.17    1.66
   1   4 -14    6.58    1.95
   0  -4  14   12.72    2.65
   0  -4 -14    8.52    1.86
  -1  -4 -14   10.09    2.19
   1  -4  14   14.28    2.84
   1   4  14   11.94    2.47
   1   4  14   11.29    2.09
  -2  -4 -14   12.75    2.44
   2  -4  14   10.12    2.36
   2   4  14   11.19    2.13
   2   4  14   13.26    2.54
  -3  -4 -14    2.92    1.57
   3  -4  14    4.62    1.81
   3   4  14    5.47    1.44
   3   4  14    9.07    2.17
   4  -4  14   10.08    2.29
  -4  -4 -14    9.45    2.33
   4   4  14   10.24    1.82
   4   4  14    9.38    2.27
  -5  -4 -14    1.26    1.70
   5  -4  14    4.27    1.93
   5   4  14    4.09    1.49
   5   4  14    1.56    1.17
   5  -5 -14    2.31    1.41
  -5  -5  14    3.44    1.25
  -5   5  14    4.95    1.84
  -5   5  14    3.86    1.54
  -4  -5  14    1.71    1.08
  -4   5  14    3.05    1.48
   4   5 -14    3.88    1.17
  -4   5  14    0.27    0.99
  -3  -5  14   17.17    2.36
  -3   5  14   16.38    2.81
  -3   5  14   13.84    2.84
  -2  -5  14    2.38    1.11
  -2  -5  14    2.11    1.13
  -2   5  14    3.66    1.32
  -2   5  14    1.14    1.15
  -1  -5  14    1.68    1.27
  -1   5  14    4.25    1.48
  -1   5  14    2.74    1.37
   0  -5  14    5.91    1.46
   0  -5  14    3.49    1.64
   0   5  14    1.25    1.59
   1  -5  14    7.34    1.95
   1  -5  14    6.57    1.28
   1   5  14    9.01    2.21
   1   5  14    6.41    1.64
   2  -5  14    4.27    1.01
   2  -5  14    2.37    1.36
   2   5  14    3.70    1.24
   2   5  14    3.55    1.73
   3  -5  14    8.09    2.24
   3  -5  14    7.81    1.28
  -3  -5 -14    5.76    2.48
   3   5  14    5.84    1.71
   3   5  14    9.75    1.79
   4  -5  14    4.78    0.83
   4  -5  14    4.59    1.94
   4   5  14    4.28    1.23
   4   5  14    4.79    1.83
  -4  -6  14    2.99    1.24
  -4   6  14    1.36    1.31
  -4   6  14    6.11    1.94
  -3  -6  14    0.71    0.95
  -3   6  14    3.11    1.64
  -2  -6  14    4.90    1.60
  -2   6  14    3.21    1.36
  -2   6  14    8.27    2.25
  -1  -6  14    3.19    1.61
  -1  -6  14    3.00    1.11
  -1   6  14    2.60    1.23
  -1   6  14    4.34    1.44
   0  -6  14   11.17    2.44
   0  -6  14    8.62    1.64
   0   6  14    9.95    1.91
   0   6  14   10.80    2.43
   1  -6  14    3.32    1.15
   1  -6  14    3.09    1.65
   1   6  14    3.63    1.29
   1   6  14    0.85    0.82
   1   6  14    4.69    1.43
   2  -6  14    2.74    1.47
   2  -6  14    3.08    0.92
   2   6  14    7.18    2.56
   2   6  14    3.77    1.24
   2   6  14    4.39    1.34
   3  -6  14    2.83    0.75
   3  -6  14    2.17    1.58
   3   6  14    1.55    1.30
   3   6  14    3.91    1.16
  -2  -7  14    0.54    1.06
  -2   7  14    1.23    1.23
  -2   7  14    1.39    1.23
  -1  -7  14    5.82    1.89
  -1  -7  14    5.06    1.71
  -1   7  14    8.93    2.41
  -1   7  14    6.55    1.78
   0  -7  14    1.43    1.44
   0   7  14    3.49    1.26
   0   7  14    2.28    1.52
   1  -7  14    1.90    0.91
   1  -7  14    3.02    1.57
   1   7  14    3.47    1.19
   1   7  14    1.34    1.17
   1   7  14    3.02    1.18
  -6   0  15    8.78    1.88
  -5   0  15    3.61    1.35
  -4   0  15    1.93    1.23
   2   0 -15   11.66    2.06
  -2   0  15   11.74    2.17
  -1   0  15   12.86    2.21
   0   0 -15   21.45    2.55
   0   0  15   30.21    3.22
   0   0  15   28.82    3.60
   1   0  15   12.53    2.62
  -1   0 -15   14.39    2.61
   1   0  15   13.07    2.46
  -2   0 -15    9.10    2.12
   2   0  15    8.27    2.06
   2   0  15    5.16    1.80
   3   0  15    5.53    1.94
   3   0  15    8.52    2.17
   4   0  15    9.39    2.21
   5   0  15    5.85    1.91
  -6  -1  15    3.74    1.29
  -6   1  15    2.20    1.18
  -6   1  15    8.24    2.78
  -5  -1  15    5.92    1.70
  -5   1  15    9.41    1.97
  -4  -1  15    5.72    1.63
  -4   1  15    5.14    1.42
   3   1 -15   19.50    2.75
  -3   1  15   19.81    3.17
  -2  -1  15    9.89    2.13
  -2   1  15   13.54    2.57
   2   1 -15   10.09    1.87
  -1  -1  15   13.43    2.42
   1   1 -15   15.63    2.82
  -1   1  15   13.01    2.56
   0  -1  15    9.98    2.16
   0  -1 -15    9.81    2.07
   0  -1  15    8.69    1.86
   0   1  15    9.95    2.16
   1  -1  15   17.09    2.88
  -1  -1 -15   18.99    2.71
   1  -1  15   22.18    3.14
  -1   1 -15   19.92    3.34
   1   1  15   19.87    2.71
   2  -1  15    4.16    1.83
  -2  -1 -15    4.81    1.48
   2  -1  15    7.83    1.97
   2   1  15   10.64    2.32
  -3  -1 -15    9.70    3.24
   3   1  15   15.27    3.15
   3   1  15   17.45    2.97
   4  -1  15    6.15    1.93
   4   1  15    5.82    1.95
   4   1  15    6.46    2.05
   5  -1  15    5.32    1.72
   5   1  15    6.62    2.25
  -6  -2  15    2.69    1.14
  -6   2  15    2.33    1.55
  -6   2  15    2.92    1.37
   6   2 -15    2.45    1.18
  -5  -2  15    5.16    1.51
  -5   2  15    4.66    1.54
  -5   2  15    3.63    1.69
  -4  -2  15   18.16    2.46
  -4   2  15   13.24    2.44
  -3  -2  15    6.33    1.87
   3   2 -15    3.86    2.07
  -3   2  15    5.67    1.67
  -2  -2  15   11.30    3.50
  -2   2  15   10.82    2.35
   2   2 -15   12.15    2.69
  -1  -2  15    8.13    2.41
  -1   2  15   11.95    2.47
   1   2 -15    7.57    2.44
   0  -2 -15    6.93    2.02
   0  -2  15    8.19    2.31
   0  -2  15    8.68    3.31
   0   2  15    8.01    1.94
  -1  -2 -15    9.04    2.14
   1   2  15    9.50    2.09
   2  -2  15   22.06    3.04
  -2  -2 -15   26.77    3.21
   2   2  15   19.69    2.88
   3  -2  15    5.12    1.83
   3   2  15    6.69    1.83
   4  -2  15    2.84    1.64
   4   2  15    3.46    1.38
   5  -2  15    3.40    1.79
   5   2  15    4.94    1.80
   5   2  15    1.12    1.64
   6  -3 -15    2.45    1.35
  -6  -3  15    1.14    1.05
  -6   3  15    0.76    1.41
   6   3 -15    3.20    1.03
  -6   3  15    2.24    1.40
  -5  -3  15   10.12    1.98
  -5   3  15   10.50    2.52
   5   3 -15    9.73    1.73
  -5   3  15   12.46    2.46
  -4  -3  15    5.29    1.48
  -4   3  15    3.38    1.45
  -4   3  15    6.34    2.02
  -3  -3  15    4.52    1.36
  -3   3  15    2.81    1.32
  -2  -3  15    6.16    1.62
  -2   3  15    5.42    1.55
  -1  -3  15   19.13    2.73
  -1   3  15   21.75    3.16
   0  -3  15    5.76    1.72
   0   3  15    6.74    1.76
   1  -3  15    9.62    2.06
   1   3  15   11.90    2.49
   1   3  15   12.19    2.39
   2  -3  15    8.41    2.23
   2   3  15    9.96    2.35
   2   3  15    5.31    1.81
   3  -3  15    5.65    2.04
   3   3  15    7.22    1.95
   3   3  15    5.61    1.65
   4  -3  15    5.35    2.08
   4   3  15    3.46    1.51
   4   3  15    3.86    1.59
   5  -3  15   10.18    2.53
   5   3  15    8.11    1.99
  -5  -4  15    2.15    1.16
  -5   4  15   -0.22    1.19
  -5   4  15   -0.16    1.19
   5   4 -15    1.27    1.02
  -4  -4  15    8.02    1.88
  -4   4  15    8.39    2.31
  -4   4  15    7.87    2.35
  -3  -4  15    4.90    1.54
  -3   4  15    4.76    1.65
  -3   4  15    3.30    1.46
  -2  -4  15   16.82    2.75
  -2   4  15    9.67    2.31
  -1  -4  15    5.03    1.53
  -1   4  15    3.79    1.32
   0  -4  15   11.58    2.65
   0   4  15    8.89    1.84
   1  -4  15    5.76    1.97
   1   4  15    3.13    1.23
   1   4  15    1.98    1.67
   2  -4  15   11.89    2.86
   2   4  15    6.23    1.74
   2   4  15    8.26    1.94
   3  -4  15    3.32    1.63
   3   4  15    5.80    1.59
   3   4  15    3.27    1.37
   4  -4  15    6.95    1.99
   4   4  15    5.95    2.01
   4   4  15    5.97    1.84
  -4  -5  15    2.84    1.30
  -4   5  15    2.30    1.54
  -4   5  15    2.48    1.43
  -3  -5  15   14.51    2.45
  -3   5  15   11.88    2.55
  -3   5  15   12.39    2.59
  -2  -5  15    1.52    1.28
  -2   5  15    2.12    1.15
  -2   5  15    0.84    1.18
  -1  -5  15    3.72    1.41
  -1  -5  15    4.60    1.39
  -1   5  15    2.34    1.29
  -1   5  15    4.00    1.78
   0  -5  15    2.53    1.39
   0   5  15    1.95    1.30
   1  -5  15   10.92    2.58
   1  -5  15    8.54    1.57
   1   5  15    6.13    1.77
   1   5  15   10.27    2.19
   2  -5  15    1.83    1.36
   2  -5  15    2.24    0.87
   2   5  15    2.00    1.48
   2   5  15    3.35    1.30
   3  -5  15    6.16    2.15
   3  -5  15    7.96    1.33
   3   5  15    3.61    1.56
   3   5  15    4.51    1.48
  -3   6  15    0.09    1.29
  -2  -6  15    5.36    1.71
  -2   6  15    7.11    1.94
  -2   6  15    6.94    2.15
  -1  -6  15    0.01    1.10
  -1   6  15   -0.36    1.02
  -1   6  15    0.89    1.14
   0  -6  15    7.51    1.61
   0  -6  15   10.82    2.65
   0   6  15    9.52    2.43
   0   6  15    6.22    1.72
   1  -6  15    1.36    1.47
   1  -6  15    0.61    0.90
   1   6  15    2.28    1.15
   1   6  15    4.69    1.46
   1   6  15    2.66    1.28
   2  -6  15    2.42    0.90
   2  -6  15    4.62    1.82
   2   6  15    2.09    1.31
   2   6  15    3.30    1.40
   2   6  15    4.13    1.23
  -6   0  16    7.70    2.01
  -5   0  16    0.52    0.91
  -4   0  16    3.88    1.56
  -3   0  16    0.47    0.91
  -2   0  16    8.20    1.91
  -1   0  16   -0.50    0.79
   0   0  16   12.71    2.60
   1   0  16    1.04    1.07
   2   0  16    1.56    1.19
   3   0  16    0.23    0.99
   4   0  16    1.62    1.26
   5   0  16    0.17    1.13
  -5  -1  16    2.99    1.48
  -5   1  16    4.34    1.64
  -4  -1  16    3.10    1.44
  -3  -1  16    8.03    1.93
  -3   1  16    6.66    1.77
  -2  -1  16    0.81    1.07
  -2   1  16    2.63    1.36
  -1  -1  16    7.59    1.86
  -1   1  16    7.00    2.07
   0  -1  16    1.63    0.97
   0   1  16    0.57    0.91
   1  -1  16   11.09    2.52
   1   1  16    6.33    1.96
   1   1  16    5.72    2.02
   2   1  16    0.80    1.23
   2   1  16   -0.58    1.05
   3  -1  16    1.89    1.17
   3   1  16    3.43    1.67
   4  -1  16    1.79    1.43
   4   1  16    2.35    1.43
  -5  -2  16    0.13    0.91
  -5   2  16    1.91    1.17
  -5   2  16   -0.64    1.16
  -4  -2  16    5.49    1.64
  -4   2  16    6.51    1.83
  -3  -2  16   -0.24    0.84
  -3   2  16    0.38    0.75
  -2  -2  16    6.36    1.74
  -2   2  16    8.74    2.26
  -1  -2  16   -0.03    0.98
  -1   2  16   -0.30    0.76
   0  -2  16    5.45    1.61
   0   2  16    4.14    1.70
   1  -2  16    2.03    1.10
   1   2  16   -0.16    1.04
   1   2  16    1.28    0.93
   2  -2  16    6.34    1.88
   2   2  16    7.96    2.14
   2   2  16    6.65    1.70
   3  -2  16    0.97    1.09
   3   2  16   -0.89    0.83
   3   2  16    3.37    1.33
   4  -2  16    2.93    1.73
   4   2  16    3.41    1.68
   4   2  16   -0.52    1.54
  -5  -3  16    3.23    1.31
  -5   3  16    4.22    1.91
  -5   3  16    6.85    2.03
  -4  -3  16    0.93    1.09
  -4   3  16   -0.32    1.04
  -4   3  16   -0.37    0.99
  -3  -3  16    4.18    1.47
  -3   3  16    3.60    1.42
  -2  -3  16    0.84    0.99
  -2   3  16   -0.58    0.69
  -1  -3  16    9.35    2.04
  -1   3  16    7.04    1.98
   0  -3  16    2.13    1.24
   0   3  16    0.57    0.83
   1  -3  16    8.68    2.29
   1   3  16    3.19    1.51
   1   3  16    4.12    1.56
   2  -3  16    0.48    0.89
   2   3  16    1.10    1.16
   3  -3  16    2.53    1.51
   3   3  16    4.43    1.57
   4  -3  16    0.56    1.07
   4   3  16    0.38    1.56
   4   3  16    1.97    1.54
  -4  -4  16    5.05    1.63
  -4   4  16    3.88    1.72
  -4   4  16    4.31    1.93
  -3  -4  16    1.97    1.29
  -3   4  16    0.30    0.98
  -3   4  16    2.73    1.55
  -2  -4  16    4.17    1.51
  -2   4  16    3.13    1.35
  -1  -4  16    2.15    1.24
  -1   4  16    1.13    1.16
   0  -4  16    8.45    2.01
   0   4  16    4.59    1.82
   1  -4  16    0.53    1.15
   1   4  16    1.30    1.39
   2  -4  16    6.31    2.14
   2   4  16    3.82    1.54
   3  -4  16    0.76    1.38
   3   4  16   -0.19    1.25
   3   4  16    3.10    1.54
  -3  -5  16    8.01    2.00
  -3   5  16    6.05    2.12
  -3   5  16    4.82    2.08
  -2  -5  16    1.00    1.12
  -2   5  16    1.15    1.24
  -2   5  16   -0.07    0.95
  -1  -5  16    4.80    1.53
  -1   5  16    6.74    1.94
  -1   5  16    2.69    1.34
   0  -5  16    1.76    1.21
   0  -5  16    1.38    1.02
   0   5  16    1.67    1.30
   1  -5  16    7.10    2.20
   1   5  16    5.65    2.05
   2  -5  16    1.62    1.45
   2  -5  16    1.49    0.88
   2   5  16    0.36    1.11
   2   5  16    2.62    1.38
  -5   0  17   -0.57    0.97
  -4   0  17    3.18    1.56
  -3   0  17   -0.90    0.69
  -2   0  17    1.62    1.23
  -1   0  17   -0.94    0.92
   0   0  17    4.52    1.61
   1   0  17    0.41    1.17
   2   0  17    1.30    1.31
   3   0  17   -0.97    0.90
  -4  -1  17    0.01    1.15
  -4   1  17    1.00    0.86
  -3   1  17    6.59    1.92
  -2  -1  17    0.50    1.09
  -2   1  17    0.46    0.89
  -1  -1  17    1.73    1.23
  -1   1  17    2.74    1.38
   0  -1  17    1.30    1.12
   0   1  17    0.81    1.22
   1  -1  17    2.04    1.43
   1   1  17    3.47    1.58
   2  -1  17    1.37    1.24
   2   1  17   -0.29    1.24
   3  -1  17    1.25    1.28
   3   1  17    0.82    1.57
  -4  -2  17    3.05    1.33
  -4   2  17    2.59    1.43
  -3  -2  17   -0.75    0.83
  -3   2  17   -0.59    0.88
  -2  -2  17    4.20    1.59
  -2   2  17    2.74    1.42
  -1  -2  17    1.68    1.12
  -1   2  17   -1.02    0.71
   0  -2  17    1.16    1.25
   0   2  17    0.56    1.13
   1  -2  17   -0.43    0.94
   1   2  17    0.05    0.86
   2  -2  17    3.46    1.65
   2   2  17   -0.39    1.22
   3  -2  17   -0.76    1.11
   3   2  17    0.35    1.20
  -3  -3  17    0.20    1.03
  -3   3  17    1.09    1.07
  -2  -3  17   -1.33    0.75
  -2   3  17   -0.25    0.79
  -1  -3  17    6.19    1.72
  -1   3  17    4.72    1.66
   0  -3  17   -0.27    1.15
   0   3  17   -0.26    0.81
   1  -3  17    0.25    1.03
   1   3  17    0.37    1.18
   2  -3  17    1.90    1.53
   2   3  17    1.07    1.39
   2   3  17   -0.50    1.67
  -2  -4  17    2.19    1.31
  -2   4  17    5.28    1.66
  -1  -4  17    1.59    1.17
  -1   4  17    1.85    1.41
   0  -4  17    2.67    1.48
   0   4  17    0.00    0.81
   1  -4  17   -0.31    0.97
   1   4  17   -0.16    1.16
   1   4  17   -1.62    1.36
  -3   0  18    0.97    1.21
  -2   0  18    2.80    1.49
  -1   0  18    0.85    1.17
   0   0  18    5.51    1.83
   1   0  18    1.65    1.36
   2   0  18    2.03    1.45
  -3  -1  18    1.10    1.16
  -3   1  18    0.92    0.97
  -2  -1  18    1.26    1.26
  -2   1  18    3.03    1.52
  -1  -1  18    0.52    1.15
  -1   1  18    1.52    1.23
   0  -1  18    0.53    1.19
   0   1  18    0.72    1.07
   1  -1  18    1.80    1.36
   1   1  18    2.86    1.50
   2  -1  18   -0.52    1.09
   2   1  18    0.54    1.39
  -2  -2  18    2.55    1.61
  -2   2  18    1.53    1.31
  -1  -2  18    1.22    1.09
  -1   2  18    0.31    1.06
   0  -2  18    2.30    1.63
   0   2  18    2.87    1.45
   1  -2  18    0.37    1.22
   1   2  18    2.04    1.44
  -1  -3  18    5.03    1.80
  -1   3  18    3.48    1.54
   0  -3  18    0.08    1.23
   0   3  18   -0.42    1.11
   0   0   0    0.00    0.00
;
_shelx_hkl_checksum                7418
_olex2_submission_special_instructions  'No special instructions were received'
