# Supplementary material for: Toward Efficient Two‐Photon Circularly Polarized Light Detection through Cooperative Strategies in Chiral Quasi‐2D Perovskites
Source: Adv Sci (Weinh). 2023 Jan 22;10(9):2206070. doi: 10.1002/advs.202206070 (PMC10037957; doi:10.1002/advs.202206070)
Supplement: Supplementary file 2 — Supporting information [file ADVS-10-2206070-s002.zip › advs202206070-sup-0002-SuppMat/R-2.cif]

data_mo_ear2300k_0m
_audit_creation_date               2022-06-22
_audit_creation_method
;
Olex2 1.3-alpha
(compiled 2019.04.01 svn.r3582 for OlexSys, GUI svn.r5718)
;
_shelx_SHELXL_version_number       '2014/7'
_audit_contact_author_address      ?
_audit_contact_author_email        ?
_audit_contact_author_name         ''
_audit_contact_author_phone        ?
_publ_contact_author_id_orcid      ?
_publ_section_references
;
Dolomanov, O.V., Bourhis, L.J., Gildea, R.J, Howard, J.A.K. & Puschmann, H.
 (2009), J. Appl. Cryst. 42, 339-341.

Sheldrick, G.M. (2008). Acta Cryst. A64, 112-122.
;
_chemical_name_common              ?
_chemical_name_systematic          R-2
_chemical_formula_moiety           'Br7 Pb2, C9 H14 N, 2(C2 H8 N)'
_chemical_formula_sum              'C13 H30 Br7 N3 Pb2'
_chemical_formula_weight           1202.15
_chemical_absolute_configuration   rm
_chemical_melting_point            ?
loop_
  _atom_type_symbol
  _atom_type_description
  _atom_type_scat_dispersion_real
  _atom_type_scat_dispersion_imag
  _atom_type_scat_source
 'C' 'C' 0.0033 0.0016 'International Tables Vol C Tables 4.2.6.8 and 6.1.1.4'
 'H' 'H' 0.0000 0.0000 'International Tables Vol C Tables 4.2.6.8 and 6.1.1.4'
 'Br' 'Br' -0.2901 2.4595
 'International Tables Vol C Tables 4.2.6.8 and 6.1.1.4'
 'N' 'N' 0.0061 0.0033 'International Tables Vol C Tables 4.2.6.8 and 6.1.1.4'
 'Pb' 'Pb' -3.3944 10.1111
 'International Tables Vol C Tables 4.2.6.8 and 6.1.1.4'

_shelx_space_group_comment
;
The symmetry employed for this shelxl refinement is uniquely defined
by the following loop, which should always be used as a source of
symmetry information in preference to the above space-group names.
They are only intended as comments.
;
_space_group_crystal_system        'monoclinic'
_space_group_IT_number             4
_space_group_name_H-M_alt          'P 1 21 1'
_space_group_name_Hall             'P 2yb'
loop_
  _space_group_symop_operation_xyz
 'x, y, z'
 '-x, y+1/2, -z'

_cell_length_a                     8.3738(13)
_cell_length_b                     8.4518(12)
_cell_length_c                     20.304(3)
_cell_angle_alpha                  90
_cell_angle_beta                   92.408(5)
_cell_angle_gamma                  90
_cell_volume                       1435.7(4)
_cell_formula_units_Z              2
_cell_measurement_reflns_used      4537
_cell_measurement_temperature      300(2)
_cell_measurement_theta_max        25.07
_cell_measurement_theta_min        2.43
_shelx_estimated_absorpt_T_max     0.011
_shelx_estimated_absorpt_T_min     0.010
_exptl_absorpt_coefficient_mu      21.457
_exptl_absorpt_correction_T_max    ?
_exptl_absorpt_correction_T_min    ?
_exptl_absorpt_correction_type     ?
_exptl_absorpt_process_details     ?
_exptl_absorpt_special_details     ?
_exptl_crystal_colour              'clear yellowish green'
_exptl_crystal_colour_lustre       clear
_exptl_crystal_colour_modifier     yellowish
_exptl_crystal_colour_primary      green
_exptl_crystal_density_diffrn      2.781
_exptl_crystal_density_meas        ?
_exptl_crystal_density_method      ?
_exptl_crystal_description         block
_exptl_crystal_F_000               1076
_exptl_crystal_preparation         ?
_exptl_crystal_recrystallization_method  ?
_exptl_crystal_size_max            ?
_exptl_crystal_size_mid            ?
_exptl_crystal_size_min            ?
_exptl_transmission_factor_max     ?
_exptl_transmission_factor_min     ?
_diffrn_reflns_av_R_equivalents    0.0853
_diffrn_reflns_av_unetI/netI       0.0995
_diffrn_reflns_Laue_measured_fraction_full  0.999
_diffrn_reflns_Laue_measured_fraction_max  0.994
_diffrn_reflns_limit_h_max         10
_diffrn_reflns_limit_h_min         -10
_diffrn_reflns_limit_k_max         10
_diffrn_reflns_limit_k_min         -10
_diffrn_reflns_limit_l_max         26
_diffrn_reflns_limit_l_min         -24
_diffrn_reflns_number              18550
_diffrn_reflns_point_group_measured_fraction_full  0.995
_diffrn_reflns_point_group_measured_fraction_max  0.983
_diffrn_reflns_theta_full          25.242
_diffrn_reflns_theta_max           27.593
_diffrn_reflns_theta_min           2.434
_diffrn_ambient_temperature        299.89
_diffrn_detector_area_resol_mean   ?
_diffrn_measured_fraction_theta_full  0.999
_diffrn_measured_fraction_theta_max  0.994
_diffrn_measurement_device_type    'Bruker APEX-II CCD'
_diffrn_measurement_method         '\f and \w scans'
_diffrn_radiation_type             MoK\a
_diffrn_radiation_wavelength       0.71073
_diffrn_source                     ?
_diffrn_special_details            ?
_reflns_Friedel_coverage           0.851
_reflns_Friedel_fraction_full      0.992
_reflns_Friedel_fraction_max       0.969
_reflns_number_gt                  4034
_reflns_number_total               6541
_reflns_special_details
;
 Reflections were merged by SHELXL according to the crystal
 class for the calculation of statistics and refinement.
 
 _reflns_Friedel_fraction is defined as the number of unique
 Friedel pairs measured divided by the number that would be
 possible theoretically, ignoring centric projections and
 systematic absences.
;
_reflns_threshold_expression       'I > 2\s(I)'
_computing_cell_refinement         ?
_computing_data_collection         ?
_computing_data_reduction          ?
_computing_molecular_graphics      'Olex2 (Dolomanov et al., 2009)'
_computing_publication_material    'Olex2 (Dolomanov et al., 2009)'
_computing_structure_refinement    'XL (Sheldrick, 2008)'
_computing_structure_solution      'XS (Sheldrick, 2008)'
_refine_diff_density_max           1.668
_refine_diff_density_min           -2.163
_refine_diff_density_rms           0.280
_refine_ls_abs_structure_details
;
 Flack x determined using 1379 quotients [(I+)-(I-)]/[(I+)+(I-)]
 (Parsons, Flack and Wagner, Acta Cryst. B69 (2013) 249-259).
;
_refine_ls_abs_structure_Flack     0.039(16)
_refine_ls_extinction_coef         .
_refine_ls_extinction_method       none
_refine_ls_goodness_of_fit_ref     1.008
_refine_ls_hydrogen_treatment      constr
_refine_ls_matrix_type             full
_refine_ls_number_parameters       220
_refine_ls_number_reflns           6541
_refine_ls_number_restraints       10
_refine_ls_R_factor_all            0.1119
_refine_ls_R_factor_gt             0.0534
_refine_ls_restrained_S_all        1.009
_refine_ls_shift/su_max            0.001
_refine_ls_shift/su_mean           0.000
_refine_ls_structure_factor_coef   Fsqd
_refine_ls_weighting_details      
 'w=1/[\s^2^(Fo^2^)+(0.0553P)^2^] where P=(Fo^2^+2Fc^2^)/3'
_refine_ls_weighting_scheme        calc
_refine_ls_wR_factor_gt            0.1153
_refine_ls_wR_factor_ref           0.1415
_refine_special_details            ?
_olex2_refinement_description
;
1. Fixed Uiso
 At 1.2 times of:
  All C(H) groups, All C(H,H) groups, All N(H,H,H) groups
 At 1.5 times of:
  All C(H,H,H) groups
2. Restrained distances
 C4-C5 = C4-C9 = C6-C5 = C8-C9 = C8-C7
 1.4 with sigma of 0.02
 N3-C12
 1.49 with sigma of 0.02
 C10-C11
 1.6 with sigma of 0.02
 C12-C13
 1.6 with sigma of 0.02
 N2-C10
 1.5 with sigma of 0.02
3.a Ternary CH refined with riding coordinates:
 C2(H2)
3.b Secondary CH2 refined with riding coordinates:
 C1(H1A,H1B), C10(H10A,H10B), C12(H12A,H12B)
3.c Aromatic/amide H refined with riding coordinates:
 C6(H6), C5(H5), C9(H9), C8(H8), C7(H7)
3.d Fitted hexagon refined as free rotating group:
 C6(C5,C4,C9,C8,C7)
3.e Idealised Me refined as rotating group:
 C3(H3A,H3B,H3C), N1(H1C,H1D,H1E), N2(H2A,H2B,H2C), C11(H11A,H11B,H11C),
 C13(H13A,H13B,H13C), N3(H3D,H3E,H3F)
;
_atom_sites_solution_hydrogens     geom
_atom_sites_solution_primary       ?
_atom_sites_solution_secondary     ?
loop_
  _atom_site_label
  _atom_site_type_symbol
  _atom_site_fract_x
  _atom_site_fract_y
  _atom_site_fract_z
  _atom_site_U_iso_or_equiv
  _atom_site_adp_type
  _atom_site_occupancy
  _atom_site_site_symmetry_order
  _atom_site_calc_flag
  _atom_site_refinement_flags_posn
  _atom_site_refinement_flags_adp
  _atom_site_refinement_flags_occupancy
  _atom_site_disorder_assembly
  _atom_site_disorder_group
 Pb1 Pb 0.74367(9) 0.75143(12) 0.34182(4) 0.0349(3) Uani 1 1 d . . . . .
 Pb2 Pb 1.25138(9) 1.25212(12) 0.34668(4) 0.0358(3) Uani 1 1 d . . . . .
 Br6 Br 0.9743(4) 1.0254(5) 0.35808(17) 0.0603(10) Uani 1 1 d . . . . .
 Br5 Br 1.0151(4) 0.5237(6) 0.3351(2) 0.0723(12) Uani 1 1 d . . . . .
 Br2 Br 0.7719(4) 0.7266(6) 0.49282(13) 0.0695(12) Uani 1 1 d . . . . .
 Br7 Br 1.2014(4) 1.2187(5) 0.20964(14) 0.0692(10) Uani 1 1 d . . . . .
 Br4 Br 0.5366(4) 0.4636(5) 0.3290(2) 0.0794(13) Uani 1 1 d . . . . .
 Br3 Br 0.4670(4) 0.9740(5) 0.3377(2) 0.0844(14) Uani 1 1 d . . . . .
 Br1 Br 0.7676(3) 0.7996(5) 0.19828(14) 0.0633(10) Uani 1 1 d . . . . .
 C2 C 1.218(4) 0.694(4) 0.1206(14) 0.071(10) Uani 1 1 d . . . . .
 H2 H 1.1050 0.6653 0.1197 0.085 Uiso 1 1 calc R . . . .
 C6 C 1.106(3) 1.067(3) 0.0282(10) 0.093(12) Uani 1 1 d D . . . .
 H6 H 1.0148 1.1193 0.0123 0.111 Uiso 1 1 calc R . . . .
 C5 C 1.0930(19) 0.926(3) 0.0625(10) 0.075(10) Uani 1 1 d DG . . . .
 H5 H 0.9926 0.8833 0.0695 0.090 Uiso 1 1 calc R . . . .
 C4 C 1.230(3) 0.848(2) 0.0863(9) 0.054(8) Uani 1 1 d DG . . . .
 C9 C 1.380(2) 0.911(3) 0.0757(11) 0.073(10) Uani 1 1 d DG . . . .
 H9 H 1.4711 0.8587 0.0917 0.088 Uiso 1 1 calc R . . . .
 C8 C 1.393(3) 1.052(3) 0.0415(12) 0.112(15) Uani 1 1 d DG . . . .
 H8 H 1.4933 1.0948 0.0344 0.135 Uiso 1 1 calc R . . . .
 C7 C 1.256(4) 1.130(2) 0.0177(11) 0.100(15) Uani 1 1 d DG . . . .
 H7 H 1.2651 1.2251 -0.0053 0.120 Uiso 1 1 calc R . . . .
 C1 C 1.276(4) 0.701(4) 0.1951(15) 0.071(10) Uani 1 1 d . . . . .
 H1A H 1.2671 0.5978 0.2151 0.086 Uiso 1 1 calc R . . . .
 H1B H 1.3878 0.7333 0.1986 0.086 Uiso 1 1 calc R . . . .
 C3 C 1.309(5) 0.552(4) 0.0910(18) 0.138(19) Uani 1 1 d . . . . .
 H3A H 1.2753 0.5387 0.0455 0.207 Uiso 1 1 calc GR . . . .
 H3B H 1.2847 0.4570 0.1148 0.207 Uiso 1 1 calc GR . . . .
 H3C H 1.4216 0.5710 0.0943 0.207 Uiso 1 1 calc GR . . . .
 N1 N 1.178(2) 0.815(3) 0.2291(10) 0.051(6) Uani 1 1 d . . . . .
 H1C H 1.1948 0.9118 0.2131 0.061 Uiso 1 1 calc GR . . . .
 H1D H 1.2048 0.8139 0.2720 0.061 Uiso 1 1 calc GR . . . .
 H1E H 1.0757 0.7898 0.2229 0.061 Uiso 1 1 calc GR . . . .
 N2 N 0.761(4) 1.212(4) 0.2338(13) 0.105(12) Uani 1 1 d D . . . .
 H2A H 0.8490 1.1643 0.2205 0.126 Uiso 1 1 calc GR . . . .
 H2B H 0.6936 1.1394 0.2480 0.126 Uiso 1 1 calc GR . . . .
 H2C H 0.7870 1.2786 0.2664 0.126 Uiso 1 1 calc GR . . . .
 C10 C 0.685(5) 1.300(7) 0.1783(19) 0.19(3) Uani 1 1 d D . . . .
 H10A H 0.6596 1.4049 0.1939 0.225 Uiso 1 1 calc R . . . .
 H10B H 0.5840 1.2481 0.1666 0.225 Uiso 1 1 calc R . . . .
 C11 C 0.777(5) 1.318(8) 0.115(2) 0.18(3) Uani 1 1 d D . . . .
 H11A H 0.7293 1.2524 0.0813 0.264 Uiso 1 1 calc GR . . . .
 H11B H 0.8862 1.2866 0.1237 0.264 Uiso 1 1 calc GR . . . .
 H11C H 0.7736 1.4265 0.1013 0.264 Uiso 1 1 calc GR . . . .
 C12 C 0.723(8) 1.306(5) 0.522(3) 0.25(5) Uani 1 1 d D . . . .
 H12A H 0.6288 1.3725 0.5172 0.298 Uiso 1 1 calc R . . . .
 H12B H 0.7706 1.3175 0.5661 0.298 Uiso 1 1 calc R . . . .
 C13 C 0.685(7) 1.130(7) 0.505(2) 0.18(3) Uani 1 1 d D . . . .
 H13A H 0.6542 1.1212 0.4592 0.270 Uiso 1 1 calc GR . . . .
 H13B H 0.5983 1.0945 0.5311 0.270 Uiso 1 1 calc GR . . . .
 H13C H 0.7774 1.0664 0.5148 0.270 Uiso 1 1 calc GR . . . .
 N3 N 0.838(5) 1.340(4) 0.4714(18) 0.143(16) Uani 1 1 d D . . . .
 H3D H 0.7922 1.3225 0.4317 0.172 Uiso 1 1 calc GR . . . .
 H3E H 0.9227 1.2773 0.4773 0.172 Uiso 1 1 calc GR . . . .
 H3F H 0.8685 1.4406 0.4745 0.172 Uiso 1 1 calc GR . . . .

loop_
  _atom_site_aniso_label
  _atom_site_aniso_U_11
  _atom_site_aniso_U_22
  _atom_site_aniso_U_33
  _atom_site_aniso_U_23
  _atom_site_aniso_U_13
  _atom_site_aniso_U_12
 Pb1 0.0284(4) 0.0295(6) 0.0468(5) 0.0013(6) 0.0016(3) 0.0003(6)
 Pb2 0.0295(4) 0.0291(6) 0.0490(5) 0.0003(6) 0.0031(3) 0.0006(6)
 Br6 0.0565(19) 0.055(2) 0.070(2) -0.0051(18) 0.0065(16) -0.0285(17)
 Br5 0.0549(18) 0.065(3) 0.099(3) 0.022(2) 0.0242(18) 0.0333(18)
 Br2 0.087(2) 0.075(3) 0.0463(17) 0.0056(19) 0.0025(15) 0.004(2)
 Br7 0.105(2) 0.060(2) 0.0424(16) 0.0021(16) 0.0031(15) -0.003(2)
 Br4 0.058(2) 0.059(3) 0.123(3) -0.020(2) 0.027(2) -0.0343(19)
 Br3 0.061(2) 0.064(3) 0.126(3) -0.026(2) -0.027(2) 0.040(2)
 Br1 0.0541(16) 0.084(3) 0.0519(17) 0.0021(17) 0.0007(13) -0.0019(16)
 C2 0.07(2) 0.09(3) 0.049(19) -0.008(18) 0.008(15) 0.011(18)
 C6 0.13(3) 0.09(3) 0.06(2) 0.02(2) 0.00(2) 0.03(3)
 C5 0.10(2) 0.08(2) 0.046(19) -0.034(18) -0.022(17) 0.01(2)
 C4 0.073(19) 0.06(2) 0.028(15) 0.008(14) 0.003(13) -0.009(16)
 C9 0.09(2) 0.09(3) 0.047(19) -0.016(18) 0.007(16) -0.02(2)
 C8 0.18(4) 0.04(2) 0.12(4) 0.00(2) 0.02(3) -0.05(3)
 C7 0.19(5) 0.06(3) 0.05(2) -0.017(18) 0.03(3) -0.03(3)
 C1 0.066(19) 0.08(3) 0.07(2) 0.016(19) 0.016(16) 0.016(18)
 C3 0.26(5) 0.07(3) 0.10(3) 0.01(2) 0.10(3) 0.05(3)
 N1 0.046(12) 0.056(16) 0.052(13) -0.013(12) 0.012(10) -0.027(11)
 N2 0.14(3) 0.09(3) 0.09(2) 0.02(2) -0.003(19) 0.06(2)
 C10 0.16(5) 0.26(8) 0.14(5) 0.02(5) -0.01(4) 0.10(5)
 C11 0.20(5) 0.23(8) 0.10(4) 0.08(5) -0.01(3) -0.01(5)
 C12 0.28(9) 0.09(5) 0.39(11) 0.12(6) 0.15(8) 0.06(5)
 C13 0.19(5) 0.16(6) 0.19(6) 0.01(4) 0.03(4) -0.12(5)
 N3 0.19(4) 0.07(3) 0.17(4) 0.03(3) 0.09(3) 0.05(3)

_geom_special_details
;
 All esds (except the esd in the dihedral angle between two l.s. planes)
 are estimated using the full covariance matrix.  The cell esds are taken
 into account individually in the estimation of esds in distances, angles
 and torsion angles; correlations between esds in cell parameters are only
 used when they are defined by crystal symmetry.  An approximate (isotropic)
 treatment of cell esds is used for estimating esds involving l.s. planes.
;
loop_
  _geom_bond_atom_site_label_1
  _geom_bond_atom_site_label_2
  _geom_bond_distance
  _geom_bond_site_symmetry_2
  _geom_bond_publ_flag
 Pb1 Br6 3.024(4) . ?
 Pb1 Br5 2.986(4) . ?
 Pb1 Br2 3.072(3) . ?
 Pb1 Br4 2.993(4) . ?
 Pb1 Br3 2.983(3) . ?
 Pb1 Br1 2.958(3) . ?
 Pb2 Br6 3.026(4) . ?
 Pb2 Br5 3.033(4) 1_565 ?
 Pb2 Br7 2.811(3) . ?
 Pb2 Br4 3.016(4) 1_665 ?
 Pb2 Br3 2.974(4) 1_655 ?
 Br5 Pb2 3.033(4) 1_545 ?
 Br4 Pb2 3.016(4) 1_445 ?
 Br3 Pb2 2.974(4) 1_455 ?
 C2 C4 1.48(4) . ?
 C2 C1 1.57(4) . ?
 C2 C3 1.56(5) . ?
 C6 C5 1.3900 . ?
 C6 C7 1.3900 . ?
 C5 C4 1.3900 . ?
 C4 C9 1.3900 . ?
 C9 C8 1.3900 . ?
 C8 C7 1.3900 . ?
 C1 N1 1.46(4) . ?
 N2 C10 1.47(2) . ?
 C10 C11 1.53(3) . ?
 C12 C13 1.56(3) . ?
 C12 N3 1.47(3) . ?

loop_
  _geom_angle_atom_site_label_1
  _geom_angle_atom_site_label_2
  _geom_angle_atom_site_label_3
  _geom_angle
  _geom_angle_site_symmetry_1
  _geom_angle_site_symmetry_3
  _geom_angle_publ_flag
 Br6 Pb1 Br2 85.49(11) . . ?
 Br5 Pb1 Br6 90.84(11) . . ?
 Br5 Pb1 Br2 88.55(11) . . ?
 Br5 Pb1 Br4 84.91(15) . . ?
 Br4 Pb1 Br6 175.51(13) . . ?
 Br4 Pb1 Br2 92.94(13) . . ?
 Br3 Pb1 Br6 90.69(14) . . ?
 Br3 Pb1 Br5 175.62(15) . . ?
 Br3 Pb1 Br2 95.66(12) . . ?
 Br3 Pb1 Br4 93.65(12) . . ?
 Br1 Pb1 Br6 86.15(10) . . ?
 Br1 Pb1 Br5 87.73(10) . . ?
 Br1 Pb1 Br2 170.80(10) . . ?
 Br1 Pb1 Br4 95.11(12) . . ?
 Br1 Pb1 Br3 88.28(11) . . ?
 Br6 Pb2 Br5 89.17(10) . 1_565 ?
 Br7 Pb2 Br6 85.94(11) . . ?
 Br7 Pb2 Br5 85.96(12) . 1_565 ?
 Br7 Pb2 Br4 91.58(11) . 1_665 ?
 Br7 Pb2 Br3 85.71(12) . 1_655 ?
 Br4 Pb2 Br6 176.29(12) 1_665 . ?
 Br4 Pb2 Br5 93.42(15) 1_665 1_565 ?
 Br3 Pb2 Br6 88.48(14) 1_655 . ?
 Br3 Pb2 Br5 171.48(14) 1_655 1_565 ?
 Br3 Pb2 Br4 88.58(12) 1_655 1_665 ?
 Pb1 Br6 Pb2 164.76(14) . . ?
 Pb1 Br5 Pb2 168.41(15) . 1_545 ?
 Pb1 Br4 Pb2 158.45(16) . 1_445 ?
 Pb2 Br3 Pb1 165.80(15) 1_455 . ?
 C4 C2 C1 113(3) . . ?
 C4 C2 C3 117(3) . . ?
 C1 C2 C3 106(3) . . ?
 C5 C6 C7 120.0 . . ?
 C6 C5 C4 120.0 . . ?
 C5 C4 C2 121(2) . . ?
 C9 C4 C2 119(2) . . ?
 C9 C4 C5 120.0 . . ?
 C8 C9 C4 120.0 . . ?
 C9 C8 C7 120.0 . . ?
 C8 C7 C6 120.0 . . ?
 N1 C1 C2 109(3) . . ?
 N2 C10 C11 118(3) . . ?
 N3 C12 C13 100(3) . . ?

_shelx_res_file
;
    mo_ear2300k_0m.res created by SHELXL-2014/7

TITL mo_EAR2300K_0m in P21 #4
REM reset to P21 #4
CELL 0.71073 8.3738 8.4518 20.3039 90 92.408 90
ZERR 2 0.0013 0.0012 0.0032 0 0.005 0
LATT -1
SYMM -X,0.5+Y,-Z
SFAC C H Br N Pb
UNIT 26 60 14 6 4
DFIX 1.4 C4 C5 C4 C9 C6 C5 C8 C9 C8 C7
DFIX 1.49 N3 C12
DFIX 1.6 C10 C11
DFIX 1.6 C12 C13
DFIX 1.5 N2 C10

L.S. 50
PLAN  20
SIZE 3 3 2
TEMP 26.74
fmap 2 53
acta
REM <olex2.extras>
REM <HklSrc "%.\\mo_EAR2300K_0m.hkl">
REM </olex2.extras>

WGHT    0.055300
FVAR       0.05329
PB1   5    0.743666    0.751434    0.341815    11.00000    0.02838    0.02949 =
         0.04679    0.00125    0.00165    0.00033
PB2   5    1.251384    1.252121    0.346683    11.00000    0.02947    0.02908 =
         0.04898    0.00025    0.00306    0.00059
BR6   3    0.974321    1.025367    0.358081    11.00000    0.05651    0.05476 =
         0.06986   -0.00511    0.00652   -0.02853
BR5   3    1.015098    0.523676    0.335075    11.00000    0.05487    0.06471 =
         0.09898    0.02163    0.02420    0.03326
BR2   3    0.771944    0.726567    0.492824    11.00000    0.08712    0.07520 =
         0.04629    0.00561    0.00253    0.00434
BR7   3    1.201367    1.218667    0.209637    11.00000    0.10537    0.05979 =
         0.04238    0.00206    0.00307   -0.00268
BR4   3    0.536565    0.463566    0.328993    11.00000    0.05821    0.05918 =
         0.12260   -0.02045    0.02682   -0.03428
BR3   3    0.466982    0.974017    0.337663    11.00000    0.06056    0.06437 =
         0.12584   -0.02611   -0.02678    0.04013
BR1   3    0.767553    0.799600    0.198281    11.00000    0.05413    0.08382 =
         0.05188    0.00208    0.00073   -0.00187
C2    1    1.218445    0.693918    0.120589    11.00000    0.07085    0.09374 =
         0.04948   -0.00759    0.00769    0.01119
AFIX  13
H2    2    1.104954    0.665336    0.119692    11.00000   -1.20000
AFIX  66
C6    1    1.106245    1.067095    0.028201    11.00000    0.12777    0.08799 =
         0.06157    0.02291    0.00077    0.03219
AFIX  43
H6    2    1.014787    1.119324    0.012295    11.00000   -1.20000
AFIX  65
C5    1    1.092961    0.925681    0.062490    11.00000    0.09626    0.08057 =
         0.04601   -0.03372   -0.02248    0.01000
AFIX  43
H5    2    0.992615    0.883295    0.069526    11.00000   -1.20000
AFIX  65
C4    1    1.229656    0.847619    0.086263    11.00000    0.07261    0.06258 =
         0.02805    0.00780    0.00297   -0.00937
C9    1    1.379636    0.910969    0.075746    11.00000    0.08802    0.08564 =
         0.04692   -0.01560    0.00677   -0.02122
AFIX  43
H9    2    1.471093    0.858739    0.091652    11.00000   -1.20000
AFIX  65
C8    1    1.392921    1.052383    0.041457    11.00000    0.17832    0.04251 =
         0.11735   -0.00283    0.01598   -0.05362
AFIX  43
H8    2    1.493268    1.094768    0.034422    11.00000   -1.20000
AFIX  65
C7    1    1.256227    1.130447    0.017684    11.00000    0.18796    0.05925 =
         0.05492   -0.01663    0.02676   -0.02851
AFIX  43
H7    2    1.265116    1.225062   -0.005257    11.00000   -1.20000
AFIX   0
C1    1    1.276446    0.701439    0.195053    11.00000    0.06649    0.08110 =
         0.06740    0.01606    0.01588    0.01572
AFIX  23
H1A   2    1.267066    0.597846    0.215087    11.00000   -1.20000
H1B   2    1.387762    0.733295    0.198594    11.00000   -1.20000
AFIX   0
C3    1    1.308643    0.551550    0.090951    11.00000    0.25815    0.06564 =
         0.09802    0.01001    0.09923    0.05488
AFIX 137
H3A   2    1.275275    0.538717    0.045451    11.00000   -1.50000
H3B   2    1.284691    0.457025    0.114824    11.00000   -1.50000
H3C   2    1.421638    0.571027    0.094282    11.00000   -1.50000
AFIX   0
N1    4    1.178400    0.815341    0.229082    11.00000    0.04614    0.05576 =
         0.05216   -0.01316    0.01196   -0.02650
AFIX 137
H1C   2    1.194775    0.911768    0.213096    11.00000   -1.20000
H1D   2    1.204837    0.813949    0.271995    11.00000   -1.20000
H1E   2    1.075738    0.789831    0.222927    11.00000   -1.20000
AFIX   0

N2    4    0.761136    1.211795    0.233790    11.00000    0.14153    0.08807 =
         0.08522    0.02469   -0.00310    0.05836
AFIX 137
H2A   2    0.848991    1.164304    0.220478    11.00000   -1.20000
H2B   2    0.693551    1.139368    0.248010    11.00000   -1.20000
H2C   2    0.787034    1.278592    0.266401    11.00000   -1.20000
AFIX   0
C10   1    0.684701    1.299745    0.178296    11.00000    0.15920    0.25773 =
         0.14368    0.02135   -0.01122    0.10438
AFIX  23
H10A  2    0.659592    1.404929    0.193931    11.00000   -1.20000
H10B  2    0.584025    1.248086    0.166601    11.00000   -1.20000
AFIX   0
C11   1    0.777056    1.318014    0.115273    11.00000    0.19729    0.22912 =
         0.10018    0.07503   -0.00561   -0.01159
AFIX 137
H11A  2    0.729290    1.252375    0.081255    11.00000   -1.50000
H11B  2    0.886171    1.286596    0.123719    11.00000   -1.50000
H11C  2    0.773637    1.426528    0.101316    11.00000   -1.50000
AFIX   0

C12   1    0.722996    1.306006    0.521993    11.00000    0.28068    0.09005 =
         0.38633    0.12150    0.14829    0.06362
AFIX  23
H12A  2    0.628819    1.372524    0.517238    11.00000   -1.20000
H12B  2    0.770582    1.317492    0.566119    11.00000   -1.20000
AFIX   0
C13   1    0.684523    1.130173    0.505157    11.00000    0.18921    0.15826 =
         0.19494    0.01186    0.02531   -0.11753
AFIX 137
H13A  2    0.654153    1.121168    0.459190    11.00000   -1.50000
H13B  2    0.598263    1.094487    0.531075    11.00000   -1.50000
H13C  2    0.777412    1.066354    0.514816    11.00000   -1.50000
AFIX   0
N3    4    0.837886    1.339934    0.471384    11.00000    0.19323    0.07361 =
         0.16966    0.02581    0.09220    0.05449
AFIX 137
H3D   2    0.792239    1.322502    0.431670    11.00000   -1.20000
H3E   2    0.922729    1.277305    0.477274    11.00000   -1.20000
H3F   2    0.868479    1.440602    0.474465    11.00000   -1.20000
AFIX   0
HKLF 4

REM  mo_EAR2300K_0m in P21 #4
REM R1 =  0.0534 for    4034 Fo > 4sig(Fo)  and  0.1119 for all    6541 data
REM    220 parameters refined using     10 restraints

END

WGHT      0.0556      0.0000

REM Highest difference peak  1.668,  deepest hole -2.163,  1-sigma level  0.280
Q1    1   1.2565  1.2523  0.2824  11.00000  0.05    1.67
Q2    1   0.7361  0.7512  0.2932  11.00000  0.05    1.67
Q3    1   0.6399  1.2436  0.4572  11.00000  0.05    1.29
Q4    1   1.3417  1.2606  0.0387  11.00000  0.05    1.27
Q5    1   1.3341  1.2668 -0.0195  11.00000  0.05    1.26
Q6    1   0.6634  1.2463  0.5585  11.00000  0.05    1.22
Q7    1   1.1770  1.2656 -0.0250  11.00000  0.05    1.22
Q8    1   0.7200  1.2902  0.4750  11.00000  0.05    1.11
Q9    1   1.2704  1.2541  0.4022  11.00000  0.05    1.10
Q10   1   0.7713  0.7542  0.4027  11.00000  0.05    1.08
Q11   1   0.4599  0.9785  0.2864  11.00000  0.05    1.08
Q12   1   0.8430  1.2614  0.4401  11.00000  0.05    1.03
Q13   1   0.7213  1.2097  0.4782  11.00000  0.05    1.00
Q14   1   0.8102  1.2918  0.5282  11.00000  0.05    0.92
Q15   1   0.8418  1.2642  0.5364  11.00000  0.05    0.91
Q16   1   1.1691  1.2608  0.0794  11.00000  0.05    0.91
Q17   1   0.9419  1.0354  0.2856  11.00000  0.05    0.89
Q18   1   0.8041  1.2065  0.5319  11.00000  0.05    0.89
Q19   1   0.5949  1.2446  0.4034  11.00000  0.05    0.88
Q20   1   1.1637  1.2380  0.0193  11.00000  0.05    0.88
;
_shelx_res_checksum                82452
_shelx_hkl_file
;
   1   0   0    2.68    0.27
  -1   0   0    2.92    0.30
  -2   0   0  240.93   14.62
   2   0   0  257.02   14.53
   2   0   0  237.18   14.66
  -2   0   0  241.75   14.52
   3   0   0    4.82    0.58
   3   0   0    4.85    0.73
  -3   0   0    4.32    0.56
  -3   0   0    4.55    0.69
  -3   0   0    3.99    0.56
  -4   0   0  456.85   28.38
  -4   0   0  480.44   28.45
   4   0   0  504.17   28.68
   4   0   0  471.05   28.42
  -4   0   0  478.35   28.77
  -5   0   0   10.65    1.14
   5   0   0    9.27    1.10
  -5   0   0    8.22    1.28
   5   0   0   10.89    1.38
  -5   0   0    8.68    1.29
  -6   0   0   60.46    4.17
  -6   0   0   59.90    4.41
  -6   0   0   60.44    4.52
   6   0   0   58.82    4.46
   6   0   0   58.86    4.16
  -7   0   0    0.02    0.79
  -7   0   0    1.14    0.70
  -7   0   0    0.91    0.94
   7   0   0    0.44    0.60
   7   0   0    2.28    0.98
  -8   0   0   50.65    3.87
   8   0   0   53.98    3.82
   8   0   0   48.19    4.24
  -8   0   0   41.14    4.13
  -8   0   0   44.26    4.04
  -9   0   0    0.25    1.26
  -9   0   0   -0.29    1.02
   9   0   0    0.25    0.89
   9   0   0    1.84    1.30
 -10   0   0   16.34    3.00
 -10   0   0   13.96    2.44
  10   0   0   19.04    2.32
   0  -1   0   -0.01    0.04
   0   1   0    0.20    0.11
   0   1   0    0.08    0.07
   0   1   0    0.15    0.08
   1  -1   0  367.42   20.59
  -1  -1   0  358.79   20.67
   1   1   0  341.30   20.58
   1   1   0  328.30   20.72
  -2  -1   0   12.98    0.97
  -2  -1   0   13.31    1.16
  -2  -1   0   13.23    1.10
   2  -1   0   13.54    0.98
   2   1   0   11.82    0.93
  -2   1   0   12.63    0.98
  -2   1   0   12.44    0.95
   2   1   0   12.18    1.16
   2   1   0   11.44    0.95
  -3  -1   0  334.51   21.18
   3  -1   0  355.52   21.20
  -3  -1   0  373.89   21.39
  -3  -1   0  330.97   21.42
   3   1   0  363.53   21.17
   3   1   0  379.70   21.51
  -3   1   0  356.79   21.24
  -3   1   0  355.44   21.22
  -4  -1   0   32.26    2.37
  -4  -1   0   32.12    2.65
  -4  -1   0   33.44    2.59
   4  -1   0   32.07    2.36
   4   1   0   32.70    2.34
  -4   1   0   32.55    2.39
  -4   1   0   32.99    2.47
   4   1   0   36.80    2.76
  -5  -1   0  126.01    7.78
  -5  -1   0  125.72    8.06
   5  -1   0  120.15    7.76
  -5  -1   0  117.61    8.12
   5   1   0  128.98    8.20
  -5   1   0  131.03    7.74
  -5   1   0  122.01    7.94
   5   1   0  117.83    7.73
  -5   1   0  119.62    8.07
  -6  -1   0   16.57    1.72
  -6  -1   0   17.27    2.02
   6  -1   0   16.09    1.64
  -6  -1   0   19.19    2.14
  -6   1   0   14.46    1.81
   6   1   0   16.79    2.04
   6   1   0   15.23    1.62
  -6   1   0   17.60    1.68
  -7  -1   0   76.18    5.15
  -7  -1   0   70.24    5.46
  -7  -1   0   67.33    6.98
   7  -1   0   73.00    5.06
   7   1   0   72.69    5.06
  -7   1   0   71.16    5.36
  -7   1   0   80.71    5.13
   7   1   0   81.20    5.71
  -7   1   0   62.43    5.15
  -8  -1   0    4.28    1.37
   8  -1   0    5.09    1.12
  -8  -1   0    5.87    1.35
   8  -1   0    7.94    1.89
  -8  -1   0    6.96    1.79
  -8   1   0    8.47    1.43
  -8   1   0    4.32    1.25
   8   1   0    7.14    1.71
  -8   1   0    4.87    1.46
   8   1   0    6.41    1.32
   9  -1   0   29.79    3.04
   9  -1   0   19.74    2.63
  -9  -1   0   19.39    3.03
  -9  -1   0   22.40    3.37
  -9  -1   0   23.53    2.90
   9   1   0   21.59    2.42
  -9   1   0   22.93    2.64
   9   1   0   28.33    3.46
  -9   1   0   23.37    2.93
  -9   1   0   19.01    3.82
 -10  -1   0   -0.30    1.21
 -10  -1   0   -0.97    1.54
  10  -1   0    1.93    1.10
 -10   1   0    2.10    1.51
 -10   1   0    2.88    1.29
  10   1   0    3.05    1.99
  10   1   0    1.02    1.00
   0  -2   0  196.85   11.60
   0  -2   0  186.96   11.67
   0   2   0  188.32   11.62
   0   2   0  200.56   11.59
   0   2   0  202.81   11.72
  -1  -2   0   11.96    1.10
   1  -2   0   13.53    0.93
  -1  -2   0   11.96    0.96
  -1  -2   0   12.84    1.06
   1   2   0   13.35    1.06
   1   2   0   13.78    1.18
   1   2   0   12.71    0.96
  -1   2   0   13.52    0.94
  -1   2   0   12.26    0.93
  -2  -2   0  897.48   55.92
  -2  -2   0  958.24   55.69
  -2  -2   0 1000.00   55.85
   2  -2   0  911.40   55.63
   2   2   0  970.88   55.68
   2   2   0  927.20   55.96
  -2   2   0  952.43   55.68
   3  -2   0   17.14    1.30
  -3  -2   0   15.72    1.61
  -3  -2   0   15.88    1.31
  -3  -2   0   16.57    1.52
  -3   2   0   14.45    1.29
   3   2   0   16.85    1.32
   3   2   0   14.25    1.58
   3   2   0   15.24    1.23
  -4  -2   0   92.28    5.84
  -4  -2   0   86.83    5.53
  -4  -2   0   87.00    5.93
   4  -2   0   83.03    5.50
   4   2   0   82.90    5.94
  -4   2   0   88.88    5.58
   4   2   0   84.34    5.46
  -4   2   0   85.40    5.49
   5  -2   0    0.89    0.50
  -5  -2   0    0.26    0.46
  -5  -2   0   -0.27    0.55
  -5  -2   0   -0.36    0.60
  -5   2   0    1.56    0.59
   5   2   0    1.06    0.73
  -5   2   0    0.36    0.46
   5   2   0    0.09    0.35
  -6  -2   0  146.56    8.96
  -6  -2   0  135.52    9.28
   6  -2   0  139.79    8.88
  -6  -2   0  130.21    9.38
   6  -2   0  137.06    8.86
  -6   2   0  146.48    8.88
  -6   2   0  141.11    8.99
   6   2   0  149.06    9.58
   6   2   0  145.82    8.87
  -6   2   0  127.59    8.92
   7  -2   0    0.62    0.71
   7  -2   0    1.83    0.78
  -7  -2   0    0.44    0.69
  -7  -2   0   -0.03    0.90
  -7  -2   0    1.90    1.05
  -7   2   0    1.90    0.88
   7   2   0    1.51    1.08
   7   2   0    1.10    0.71
  -7   2   0    2.90    0.88
  -7   2   0    1.57    0.78
  -8  -2   0   26.51    2.69
   8  -2   0   25.17    2.61
  -8  -2   0   24.18    3.15
   8  -2   0   27.27    2.48
  -8  -2   0   23.81    2.97
  -8   2   0   28.91    2.53
   8   2   0   26.66    3.33
  -8   2   0   17.82    2.47
   8   2   0   25.03    2.48
  -8   2   0   21.39    2.56
   9  -2   0    0.95    0.87
  -9  -2   0    2.72    1.54
  -9  -2   0    2.69    1.44
   9   2   0    2.54    1.10
   9   2   0    4.15    1.76
  -9   2   0    0.43    0.96
  -9   2   0    2.11    2.00
  -9   2   0    0.70    1.17
  10  -2   0   14.67    2.06
 -10  -2   0   11.99    2.73
 -10  -2   0   12.08    2.56
  10   2   0   11.58    2.14
  10   2   0   15.03    2.99
 -10   2   0   14.04    2.43
 -10   2   0    9.30    1.99
   0  -3   0    0.24    0.22
   0  -3   0    0.06    0.13
   0  -3   0    0.23    0.21
   0   3   0    0.26    0.22
   0   3   0   -0.03    0.29
   0   3   0    0.13    0.21
  -1  -3   0  371.62   21.68
   1  -3   0  377.07   21.66
  -1  -3   0  379.10   21.79
  -1  -3   0  355.24   21.89
   1   3   0  335.39   21.88
  -1   3   0  359.98   21.62
  -1   3   0  372.99   21.62
   1   3   0  363.41   21.97
   1   3   0  369.91   21.66
  -2  -3   0   11.77    1.23
  -2  -3   0   12.25    1.09
   2  -3   0   11.44    0.99
  -2  -3   0   11.20    1.28
   2   3   0   12.72    1.08
  -2   3   0   10.46    1.01
   2   3   0   13.42    1.24
   2   3   0   14.45    1.46
  -2   3   0   10.69    1.00
  -3  -3   0  131.43    7.86
  -3  -3   0  113.57    8.15
   3  -3   0  132.51    7.81
  -3  -3   0  126.31    8.10
   3   3   0  127.15    7.83
  -3   3   0  122.51    7.83
   3   3   0  131.29    8.34
  -4  -3   0    7.84    1.39
  -4  -3   0    8.56    1.38
   4  -3   0    8.51    1.02
  -4  -3   0    8.26    1.07
   4   3   0    7.04    1.40
  -4   3   0    9.74    1.09
   4   3   0    6.63    0.90
   5  -3   0  166.51   10.69
  -5  -3   0  164.03   11.27
  -5  -3   0  177.99   10.81
  -5   3   0  174.92   10.82
   5   3   0  174.68   10.95
   5   3   0  179.76   11.46
   6  -3   0    8.45    1.22
  -6  -3   0    8.88    1.71
  -6  -3   0    8.61    1.29
  -6  -3   0    5.96    1.50
   6   3   0    9.91    1.90
   6   3   0    8.52    1.27
  -6   3   0    9.48    1.34
  -7  -3   0   26.70    3.06
  -7  -3   0   26.28    2.92
   7  -3   0   23.04    2.31
  -7   3   0   21.94    2.35
   7   3   0   27.98    2.41
  -7   3   0   25.85    2.33
  -7   3   0   30.90    2.62
   7   3   0   29.13    3.33
  -8  -3   0    5.55    1.68
  -8  -3   0    5.42    1.33
   8  -3   0    5.04    1.21
  -8   3   0    3.93    1.16
  -8   3   0    6.45    1.24
  -8   3   0    4.19    1.15
   8   3   0    7.07    1.36
   8   3   0    7.72    2.10
   9  -3   0   26.15    2.71
  -9  -3   0   28.51    3.95
  -9  -3   0   18.63    3.35
   9   3   0   30.81    2.88
   9   3   0   33.73    4.26
  -9   3   0   26.52    2.86
  -9   3   0   25.47    2.92
  -9   3   0   25.56    2.73
 -10  -3   0    1.85    1.80
 -10  -3   0   -1.38    1.97
  10  -3   0    1.05    0.91
 -10   3   0    1.92    2.21
  10   3   0    3.57    2.86
 -10   3   0    1.31    1.22
  10   3   0   -0.37    1.01
 -10   3   0   -1.16    0.96
   0  -4   0  447.28   28.36
   0  -4   0  467.89   28.28
   0   4   0  477.34   28.21
   0   4   0  495.65   28.58
   0   4   0  473.62   28.14
   0   4   0  498.32   28.36
  -1  -4   0   21.76    1.88
  -1  -4   0   23.19    1.82
   1  -4   0   25.73    1.83
  -1  -4   0   24.10    2.01
   1   4   0   26.25    1.81
  -1   4   0   25.93    1.74
   1   4   0   22.71    2.13
  -1   4   0   23.99    1.70
  -2  -4   0   68.31    4.50
   2  -4   0   72.33    4.41
  -2  -4   0   70.21    4.70
  -2  -4   0   67.16    4.80
   2   4   0   68.46    4.94
  -2   4   0   66.43    4.39
  -2   4   0   69.78    4.44
   2   4   0   69.79    4.48
   2   4   0   71.56    4.72
   3  -4   0   12.67    1.19
  -3  -4   0   12.08    1.60
  -3  -4   0   13.33    1.56
  -3  -4   0   12.45    1.30
   3   4   0   12.42    1.75
  -3   4   0   12.27    1.21
  -3   4   0   11.42    1.20
   3   4   0   12.83    1.31
   4  -4   0  227.57   13.88
  -4  -4   0  210.56   14.42
  -4  -4   0  232.87   14.38
  -4  -4   0  243.56   14.02
  -4   4   0  228.43   13.97
   4   4   0  244.46   14.73
   4   4   0  211.34   13.75
  -5  -4   0    2.64    1.03
  -5  -4   0    1.08    1.03
  -5  -4   0    1.58    0.78
   5  -4   0    0.60    0.53
   5   4   0    0.61    0.57
   5   4   0    1.19    1.20
  -5   4   0    0.42    0.61
   6  -4   0   25.19    2.30
  -6  -4   0   27.69    3.14
  -6  -4   0   31.43    2.58
  -6  -4   0   26.60    2.95
  -6   4   0   22.53    2.37
   6   4   0   28.17    3.29
   6   4   0   26.77    2.28
   7  -4   0    1.46    0.79
  -7  -4   0    0.52    1.24
  -7  -4   0   -0.18    1.09
  -7   4   0    1.78    0.83
   7   4   0    1.73    0.84
   7   4   0    0.00    1.20
  -8  -4   0   34.37    4.05
   8  -4   0   38.73    3.26
  -8  -4   0   34.21    4.02
   8   4   0   37.63    3.28
   8   4   0   40.32    4.53
  -8   4   0   44.34    3.34
  -9  -4   0    1.09    1.99
  -9  -4   0   -0.65    1.54
   9  -4   0    0.68    0.78
   9   4   0    1.79    1.86
   9   4   0    1.46    1.04
  -9   4   0    2.96    0.99
  10  -4   0    7.68    1.59
 -10  -4   0    9.66    2.41
 -10  -4   0    7.02    3.05
 -10   4   0    5.90    1.74
  10   4   0    9.57    1.75
  10   4   0   10.24    3.22
   0  -5   0    0.07    0.23
   0  -5   0    0.26    0.39
   0  -5   0    0.81    0.43
   0   5   0    0.43    0.37
   0   5   0    0.18    0.42
  -1  -5   0  119.63    7.95
  -1  -5   0  127.46    7.74
  -1  -5   0  121.42    7.83
   1   5   0  131.48    7.67
  -1   5   0  117.43    7.56
  -1   5   0  123.48    7.68
   1   5   0  137.00    8.33
   1   5   0  129.41    8.23
  -1   5   0  108.09    7.53
  -2  -5   0    1.25    0.57
  -2  -5   0    1.32    0.65
  -2  -5   0   -0.02    0.56
  -2   5   0    1.52    0.46
   2   5   0    0.93    0.47
  -2   5   0    1.63    0.45
   2   5   0    1.58    0.96
   3  -5   0  170.13   10.56
  -3  -5   0  168.05   10.99
  -3  -5   0  167.11   11.15
  -3   5   0  172.28   10.57
   3   5   0  180.63   11.43
   3   5   0  178.07   10.70
  -3   5   0  171.83   10.64
  -4  -5   0    1.64    0.99
   4  -5   0    2.70    0.71
  -4  -5   0    1.97    0.99
  -4  -5   0    1.73    0.77
  -4   5   0    2.98    0.89
   4   5   0    3.41    1.28
   4   5   0    3.56    0.67
  -4   5   0    3.03    0.78
   4   5   0    3.66    0.92
  -5  -5   0   20.78    2.18
  -5  -5   0   23.41    2.73
   5  -5   0   20.68    1.98
  -5  -5   0   20.85    2.65
  -5   5   0   24.75    2.20
   5   5   0   29.47    3.19
   5   5   0   22.04    1.95
   6  -5   0    2.33    0.80
  -6  -5   0    1.38    1.21
  -6  -5   0    2.70    1.32
  -6   5   0    1.25    0.85
   6   5   0    1.20    1.23
   6   5   0    1.91    0.74
   7  -5   0   56.42    4.31
  -7  -5   0   53.11    5.13
  -7  -5   0   59.65    5.29
  -7  -5   0   58.03    4.65
   7   5   0   59.94    4.30
  -7   5   0   64.86    5.10
   7   5   0   59.66    5.62
   8  -5   0    0.89    0.86
  -8  -5   0    2.67    1.72
  -8  -5   0   -1.30    1.22
   8   5   0    1.43    0.98
   8   5   0    2.10    1.97
  -8   5   0    2.12    1.01
  -9  -5   0    6.90    2.93
   9  -5   0    6.00    1.34
   9   5   0    3.95    2.35
  -9   5   0    9.56    1.51
   9   5   0    4.61    1.43
   0  -6   0   48.89    3.66
   0  -6   0   55.40    3.68
   0  -6   0   52.88    3.59
   0   6   0   52.43    3.74
   0   6   0   50.06    3.48
  -1  -6   0   20.58    2.06
   1  -6   0   18.91    1.82
  -1  -6   0   21.22    1.91
   1   6   0   22.43    1.82
  -1   6   0   22.28    1.71
   1   6   0   18.97    2.05
   1   6   0   21.42    2.45
  -1   6   0   21.55    1.65
  -2  -6   0  126.30    8.55
  -2  -6   0  122.65    8.40
  -2  -6   0  138.22    8.29
   2   6   0  142.91    9.03
  -2   6   0  128.31    8.05
   2   6   0  129.63    8.14
  -2   6   0  120.14    7.95
  -3  -6   0    6.51    1.30
  -3  -6   0    5.20    1.02
  -3  -6   0    4.07    1.17
  -3   6   0    4.36    0.89
   3   6   0    5.45    1.51
   3   6   0    5.27    0.99
  -4  -6   0   16.34    2.42
  -4  -6   0   24.60    2.29
  -4  -6   0   19.21    2.48
  -4   6   0   23.94    2.07
   4   6   0   25.07    3.06
   4   6   0   22.55    1.81
   4   6   0   21.36    2.13
  -5  -6   0    4.97    1.42
   5  -6   0    3.52    0.92
  -5  -6   0    3.40    1.06
  -5  -6   0    5.55    1.63
   5   6   0    3.48    1.56
  -5   6   0    5.39    1.08
   5   6   0    4.55    0.88
   6  -6   0   49.97    4.09
  -6  -6   0   58.45    5.02
  -6  -6   0   56.71    5.00
   6   6   0   61.98    5.61
  -6   6   0   51.99    4.36
  -6   6   0   60.53    4.38
   6   6   0   62.15    4.13
   7  -6   0    0.39    0.73
  -7  -6   0    3.24    1.64
  -7  -6   0   -1.29    1.12
  -7   6   0   -1.61    0.83
  -7   6   0    0.66    1.03
   7   6   0    1.74    0.88
   7   6   0    2.21    1.80
   8  -6   0    7.42    1.48
  -8  -6   0    3.89    2.02
  -8  -6   0    1.78    2.23
  -8   6   0    8.30    1.45
   8   6   0    7.02    1.41
   8   6   0    7.98    2.61
  -9  -6   0    0.72    1.75
   9  -6   0    0.90    0.96
  -9   6   0    1.10    1.19
   9   6   0   -1.57    2.15
   0  -7   0   -0.87    0.46
   0  -7   0    0.43    0.58
   0  -7   0    0.75    0.66
   0   7   0    0.68    0.64
   0   7   0   -0.24    0.43
  -1  -7   0   68.89    5.20
   1  -7   0   71.70    5.04
  -1  -7   0   78.73    5.18
  -1   7   0   76.93    5.10
  -1   7   0   72.08    4.83
   1   7   0   78.72    4.98
  -2  -7   0   -0.44    0.52
  -2  -7   0   -0.45    0.65
  -2  -7   0    0.37    0.77
  -2   7   0    0.13    0.49
   2   7   0    0.23    1.17
   2   7   0    0.83    0.63
  -2   7   0    0.36    0.48
  -3  -7   0   24.97    2.46
  -3  -7   0   22.18    2.72
  -3  -7   0   22.31    2.68
  -3   7   0   29.31    2.32
   3   7   0   26.19    3.32
   3   7   0   25.78    2.33
  -4  -7   0   -0.03    0.92
  -4  -7   0   -0.69    1.04
  -4  -7   0    0.64    1.04
   4   7   0    2.91    1.62
  -4   7   0    1.80    0.77
  -5  -7   0   61.34    4.98
  -5  -7   0   40.39    5.53
   5   7   0   56.36    3.93
   5   7   0   61.46    5.58
  -5   7   0   55.48    4.20
  -6  -7   0    0.15    1.33
   6  -7   0    1.06    0.76
  -6  -7   0   -0.52    1.17
  -6  -7   0   -1.23    1.14
  -6   7   0    2.70    0.98
   6   7   0    1.12    0.76
   6   7   0    2.87    1.75
   7  -7   0    5.58    1.23
  -7  -7   0    3.08    1.89
  -7   7   0    4.74    1.69
   7   7   0    2.02    2.04
   7   7   0    3.85    1.05
   8  -7   0   -0.71    0.73
  -8  -7   0   -1.81    1.57
   8   7   0   -0.71    0.92
   0  -8   0   42.62    3.31
   0   8   0   38.93    3.02
  -1  -8   0    6.51    1.23
  -1  -8   0    6.60    1.28
  -1   8   0    6.08    1.21
   1   8   0    4.59    1.00
  -1   8   0    6.33    1.01
  -2  -8   0   23.48    2.60
  -2  -8   0   30.41    2.67
   2   8   0   23.09    2.32
  -3  -8   0    6.74    1.39
  -3  -8   0    6.61    1.59
  -3  -8   0    9.19    1.87
  -3   8   0    8.70    1.33
   3   8   0    7.96    1.37
  -4  -8   0   37.29    3.82
  -4  -8   0   39.97    3.92
   4   8   0   39.89    4.55
  -4   8   0   35.58    3.07
  -5  -8   0    1.54    1.48
  -5  -8   0    1.37    1.53
  -5   8   0    1.01    0.84
   5   8   0   -1.63    1.65
  -6  -8   0    3.61    1.90
  -6   8   0    2.84    1.24
   6   8   0    8.41    2.60
  -7  -8   0    1.47    1.87
   7   8   0    0.49    0.88
   0  -9   0   -0.48    0.95
   0   9   0    1.12    0.77
  -1  -9   0   26.18    2.65
  -1  -9   0   19.41    2.30
  -1   9   0   20.42    1.97
   1   9   0   18.69    2.09
  -2  -9   0    1.74    1.15
   2   9   0    0.90    0.84
  -3  -9   0   28.06    3.11
  -3   9   0   26.81    2.44
  -4  -9   0    0.35    1.38
  -4  -9   0   -0.35    1.27
  -4   9   0   -0.95    0.82
  -5  -9   0    6.31    2.03
  -5   9   0    7.91    1.52
  -6  -9   0   -0.76    1.72
  -6   9   0    0.86    1.40
   0 -10   0   18.60    2.70
   0  10   0   16.58    1.97
  -1 -10   0    0.97    1.24
  -1 -10   0    0.84    1.28
   1  10   0    1.01    0.87
  -2 -10   0   14.91    2.19
  -2 -10   0   10.73    1.94
  -3 -10   0   -2.20    1.00
  -3 -10   0    0.33    1.40
  -4 -10   0    1.43    1.30
  -4  10   0    6.46    1.48
 -10   0   1    1.44    1.36
 -10   0   1    4.71    1.99
  10   0  -1    4.11    1.29
  -9   0   1    0.64    1.05
   9   0  -1   -1.55    1.31
  -9   0   1    0.54    1.34
   9   0  -1    0.64    0.87
  -8   0   1   13.65    2.30
  -8   0   1   22.73    2.23
   8   0  -1   18.93    2.53
  -8   0   1   16.95    2.38
   8   0  -1   16.69    2.00
  -7   0   1    1.06    0.97
   7   0  -1    1.89    0.82
  -7   0   1    1.29    0.88
   7   0  -1   -0.81    0.76
  -7   0   1    1.49    0.78
  -6   0   1   18.60    2.16
   6   0  -1   19.09    1.82
  -6   0   1   19.49    1.84
  -6   0   1   18.35    2.04
   6   0  -1   20.35    2.10
  -5   0   1    6.72    0.97
  -5   0   1    4.33    0.77
   5   0  -1    6.04    1.12
  -5   0   1    6.01    1.06
   5   0  -1    5.29    0.88
  -5   0   1    5.31    1.07
  -4   0   1  168.93   10.26
  -4   0   1  165.55    9.84
   4   0  -1  157.06    9.69
  -4   0   1  150.04    9.69
   4   0  -1  150.35    9.88
  -3   0   1    0.42    0.26
  -3   0   1    0.27    0.30
  -3   0   1   -0.24    0.24
   3   0  -1    0.14    0.21
   3   0  -1    0.25    0.34
  -2   0   1   17.81    1.26
  -2   0   1   17.80    1.37
   2   0  -1   18.14    1.26
  -2   0   1   17.63    1.30
  -1   0   1    0.05    0.11
  -1   0   1    0.03    0.04
   1   0  -1   -0.04    0.03
   1   0  -1    0.08    0.07
  -1   0   1    0.09    0.09
   1   0   1    0.84    0.20
  -1   0  -1    0.96    0.20
   1   0   1    1.12    0.16
   2   0   1    2.10    0.43
  -2   0  -1    2.34    0.44
  -2   0  -1    2.51    0.35
   2   0   1    2.19    0.36
  -3   0  -1    2.67    0.45
   3   0   1    3.05    0.62
   3   0   1    2.94    0.48
  -3   0  -1    3.55    0.77
  -4   0  -1   73.27    4.76
   4   0   1   72.01    4.79
  -4   0  -1   75.11    5.02
   4   0   1   78.89    5.06
  -5   0  -1    2.22    0.78
   5   0   1    2.99    0.71
  -5   0  -1    3.15    0.70
   5   0   1    2.22    0.79
  -6   0  -1    8.56    1.28
   6   0   1   11.94    1.64
  -6   0  -1   10.20    1.61
   6   0   1    9.51    1.28
   7   0   1    5.30    1.03
  -7   0  -1    4.48    1.04
   7   0   1    5.24    1.31
  -7   0  -1    6.48    1.49
  -7   0  -1    4.30    1.16
  -8   0  -1   11.45    1.92
   8   0   1    9.88    1.58
  -8   0  -1   10.27    1.96
   8   0   1   12.80    2.08
  -8   0  -1   11.59    1.71
   9   0   1   -1.25    1.20
  -9   0  -1    0.67    1.25
  -9   0  -1    0.55    1.10
 -10   0  -1    3.79    1.56
  10   0   1    3.70    1.34
  10   0   1    7.37    2.16
 -10   0  -1    3.32    2.84
 -10  -1   1    0.88    1.37
 -10  -1   1   -1.34    1.65
  10  -1  -1    1.15    0.93
 -10   1   1    0.06    1.08
  10   1  -1    0.23    0.94
   9  -1  -1    8.08    1.98
  -9  -1   1   10.19    2.24
  -9  -1   1    6.95    2.10
  -9  -1   1    7.93    1.87
  -9   1   1    9.71    1.91
   9   1  -1    8.16    1.59
   9   1  -1    6.67    2.02
  -9   1   1   11.04    1.78
  -9   1   1    7.83    1.94
  -8  -1   1    2.06    1.18
  -8  -1   1    0.24    1.04
   8  -1  -1    2.25    0.94
  -8  -1   1    2.78    1.04
   8  -1  -1    1.78    1.10
   8   1  -1    4.44    1.57
   8   1  -1    1.59    0.81
  -8   1   1    4.11    1.15
  -8   1   1    0.36    0.96
  -8   1   1    2.28    0.91
   7  -1  -1   34.09    3.08
  -7  -1   1   28.02    3.11
  -7  -1   1   29.60    3.07
   7  -1  -1   30.26    2.64
  -7  -1   1   36.47    2.81
  -7   1   1   32.59    3.01
  -7   1   1   33.67    2.75
   7   1  -1   31.88    3.21
  -7   1   1   28.97    2.81
   7   1  -1   30.46    2.65
  -6  -1   1    9.77    1.31
   6  -1  -1    8.01    1.14
  -6  -1   1    6.79    1.38
  -6  -1   1   11.16    1.74
  -6   1   1    6.64    1.27
  -6   1   1    6.81    1.20
  -6   1   1    7.66    1.24
   6   1  -1    6.32    1.09
   6   1  -1    8.84    1.50
  -5  -1   1   49.41    3.61
  -5  -1   1   51.82    3.37
   5  -1  -1   42.84    3.25
  -5  -1   1   49.06    3.72
   5   1  -1   45.33    3.29
   5   1  -1   44.50    3.63
  -5   1   1   46.29    3.44
  -5   1   1   49.36    3.61
  -5   1   1   43.28    3.34
  -4  -1   1   10.30    1.24
  -4  -1   1    8.20    1.22
  -4  -1   1    8.42    0.99
   4  -1  -1   10.64    1.03
   4   1  -1    9.46    0.98
  -4   1   1   10.22    1.03
  -4   1   1   10.40    1.13
   4   1  -1    9.84    1.29
  -3  -1   1  120.93    7.07
  -3  -1   1  111.70    6.84
   3  -1  -1  117.56    6.89
  -3  -1   1  103.28    6.84
  -3  -1   1  114.03    7.16
   3   1  -1  110.71    6.83
  -3   1   1  106.55    6.89
  -3   1   1  108.61    6.90
   3   1  -1  111.94    7.15
   2  -1  -1    9.58    0.78
  -2  -1   1    9.22    0.77
  -2  -1   1    9.29    0.97
  -2  -1   1    9.32    0.74
  -2  -1   1    8.94    0.88
  -2   1   1    9.33    0.80
   2   1  -1    9.40    0.86
   2   1  -1   10.18    0.99
   2   1  -1    9.06    0.73
  -1  -1   1   40.61    2.68
   0   1   1    2.26    0.27
   1  -1   1   35.27    2.18
  -2  -1  -1    1.51    0.31
  -2  -1  -1    0.76    0.34
   2  -1   1    1.34    0.30
   2   1   1    1.22    0.28
  -2   1  -1    1.27    0.28
   2   1   1    1.21    0.38
  -2   1  -1    1.65    0.31
  -3  -1  -1   68.52    4.50
  -3  -1  -1   65.70    4.24
   3  -1   1   69.13    4.26
  -3   1  -1   63.69    4.25
  -3   1  -1   64.33    4.28
   3   1   1   65.58    4.23
   3   1   1   71.64    4.55
   3   1   1   67.31    4.23
  -4  -1  -1   10.59    1.11
  -4  -1  -1   10.17    1.31
   4  -1   1   10.40    1.08
   4   1   1   12.84    1.45
  -4   1  -1   11.71    1.14
  -4   1  -1   11.02    1.02
   4   1   1   10.60    1.08
  -4   1  -1   12.67    1.23
   5  -1   1   19.95    2.10
  -5  -1  -1   27.55    2.10
  -5  -1  -1   23.97    2.31
   5  -1   1   25.60    2.04
  -5  -1  -1   23.57    2.34
   5   1   1   25.93    2.04
   5   1   1   29.30    2.52
  -5   1  -1   26.35    2.01
  -5   1  -1   26.90    2.22
  -6  -1  -1    4.83    0.92
  -6  -1  -1    6.55    1.32
   6  -1   1    2.70    0.75
  -6  -1  -1    5.52    1.21
   6  -1   1    4.13    0.86
  -6   1  -1    5.46    1.11
   6   1   1    5.68    0.98
  -6   1  -1    4.35    1.06
   6   1   1    4.47    1.20
  -7  -1  -1   21.54    2.13
  -7  -1  -1   16.99    2.46
   7  -1   1   20.21    2.02
  -7  -1  -1   15.01    2.26
  -7   1  -1   21.21    2.40
   7   1   1   25.18    2.69
  -7   1  -1   21.50    2.08
   7   1   1   18.27    1.98
   8  -1   1    3.13    0.97
  -8  -1  -1    2.74    1.29
  -8  -1  -1    3.43    1.32
  -8  -1  -1    3.10    1.07
  -8   1  -1    1.36    1.06
  -8   1  -1    1.59    0.86
   8   1   1    3.54    1.46
  -8   1  -1    1.52    1.07
   8   1   1    2.08    0.91
  -9  -1  -1    3.57    1.68
  -9  -1  -1    3.56    1.53
   9  -1   1    4.76    1.23
   9  -1   1    9.68    1.89
  -9  -1  -1    7.13    1.69
  -9   1  -1    8.08    1.52
  -9   1  -1    4.95    1.50
  -9   1  -1    4.20    1.44
   9   1   1    4.98    1.52
   9   1   1    6.75    1.79
  10  -1   1    0.31    0.96
  10  -1   1   -2.09    1.53
 -10  -1  -1    1.32    1.26
 -10  -1  -1    0.09    1.69
 -10   1  -1   -1.12    1.39
  10   1   1   -0.82    1.57
  10   1   1    0.92    0.97
 -10   1  -1    0.13    1.12
  10  -2  -1    4.02    1.16
 -10  -2   1    6.16    2.41
 -10  -2   1    2.98    1.93
 -10   2   1    2.40    1.49
  10   2  -1    6.85    2.38
  10   2  -1    3.83    1.27
 -10   2   1    1.83    1.27
  -9  -2   1   -0.45    1.42
  -9  -2   1    0.15    1.29
   9  -2  -1    1.02    0.82
  -9   2   1    0.08    1.09
   9   2  -1    0.87    1.60
  -9   2   1    1.36    1.03
   9   2  -1   -0.65    0.76
  -9   2   1    0.36    1.10
  -8  -2   1   14.39    1.96
   8  -2  -1    8.31    1.41
  -8  -2   1    9.94    2.08
  -8  -2   1   10.10    2.17
  -8   2   1   10.08    1.79
  -8   2   1   11.89    1.84
   8   2  -1   11.85    2.25
  -8   2   1   10.16    1.53
   8   2  -1   10.60    1.67
  -7  -2   1    3.31    0.91
  -7  -2   1    0.86    0.99
   7  -2  -1    0.07    0.63
  -7  -2   1    0.47    0.91
   7   2  -1    0.62    0.68
  -7   2   1    1.07    0.79
   7   2  -1    1.70    1.20
  -7   2   1    0.33    0.45
  -7   2   1    2.03    0.90
  -7   2   1    1.12    0.64
  -6  -2   1   62.52    4.18
  -6  -2   1   55.01    4.64
   6  -2  -1   56.34    4.06
  -6  -2   1   56.54    4.54
   6   2  -1   60.73    4.75
   6   2  -1   61.31    4.08
  -6   2   1   54.42    4.17
  -6   2   1   54.77    4.16
  -6   2   1   60.01    4.16
  -5  -2   1    0.40    0.70
  -5  -2   1   -0.04    0.41
   5  -2  -1    0.50    0.43
  -5  -2   1    1.31    0.76
   5   2  -1    0.44    0.76
  -5   2   1    0.70    0.44
  -5   2   1    0.92    0.54
  -4  -2   1   26.18    1.96
  -4  -2   1   23.95    2.19
   4  -2  -1   26.83    1.93
  -4  -2   1   26.62    2.58
   4   2  -1   23.57    2.31
   4   2  -1   22.48    1.84
  -4   2   1   24.25    1.97
  -3  -2   1    9.04    0.96
   3  -2  -1   10.58    0.98
  -3  -2   1   10.36    1.27
  -3  -2   1   10.99    1.19
   3   2  -1   10.32    0.91
  -3   2   1   11.46    1.04
   3   2  -1   10.88    1.30
  -2  -2   1  222.54   13.80
  -2  -2   1  224.96   13.61
  -2  -2   1  243.59   13.71
   2  -2  -1  227.29   13.49
   2   2  -1  223.14   13.63
   2   2  -1  217.89   13.80
  -2   2   1  224.73   13.68
   2   2  -1  221.31   13.40
  -1  -2   1    1.30    0.35
  -1  -2   1    0.82    0.32
  -1  -2   1    1.26    0.25
   1   2  -1    0.59    0.27
  -1   2   1    1.25    0.28
   1   2  -1    1.27    0.26
  -1   2   1    1.26    0.30
   1   2  -1    0.99    0.37
   0  -2   1   22.47    1.40
   0  -2  -1   23.57    1.52
   0  -2  -1   20.74    1.48
   0  -2   1   24.19    1.61
   0  -2  -1   18.10    1.43
   0   2  -1   21.53    1.39
   0   2   1   22.39    1.49
   0   2   1   23.04    1.54
   0   2  -1   21.27    1.49
   0   2   1   21.78    1.47
   1  -2   1   22.42    1.43
  -1  -2  -1   21.13    1.51
  -1  -2  -1   23.44    1.60
  -1  -2  -1   20.11    1.61
   1   2   1   21.64    1.67
  -1   2  -1   21.95    1.44
   1   2   1   21.14    1.51
  -2  -2  -1  148.61    8.55
   2  -2   1  133.65    8.31
  -2  -2  -1  138.87    8.37
  -2  -2  -1  131.37    8.57
   2   2   1  137.12    8.35
  -2   2  -1  138.84    8.33
   2   2   1  135.30    8.63
  -3  -2  -1    1.58    0.46
   3  -2   1    0.79    0.32
  -3  -2  -1    1.13    0.48
   3   2   1    0.73    0.49
   3   2   1    0.64    0.32
  -3   2  -1    1.19    0.37
  -3   2  -1    1.08    0.35
  -4  -2  -1    6.13    1.03
  -4  -2  -1    5.01    1.06
  -4  -2  -1    4.87    0.81
   4  -2   1    5.73    0.80
  -4   2  -1    5.32    0.81
   4   2   1    5.47    1.11
  -4   2  -1    7.76    0.90
   4   2   1    4.95    0.77
  -5  -2  -1    6.94    1.07
  -5  -2  -1    5.47    1.43
   5  -2   1    6.23    1.04
  -5  -2  -1    5.53    1.27
  -5   2  -1    6.61    0.91
   5   2   1    8.04    1.46
  -5   2  -1    6.27    1.04
  -5   2  -1    6.82    1.02
   5   2   1    6.40    1.03
  -6  -2  -1   29.70    2.95
  -6  -2  -1   30.88    2.57
   6  -2   1   27.65    2.46
   6  -2   1   28.86    2.45
  -6  -2  -1   31.38    2.93
   6   2   1   30.28    2.45
   6   2   1   31.83    3.14
  -6   2  -1   32.92    2.43
  -6   2  -1   25.49    2.49
  -7  -2  -1    2.85    1.17
  -7  -2  -1    1.62    1.02
   7  -2   1    1.05    0.81
  -7  -2  -1    0.82    0.80
   7  -2   1    1.30    0.68
  -7   2  -1    1.86    0.82
   7   2   1   -0.36    0.93
   7   2   1    1.55    0.73
  -7   2  -1    1.44    0.84
  -8  -2  -1    7.25    1.79
  -8  -2  -1    8.52    1.82
   8  -2   1    8.25    1.53
   8  -2   1    8.55    1.46
  -8  -2  -1   11.21    1.76
   8   2   1    7.01    1.39
  -8   2  -1    7.99    1.57
  -8   2  -1    9.00    1.60
   8   2   1    7.71    1.89
  -8   2  -1    8.45    1.45
  -9  -2  -1    2.38    1.62
   9  -2   1    1.69    0.94
  -9  -2  -1    0.97    1.32
   9  -2   1    2.12    1.84
  -9   2  -1    2.88    1.21
  -9   2  -1    1.74    1.07
   9   2   1    2.19    1.03
  -9   2  -1    1.51    1.10
   9   2   1    2.24    1.56
  10  -2   1    3.26    1.19
 -10  -2  -1    1.76    1.45
 -10   2  -1    5.36    1.57
  10   2   1    1.59    2.11
 -10   2  -1    2.96    1.27
  10   2   1    1.79    1.13
 -10  -3   1   -4.71    1.86
  10  -3  -1    0.17    0.83
 -10  -3   1    2.56    1.71
 -10   3   1   -0.54    1.15
  10   3  -1    0.39    0.86
  10   3  -1    3.37    2.47
 -10   3   1   -0.40    1.00
   9  -3  -1   10.59    1.69
  -9  -3   1    9.11    2.56
  -9  -3   1   16.28    2.92
  -9   3   1    9.74    1.84
   9   3  -1   19.53    3.10
  -9   3   1   13.34    2.34
  -9   3   1   10.04    1.75
   9   3  -1    9.56    1.72
  -8  -3   1    0.12    1.17
  -8  -3   1   -1.45    1.18
   8  -3  -1    1.56    0.92
  -8   3   1    1.46    0.92
  -8   3   1    1.75    0.93
  -8   3   1    2.46    1.19
   8   3  -1    1.65    0.90
  -8   3   1    2.47    0.96
   8   3  -1    1.83    1.46
  -7  -3   1   11.93    2.08
  -7  -3   1    9.42    2.02
   7  -3  -1   11.49    1.54
  -7   3   1    9.36    1.57
   7   3  -1   14.19    1.63
  -7   3   1   11.24    1.60
   7   3  -1   11.69    2.13
  -6  -3   1    2.78    1.13
  -6  -3   1    2.91    0.84
  -6  -3   1    1.17    0.99
   6  -3  -1    3.14    0.82
  -6   3   1    3.72    0.98
   6   3  -1    3.06    1.25
   6   3  -1    3.21    0.81
  -5  -3   1   78.34    5.86
  -5  -3   1   76.47    6.14
  -5  -3   1   85.18    5.36
   5  -3  -1   81.13    5.27
   5   3  -1   76.20    5.33
  -5   3   1   77.01    5.35
   5   3  -1   82.09    5.98
  -4  -3   1    7.91    1.29
  -4  -3   1    7.74    1.05
  -4  -3   1    9.17    1.52
   4   3  -1    8.40    1.52
  -4   3   1    7.09    1.10
   4   3  -1    7.26    0.88
  -3  -3   1   44.53    3.47
  -3  -3   1   49.65    3.41
  -3  -3   1   44.97    3.09
   3  -3  -1   46.93    3.07
  -3   3   1   43.53    3.10
   3   3  -1   45.82    3.55
   3   3  -1   42.95    2.94
  -2  -3   1    0.47    0.45
  -2  -3   1    0.77    0.47
  -2  -3   1    1.03    0.36
   2  -3  -1    1.01    0.35
   2   3  -1    0.50    0.30
  -2   3   1    1.15    0.35
   2   3  -1    0.81    0.40
   2   3  -1    0.88    0.54
  -2   3   1    1.09    0.40
   1  -3  -1  102.77    6.54
  -1  -3   1  108.84    6.48
  -1  -3   1  110.20    6.65
  -1  -3   1  107.82    6.78
   1   3  -1  109.08    6.86
  -1   3   1  102.89    6.52
   1   3  -1  103.67    6.63
  -1   3   1  105.55    6.49
   1   3  -1  105.79    6.46
   0  -3  -1   10.92    0.99
   0  -3   1   11.11    0.91
   0  -3  -1   11.65    1.02
   0  -3   1   11.27    1.07
   0   3   1   13.14    1.12
   0   3   1   13.28    1.02
   0   3  -1   11.49    0.89
   0   3   1   12.13    1.00
   0   3  -1   11.63    1.01
  -1  -3  -1   77.26    4.79
   1  -3   1   73.46    4.57
  -1  -3  -1   75.62    4.88
  -1  -3  -1   67.94    4.82
   1   3   1   81.07    4.71
  -1   3  -1   73.29    4.58
   1   3   1   74.75    4.93
  -2  -3  -1   20.00    1.67
  -2  -3  -1   17.24    1.67
  -2  -3  -1   17.28    1.48
   2  -3   1   19.54    1.40
  -2   3  -1   16.77    1.49
   2   3   1   22.31    1.87
   2   3   1   19.87    1.50
   3  -3   1   23.66    1.84
  -3  -3  -1   24.14    2.16
  -3  -3  -1   25.44    1.97
  -3  -3  -1   20.94    2.15
   3   3   1   29.45    2.43
  -3   3  -1   25.76    1.90
   3   3   1   28.51    1.99
  -4  -3  -1    0.27    0.53
  -4  -3  -1    1.39    0.72
  -4  -3  -1    1.07    0.48
   4  -3   1    0.50    0.40
   4   3   1   -0.15    0.33
  -4   3  -1    0.43    0.39
   4   3   1    1.23    0.46
   4   3   1    1.02    0.71
   5  -3   1   37.31    2.84
  -5  -3  -1   33.84    3.84
  -5  -3  -1   38.01    3.36
  -5  -3  -1   40.01    2.97
  -5   3  -1   37.15    2.79
   5   3   1   40.51    2.84
   5   3   1   42.00    3.59
  -5   3  -1   35.90    2.88
  -6  -3  -1    4.52    1.32
  -6  -3  -1    6.43    1.15
  -6  -3  -1    3.63    1.24
   6  -3   1    4.83    0.99
  -6   3  -1    5.88    1.14
   6   3   1    5.43    1.05
   6   3   1    7.27    1.66
  -6   3  -1    5.01    1.03
  -6   3  -1    6.54    0.99
   7  -3   1    6.21    1.15
  -7  -3  -1    4.93    1.56
  -7  -3  -1    4.40    1.45
   7   3   1    4.28    1.59
  -7   3  -1    5.06    1.16
   7   3   1    4.39    1.02
  -7   3  -1    7.31    1.21
   8  -3   1    0.01    0.66
  -8  -3  -1   -0.10    1.44
  -8  -3  -1   -0.84    0.85
  -8  -3  -1    1.64    1.22
   8   3   1   -1.77    1.16
  -8   3  -1    2.21    0.95
  -8   3  -1    0.31    0.83
  -8   3  -1    0.24    0.85
   8   3   1    0.92    0.86
  -9  -3  -1    5.17    1.93
   9  -3   1    6.92    1.37
  -9  -3  -1   10.69    2.31
   9   3   1    6.39    1.54
  -9   3  -1    9.58    1.59
  -9   3  -1    5.56    1.41
  -9   3  -1    5.66    1.42
 -10  -3  -1    1.09    2.19
 -10  -3  -1    0.18    1.52
  10  -3   1    0.50    0.88
 -10   3  -1   -0.02    1.00
  10   3   1   -0.58    0.89
 -10   3  -1    0.17    1.20
 -10   3  -1   -0.11    1.44
 -10  -4   1    8.25    3.16
 -10  -4   1    4.07    1.87
  10  -4  -1    1.56    1.18
 -10   4   1    5.17    2.62
  10   4  -1    3.78    1.27
   9  -4  -1    0.63    0.87
  -9  -4   1    0.80    1.79
  -9  -4   1   -1.14    1.87
  -9   4   1    0.72    1.13
   9   4  -1    1.79    1.74
   9   4  -1    0.55    1.06
   8  -4  -1   19.86    2.19
  -8  -4   1   16.56    2.90
  -8  -4   1   22.96    3.19
  -8   4   1   22.12    2.30
   8   4  -1   16.24    2.93
  -8   4   1   18.44    2.49
   8   4  -1   20.01    2.23
   7  -4  -1   -0.42    0.53
  -7  -4   1    0.54    1.20
  -7  -4   1    3.24    1.35
  -7   4   1   -0.25    0.78
   7   4  -1    0.34    1.30
   7   4  -1    0.22    0.66
  -6  -4   1   19.48    1.94
   6  -4  -1   14.88    1.67
  -6  -4   1   18.31    2.54
  -6  -4   1   14.82    2.35
   6   4  -1   13.92    2.41
   6   4  -1   13.14    1.58
  -6   4   1   13.86    1.76
  -5  -4   1    0.49    0.88
   5  -4  -1    1.12    0.56
  -5  -4   1    1.56    0.73
   5   4  -1    1.21    0.54
  -5   4   1    1.97    0.68
  -4  -4   1   99.61    6.75
   4  -4  -1   91.06    6.24
  -4  -4   1  105.27    6.39
  -4  -4   1   92.93    6.85
   4   4  -1   92.13    6.12
   4   4  -1  107.13    7.11
  -4   4   1  100.58    6.40
  -3  -4   1    0.78    0.49
  -3  -4   1    0.99    0.59
   3  -4  -1    0.36    0.40
  -3  -4   1    0.68    0.57
   3   4  -1    0.43    0.51
   3   4  -1    0.93    0.73
  -3   4   1    0.76    0.44
   3   4  -1    0.92    0.37
  -3   4   1    0.92    0.52
   3   4  -1    0.69    0.45
  -2  -4   1   28.22    1.98
  -2  -4   1   28.02    2.33
  -2  -4   1   25.35    2.17
   2   4  -1   25.40    1.93
   2   4  -1   24.24    2.38
  -2   4   1   25.60    1.95
  -2   4   1   23.10    1.90
   2   4  -1   27.59    2.18
  -1  -4   1   29.13    2.44
   1  -4  -1   32.51    2.29
  -1  -4   1   31.23    2.19
  -1  -4   1   30.93    2.33
  -1   4   1   29.11    2.16
   1   4  -1   31.31    2.37
   1   4  -1   32.04    2.15
   1   4  -1   32.68    2.64
   0  -4  -1  127.47    8.24
   0  -4  -1  137.79    8.29
   0  -4   1  142.15    8.18
   0  -4   1  125.84    8.33
   0   4  -1  132.51    8.08
   0   4   1  130.69    8.40
   0   4  -1  136.38    8.29
   0   4   1  135.11    8.25
   0   4   1  135.66    8.19
  -1  -4  -1    0.75    0.42
  -1  -4  -1    0.78    0.43
  -1  -4  -1    1.09    0.42
   1   4   1    1.92    0.46
   1   4   1    0.68    0.52
  -1   4  -1    1.08    0.30
   2  -4   1   15.50    1.19
  -2  -4  -1   14.09    1.47
  -2  -4  -1   13.44    1.52
  -2  -4  -1   13.04    1.32
  -2   4  -1   14.29    1.19
   2   4   1   13.92    1.31
   2   4   1   14.02    1.69
  -3  -4  -1   14.39    1.67
   3  -4   1   14.10    1.24
  -3  -4  -1   14.59    1.63
  -3  -4  -1   13.64    1.41
   3   4   1   13.32    1.83
  -3   4  -1   13.50    1.26
  -4  -4  -1   47.68    3.81
  -4  -4  -1   51.96    3.53
   4  -4   1   47.97    3.34
  -4  -4  -1   46.35    3.88
   4   4   1   44.18    4.54
   4   4   1   49.86    3.47
  -4   4  -1   47.56    3.42
  -5  -4  -1    0.52    0.63
   5  -4   1    0.14    0.49
  -5  -4  -1   -0.29    1.27
  -5  -4  -1    0.34    0.83
   5   4   1   -0.25    0.47
  -5   4  -1    0.54    0.57
   5   4   1    1.90    1.15
  -6  -4  -1    6.17    1.63
   6  -4   1    9.18    1.38
  -6  -4  -1    6.54    1.55
   6   4   1    8.94    1.96
  -6   4  -1   10.75    1.58
   6   4   1    7.48    1.22
  -7  -4  -1    0.67    1.14
   7  -4   1    0.82    0.72
  -7  -4  -1    1.90    1.22
   7   4   1    1.96    1.38
   7   4   1    0.84    0.78
  -7   4  -1    1.15    0.78
   8  -4   1    7.40    1.36
  -8  -4  -1    8.86    2.31
  -8  -4  -1    4.59    1.64
  -8   4  -1   10.12    1.50
   8   4   1    7.88    1.47
   8   4   1    7.80    2.25
   9  -4   1    0.21    0.76
  -9  -4  -1    3.12    1.78
  -9  -4  -1   -0.85    1.69
   9   4   1    0.25    1.26
  -9   4  -1    0.41    1.00
   9   4   1   -1.18    1.66
  -9   4  -1   -0.42    1.04
  10  -4   1    0.67    0.96
 -10  -4  -1   -0.85    1.53
 -10  -4  -1   -1.99    2.38
 -10   4  -1    1.77    1.18
 -10   4  -1    1.21    1.51
 -10   4  -1    0.24    1.19
  10   4   1    3.16    1.32
   9  -5  -1    2.02    1.03
  -9  -5   1   -2.49    1.81
  -9  -5   1    3.88    2.69
   9   5  -1    1.33    1.11
   9   5  -1    2.61    2.17
   8  -5  -1    0.27    0.77
  -8  -5   1   -1.45    1.36
  -8  -5   1   -1.36    1.09
   8   5  -1    1.05    0.91
   8   5  -1    1.19    1.94
  -8   5   1    0.88    0.83
  -7  -5   1   27.26    3.54
  -7  -5   1   31.98    2.95
  -7  -5   1   25.35    3.28
   7  -5  -1   26.34    2.57
   7   5  -1   27.18    2.50
  -7   5   1   29.11    2.84
   7   5  -1   27.81    3.89
  -6  -5   1    0.77    1.23
  -6  -5   1   -0.72    0.86
   6  -5  -1    0.37    0.58
  -6  -5   1   -1.34    0.57
  -6   5   1    1.51    0.73
   6   5  -1    0.82    0.63
   6   5  -1    1.40    1.23
  -5  -5   1   15.23    1.79
  -5  -5   1   14.19    2.27
   5  -5  -1   14.47    1.52
  -5  -5   1   15.51    2.81
  -5   5   1   12.29    1.60
   5   5  -1   10.77    2.16
   5   5  -1   11.58    1.33
   4  -5  -1    0.51    0.51
  -4  -5   1    0.98    0.63
  -4  -5   1    0.74    0.83
  -4  -5   1   -0.50    0.78
   4   5  -1    0.16    1.01
   4   5  -1    0.99    0.46
  -4   5   1    1.25    0.63
  -4   5   1    0.17    0.58
  -3  -5   1   89.65    5.91
  -3  -5   1   82.83    6.01
  -3  -5   1   86.56    5.63
   3   5  -1   82.50    5.24
  -3   5   1   85.98    5.53
   3   5  -1   86.23    6.26
   3   5  -1   82.67    5.50
  -3   5   1   79.62    5.50
  -2  -5   1    3.95    0.77
  -2  -5   1    4.31    1.12
  -2  -5   1    2.94    0.83
   2   5  -1    5.30    1.28
  -2   5   1    4.43    0.77
   2   5  -1    4.39    0.93
   2   5  -1    4.17    0.75
  -2   5   1    4.50    0.76
  -1  -5   1   44.06    3.04
  -1  -5   1   43.70    2.90
  -1  -5   1   44.13    3.26
   1  -5  -1   38.41    2.92
  -1   5   1   37.67    2.76
   1   5  -1   40.33    3.09
   1   5  -1   40.68    2.79
  -1   5   1   40.12    2.82
   0  -5  -1    9.51    1.00
   0  -5   1    9.39    1.05
   0  -5   1   10.03    1.18
   0  -5  -1    8.45    1.08
   0  -5  -1    8.77    1.09
   0   5   1    8.58    1.12
   0   5  -1   10.01    1.16
   0   5  -1   10.59    0.97
   0   5   1   11.07    1.07
   0   5   1    8.32    1.34
  -1  -5  -1   39.07    2.87
  -1  -5  -1   41.61    2.69
   1   5   1   35.66    2.98
   1   5   1   36.66    2.55
  -1   5  -1   32.39    2.35
  -1   5  -1   31.89    2.34
  -1   5  -1   33.05    2.53
  -2  -5  -1    3.36    0.92
  -2  -5  -1    3.52    0.86
  -2  -5  -1    3.44    0.87
  -2   5  -1    4.36    0.69
   2   5   1    3.71    0.77
   2   5   1    4.46    1.06
  -3  -5  -1   34.60    3.24
  -3  -5  -1   39.33    3.25
   3  -5   1   37.24    2.73
  -3  -5  -1   42.84    3.02
  -3   5  -1   40.11    2.81
   3   5   1   43.36    3.61
   3   5   1   36.52    2.89
   4  -5   1    3.76    0.82
  -4  -5  -1    2.17    0.85
  -4  -5  -1    2.12    1.03
  -4  -5  -1    1.94    1.02
   4   5   1    2.98    0.87
   4   5   1    4.53    1.39
   5  -5   1    4.15    0.91
  -5  -5  -1    3.36    1.25
  -5  -5  -1    2.09    1.22
  -5  -5  -1    4.15    1.03
  -5   5  -1    6.15    1.10
   5   5   1    5.60    0.97
   5   5   1    5.29    1.66
  -6  -5  -1   -0.21    0.93
  -6  -5  -1   -0.85    0.41
   6  -5   1    0.32    0.57
  -6  -5  -1    1.68    1.21
   6   5   1   -0.04    1.24
   6   5   1    0.54    0.62
  -6   5  -1    0.80    0.81
  -7  -5  -1   10.00    2.24
  -7  -5  -1   16.82    3.31
   7  -5   1   13.93    1.71
  -7  -5  -1    9.69    2.31
   7   5   1    7.86    2.44
  -7   5  -1   13.50    1.89
   7   5   1   14.50    1.80
   8  -5   1    1.80    1.07
  -8  -5  -1    2.36    1.50
  -8  -5  -1    0.07    1.32
   8   5   1    1.65    0.96
  -8   5  -1   -0.25    0.84
   8   5   1   -0.08    1.65
   9  -5   1    1.72    1.07
  -9   5  -1    5.60    1.30
   9   5   1    0.55    1.67
   9   5   1    1.69    2.21
  -9  -6   1   -1.87    1.47
   9  -6  -1   -0.17    0.92
  -9   6   1   -1.94    1.26
   9   6  -1   -1.37    0.94
   8  -6  -1    2.24    1.07
  -8  -6   1    3.42    1.94
  -8  -6   1   -1.02    1.79
   8   6  -1    3.78    2.18
  -8   6   1    4.57    1.10
   8   6  -1    1.56    1.03
  -7  -6   1   -0.32    1.32
  -7  -6   1    0.99    1.29
   7  -6  -1    0.12    0.63
   7   6  -1    0.06    1.59
  -7   6   1   -0.75    0.86
   7   6  -1    0.57    0.73
  -7   6   1    1.81    0.95
  -6  -6   1   29.38    3.56
   6  -6  -1   26.78    2.55
  -6  -6   1   31.81    3.53
  -6   6   1   29.72    2.82
  -6   6   1   25.43    2.88
   6   6  -1   37.23    4.15
   6   6  -1   32.30    2.54
  -5  -6   1    0.07    0.87
   5  -6  -1    0.57    0.61
  -5  -6   1    0.89    1.09
  -5  -6   1    2.61    1.27
   5   6  -1   -0.18    0.48
   5   6  -1    2.14    1.43
  -5   6   1    0.72    0.73
  -5   6   1    1.42    0.71
  -4  -6   1   16.15    2.31
  -4  -6   1   19.38    1.97
  -4  -6   1   15.93    2.14
   4   6  -1   18.31    2.76
  -4   6   1   15.44    1.73
  -4   6   1   13.98    1.71
  -3  -6   1    5.79    1.08
  -3  -6   1    7.33    1.49
  -3  -6   1    4.28    1.15
   3   6  -1    5.63    1.55
  -3   6   1    5.97    1.00
  -3   6   1    4.56    0.87
   3   6  -1    6.23    1.05
  -2  -6   1   50.88    4.16
  -2  -6   1   60.52    4.04
  -2  -6   1   55.31    4.34
  -2   6   1   53.92    3.84
   2   6  -1   60.37    3.95
  -2   6   1   50.92    3.79
   2   6  -1   67.15    4.88
   2   6  -1   59.67    4.29
  -1  -6   1    2.24    0.66
  -1  -6   1    1.68    0.68
   1  -6  -1    0.90    0.59
  -1   6   1    1.54    0.49
   1   6  -1    2.43    0.59
  -1   6   1    0.98    0.50
   1   6  -1    0.49    0.77
   0  -6  -1   16.68    1.61
   0  -6  -1   18.78    1.75
   0  -6  -1   17.68    1.58
   0  -6   1   18.34    1.63
   0  -6   1   17.66    1.71
   0  -6   1   16.09    1.58
   0   6  -1   18.43    1.76
   0   6   1   16.60    1.72
   0   6   1   18.00    1.60
   0   6   1   17.81    2.10
   0   6  -1   14.34    1.43
   0   6   1   17.86    1.45
  -1  -6  -1   18.94    1.89
   1  -6   1   18.63    1.64
  -1  -6  -1   17.87    1.81
  -1   6  -1   15.69    1.68
   1   6   1   19.49    2.27
   1   6   1   20.17    1.72
  -1   6  -1   19.96    1.47
  -2  -6  -1   45.28    4.09
  -2  -6  -1   41.87    3.37
  -2  -6  -1   37.15    3.18
  -2   6  -1   39.44    2.81
   2   6   1   40.67    3.02
   2   6   1   40.80    3.69
  -3  -6  -1    0.13    0.61
  -3  -6  -1   -0.05    0.73
  -3  -6  -1    0.17    0.71
   3   6   1    0.33    0.96
  -3   6  -1    0.84    0.52
   3   6   1    0.51    0.59
  -4  -6  -1    9.39    1.79
   4  -6   1   11.94    1.31
  -4  -6  -1    7.12    1.51
  -4  -6  -1    9.82    1.48
   4   6   1   12.36    1.56
   4   6   1   10.11    2.11
  -4   6  -1    9.77    1.34
  -5  -6  -1    1.93    1.22
   5  -6   1    1.14    0.71
  -5  -6  -1    3.36    0.99
  -5  -6  -1    0.13    1.00
   5   6   1    2.01    1.38
  -5   6  -1    3.02    0.89
   5   6   1    1.33    0.69
   6  -6   1   11.17    1.61
  -6  -6  -1   13.34    2.45
  -6  -6  -1   12.45    2.34
   6   6   1   10.83    2.62
   6   6   1   13.90    1.71
  -6   6  -1   14.47    1.93
  -7  -6  -1   -2.70    1.13
  -7  -6  -1   -0.45    1.99
   7  -6   1    0.16    0.77
   7   6   1   -1.06    1.56
  -7   6  -1   -1.29    0.94
   7   6   1    0.82    0.81
   8  -6   1    3.25    1.12
  -8  -6  -1   -0.74    1.39
  -8  -6  -1   -0.54    1.81
   8   6   1    2.04    1.08
   8   6   1    2.29    2.02
  -8   6  -1    2.56    1.03
  -9  -6  -1    5.14    2.25
   9   6   1   -0.03    1.16
  -9   6  -1    3.96    1.24
   9   6   1    7.39    2.73
   8  -7  -1   -0.75    0.74
  -8  -7   1    4.87    2.06
   8   7  -1    1.12    1.01
  -8   7   1   -0.32    1.04
  -7  -7   1    8.77    3.95
  -7  -7   1   -0.52    1.57
   7   7  -1    2.32    2.04
   7   7  -1    2.73    1.02
  -7   7   1    4.03    1.38
  -6  -7   1    2.04    1.18
  -6  -7   1   -2.02    1.18
   6   7  -1    1.05    0.68
   6   7  -1    0.76    1.68
  -6   7   1    0.87    1.17
  -5  -7   1   26.94    3.25
  -5  -7   1   16.59    4.65
  -5   7   1   26.56    2.59
   5   7  -1   31.23    3.94
  -5   7   1   29.24    2.60
  -4  -7   1    0.66    0.80
  -4  -7   1    0.30    1.03
  -4  -7   1   -0.74    0.93
  -4   7   1   -0.28    0.60
   4   7  -1   -1.40    1.22
  -4   7   1   -0.13    0.55
  -3  -7   1   12.27    1.99
  -3  -7   1   11.38    1.93
  -3  -7   1   15.10    1.87
   3   7  -1   11.66    1.61
  -3   7   1   11.04    1.48
  -2  -7   1    4.90    1.17
  -2  -7   1    2.22    0.83
  -2   7   1    2.65    0.73
  -2   7   1    3.54    0.79
   2   7  -1    3.32    0.80
   2   7  -1    3.37    1.10
   1  -7  -1   31.79    2.64
  -1  -7   1   35.19    2.69
  -1  -7   1   29.17    3.13
  -1   7   1   28.84    2.35
  -1   7   1   29.97    2.30
   0  -7   1    1.96    0.77
   0  -7  -1    1.27    0.63
   0  -7  -1    1.93    0.63
   0  -7   1    1.29    0.64
   0  -7  -1    2.50    0.81
   0  -7   1    1.16    0.70
   0   7  -1    0.70    0.70
   0   7  -1    1.38    0.59
   0   7   1    1.13    0.65
  -1  -7  -1   20.74    2.14
  -1   7  -1   22.29    2.06
   1   7   1   22.53    1.99
   1   7   1   20.07    2.63
  -1   7  -1   22.46    1.78
  -2  -7  -1    0.60    0.73
  -2  -7  -1    1.10    0.80
  -2   7  -1    1.83    0.57
   2   7   1    1.36    0.68
   2   7   1    3.19    1.39
  -3  -7  -1    6.41    1.49
  -3  -7  -1    6.28    1.35
  -3  -7  -1    5.49    1.41
   3   7   1    7.87    1.79
   3   7   1    4.64    1.09
  -3   7  -1    5.02    0.95
  -4  -7  -1   -1.25    0.79
  -4  -7  -1    0.27    0.97
  -4  -7  -1    1.50    1.10
   4   7   1    0.28    0.72
   4   7   1   -0.86    1.23
  -4   7  -1    1.22    0.71
  -5  -7  -1   20.08    2.76
  -5  -7  -1   14.50    2.62
  -5   7  -1   15.89    1.87
   5   7   1   12.61    2.75
   5   7   1   13.52    1.66
   6  -7   1    0.46    0.66
  -6  -7  -1   -0.80    1.30
  -6  -7  -1    0.39    1.22
  -6  -7  -1    2.11    1.48
   6   7   1   -0.80    1.46
   6   7   1   -0.22    0.68
  -6   7  -1   -0.60    0.84
  -7  -7  -1    0.02    1.48
   7  -7   1    1.15    0.85
   7   7   1    1.83    0.92
   7   7   1    0.34    1.87
   8  -7   1    0.78    0.78
  -8  -7  -1   -0.84    1.56
   8   7   1    0.05    0.91
  -7  -8   1   -0.68    1.64
   7   8  -1    0.45    0.86
  -6  -8   1    4.06    1.86
  -6   8   1    1.79    1.20
  -5  -8   1   -1.00    1.24
  -5  -8   1   -0.14    1.44
  -5   8   1    0.51    0.89
  -4  -8   1   15.37    2.52
  -4  -8   1   14.16    2.49
  -4  -8   1   12.11    1.98
  -3  -8   1    1.07    1.12
  -3  -8   1    1.72    1.20
  -3  -8   1    2.44    1.07
  -3   8   1    0.92    0.78
  -2  -8   1   12.69    1.86
  -2  -8   1   10.27    1.72
   2   8  -1   11.35    1.57
  -2   8   1    9.50    1.37
  -2   8   1    9.94    1.39
  -1  -8   1    4.16    1.13
   1  -8  -1    4.91    1.20
   1   8  -1    3.01    1.16
  -1   8   1    5.12    0.92
  -1   8   1    3.12    1.47
   1   8  -1    5.69    1.02
   0  -8   1   18.64    2.01
   0  -8  -1   17.74    2.56
   0  -8   1   22.41    2.13
   0   8  -1   18.62    2.20
   0   8  -1   18.87    1.84
   0   8   1   18.65    1.89
  -1  -8  -1    0.27    0.86
  -1  -8  -1    1.93    0.85
  -1   8  -1    0.32    0.76
   1   8   1    1.43    0.75
  -2  -8  -1    9.70    2.01
  -2  -8  -1   11.41    1.74
   2   8   1    9.46    1.45
  -3  -8  -1    2.37    1.17
  -3  -8  -1    1.46    1.15
  -3  -8  -1    3.55    1.29
   3   8   1    2.35    0.90
   3   8   1    0.37    1.38
  -4  -8  -1    8.98    2.02
  -4  -8  -1    7.72    1.84
  -4   8  -1    9.42    1.43
   4   8   1    8.21    1.52
   4   8   1   11.70    2.70
  -5  -8  -1   -1.29    1.22
  -5  -8  -1    3.06    1.50
  -5   8  -1    0.04    0.82
   5   8   1   -0.31    1.82
  -6  -8  -1    2.93    1.59
  -6   8  -1    4.03    1.36
   6   8   1    2.80    0.92
   6   8   1    2.68    2.08
  -7  -8  -1    0.81    1.74
   7   8   1    0.94    0.95
   7   8   1    4.20    2.52
  -6  -9   1    0.09    1.95
  -5  -9   1    2.91    1.71
  -5   9   1    3.04    1.39
  -4  -9   1    1.04    1.35
  -4  -9   1    1.81    1.38
  -4   9   1   -0.65    0.88
  -3  -9   1   14.30    2.36
  -3  -9   1   20.60    2.43
  -3   9   1   14.19    1.87
  -2  -9   1   -1.55    0.94
  -2   9   1   -0.06    1.09
  -2   9   1    0.36    0.85
  -1  -9   1   11.64    1.77
  -1  -9   1    6.96    1.50
   1   9  -1   10.87    1.54
  -1   9   1    7.92    1.29
   0  -9  -1   -0.09    1.02
   0  -9   1   -0.77    1.71
   0  -9   1   -1.74    0.79
   0  -9   1    0.99    0.81
   0   9  -1    0.52    0.67
   0   9   1    0.75    0.77
  -1  -9  -1   10.68    1.73
  -1  -9  -1    6.30    1.39
   1   9   1    7.40    1.33
  -2  -9  -1   -1.73    0.68
  -2  -9  -1    1.45    1.08
   2   9   1    0.21    0.77
  -3  -9  -1    8.41    1.85
  -3   9  -1   10.37    1.47
   3   9   1    8.32    1.55
  -4  -9  -1   -0.04    1.37
  -4  -9  -1   -2.04    1.15
  -5  -9  -1    4.12    1.83
  -5   9  -1    1.96    1.15
  -6  -9  -1    1.90    1.87
  -4 -10   1    0.77    1.17
  -4  10   1    0.85    1.23
  -3 -10   1   -0.19    1.14
  -3 -10   1    0.90    2.46
  -3  10   1    1.33    0.97
  -2 -10   1    8.34    2.04
  -2 -10   1    5.87    1.64
  -1 -10   1   -2.03    2.04
  -1 -10   1    1.79    1.34
  -1  10   1    0.79    0.81
   0 -10  -1    5.08    1.68
   0  10   1    6.07    1.30
  -1 -10  -1   -0.70    1.35
  -1 -10  -1    1.57    1.16
   1  10   1    0.25    0.81
  -2 -10  -1    4.59    1.56
   2  10   1    4.55    1.24
  -3 -10  -1    2.35    1.49
  -3 -10  -1   -1.42    1.00
  -4 -10  -1   -1.35    1.29
 -10   0   2    1.41    1.70
 -10   0   2    2.03    1.43
  10   0  -2   -0.42    0.89
  -9   0   2    1.07    0.97
  -9   0   2    1.91    1.32
   8   0  -2    2.56    0.91
  -8   0   2    2.00    1.23
  -8   0   2    1.21    0.88
  -8   0   2    1.52    1.08
   8   0  -2    2.38    1.38
   7   0  -2   -0.23    0.46
   7   0  -2   -0.90    0.74
  -7   0   2    1.03    0.69
  -7   0   2    0.91    0.90
  -7   0   2    0.43    0.86
  -6   0   2    4.93    1.20
  -6   0   2    2.53    0.78
  -6   0   2    4.33    0.91
   6   0  -2    3.41    0.95
  -6   0   2    4.39    1.07
   6   0  -2    4.20    0.86
  -5   0   2    0.92    0.46
  -5   0   2    1.04    0.63
  -5   0   2    1.14    0.62
   5   0  -2    1.53    0.69
   5   0  -2    0.97    0.47
  -4   0   2   61.82    4.19
  -4   0   2   59.82    3.93
  -4   0   2   60.04    4.03
   4   0  -2   55.60    4.23
   4   0  -2   59.16    3.90
   3   0  -2   10.43    0.91
  -3   0   2    9.80    1.07
  -3   0   2    9.92    0.92
   3   0  -2    9.38    1.67
  -3   0   2   10.01    1.00
  -2   0   2   10.62    0.84
   2   0  -2   10.35    0.85
  -2   0   2   10.98    0.89
  -2   0   2   10.28    0.96
   2   0  -2   10.18    0.82
  -1   0  -2    2.28    0.39
   1   0   2    1.81    0.30
   1   0   2    1.71    0.24
  -2   0  -2    4.93    0.63
   2   0   2    4.41    0.46
  -2   0  -2    4.61    0.49
   2   0   2    4.83    0.61
  -3   0  -2    0.27    0.31
  -3   0  -2    0.12    0.20
   3   0   2   -0.19    0.29
   3   0   2    0.00    0.20
  -4   0  -2   73.86    4.85
  -4   0  -2   74.86    5.10
   4   0   2   80.54    5.16
   4   0   2   76.07    4.90
  -5   0  -2   -0.49    0.44
  -5   0  -2    0.15    0.36
   5   0   2    0.35    0.52
   5   0   2    0.26    0.36
   6   0   2    6.22    1.25
   6   0   2    4.57    0.91
  -6   0  -2    4.69    1.05
   7   0   2    1.42    0.71
   7   0   2    0.57    0.88
  -7   0  -2    2.55    0.95
  -7   0  -2    1.84    0.99
   8   0   2   19.21    2.51
   8   0   2   10.48    1.66
  -8   0  -2   10.47    2.05
  -8   0  -2   12.12    2.03
  -9   0  -2   -0.72    0.85
   9   0   2   -0.56    1.05
   9   0   2   -1.10    1.20
  -9   0  -2   -1.92    1.06
  10   0   2    5.13    1.42
  10   0   2    7.37    2.02
 -10   0  -2    3.22    1.81
 -10   0  -2    1.38    1.34
 -10  -1   2   -1.01    1.17
  10  -1  -2    0.12    0.87
 -10  -1   2    1.61    1.97
 -10   1   2   -1.40    1.50
 -10   1   2   -0.17    1.05
  10   1  -2    1.29    1.09
   9  -1  -2    1.52    1.36
  -9  -1   2    2.79    1.55
  -9  -1   2    2.24    1.22
  -9  -1   2    0.03    1.54
  -9   1   2    0.72    1.01
  -9   1   2    2.37    1.39
  -9   1   2   -0.93    0.92
   9   1  -2    1.54    0.89
   8  -1  -2   -0.11    0.67
  -8  -1   2    1.03    0.80
  -8  -1   2    0.29    1.03
  -8  -1   2    0.22    1.42
  -8   1   2    0.87    0.97
   8   1  -2    0.15    1.18
   8   1  -2    0.17    0.63
  -8   1   2    0.02    0.75
  -8   1   2    1.87    0.89
   7  -1  -2    4.94    1.01
  -7  -1   2    6.09    1.54
  -7  -1   2    4.26    1.28
  -7  -1   2    4.38    1.03
   7   1  -2    4.47    1.00
  -7   1   2    4.99    1.20
   7   1  -2    6.28    1.52
  -7   1   2    6.04    1.10
  -7   1   2    7.88    1.48
  -7   1   2    7.69    1.26
  -6  -1   2    5.72    1.23
  -6  -1   2    4.22    1.23
  -6  -1   2    4.79    0.98
   6  -1  -2    7.93    1.23
   6  -1  -2    4.88    0.97
  -6   1   2    5.74    1.15
  -6   1   2    5.51    1.12
   6   1  -2    3.99    1.12
  -6   1   2    5.75    1.02
   6   1  -2    7.17    1.08
  -5  -1   2    6.68    1.22
  -5  -1   2    8.41    1.02
   5  -1  -2    5.87    1.01
  -5  -1   2    9.50    1.47
   5  -1  -2    7.16    1.01
  -5  -1   2    8.45    1.10
   5   1  -2    6.36    1.13
   5   1  -2    9.68    1.43
  -5   1   2    7.99    1.14
  -5   1   2    7.90    1.20
  -5   1   2    7.35    1.38
  -4  -1   2    5.87    0.98
  -4  -1   2    5.60    1.01
   4  -1  -2    5.87    0.78
   4  -1  -2    4.02    0.74
  -4  -1   2    5.32    0.75
   4   1  -2    6.94    0.80
  -4   1   2    6.82    0.86
  -4   1   2    6.20    0.93
  -4   1   2    6.85    0.90
   4   1  -2    6.59    1.18
  -3  -1   2   26.90    1.87
  -3  -1   2   29.06    2.10
  -3  -1   2   25.64    2.18
   3  -1  -2   27.33    1.91
   3   1  -2   26.45    1.99
  -3   1   2   26.91    1.88
  -3   1   2   26.30    1.94
   3   1  -2   26.36    1.87
  -3   1   2   26.21    1.95
   3   1  -2   27.04    2.20
  -2  -1   2    5.92    0.83
   2  -1  -2    7.60    0.68
  -2  -1   2    7.32    0.62
  -2  -1   2    6.78    0.76
   2   1  -2    7.01    0.73
   2   1  -2    8.24    0.93
  -2   1   2    7.15    0.68
   2   1  -2    7.04    0.61
  -1  -1   2   42.04    2.76
  -1  -1   2   42.39    2.88
   1   1  -2   44.33    2.61
   1   1  -2   42.62    2.74
   0  -1   2    3.03    0.34
   0   1   2    2.53    0.29
   0   1  -2    2.28    0.31
   0   1   2    2.55    0.34
  -1  -1  -2   41.99    3.04
   1  -1   2   46.14    2.94
  -1   1  -2   48.78    3.00
   1   1   2   53.78    3.13
   1   1   2   50.01    3.02
  -2  -1  -2    1.68    0.36
   2  -1   2    1.84    0.34
  -2  -1  -2    1.57    0.43
   2   1   2    1.40    0.41
   2   1   2    1.73    0.33
  -2   1  -2    2.62    0.31
  -2   1  -2    1.88    0.37
   3  -1   2   38.72    2.54
  -3  -1  -2   37.22    2.76
  -3  -1  -2   35.94    2.53
   3   1   2   40.64    2.84
   3   1   2   35.83    2.52
  -3   1  -2   37.37    2.59
  -3   1  -2   37.03    2.44
   4  -1   2    4.11    0.70
  -4  -1  -2    3.69    0.84
  -4  -1  -2    4.86    0.74
  -4   1  -2    5.07    0.69
   4   1   2    3.43    0.87
  -4   1  -2    5.07    0.84
   4   1   2    4.07    0.68
   5  -1   2   15.45    1.50
  -5  -1  -2   13.37    1.75
  -5  -1  -2   16.65    1.58
   5   1   2   18.07    1.92
   5   1   2   17.29    1.55
  -5   1  -2   14.97    1.66
  -5   1  -2   17.64    1.49
   6  -1   2    2.97    0.82
  -6  -1  -2    3.07    0.84
   6   1   2    2.82    1.01
   6   1   2    3.69    0.85
  -6   1  -2    3.39    1.00
   7  -1   2   15.29    1.82
  -7  -1  -2   15.89    2.19
  -7  -1  -2   15.97    2.32
  -7  -1  -2   23.33    2.10
   7   1   2   15.19    2.40
  -7   1  -2   22.28    2.00
   7   1   2   17.66    1.91
  -7   1  -2   15.74    2.13
  -8  -1  -2    2.10    0.97
  -8  -1  -2    0.17    1.09
  -8  -1  -2    1.97    1.23
   8  -1   2   -0.03    0.84
   8  -1   2    0.68    0.71
  -8   1  -2    1.67    1.02
   8   1   2    2.71    1.00
  -8   1  -2    1.78    0.95
  -8   1  -2    0.85    0.97
   8   1   2    2.56    1.41
  -9  -1  -2    7.26    1.62
  -9  -1  -2    5.94    2.00
  -9  -1  -2    4.97    1.68
   9  -1   2    7.21    1.53
  -9   1  -2    5.40    1.61
  -9   1  -2    5.99    1.64
   9   1   2    6.14    1.98
  -9   1  -2    7.71    1.70
 -10  -1  -2    2.17    1.44
  10  -1   2    3.57    1.73
 -10  -1  -2   -0.63    1.66
  10  -1   2    0.87    0.99
  10   1   2   -2.57    1.48
 -10   1  -2   -0.76    1.29
  10   1   2    0.61    1.04
 -10   1  -2   -0.86    1.02
 -10  -2   2    0.88    1.56
  10  -2  -2    1.12    0.99
 -10  -2   2    5.26    2.11
 -10   2   2    1.33    1.18
  10   2  -2    0.13    0.90
 -10   2   2    1.37    1.41
   9  -2  -2   -0.18    0.65
  -9  -2   2   -0.94    1.46
  -9  -2   2    1.87    1.62
  -9   2   2    0.45    1.01
   9   2  -2   -0.37    1.45
  -9   2   2    0.07    1.03
  -9   2   2    0.75    1.13
   9   2  -2    0.27    0.86
  -8  -2   2    0.89    1.24
   8  -2  -2    2.23    0.92
  -8  -2   2    0.63    1.10
  -8  -2   2    2.90    1.05
  -8   2   2   -0.60    0.88
   8   2  -2    0.60    0.83
   8   2  -2    1.47    1.22
  -8   2   2    2.02    1.03
  -8   2   2    0.95    0.84
   7  -2  -2    0.77    0.60
  -7  -2   2    0.31    0.97
  -7  -2   2   -0.72    0.45
  -7  -2   2    1.49    1.09
   7   2  -2    0.72    0.66
  -7   2   2    0.58    0.69
  -7   2   2   -0.53    0.57
   7   2  -2   -1.41    0.90
  -6  -2   2   14.24    1.60
  -6  -2   2   10.84    1.93
  -6  -2   2   14.59    1.99
   6  -2  -2   11.48    1.43
  -6   2   2   13.03    1.59
   6   2  -2   15.32    2.15
  -6   2   2   11.17    1.50
   6   2  -2   12.79    1.46
  -6   2   2   11.62    1.57
  -5  -2   2    2.03    0.65
  -5  -2   2    0.80    0.71
  -5  -2   2    1.51    0.78
   5  -2  -2    2.06    0.60
  -5   2   2    1.23    0.53
   5   2  -2    0.71    0.74
   5   2  -2    1.68    0.56
  -5   2   2    2.12    0.62
  -5   2   2    2.39    0.66
  -4  -2   2    5.97    0.85
   4  -2  -2    5.76    0.82
  -4  -2   2    5.49    0.99
  -4   2   2    6.67    0.91
   4   2  -2    6.86    1.19
   4   2  -2    5.89    0.78
  -3  -2   2    5.36    0.70
   3  -2  -2    5.08    0.68
  -3  -2   2    3.40    0.74
  -3  -2   2    4.85    0.97
  -3   2   2    4.92    0.70
   3   2  -2    3.59    0.84
   3   2  -2    6.23    0.85
   3   2  -2    5.96    0.62
  -2  -2   2  107.35    6.92
  -2  -2   2  115.71    6.88
   2  -2  -2  115.62    6.77
  -2  -2   2  104.09    7.06
   2   2  -2  110.94    7.11
   2   2  -2  109.69    6.64
   2   2  -2  109.61    6.89
  -2   2   2  109.87    6.79
  -1  -2   2    4.21    0.70
  -1  -2   2    4.65    0.59
  -1  -2   2    3.77    0.42
  -1   2   2    3.70    0.53
   1   2  -2    3.56    0.54
  -1   2   2    4.25    0.49
   0  -2  -2   17.15    1.34
   0  -2  -2   17.99    1.28
   0   2  -2   19.07    1.34
   0   2   2   18.70    1.34
   0   2   2   19.29    1.36
  -1  -2  -2   14.11    1.18
  -1  -2  -2   15.55    1.14
   1  -2   2   14.98    0.99
   1   2   2   14.45    1.24
   1   2   2   13.48    1.10
  -1   2  -2   14.15    0.98
  -1   2  -2   12.67    1.06
  -2  -2  -2   98.68    6.48
  -2  -2  -2   99.45    6.26
   2  -2   2  104.38    6.19
  -2   2  -2  100.09    6.18
  -2   2  -2   99.49    6.18
   2   2   2  103.49    6.25
   2   2   2  102.56    6.51
   3  -2   2    1.03    0.35
  -3  -2  -2    0.74    0.51
  -3  -2  -2    1.43    0.42
   3  -2   2    0.75    0.29
  -3   2  -2    0.91    0.36
   3   2   2    0.56    0.37
   3   2   2    0.62    0.49
  -3   2  -2    0.51    0.31
  -4  -2  -2    3.86    0.81
   4  -2   2    3.10    0.64
   4  -2   2    3.70    0.72
  -4  -2  -2    1.99    0.76
   4   2   2    5.40    1.06
   4   2   2    4.05    0.74
  -4   2  -2    4.54    0.77
  -4   2  -2    4.57    0.78
  -4   2  -2    5.05    0.65
  -5  -2  -2    1.71    0.77
   5  -2   2    1.10    0.56
  -5  -2  -2    0.17    0.77
  -5  -2  -2    1.95    0.61
   5  -2   2    1.03    0.49
   5   2   2    1.19    0.85
  -5   2  -2    1.64    0.53
   5   2   2    0.55    0.49
  -5   2  -2    0.92    0.54
   6  -2   2   28.57    2.55
  -6  -2  -2   29.22    3.02
  -6  -2  -2   35.87    2.73
  -6  -2  -2   30.02    2.97
   6  -2   2   31.63    2.68
   6   2   2   31.82    2.59
   6   2   2   36.95    3.31
  -6   2  -2   35.24    2.54
  -6   2  -2   29.18    2.66
  -7  -2  -2   -0.10    0.91
   7  -2   2    0.20    0.65
  -7  -2  -2   -0.79    0.69
  -7  -2  -2   -0.90    0.66
   7  -2   2    2.41    0.88
   7   2   2   -0.20    0.95
  -7   2  -2    0.52    0.67
  -7   2  -2   -0.15    0.63
   7   2   2    0.12    0.58
  -8  -2  -2    5.85    1.80
  -8  -2  -2    4.48    1.51
   8  -2   2    5.89    1.31
  -8  -2  -2    5.11    1.34
   8  -2   2    3.43    0.97
  -8   2  -2    3.75    1.17
   8   2   2    5.06    1.71
   8   2   2    5.03    1.23
  -8   2  -2    5.99    1.22
  -9  -2  -2    0.23    1.11
   9  -2   2    0.48    1.16
   9  -2   2    1.68    0.94
  -9  -2  -2    1.32    1.43
  -9   2  -2    0.70    1.02
  -9   2  -2   -1.23    1.03
  -9   2  -2   -0.28    0.93
   9   2   2   -1.03    1.28
 -10  -2  -2    3.58    1.64
 -10  -2  -2    3.40    2.17
  10  -2   2    5.68    2.20
  10  -2   2    3.97    1.28
 -10   2  -2    2.91    1.53
 -10   2  -2    2.21    1.30
  10   2   2    6.82    2.35
  10   2   2    3.06    1.35
 -10  -3   2   -2.96    2.04
  10  -3  -2   -0.84    0.78
 -10  -3   2    0.78    1.53
  10   3  -2   -0.64    0.92
 -10   3   2   -0.69    1.07
 -10   3   2   -1.53    1.11
  -9  -3   2    1.43    2.14
  -9  -3   2    3.44    1.64
   9  -3  -2    1.49    0.98
   9   3  -2    1.23    0.97
  -9   3   2    1.87    1.19
  -9   3   2    3.32    1.14
   9   3  -2    6.22    2.27
  -9   3   2    3.34    1.32
  -8  -3   2    0.67    1.28
   8  -3  -2    3.15    0.99
  -8  -3   2   -0.35    1.34
  -8   3   2    0.79    0.84
   8   3  -2    2.48    1.63
  -8   3   2    2.41    0.96
   8   3  -2    0.57    0.70
  -8   3   2   -0.67    0.82
  -7  -3   2    1.31    1.10
   7  -3  -2    0.48    0.65
  -7  -3   2   -0.11    1.05
   7   3  -2    1.78    1.28
  -7   3   2    0.91    0.80
   7   3  -2    1.44    0.71
   6  -3  -2    0.45    0.51
  -6  -3   2    0.33    0.88
  -6  -3   2    0.46    0.63
  -6  -3   2    1.19    1.01
   6   3  -2   -0.05    0.96
  -6   3   2    0.83    0.63
   6   3  -2    0.59    0.58
   5  -3  -2   18.21    1.73
  -5  -3   2   20.71    1.83
  -5  -3   2   16.73    2.25
  -5  -3   2   17.82    2.22
  -5   3   2   18.76    1.86
   5   3  -2   21.67    2.48
   5   3  -2   19.48    1.67
  -4  -3   2    6.64    1.23
   4  -3  -2    6.78    0.95
  -4  -3   2    7.21    1.34
  -4  -3   2    6.73    0.98
  -4   3   2    7.46    1.04
   4   3  -2    7.00    1.39
   4   3  -2    7.10    0.84
  -3  -3   2    9.93    1.04
  -3  -3   2    9.85    1.27
  -3  -3   2    9.06    1.36
   3  -3  -2    9.45    1.01
   3   3  -2   11.43    0.91
  -3   3   2    9.71    1.07
   3   3  -2    9.99    1.21
   3   3  -2   11.07    1.51
  -2  -3   2    0.27    0.38
   2  -3  -2    0.20    0.27
  -2  -3   2   -0.28    0.22
  -2  -3   2    0.53    0.47
  -2   3   2    0.16    0.30
  -2   3   2    0.36    0.27
   2   3  -2    0.21    0.34
   2   3  -2   -0.03    0.43
  -1  -3   2   29.51    2.30
  -1  -3   2   29.31    2.45
   1  -3  -2   31.76    2.28
  -1  -3   2   31.14    2.13
   1   3  -2   31.33    2.32
   1   3  -2   36.47    2.16
  -1   3   2   34.73    2.29
  -1   3   2   33.86    2.22
   0  -3  -2    8.06    0.86
   0  -3   2    8.43    0.71
   0  -3  -2    8.33    0.81
   0  -3   2    9.48    0.98
   0   3  -2    8.78    0.68
   0   3   2    9.32    0.89
   0   3   2    9.72    0.94
   0   3  -2    8.51    0.87
  -1  -3  -2   36.95    2.61
  -1  -3  -2   32.63    2.64
   1  -3   2   38.70    2.42
  -1  -3  -2   38.60    2.66
  -1   3  -2   38.98    2.56
   1   3   2   42.72    2.84
  -1   3  -2   38.49    2.42
   1   3   2   39.78    2.61
   2  -3   2    4.90    0.56
  -2  -3  -2    3.33    0.79
  -2  -3  -2    4.76    0.72
  -2  -3  -2    4.42    0.79
   2   3   2    4.42    0.70
   2   3   2    3.87    0.82
  -3  -3  -2   13.38    1.38
  -3  -3  -2   13.61    1.55
  -3  -3  -2   14.06    1.57
   3  -3   2   14.41    1.27
   3   3   2   17.69    1.42
  -3   3  -2   16.88    1.33
   3   3   2   17.01    1.81
   4  -3   2    0.41    0.38
  -4  -3  -2   -0.20    0.51
  -4  -3  -2    0.92    0.48
  -4  -3  -2   -0.15    0.44
  -4   3  -2    1.07    0.46
   4   3   2    0.04    0.38
   4   3   2    0.20    0.60
   5  -3   2   29.31    2.43
  -5  -3  -2   31.11    2.95
  -5  -3  -2   27.43    3.23
   5   3   2   31.79    2.47
  -5   3  -2   29.60    2.43
  -5   3  -2   36.56    2.33
  -5   3  -2   31.94    2.54
   5   3   2   32.94    3.16
   6  -3   2    2.46    0.80
  -6  -3  -2    0.90    0.90
  -6  -3  -2    2.14    1.00
  -6  -3  -2    3.95    0.97
   6   3   2    3.25    0.91
  -6   3  -2    1.91    0.73
   6   3   2    4.12    1.41
  -6   3  -2    2.32    0.70
  -7  -3  -2    4.75    1.44
  -7  -3  -2    2.69    1.39
   7  -3   2    5.94    1.22
   7   3   2    5.70    1.15
  -7   3  -2    5.89    1.11
  -7   3  -2    4.51    1.11
   7   3   2    4.63    1.69
  -8  -3  -2    3.31    1.22
  -8  -3  -2    1.24    1.22
   8  -3   2    1.59    0.82
  -8  -3  -2    2.53    1.64
  -8   3  -2    4.52    1.10
  -8   3  -2    2.07    1.05
   8   3   2    3.15    1.10
   8   3   2    2.40    1.78
  -9  -3  -2    7.00    2.37
  -9  -3  -2    3.19    1.66
   9  -3   2    5.79    1.25
  -9   3  -2    9.73    1.73
  -9   3  -2   10.26    1.53
  -9   3  -2    3.95    1.25
   9   3   2    7.48    2.25
 -10  -3  -2   -1.73    1.28
  10  -3   2    1.15    1.06
 -10  -3  -2    0.84    1.68
  10   3   2    0.61    1.90
  10   3   2    0.68    1.19
 -10   3  -2    0.48    1.02
 -10   3  -2   -1.71    1.54
 -10   3  -2   -0.89    1.13
 -10  -4   2    1.14    2.59
 -10  -4   2    0.41    1.74
  10  -4  -2   -0.55    0.91
  10   4  -2    1.87    1.14
   9  -4  -2    0.58    0.82
  -9  -4   2   -1.42    1.94
   9   4  -2    1.02    0.96
  -8  -4   2    1.44    1.56
   8  -4  -2    2.97    0.99
  -8  -4   2    0.42    1.29
   8   4  -2    3.98    1.11
  -8   4   2    2.21    1.08
   8   4  -2   -0.54    1.61
  -7  -4   2    1.74    1.16
   7  -4  -2    0.61    0.64
  -7  -4   2   -0.44    1.14
  -7   4   2    1.06    0.94
   7   4  -2    0.48    1.33
   7   4  -2    0.15    0.68
  -6  -4   2    1.68    1.12
  -6  -4   2    2.72    0.91
  -6  -4   2    4.68    1.46
   6  -4  -2    2.48    0.81
   6   4  -2    3.08    1.44
  -6   4   2    1.30    0.82
   6   4  -2    1.95    0.72
  -5  -4   2    3.76    0.88
   5  -4  -2    2.09    0.70
  -5  -4   2    1.01    0.82
  -5  -4   2    3.77    1.17
   5   4  -2    1.10    0.54
   5   4  -2    1.76    1.37
  -5   4   2    1.97    0.74
   4  -4  -2   20.70    1.82
  -4  -4   2   22.44    1.93
  -4  -4   2   21.66    2.25
  -4  -4   2   21.91    2.45
  -4   4   2   21.95    2.30
   4   4  -2   21.98    2.59
   4   4  -2   20.78    1.68
  -3  -4   2   -0.30    0.45
  -3  -4   2    0.07    0.39
  -3  -4   2    0.64    0.57
   3  -4  -2   -0.20    0.31
   3   4  -2    0.61    0.29
   3   4  -2    0.56    0.53
  -3   4   2    0.63    0.47
  -3   4   2   -0.05    0.42
   3   4  -2    0.35    0.72
  -2  -4   2    5.79    0.83
  -2  -4   2    6.25    1.16
  -2  -4   2    4.73    0.91
   2   4  -2    6.49    1.02
  -2   4   2    6.85    0.82
   2   4  -2    4.58    1.11
  -2   4   2    7.06    0.98
  -1  -4   2   15.19    1.59
  -1  -4   2   17.97    1.51
  -1  -4   2   15.96    1.30
   1  -4  -2   16.07    1.46
  -1   4   2   16.72    1.34
   1   4  -2   16.43    1.28
  -1   4   2   14.39    1.38
   1   4  -2   16.42    1.50
   0  -4   2   64.20    4.50
   0  -4  -2   69.07    4.42
   0  -4  -2   65.20    4.33
   0  -4   2   72.15    4.23
   0   4  -2   66.90    4.15
   0   4  -2   66.23    4.40
   0   4   2   65.05    4.34
   0   4   2   69.21    4.51
  -1  -4  -2    0.05    0.32
   1  -4   2    0.63    0.32
   1  -4   2    0.21    0.31
  -1  -4  -2    0.05    0.31
  -1  -4  -2   -0.06    0.32
   1   4   2    0.44    0.39
  -1   4  -2    0.32    0.22
  -1   4  -2    0.19    0.33
   1   4   2    0.14    0.44
   2  -4   2    5.67    0.70
  -2  -4  -2    6.34    0.97
  -2  -4  -2    6.70    1.06
  -2  -4  -2    5.44    1.01
  -2   4  -2    7.25    0.75
   2   4   2    9.49    1.34
   2   4   2    6.79    0.91
   3  -4   2    6.90    0.83
  -3  -4  -2    6.01    0.96
  -3  -4  -2    5.31    1.10
  -3  -4  -2    5.55    1.08
   3   4   2    7.53    1.41
  -3   4  -2    6.64    0.84
   3   4   2    7.25    1.01
   4  -4   2   37.88    2.87
  -4  -4  -2   41.17    3.09
  -4  -4  -2   40.10    3.35
  -4  -4  -2   42.35    3.42
   4   4   2   40.52    3.04
   4   4   2   44.73    4.29
  -4   4  -2   39.12    2.93
  -5  -4  -2    0.68    0.84
  -5  -4  -2   -0.15    0.60
   5  -4   2    0.51    0.51
  -5  -4  -2    0.12    0.68
   5   4   2    0.03    0.97
   5   4   2   -0.06    0.48
  -5   4  -2    0.88    0.55
   5   4   2   -0.19    0.43
   6  -4   2    2.26    0.75
  -6  -4  -2    3.26    1.31
  -6  -4  -2    2.88    1.16
   6   4   2    4.45    1.55
  -6   4  -2    4.56    0.86
   6   4   2    3.22    0.88
   7  -4   2    0.86    0.73
  -7  -4  -2   -1.16    1.00
  -7  -4  -2    1.50    1.15
   7   4   2    1.59    0.79
  -7   4  -2    2.60    0.93
  -7   4  -2   -0.32    0.67
   7   4   2    2.47    1.43
   8  -4   2   10.03    1.64
  -8  -4  -2   10.23    2.54
  -8  -4  -2    7.06    2.03
   8   4   2   10.91    2.62
   8   4   2   13.64    1.89
  -8   4  -2   11.60    1.76
  -8   4  -2   16.60    1.88
   9  -4   2    0.69    0.90
  -9  -4  -2   -0.24    1.83
  -9  -4  -2   -1.97    1.28
   9   4   2    1.15    1.73
  -9   4  -2   -0.77    0.76
  -9   4  -2   -0.23    1.08
   9   4   2   -0.97    1.02
 -10  -4  -2   -0.05    2.41
 -10  -4  -2    1.20    1.81
  10  -4   2    0.51    1.05
  10   4   2    1.74    1.27
  10   4   2   -0.83    2.23
 -10   4  -2    2.76    1.78
 -10   4  -2    1.14    1.27
 -10   4  -2    0.06    0.99
  -9  -5   2    2.09    2.03
  -9  -5   2    0.69    1.51
   9  -5  -2    1.03    0.90
   9   5  -2    1.92    1.15
  -8  -5   2   -2.45    1.14
  -8  -5   2    2.85    1.69
   8  -5  -2   -0.32    0.71
   8   5  -2    0.76    0.84
   8   5  -2   -1.00    1.75
  -7  -5   2    3.29    1.61
  -7  -5   2    5.65    1.45
   7  -5  -2    8.26    1.41
   7   5  -2    6.58    1.16
   7   5  -2    8.16    2.13
  -7   5   2    5.09    1.34
  -6  -5   2    0.50    0.57
  -6  -5   2    0.72    1.17
  -6  -5   2    0.71    1.12
   6  -5  -2    0.70    0.67
   6   5  -2    0.39    0.57
  -6   5   2    1.40    0.78
   6   5  -2    0.79    1.27
  -5  -5   2    3.04    0.92
  -5  -5   2    0.77    1.09
  -5  -5   2    1.84    1.22
   5  -5  -2    2.05    0.70
  -5   5   2    1.94    0.80
   5   5  -2    3.07    1.46
   5   5  -2    0.88    0.52
  -4  -5   2    0.34    0.76
  -4  -5   2    1.69    0.68
  -4  -5   2   -0.19    0.75
   4  -5  -2    0.42    0.49
  -4   5   2    1.19    0.72
  -4   5   2    0.92    0.57
   4   5  -2    0.15    0.90
   4   5  -2    0.43    0.40
  -3  -5   2   21.49    2.33
  -3  -5   2   22.41    2.23
  -3  -5   2   20.50    1.87
  -3   5   2   21.06    1.87
   3   5  -2   21.09    2.12
   3   5  -2   25.36    2.68
  -3   5   2   16.93    1.86
  -2  -5   2    3.01    0.89
  -2  -5   2    3.57    0.74
  -2  -5   2    2.58    0.90
  -2   5   2    3.36    0.71
   2   5  -2    2.71    0.62
   2   5  -2    2.80    0.82
  -2   5   2    2.50    0.64
   1  -5  -2    8.85    1.14
  -1  -5   2    9.06    1.58
  -1  -5   2    7.87    1.02
  -1  -5   2    7.34    1.13
   1   5  -2    8.74    0.96
  -1   5   2    8.60    1.06
  -1   5   2    9.47    1.00
   1   5  -2    8.64    1.20
   0  -5  -2   -0.32    0.36
   0  -5  -2    0.85    0.42
   0  -5   2    0.21    0.47
   0  -5  -2    0.32    0.38
   0  -5   2    0.97    0.42
   0   5   2    0.06    0.52
   0   5  -2    0.01    0.40
   0   5  -2    0.75    0.33
   0   5   2    0.76    0.44
  -1  -5  -2    6.84    1.61
  -1  -5  -2   11.15    1.26
   1  -5   2    9.91    1.03
   1  -5   2    9.36    1.13
   1   5   2   10.93    1.20
   1   5   2   11.98    1.56
  -1   5  -2    9.47    1.14
  -2  -5  -2    3.50    0.87
   2  -5   2    5.27    0.72
  -2  -5  -2    3.27    0.85
  -2  -5  -2    4.92    1.04
   2   5   2    4.10    1.04
  -2   5  -2    4.90    0.69
   2   5   2    3.78    1.11
  -3  -5  -2   20.69    2.27
  -3  -5  -2   24.21    2.16
   3  -5   2   21.97    1.83
  -3  -5  -2   20.44    2.26
  -3   5  -2   25.50    1.91
   3   5   2   28.79    2.77
   3   5   2   25.17    2.09
   4  -5   2    1.82    0.60
  -4  -5  -2    1.15    0.72
  -4  -5  -2    0.67    0.78
  -4  -5  -2    1.72    0.93
   4   5   2    1.30    0.61
   4   5   2    1.41    1.13
  -4   5  -2    2.74    0.76
  -5  -5  -2    4.36    1.35
  -5  -5  -2    2.57    1.12
  -5  -5  -2    4.07    1.11
   5   5   2    5.62    0.98
   5   5   2    4.67    1.02
   5   5   2    5.08    1.58
  -5   5  -2    5.92    1.16
  -6  -5  -2   -0.15    0.50
  -6  -5  -2   -0.41    0.93
   6  -5   2   -0.50    0.45
  -6  -5  -2   -0.29    0.88
   6   5   2    0.70    0.64
   6   5   2   -1.16    1.22
  -7  -5  -2   10.46    2.31
   7  -5   2   12.80    1.68
  -7  -5  -2    9.92    2.25
  -7   5  -2   15.87    1.68
   7   5   2   11.51    2.67
   7   5   2   13.87    1.80
  -8  -5  -2    1.08    1.35
  -8  -5  -2    3.05    1.49
  -8   5  -2    1.44    0.88
   8   5   2    2.28    1.77
   8   5   2   -0.01    0.79
   9  -5   2    1.06    0.97
  -9  -5  -2    6.06    3.07
   9   5   2    1.55    1.09
  -9   5  -2    3.34    1.27
   9   5   2   -0.77    1.88
   9  -6  -2   -0.71    0.78
  -9  -6   2   -0.76    1.83
  -9   6   2   -0.07    1.31
   9   6  -2    0.90    1.07
   8  -6  -2    0.82    0.88
  -8  -6   2    1.62    1.70
   8   6  -2    0.44    0.86
  -7  -6   2    1.29    1.58
  -7  -6   2   -0.35    1.27
   7  -6  -2   -0.18    0.68
   7   6  -2   -0.40    0.69
  -7   6   2   -0.06    1.06
  -7   6   2    1.04    0.92
  -6  -6   2    5.97    1.82
   6  -6  -2    3.70    1.04
  -6  -6   2    4.09    1.61
   6   6  -2    4.97    1.01
   6   6  -2   10.60    2.51
  -6   6   2    6.84    1.42
  -6   6   2    4.17    1.35
  -5  -6   2    1.30    1.18
  -5  -6   2   -0.61    0.73
   5   6  -2   -0.04    0.48
   5   6  -2    1.73    1.29
  -5   6   2   -1.49    1.11
  -5   6   2    0.86    0.71
  -4  -6   2    1.99    0.92
  -4  -6   2    2.52    1.13
  -4  -6   2    1.15    0.95
   4   6  -2    2.47    1.42
  -4   6   2    1.74    0.75
  -4   6   2    2.46    0.86
  -3  -6   2    4.23    1.23
  -3  -6   2    3.78    0.91
  -3  -6   2    3.86    1.14
  -3   6   2    3.26    0.83
   3   6  -2    3.88    1.12
  -3   6   2    3.52    0.96
  -2  -6   2   13.54    1.67
  -2  -6   2   11.31    1.82
  -2  -6   2   13.86    1.51
  -2   6   2   10.64    1.35
   2   6  -2   14.92    1.83
  -2   6   2   13.76    1.38
  -1  -6   2   -0.55    0.56
  -1  -6   2    0.50    0.56
  -1  -6   2    0.75    0.52
   1  -6  -2    0.42    0.58
  -1   6   2    0.25    0.38
   1   6  -2    0.15    0.55
  -1   6   2   -0.07    0.42
   1   6  -2    0.61    0.47
   0  -6  -2    1.67    0.64
   0  -6  -2    3.68    0.96
   0  -6   2    4.33    1.06
   0  -6  -2    4.09    0.76
   0  -6   2    2.19    0.73
   0  -6   2    2.51    0.68
   0   6   2    4.00    0.72
   0   6  -2    2.97    0.84
   0   6  -2    3.73    0.64
   0   6   2    3.24    0.75
   0   6   2    2.60    0.97
  -1  -6  -2   13.37    1.53
  -1  -6  -2   11.15    1.48
  -1  -6  -2   13.35    1.36
   1   6   2   13.69    1.50
  -1   6  -2   10.42    1.35
   1   6   2   14.85    1.93
  -2  -6  -2   18.83    2.10
  -2  -6  -2   18.16    2.05
  -2  -6  -2   22.61    2.04
  -2   6  -2   17.74    1.77
  -2   6  -2   20.02    1.62
   2   6   2   21.57    1.92
   2   6   2   24.10    2.65
  -3  -6  -2   -0.15    0.73
  -3  -6  -2    1.38    0.78
  -3  -6  -2    0.83    0.73
  -3   6  -2    0.89    0.48
   3   6   2    0.39    0.57
   3   6   2    0.97    1.02
  -4  -6  -2    2.45    0.96
  -4  -6  -2    1.66    1.09
  -4  -6  -2    2.38    0.98
   4  -6   2    2.64    0.75
  -4   6  -2    2.23    0.73
   4   6   2    3.85    1.60
   4   6   2    4.05    0.95
   5  -6   2    1.59    0.69
  -5  -6  -2    1.26    1.09
  -5  -6  -2    2.04    1.21
  -5  -6  -2    2.04    0.83
   5   6   2    2.13    1.29
  -5   6  -2    1.14    0.73
   5   6   2    1.07    0.77
   5   6   2    0.57    0.61
   6  -6   2   14.48    1.76
  -6  -6  -2   18.96    2.88
  -6  -6  -2   15.52    2.40
  -6  -6  -2   14.62    2.46
   6   6   2   14.86    2.88
   6   6   2   17.61    1.89
   7  -6   2   -0.10    0.62
  -7  -6  -2    1.18    1.41
  -7  -6  -2    1.55    2.78
   7   6   2    0.97    0.83
   7   6   2   -0.50    1.60
  -8  -6  -2    4.43    1.80
   8  -6   2    2.02    0.87
  -8  -6  -2    2.18    1.83
   8   6   2    2.11    2.05
   8   6   2   -0.31    0.91
  -9  -6  -2    0.28    1.86
   9  -6   2   -0.57    0.77
   9   6   2    0.55    1.04
   9   6   2    3.41    2.38
  -8  -7   2    1.18    1.99
  -8   7   2    1.41    1.34
   8   7  -2    1.13    0.99
  -7  -7   2    1.35    2.45
  -7  -7   2    1.28    1.66
  -7   7   2    3.19    1.32
   7   7  -2    0.57    0.83
  -6  -7   2   -1.03    1.46
  -6  -7   2   -0.73    1.20
  -6  -7   2   -0.43    1.04
  -6   7   2    1.26    1.10
  -6   7   2    0.83    1.16
  -5  -7   2    4.29    1.88
  -5   7   2    7.23    1.38
  -5   7   2    5.48    1.26
  -4  -7   2    1.45    1.15
  -4  -7   2    1.28    1.07
  -4  -7   2   -0.14    0.80
  -4   7   2    0.99    0.71
  -4   7   2    0.08    0.65
  -3  -7   2    3.83    1.09
  -3  -7   2    0.84    1.07
  -3  -7   2    1.85    1.07
  -3   7   2    2.29    0.78
  -3   7   2    1.57    0.74
  -2  -7   2    0.37    0.65
  -2  -7   2    0.95    0.83
  -2  -7   2    0.32    0.71
  -2   7   2   -0.57    0.51
   2   7  -2   -0.21    0.77
  -2   7   2    0.56    0.56
   1  -7  -2    7.53    1.32
  -1  -7   2    7.95    1.22
  -1   7   2    7.88    1.16
  -1   7   2    8.13    1.15
   1   7  -2   10.58    1.61
   1   7  -2    8.56    1.14
   0  -7  -2    2.59    0.73
   0  -7  -2    2.15    0.87
   0  -7   2    2.08    0.75
   0  -7  -2    1.79    0.65
   0  -7   2    1.39    0.69
   0  -7   2    2.52    0.82
   0   7   2    2.21    0.66
   0   7   2    1.43    0.70
   0   7  -2    1.43    0.74
   0   7  -2    3.30    0.69
  -1  -7  -2    8.15    1.36
  -1  -7  -2    5.67    1.11
   1   7   2    6.20    1.08
  -1   7  -2    5.08    1.07
   1   7   2    9.45    1.78
  -2  -7  -2    0.59    0.46
  -2  -7  -2    0.24    0.72
  -2  -7  -2    0.01    0.71
   2   7   2    0.15    1.06
   2   7   2    0.58    0.68
  -2   7  -2   -0.21    0.40
  -2   7  -2    0.62    0.65
  -3  -7  -2    2.58    1.06
  -3  -7  -2    3.85    1.28
  -3  -7  -2    4.54    1.07
   3   7   2    4.37    1.07
   3   7   2    5.59    1.60
  -3   7  -2    3.43    0.81
  -4  -7  -2    3.69    1.13
  -4  -7  -2    1.73    1.09
  -4  -7  -2    1.47    1.17
   4   7   2   -1.56    1.15
   4   7   2    1.48    0.88
  -4   7  -2    2.34    0.77
  -5  -7  -2   12.18    2.20
  -5  -7  -2   10.79    2.13
   5  -7   2    9.01    1.41
   5   7   2    8.06    2.18
  -5   7  -2   11.59    1.66
   5   7   2   12.28    1.56
   5   7   2   13.44    1.92
   6  -7   2    1.13    0.72
  -6  -7  -2   -0.84    1.11
  -6  -7  -2   -0.62    1.22
   6   7   2    1.49    1.66
   6   7   2    0.41    0.76
   7  -7   2    1.15    0.83
  -7  -7  -2    3.87    1.58
   7   7   2    1.35    0.85
   7   7   2    4.75    2.14
  -8  -7  -2    1.00    1.71
   8  -7   2    0.07    0.86
   8   7   2   -3.82    3.16
   8   7   2   -0.90    0.93
  -7  -8   2   -2.23    1.62
  -6  -8   2   -0.40    1.59
  -6   8   2    2.77    1.18
  -5  -8   2   -0.44    1.26
  -5  -8   2    0.12    1.37
  -5   8   2   -0.28    0.74
  -5   8   2    2.68    0.99
  -4  -8   2    5.83    1.32
  -4  -8   2    1.65    1.43
  -4  -8   2   -0.25    1.24
  -4   8   2    3.57    1.04
  -3  -8   2    1.34    1.01
  -3  -8   2    0.91    1.11
  -3  -8   2   -0.99    0.86
  -3   8   2    2.10    1.55
  -3   8   2   -0.76    0.66
  -2  -8   2    0.37    0.93
  -2  -8   2    0.75    0.99
  -2   8   2    2.57    0.88
  -2   8   2    2.56    1.07
   2   8  -2    2.85    1.12
  -1  -8   2    3.12    1.20
   1  -8  -2    4.50    1.70
  -1   8   2    1.77    0.75
  -1   8   2    3.99    0.93
   1   8  -2    2.91    0.84
   0  -8   2    6.05    1.17
   0  -8  -2    5.71    1.27
   0  -8   2    4.70    1.05
   0   8  -2    5.61    0.86
   0   8   2    2.97    0.79
   0   8  -2    2.75    1.04
   0   8   2    5.37    1.05
  -1  -8  -2    0.84    0.85
  -1  -8  -2    0.41    0.77
  -1   8  -2    0.08    0.64
   1   8   2    0.39    0.70
  -2  -8  -2    2.14    1.08
   2   8   2    2.35    0.92
   2   8   2    1.69    1.47
  -3  -8  -2    3.13    1.28
  -3  -8  -2    2.22    1.09
  -3  -8  -2    2.61    1.24
   3   8   2    2.80    1.01
  -3   8  -2    3.37    0.83
   3   8   2    2.89    1.50
  -4  -8  -2    9.60    2.11
  -4  -8  -2   10.38    1.96
   4   8   2    8.35    2.35
   4   8   2    5.57    1.33
  -4   8  -2    8.12    1.33
  -5  -8  -2    1.74    1.34
  -5  -8  -2    0.36    1.20
   5   8   2   -2.38    1.64
   5   8   2    0.82    0.79
  -6  -8  -2   -0.18    1.47
   6   8   2    2.68    2.03
   6   8   2    1.02    0.87
  -7  -8  -2    3.90    1.89
   7   8   2    0.09    2.35
   7   8   2    0.38    0.92
  -6  -9   2    1.51    1.96
  -5  -9   2   -1.19    1.44
  -5   9   2   -1.68    1.15
  -4  -9   2    0.40    1.36
  -4   9   2   -0.37    0.84
  -3  -9   2    3.91    1.37
  -3  -9   2    3.98    1.52
  -3   9   2    3.10    1.03
  -3   9   2    3.82    1.02
  -2  -9   2   -1.06    0.92
  -2  -9   2   -1.90    1.22
  -2   9   2    0.97    0.82
  -2   9   2    0.44    0.78
  -1  -9   2    1.49    1.13
  -1  -9   2    1.38    1.00
  -1   9   2    1.39    0.86
   0  -9  -2   -1.39    0.99
   0  -9   2    0.07    0.93
   0  -9   2   -1.98    0.98
   0  -9   2    0.07    0.91
   0   9   2   -0.66    0.73
  -1  -9  -2    7.64    1.71
  -1  -9  -2    3.62    1.12
   1   9   2    4.53    1.17
  -1   9  -2    2.81    1.14
  -2  -9  -2    0.69    1.22
   2   9   2    0.52    0.86
  -3  -9  -2    3.83    1.57
   3   9   2    2.86    1.15
   3   9   2    8.65    2.27
  -4  -9  -2    1.25    1.52
  -4  -9  -2    3.30    1.49
   4   9   2   -0.62    0.85
   4   9   2    2.22    2.01
  -5  -9  -2    3.36    1.76
   5   9   2   -1.57    1.99
  -6  -9  -2    3.69    1.90
   6   9   2    3.41    2.70
  -4 -10   2    3.51    1.41
  -4  10   2    0.91    1.20
  -3 -10   2    0.30    1.00
  -3  10   2   -0.45    1.05
  -2 -10   2   -0.02    1.38
  -2  10   2    1.24    0.88
  -1 -10   2   -1.17    1.09
  -1  10   2   -0.59    0.79
   0 -10  -2    1.55    1.50
   0  10   2    1.48    0.99
  -1 -10  -2    3.86    1.27
  -1 -10  -2    0.95    1.36
   1  10   2    2.48    1.02
  -2 -10  -2    3.78    1.42
   2  10   2    2.39    1.10
  -3 -10  -2    0.62    1.76
   3  10   2   -0.55    0.89
 -10   0   3   12.10    2.25
 -10   0   3    8.60    2.49
  10   0  -3    9.40    1.66
  -9   0   3   -1.12    1.00
  -9   0   3   -2.63    1.59
   9   0  -3    0.25    0.81
  -8   0   3   30.27    2.81
   8   0  -3   30.46    2.68
  -8   0   3   29.03    3.23
  -8   0   3   24.35    3.09
  -7   0   3    3.55    1.25
  -7   0   3    4.60    0.98
   7   0  -3    3.65    1.00
  -7   0   3    4.48    1.01
  -7   0   3    4.86    1.23
   6   0  -3   28.07    2.33
  -6   0   3   28.56    2.63
  -6   0   3   27.54    2.74
  -6   0   3   30.13    2.43
  -5   0   3    1.64    0.69
  -5   0   3    4.18    0.77
   5   0  -3    2.84    0.62
   4   0  -3  185.67   11.27
  -4   0   3  183.89   11.42
  -4   0   3  189.61   11.61
  -4   0   3  182.11   11.32
  -3   0   3   16.20    1.24
   3   0  -3   14.37    1.19
  -3   0   3   14.56    1.42
  -3   0   3   14.85    1.30
   3   0  -3   14.63    1.22
  -2   0   3   12.46    0.97
   2   0  -3   12.63    0.96
  -2   0   3   13.07    1.02
  -2   0   3   11.71    1.12
   2   0  -3   11.57    0.96
  -1   0   3    0.14    0.15
   1   0  -3   -0.02    0.07
  -1   0  -3   10.40    0.82
   1   0   3    9.65    0.75
   1   0   3   10.55    0.83
  -1   0  -3    9.36    0.74
  -2   0  -3   53.78    3.40
   2   0   3   50.80    3.37
  -2   0  -3   53.94    3.52
   2   0   3   59.28    3.57
   3   0   3   23.97    1.85
   3   0   3   20.73    1.56
  -3   0  -3   23.57    1.80
  -3   0  -3   20.67    1.59
  -4   0  -3  157.51    9.76
   4   0   3  151.44    9.79
  -4   0  -3  153.12    9.99
   4   0   3  178.45   10.14
  -5   0  -3   14.82    1.44
   5   0   3   13.99    1.41
  -5   0  -3   15.02    1.69
   5   0   3   14.43    1.70
  -6   0  -3   18.87    2.10
  -6   0  -3   21.38    1.89
   6   0   3   14.57    1.99
   6   0   3   18.51    1.78
   7   0   3   21.24    2.17
  -7   0  -3   23.83    2.28
  -7   0  -3   22.26    2.51
   7   0   3   25.80    2.68
   8   0   3   45.40    4.18
  -8   0  -3   45.58    3.66
   8   0   3   47.42    3.70
  -8   0  -3   41.08    3.99
   9   0   3    1.11    0.91
   9   0   3    1.79    1.45
  -9   0  -3    0.89    1.35
  -9   0  -3   -0.13    1.13
  -9   0  -3    0.10    1.10
  10   0   3   10.72    1.95
  10   0   3   12.30    2.45
 -10   0  -3   11.83    2.27
 -10   0  -3    7.53    1.89
 -10  -1   3   -0.26    2.28
 -10  -1   3    1.41    1.44
  10  -1  -3    0.49    0.82
  10   1  -3    2.95    1.15
 -10   1   3    0.85    1.52
 -10   1   3    3.07    1.28
  -9  -1   3   17.67    2.92
   9  -1  -3   14.25    2.47
   9   1  -3   14.46    1.97
  -9   1   3   17.20    2.68
  -9   1   3   16.65    2.34
  -9   1   3   11.99    2.23
   8  -1  -3   10.13    1.59
  -8  -1   3    9.04    1.96
  -8  -1   3    9.75    1.95
  -8  -1   3    8.33    2.49
  -8   1   3   10.48    1.69
  -8   1   3   10.55    1.93
  -8   1   3   11.58    1.88
   8   1  -3    9.81    1.50
  -7  -1   3   48.19    4.24
  -7  -1   3   49.28    3.68
  -7  -1   3   48.43    4.10
   7  -1  -3   47.07    3.57
   7   1  -3   51.27    3.60
  -7   1   3   46.30    3.79
  -7   1   3   39.09    3.82
  -7   1   3   49.26    3.70
   7   1  -3   46.75    4.13
   6  -1  -3   21.76    2.00
  -6  -1   3   19.66    2.44
  -6  -1   3   26.17    2.10
  -6  -1   3   22.65    2.04
  -6  -1   3   20.24    2.32
  -6   1   3   23.69    2.28
   6   1  -3   23.59    2.48
  -6   1   3   22.91    2.18
   6   1  -3   21.23    1.97
  -6   1   3   25.54    2.12
  -5  -1   3   53.01    3.43
   5  -1  -3   47.96    3.38
  -5  -1   3   48.17    3.69
  -5  -1   3   46.56    3.81
   5   1  -3   48.92    3.60
   5   1  -3   48.88    3.82
  -5   1   3   45.28    3.54
  -5   1   3   47.91    3.47
  -4  -1   3   34.68    2.64
   4  -1  -3   33.26    2.39
  -4  -1   3   33.21    2.36
  -4  -1   3   32.69    2.76
  -4   1   3   32.98    2.53
   4   1  -3   31.52    2.33
  -4   1   3   31.30    2.43
   4   1  -3   34.90    2.77
  -4   1   3   34.19    2.43
  -3  -1   3  109.35    6.77
   3  -1  -3  110.09    6.81
  -3  -1   3  109.36    7.15
  -3  -1   3  110.92    6.96
   3   1  -3  108.24    6.75
  -3   1   3  108.77    6.86
  -3   1   3  115.56    6.79
   3   1  -3  108.00    6.88
  -3   1   3  111.75    6.89
  -2  -1   3   61.53    3.93
  -2  -1   3   57.61    3.74
   2  -1  -3   66.90    3.84
  -2  -1   3   59.55    4.09
   2   1  -3   60.82    3.89
  -2   1   3   57.65    3.85
   2   1  -3   59.36    3.73
  -1  -1   3  108.66    6.17
  -1  -1   3  101.23    6.33
   1   1  -3   99.92    6.32
   0  -1   3    3.05    0.40
   0   1   3    1.84    0.36
   0   1  -3    2.49    0.40
   0   1   3    2.47    0.32
  -1  -1  -3  105.77    6.35
   1  -1   3  115.37    6.36
  -1  -1  -3  108.70    6.39
   1   1   3  103.98    6.41
   1   1   3   99.04    6.33
  -1   1  -3   91.93    6.32
  -2  -1  -3    7.57    0.87
   2  -1   3    8.11    0.63
  -2  -1  -3    8.53    0.82
   2  -1   3    7.57    1.14
   2  -1   3    8.71    0.74
  -2   1  -3    8.89    0.67
   2   1   3    7.71    0.91
   2   1   3    7.48    0.75
  -2   1  -3    7.97    0.78
   3  -1   3   82.24    5.38
  -3  -1  -3   78.30    5.57
  -3  -1  -3   80.65    5.40
   3   1   3   94.66    5.74
  -3   1  -3   88.30    5.48
  -3   1  -3   90.78    5.31
   3   1   3   88.80    5.40
  -4  -1  -3   31.81    2.74
   4  -1   3   35.25    2.53
  -4  -1  -3   34.99    2.55
  -4   1  -3   36.36    2.68
  -4   1  -3   36.45    2.45
   4   1   3   35.71    2.55
   4   1   3   34.29    2.50
   4   1   3   39.82    2.93
   5  -1   3   33.91    3.32
  -5  -1  -3   41.19    2.81
   5  -1   3   37.70    2.75
  -5  -1  -3   37.60    3.13
  -5   1  -3   36.31    2.66
   5   1   3   36.17    3.17
   5   1   3   36.44    2.75
  -6  -1  -3   28.77    2.21
   6  -1   3   23.96    2.10
  -6  -1  -3   23.50    2.46
   6  -1   3   17.46    2.92
  -6   1  -3   21.93    2.30
   6   1   3   22.91    2.09
   6   1   3   25.49    2.61
  -6   1  -3   23.65    2.35
  -7  -1  -3   44.80    3.94
   7  -1   3   42.65    3.49
  -7  -1  -3   48.09    3.61
   7   1   3   49.19    4.18
  -7   1  -3   52.08    3.57
  -7   1  -3   44.04    3.77
   7   1   3   40.92    3.48
  -8  -1  -3    9.20    2.00
  -8  -1  -3    9.86    1.76
  -8  -1  -3    9.00    1.84
   8  -1   3    9.03    1.54
  -8   1  -3   10.50    1.86
   8   1   3    9.48    1.65
   8   1   3   14.72    2.38
  -8   1  -3   13.72    1.81
   9  -1   3   16.82    2.19
  -9  -1  -3   18.07    2.82
  -9  -1  -3   19.92    2.61
   9   1   3   16.79    2.31
  -9   1  -3   14.68    2.34
  -9   1  -3   20.30    2.92
   9   1   3   19.29    3.01
  -9   1  -3   13.56    2.37
  10  -1   3    8.07    2.42
  10  -1   3    2.88    1.25
 -10  -1  -3    7.10    1.86
 -10  -1  -3    2.00    1.92
  10   1   3    6.77    2.18
 -10   1  -3    3.24    1.42
  10   1   3    3.88    1.40
 -10   1  -3    2.49    1.62
 -10  -2   3    6.91    2.12
 -10  -2   3   11.12    2.86
  10  -2  -3    8.05    1.61
 -10   2   3    9.22    2.10
 -10   2   3    8.24    1.87
  10   2  -3    9.61    1.77
   9  -2  -3    1.96    0.93
  -9  -2   3   -0.70    1.62
  -9   2   3    2.58    1.24
  -9   2   3    0.70    1.10
  -9   2   3    1.71    1.27
   9   2  -3    1.67    0.97
  -8  -2   3   18.50    2.82
  -8  -2   3   23.58    2.34
   8  -2  -3   20.29    2.13
  -8  -2   3   20.33    3.10
  -8   2   3   15.80    2.36
  -8   2   3   18.19    2.36
   8   2  -3   19.51    2.14
  -7  -2   3    1.55    1.24
   7  -2  -3    0.58    0.61
  -7  -2   3    0.26    0.96
  -7  -2   3   -0.12    0.34
   7   2  -3   -0.93    0.98
   7   2  -3    1.02    0.70
  -7   2   3   -0.47    0.68
  -7   2   3    1.41    0.79
  -6  -2   3   70.77    5.81
   6  -2  -3   82.40    5.28
  -6  -2   3   78.65    5.73
  -6  -2   3   78.35    5.31
  -6   2   3   74.60    5.35
   6   2  -3   77.97    5.19
  -6   2   3   81.61    5.30
  -6   2   3   72.20    5.32
   6   2  -3   82.38    5.94
   5  -2  -3    8.01    1.06
  -5  -2   3    7.96    1.38
  -5  -2   3    7.77    1.12
  -5  -2   3    6.37    1.37
  -5   2   3    7.82    1.10
  -5   2   3    8.16    1.08
   5   2  -3    6.16    1.40
  -5   2   3    7.33    1.09
   5   2  -3    7.05    0.98
   4  -2  -3   15.80    1.35
  -4  -2   3   13.91    1.56
  -4  -2   3   12.90    1.30
   4   2  -3   14.38    1.46
  -4   2   3   14.46    1.39
   4   2  -3   12.98    1.21
   4   2  -3   14.13    1.73
   3  -2  -3   10.51    0.99
  -3  -2   3   10.00    0.96
  -3  -2   3    9.96    1.18
  -3  -2   3   10.42    1.31
   3   2  -3    8.98    1.06
   3   2  -3    9.22    1.31
  -3   2   3    9.24    1.00
   3   2  -3    9.42    0.86
  -2  -2   3  234.36   15.04
  -2  -2   3  243.18   14.86
   2  -2  -3  252.88   14.71
  -2  -2   3  257.52   14.55
   2   2  -3  242.14   14.82
   2   2  -3  241.04   14.54
  -2   2   3  245.69   14.74
  -1  -2   3   13.67    1.18
  -1  -2   3   14.26    1.34
  -1   2   3   14.99    1.22
   1   2  -3   13.60    1.17
   0  -2   3   31.98    2.27
   0  -2  -3   32.47    2.17
   0  -2  -3   34.44    2.32
   0   2   3   34.50    2.32
   0   2   3   37.87    2.27
   0   2  -3   31.08    2.27
   1  -2   3   25.41    1.57
  -1  -2  -3   21.41    1.74
  -1  -2  -3   23.67    1.74
  -1   2  -3   22.96    1.70
   1   2   3   26.02    1.86
   1   2   3   25.39    1.76
   2  -2   3  223.25   13.45
  -2  -2  -3  226.66   13.58
  -2  -2  -3  232.31   13.80
  -2   2  -3  213.10   13.51
   2   2   3  234.70   13.82
   2   2   3  222.91   13.55
  -3  -2  -3   12.86    1.39
   3  -2   3   13.38    1.14
  -3  -2  -3   12.02    1.21
   3   2   3   12.42    1.18
  -3   2  -3   13.25    1.18
  -3   2  -3   12.98    0.99
   3   2   3   14.93    1.52
  -4  -2  -3    3.38    0.71
   4  -2   3    2.64    0.61
  -4  -2  -3    2.56    0.79
  -4   2  -3    3.89    0.59
  -4   2  -3    4.59    0.79
   4   2   3    3.01    0.88
   4   2   3    3.21    1.11
   5  -2   3   28.60    2.32
  -5  -2  -3   25.21    2.26
  -5  -2  -3   25.05    2.56
   5  -2   3   27.04    2.19
   5   2   3   29.45    2.75
   5   2   3   29.55    2.26
   5   2   3   30.03    2.24
  -5   2  -3   24.99    2.24
  -5   2  -3   27.10    2.06
  -6  -2  -3   85.63    6.39
   6  -2   3   88.23    6.01
  -6  -2  -3   94.05    6.13
   6  -2   3   94.20    6.16
  -6  -2  -3   85.38    6.46
   6   2   3   94.83    6.05
  -6   2  -3   97.38    5.92
  -6   2  -3   79.04    6.06
   6   2   3   99.15    6.77
  -7  -2  -3    3.36    1.11
  -7  -2  -3    5.10    1.50
   7  -2   3    5.13    1.05
  -7  -2  -3    3.10    1.14
   7  -2   3    6.04    1.25
   7   2   3    4.84    1.47
  -7   2  -3    5.97    1.22
  -7   2  -3    4.17    0.99
   7   2   3    4.35    1.13
   8  -2   3   20.62    2.18
  -8  -2  -3   18.74    2.78
  -8  -2  -3   18.68    2.38
   8  -2   3   16.82    2.30
  -8  -2  -3   15.72    2.51
  -8   2  -3   17.62    2.34
   8   2   3   20.00    3.04
   8   2   3   18.57    2.15
  -8   2  -3   21.15    2.25
   9  -2   3   10.02    1.71
  -9  -2  -3    7.74    1.95
  -9  -2  -3    4.51    1.67
   9  -2   3    3.11    1.14
  -9   2  -3    7.73    1.44
   9   2   3    5.69    1.46
   9   2   3    6.34    2.08
  -9   2  -3    5.37    1.49
  10  -2   3   20.26    4.13
 -10  -2  -3   11.03    2.62
 -10  -2  -3    7.83    2.04
  10   2   3   13.00    2.16
 -10   2  -3    8.75    1.89
  10   2   3   16.43    3.11
 -10   2  -3    9.83    2.06
 -10   2  -3   16.52    2.58
  10  -3  -3    0.85    0.93
 -10  -3   3   -3.86    1.84
 -10  -3   3    2.06    1.82
 -10   3   3    1.63    1.35
 -10   3   3    2.03    1.14
  10   3  -3    1.66    1.10
   9  -3  -3   18.90    2.27
  -9  -3   3   16.14    3.04
  -9   3   3   19.19    2.58
  -9   3   3   21.85    2.41
  -9   3   3   22.02    2.69
   9   3  -3   20.12    2.33
  -8  -3   3    4.85    1.58
  -8  -3   3    2.78    1.61
   8  -3  -3    4.53    1.21
  -8   3   3    3.84    1.23
  -8   3   3    7.12    1.42
   8   3  -3    4.43    1.09
  -7  -3   3   18.86    2.81
  -7  -3   3   18.01    2.44
   7  -3  -3   17.30    1.82
   7   3  -3   12.06    2.35
  -7   3   3   11.55    1.75
   7   3  -3   16.13    1.77
  -6  -3   3    8.72    1.40
  -6  -3   3   13.07    2.01
   6  -3  -3   11.91    1.45
  -6  -3   3   12.44    2.13
   6   3  -3   12.70    1.40
   6   3  -3   12.18    2.17
  -6   3   3   12.42    1.55
  -5  -3   3  123.76    8.13
  -5  -3   3  111.01    8.28
   5  -3  -3  126.26    7.70
  -5  -3   3  119.85    7.70
  -5   3   3  120.31    7.84
   5   3  -3  117.71    7.55
   5   3  -3  125.05    8.43
  -4  -3   3   28.48    2.16
  -4  -3   3   25.30    2.60
  -4  -3   3   25.97    2.46
   4  -3  -3   26.39    2.13
   4   3  -3   28.70    2.72
   4   3  -3   25.99    2.31
   4   3  -3   27.25    1.99
  -4   3   3   30.21    2.29
  -3  -3   3   39.76    2.95
  -3  -3   3   37.81    3.13
   3  -3  -3   44.40    2.73
  -3  -3   3   42.76    2.70
  -3   3   3   34.18    2.71
   3   3  -3   33.66    2.80
   3   3  -3   36.82    3.18
   3   3  -3   35.50    2.48
  -2  -3   3    6.92    1.11
  -2  -3   3    8.58    0.81
  -2  -3   3    9.12    1.07
  -2   3   3    7.98    1.00
   2   3  -3    7.29    0.98
  -2   3   3    7.88    0.87
  -1  -3   3  107.32    6.81
  -1  -3   3  101.91    6.33
  -1  -3   3  111.90    6.61
  -1   3   3  101.49    6.47
  -1   3   3   98.81    6.55
   1   3  -3  105.81    6.58
   0  -3   3   17.96    1.41
   0  -3  -3   16.67    1.42
   0  -3  -3   16.36    1.28
   0   3   3   18.79    1.44
   0   3   3   16.50    1.40
   0   3  -3   16.58    1.39
   1  -3   3   75.99    4.68
  -1  -3  -3   81.62    4.97
  -1  -3  -3   74.92    4.93
  -1  -3  -3   70.04    4.93
   1   3   3   82.07    4.94
  -1   3  -3   76.14    4.88
   1   3   3   79.16    5.08
  -2  -3  -3    8.10    1.15
  -2  -3  -3   11.23    1.16
  -2  -3  -3   12.24    1.26
   2  -3   3   11.95    0.98
   2  -3   3   10.84    0.93
   2   3   3   11.48    1.36
  -2   3  -3   11.18    1.05
   2   3   3   11.10    1.11
   3  -3   3   25.72    1.86
  -3  -3  -3   26.47    2.02
  -3  -3  -3   24.29    2.18
  -3  -3  -3   26.40    2.22
   3   3   3   22.67    1.93
  -3   3  -3   24.74    1.91
   3   3   3   23.46    2.32
  -4  -3  -3    9.39    1.46
  -4  -3  -3   12.79    1.55
   4  -3   3   11.19    1.14
  -4   3  -3    9.16    1.08
  -4   3  -3    9.73    0.90
   4   3   3    8.22    1.15
   4   3   3    9.15    1.61
   5  -3   3   87.85    5.96
  -5  -3  -3   99.32    6.14
  -5  -3  -3   91.75    6.51
  -5  -3  -3   81.06    6.83
   5   3   3   91.82    6.03
   5   3   3   98.09    6.75
  -5   3  -3   84.81    5.96
  -5   3  -3   97.58    5.78
   5   3   3   91.44    5.98
  -6  -3  -3   15.11    2.14
  -6  -3  -3   15.19    2.24
  -6  -3  -3   15.98    1.90
   6  -3   3   16.44    1.69
  -6   3  -3   13.69    1.72
   6   3   3   17.48    2.54
   6   3   3   16.95    1.76
  -6   3  -3   17.77    1.59
   7  -3   3   14.11    1.78
  -7  -3  -3   18.10    4.03
  -7  -3  -3   17.61    2.40
  -7   3  -3   13.32    1.88
  -7   3  -3   18.93    1.81
   7   3   3   18.09    2.70
   7   3   3   13.82    1.82
  -8  -3  -3    4.53    1.77
   8  -3   3    8.00    1.51
  -8  -3  -3    3.34    1.46
  -8  -3  -3    5.87    1.41
  -8   3  -3    6.65    1.41
   8   3   3    5.04    1.31
  -8   3  -3    7.19    1.26
   8   3   3    4.46    1.86
  -9  -3  -3   19.93    3.16
  -9  -3  -3   23.38    3.37
   9  -3   3   21.25    2.41
  -9   3  -3   18.67    2.56
   9   3   3   22.22    3.38
   9   3   3   22.68    2.57
  -9   3  -3   18.22    2.59
 -10  -3  -3    1.24    2.12
  10  -3   3    0.74    1.06
 -10  -3  -3    1.10    1.43
  10   3   3    4.73    1.51
 -10   3  -3    2.52    1.44
 -10   3  -3    2.89    1.28
 -10   3  -3    3.40    1.49
  10   3   3    1.01    2.02
 -10  -4   3    4.48    2.22
 -10  -4   3   10.08    3.06
  10  -4  -3    9.73    1.74
  10   4  -3    5.03    1.52
   9  -4  -3    1.64    0.91
  -9  -4   3    3.23    1.83
  -9  -4   3   -0.98    1.70
   9   4  -3    0.84    0.91
  -9   4   3    2.34    1.14
   8  -4  -3   28.56    2.77
  -8  -4   3   27.90    3.82
  -8  -4   3   32.71    3.70
   8   4  -3   28.73    2.69
  -8   4   3   29.19    3.73
  -7  -4   3    1.72    1.29
   7  -4  -3    3.48    1.02
  -7  -4   3    0.87    1.34
   7   4  -3    2.39    0.86
   7   4  -3    3.87    1.66
  -7   4   3    4.49    1.18
  -6  -4   3   22.68    2.68
  -6  -4   3   21.55    2.18
   6  -4  -3   22.88    2.08
  -6  -4   3   20.22    3.19
  -6   4   3   22.92    2.23
   6   4  -3   20.64    3.02
   6   4  -3   19.40    1.89
  -5  -4   3    4.21    1.33
   5  -4  -3    4.34    0.93
  -5  -4   3    4.54    1.25
  -5  -4   3    2.84    0.89
   5   4  -3    2.06    1.23
   5   4  -3    4.72    0.82
  -5   4   3    4.69    1.01
   4  -4  -3  134.74    8.26
  -4  -4   3  130.73    8.66
  -4  -4   3  129.54    8.26
  -4  -4   3  122.16    8.83
  -4   4   3  138.85    8.46
   4   4  -3  136.35    9.05
   4   4  -3  127.81    8.03
   4   4  -3  128.89    8.53
  -3  -4   3    4.78    1.15
  -3  -4   3    4.23    1.02
  -3  -4   3    4.31    0.75
   3   4  -3    4.84    0.95
  -3   4   3    6.21    1.09
  -3   4   3    5.93    0.98
  -2  -4   3   10.84    1.45
  -2  -4   3    9.42    1.02
  -2  -4   3   10.92    1.32
   2   4  -3   12.40    1.33
  -2   4   3    9.96    1.20
  -1  -4   3   39.09    3.10
   1  -4  -3   41.11    2.92
  -1  -4   3   42.03    2.84
  -1  -4   3   40.37    2.91
   1   4  -3   39.46    2.90
  -1   4   3   40.69    2.87
  -1   4   3   37.89    2.75
   0  -4  -3  192.85   11.72
   0  -4   3  196.57   11.58
   0  -4   3  179.07   11.96
   0  -4  -3  203.95   11.91
   0   4   3  185.91   11.80
   0   4  -3  195.66   11.86
   0   4   3  202.19   11.92
  -1  -4  -3   10.00    1.55
  -1  -4  -3   12.05    1.23
  -1  -4  -3   11.20    1.23
  -1   4  -3   11.00    1.14
   1   4   3   11.16    1.18
   1   4   3   12.71    1.40
  -2  -4  -3    7.14    1.07
  -2  -4  -3    5.53    1.01
  -2  -4  -3    5.00    0.98
   2  -4   3    5.35    0.70
   2   4   3    9.29    1.05
  -2   4  -3    7.89    0.78
   2   4   3    9.46    1.35
  -2   4  -3    8.73    0.97
  -3  -4  -3   22.86    2.22
  -3  -4  -3   27.01    2.10
   3  -4   3   22.87    1.78
  -3  -4  -3   23.83    2.22
   3   4   3   22.43    1.97
   3   4   3   24.79    3.38
  -3   4  -3   23.99    1.84
  -4  -4  -3  120.33    8.14
   4  -4   3  119.65    7.68
  -4  -4  -3  124.86    7.87
  -4  -4  -3  120.32    8.24
   4   4   3  117.88    7.78
   4   4   3  130.71    8.51
  -5  -4  -3    4.69    1.30
   5  -4   3    6.52    1.02
  -5  -4  -3    5.36    1.05
  -5  -4  -3    3.21    1.23
  -5   4  -3    4.61    0.71
   5   4   3    3.50    0.94
   5   4   3    5.18    1.41
  -6  -4  -3   14.54    2.24
   6  -4   3   11.42    1.50
  -6  -4  -3   13.62    2.17
  -6   4  -3   12.63    1.34
  -6   4  -3   11.31    1.51
   6   4   3   10.55    1.54
   6   4   3    9.64    2.12
  -7  -4  -3    5.37    1.60
   7  -4   3    5.30    1.20
  -7  -4  -3    4.05    1.53
   7   4   3    5.76    1.81
   7   4   3    7.38    1.34
  -7   4  -3    5.84    1.09
  -7   4  -3    3.48    1.01
  -8  -4  -3   29.58    3.61
  -8  -4  -3   29.17    3.87
   8  -4   3   35.26    2.99
  -8   4  -3   27.21    2.93
   8   4   3   35.13    4.34
  -8   4  -3   36.16    2.85
   8   4   3   32.42    2.99
   9  -4   3    1.06    0.94
  -9  -4  -3    2.04    1.66
  -9  -4  -3    0.79    1.55
  -9   4  -3   -0.85    0.92
   9   4   3   -0.59    1.74
  -9   4  -3   -0.14    1.14
   9   4   3   -0.69    0.89
 -10  -4  -3    6.94    2.81
  10  -4   3    5.63    1.47
 -10  -4  -3    5.36    2.07
  10   4   3    1.46    2.22
  10   4   3    3.83    1.45
 -10   4  -3    5.63    1.41
   9  -5  -3    5.71    1.42
  -9  -5   3    4.93    2.45
  -9  -5   3    5.72    1.98
   9   5  -3    3.61    1.31
   8  -5  -3    2.11    0.91
  -8  -5   3    3.33    1.56
   8   5  -3    3.09    1.07
  -7  -5   3   42.13    4.51
  -7  -5   3   54.89    5.10
  -7  -5   3   48.50    4.06
   7  -5  -3   50.50    3.84
  -7   5   3   52.91    4.16
   7   5  -3   47.96    3.67
   6  -5  -3    4.31    0.98
  -6  -5   3    2.69    1.55
  -6  -5   3    3.72    1.43
  -6   5   3    4.79    1.13
   6   5  -3    2.96    0.83
  -5  -5   3   18.86    2.58
  -5  -5   3   17.96    1.83
   5  -5  -3   15.60    1.68
  -5  -5   3   15.82    2.26
  -5   5   3   13.68    1.77
   5   5  -3   13.04    1.40
  -5   5   3   14.44    2.06
  -4  -5   3    2.24    1.07
  -4  -5   3    3.23    1.13
  -4  -5   3    2.72    0.89
  -4   5   3    2.93    0.92
   4   5  -3    2.98    0.58
  -4   5   3    3.09    0.88
   4   5  -3    3.45    1.03
  -3  -5   3  114.20    8.24
  -3  -5   3  123.29    7.67
  -3  -5   3  127.96    8.11
   3   5  -3  122.91    8.00
  -3   5   3  113.21    7.82
  -3   5   3  125.97    7.79
  -2  -5   3   12.40    1.27
  -2  -5   3   14.04    1.77
  -2  -5   3   10.98    1.48
  -2   5   3   12.17    1.28
  -2   5   3   11.96    1.38
   2   5  -3   12.93    1.54
  -1  -5   3   41.95    2.92
   1  -5  -3   43.77    3.20
  -1  -5   3   44.51    3.20
  -1   5   3   41.83    3.01
  -1   5   3   41.24    3.06
   1   5  -3   45.23    3.26
   0  -5   3    4.01    1.04
   0  -5  -3    4.08    0.70
   0  -5  -3    3.57    0.84
   0  -5   3    3.52    0.60
   0  -5  -3    3.96    0.69
   0   5  -3    4.65    0.88
   0   5  -3    4.13    0.56
   0   5   3    4.91    0.86
   0   5   3    4.99    0.99
   1  -5   3   55.09    3.96
   1  -5   3   49.54    3.49
  -1  -5  -3   47.98    3.96
  -1  -5  -3   52.45    3.68
   1   5   3   51.03    3.58
  -1   5  -3   52.44    3.60
   1   5   3   52.99    3.94
   2  -5   3    2.89    0.56
  -2  -5  -3    3.93    0.88
  -2  -5  -3    2.73    0.78
  -2  -5  -3    3.17    0.76
   2   5   3    1.50    0.86
  -2   5  -3    4.89    0.66
  -2   5  -3    2.86    0.66
   2   5   3    3.86    0.78
  -3  -5  -3   88.66    6.33
  -3  -5  -3   85.62    6.34
   3  -5   3   95.77    5.86
  -3  -5  -3   94.19    6.17
   3   5   3   97.55    6.73
  -3   5  -3   91.84    5.88
   3   5   3   93.52    6.08
  -4  -5  -3    5.66    1.36
  -4  -5  -3    7.31    1.47
   4  -5   3    8.71    1.06
  -4  -5  -3    6.11    1.15
   4   5   3    7.66    1.76
  -4   5  -3    7.10    1.09
   4   5   3    4.75    1.01
  -5  -5  -3   16.76    2.26
  -5  -5  -3   10.94    2.05
   5  -5   3   10.95    1.42
  -5  -5  -3   12.51    1.77
   5   5   3   14.46    2.48
   5   5   3   16.95    1.83
  -6  -5  -3    2.28    1.38
   6  -5   3    2.04    0.76
  -6  -5  -3    3.32    1.35
   6   5   3    4.00    0.96
   6   5   3   -0.09    1.13
  -7  -5  -3   49.93    4.73
   7  -5   3   44.75    3.81
  -7  -5  -3   40.85    4.55
   7   5   3   48.78    5.08
  -7   5  -3   60.66    3.69
   7   5   3   55.04    4.00
  -8  -5  -3   -0.80    1.10
  -8  -5  -3    2.87    1.83
   8  -5   3    1.36    1.03
  -8   5  -3    2.38    1.05
   8   5   3    3.66    2.03
   8   5   3    2.63    1.10
  -9  -5  -3    2.23    2.03
   9  -5   3    6.40    1.33
  -9   5  -3    3.91    1.40
   9   5   3    5.57    1.46
   9   5   3    3.87    2.08
   9  -6  -3    0.07    0.96
  -9  -6   3   -3.22    1.61
   9   6  -3   -0.16    1.01
  -8  -6   3    6.11    2.58
  -8  -6   3    6.84    2.18
   8  -6  -3    7.67    1.53
   8   6  -3    8.38    1.44
   7  -6  -3    1.03    0.80
  -7  -6   3    0.30    1.33
  -7  -6   3   -0.42    1.69
   7   6  -3    0.45    0.78
  -7   6   3    0.90    0.99
  -7   6   3    1.66    1.26
  -6  -6   3   54.20    5.00
  -6  -6   3   48.74    4.67
   6   6  -3   50.19    3.60
  -6   6   3   55.72    4.17
  -6   6   3   45.32    4.23
  -5  -6   3    2.08    1.01
  -5  -6   3    1.74    1.26
  -5  -6   3    1.15    1.01
   5   6  -3    0.58    0.51
  -5   6   3    1.31    0.94
  -5   6   3    1.09    0.88
  -4  -6   3   20.72    2.65
  -4  -6   3   21.88    2.09
  -4  -6   3   18.10    2.40
  -4   6   3   20.63    2.04
  -4   6   3   17.09    2.11
   4   6  -3   21.15    2.40
  -3  -6   3   12.51    2.03
  -3  -6   3   14.03    1.93
  -3  -6   3   16.75    1.69
   3   6  -3   16.89    2.01
  -3   6   3   14.62    1.66
  -3   6   3   14.60    1.60
  -2  -6   3  109.28    6.45
  -2  -6   3   95.98    6.69
  -2  -6   3   88.46    6.85
  -2   6   3  103.02    6.45
  -2   6   3   88.06    6.41
   2   6  -3  110.72    6.83
   1  -6  -3    6.96    1.25
  -1  -6   3    5.48    0.91
  -1  -6   3    6.33    1.26
  -1  -6   3    4.93    1.02
   1   6  -3    9.15    1.34
  -1   6   3    6.23    0.97
  -1   6   3    6.00    1.02
   0  -6  -3   40.51    3.01
   0  -6  -3   31.70    2.65
   0  -6   3   34.52    2.62
   0  -6   3   32.72    2.90
   0   6   3   39.73    3.20
   0   6  -3   41.38    2.53
   0   6  -3   38.44    2.94
   0   6   3   37.57    2.88
   1  -6   3   24.36    2.12
  -1  -6  -3   25.33    2.26
  -1  -6  -3   26.02    2.19
   1  -6   3   21.61    1.96
  -1   6  -3   23.36    2.11
   1   6   3   26.54    2.61
   1   6   3   25.95    2.16
  -2  -6  -3  100.52    6.47
  -2  -6  -3   88.63    6.51
  -2  -6  -3   91.06    6.47
   2   6   3   99.13    6.35
  -2   6  -3   94.45    6.02
   2   6   3  108.04    7.09
  -3  -6  -3    8.38    1.51
   3  -6   3    8.01    1.01
  -3  -6  -3    7.94    1.48
  -3  -6  -3    8.77    1.32
  -3   6  -3    7.55    1.09
   3   6   3    5.81    1.15
   3   6   3    6.75    1.66
  -4  -6  -3   15.97    2.04
  -4  -6  -3   16.06    2.20
  -4  -6  -3   17.30    2.29
   4  -6   3   12.96    1.52
  -4   6  -3   17.08    1.69
   4   6   3   18.12    1.94
   4   6   3   19.08    2.74
  -5  -6  -3    4.38    1.46
   5  -6   3    3.76    0.92
  -5  -6  -3    3.51    1.42
   5   6   3    2.15    0.93
   5   6   3    4.33    1.66
  -6  -6  -3   52.60    4.25
  -6  -6  -3   51.92    4.66
   6  -6   3   48.12    3.73
  -6  -6  -3   43.61    4.50
   6   6   3   48.44    5.11
   6   6   3   52.82    3.80
  -7  -6  -3    0.47    1.26
   7  -6   3    1.30    0.86
  -7  -6  -3    1.08    1.53
   7   6   3   -0.22    0.81
   7   6   3    0.86    1.61
  -8  -6  -3    4.38    2.32
   8  -6   3    4.90    1.30
  -8  -6  -3    5.59    2.11
   8   6   3    4.72    2.41
   8   6   3    4.39    1.28
   9   6   3    0.78    2.21
  -8  -7   3    5.45    2.14
   8   7  -3    2.14    1.13
  -8   7   3    1.33    1.41
  -7  -7   3    6.39    2.20
  -7  -7   3    0.97    2.60
  -7   7   3    4.25    1.49
  -6  -7   3    5.58    1.90
  -6  -7   3   -0.46    1.13
  -6  -7   3    0.83    1.54
  -6   7   3   -0.58    0.97
  -6   7   3   -1.33    0.78
  -5  -7   3   48.96    4.94
  -5   7   3   53.79    4.32
  -5   7   3   59.77    4.35
  -4  -7   3    1.71    0.95
  -4  -7   3    2.02    1.35
  -4  -7   3    1.18    1.19
  -4   7   3    0.98    0.76
  -4   7   3    0.67    0.78
  -3  -7   3   15.88    2.50
  -3  -7   3   18.89    2.08
  -3  -7   3   23.47    2.49
   3   7  -3   19.35    2.41
  -3   7   3   22.06    2.07
  -2  -7   3    3.66    1.11
  -2  -7   3    3.37    1.05
  -2   7   3    3.07    0.95
   2   7  -3    2.92    1.06
  -1  -7   3   68.33    4.41
   1  -7  -3   68.72    4.68
  -1  -7   3   50.90    5.31
  -1   7   3   65.69    4.35
  -1   7   3   58.34    4.37
   1   7  -3   65.79    4.73
   0  -7   3    2.35    0.82
   0  -7   3    2.20    0.81
   0  -7   3    2.86    0.78
   0  -7  -3    3.63    1.23
   0   7   3    2.57    1.14
   0   7   3    1.64    0.75
   0   7   3    2.85    0.75
   0   7  -3    1.89    0.79
  -1  -7  -3   56.71    3.92
  -1  -7  -3   58.32    4.02
  -1  -7  -3   42.22    3.74
   1   7   3   53.78    3.81
  -1   7  -3   47.57    3.81
   1   7   3   54.75    4.43
  -2  -7  -3    1.23    0.79
  -2  -7  -3    0.44    0.79
   2   7   3    0.34    1.15
   2   7   3   -0.19    0.67
  -2   7  -3    1.81    0.76
  -3  -7  -3   22.16    2.51
  -3  -7  -3   24.43    2.46
  -3  -7  -3   18.57    2.47
   3   7   3   26.55    2.35
   3   7   3   25.51    3.12
  -4  -7  -3    3.20    1.32
  -4  -7  -3    0.11    0.89
  -4  -7  -3    3.23    1.02
   4   7   3    1.85    1.44
   4   7   3    1.86    0.90
  -5  -7  -3   46.29    4.39
  -5  -7  -3   45.00    4.35
   5  -7   3   48.93    3.48
   5   7   3   46.11    4.90
   5   7   3   43.52    3.76
   6  -7   3    1.26    0.79
  -6  -7  -3    2.89    1.54
   6   7   3    1.86    0.94
   6   7   3    1.45    1.85
   7  -7   3    6.62    1.34
  -7  -7  -3    4.56    1.99
   7   7   3    5.13    2.36
   7   7   3    5.53    1.28
   8  -7   3    0.08    0.84
  -8  -7  -3   -1.19    1.54
   8   7   3   -1.07    0.90
   8   7   3    1.11    2.49
  -7  -8   3    0.96    1.85
  -7   8   3   -1.57    1.00
  -6  -8   3    9.72    2.40
  -6   8   3    9.25    1.77
  -6   8   3    9.99    1.80
  -5  -8   3    0.44    1.24
  -5   8   3    0.58    0.96
  -5   8   3    0.59    1.04
  -4  -8   3   40.16    3.45
  -4  -8   3   35.33    3.76
  -4  -8   3   40.25    4.18
  -4   8   3   38.70    3.22
  -4   8   3   37.66    3.27
  -3  -8   3    1.53    1.08
  -3  -8   3    0.84    1.02
  -3  -8   3   -1.13    1.15
  -3   8   3    1.08    0.87
   3   8  -3    2.20    1.19
  -3   8   3    1.16    0.80
  -2  -8   3   24.45    2.81
  -2  -8   3   33.84    2.73
   2   8  -3   28.96    3.02
  -2   8   3   27.19    2.50
  -2   8   3   29.21    2.52
   1  -8  -3   10.65    1.77
  -1  -8   3    9.00    1.64
  -1  -8   3   10.60    1.52
  -1   8   3   10.32    1.41
   1   8  -3    9.33    1.64
  -1   8   3    9.37    1.39
   0  -8  -3   52.97    3.87
   0  -8   3   44.54    3.57
   0   8   3   45.79    3.35
   0   8   3   47.77    3.55
   0   8  -3   40.81    3.65
  -1  -8  -3    2.75    1.00
  -1  -8  -3    3.97    1.25
   1   8   3    3.56    1.04
   1   8   3    9.54    1.90
  -1   8  -3    2.87    0.98
  -2  -8  -3   34.31    3.10
   2   8   3   33.54    3.79
  -2   8  -3   28.40    2.74
   2   8   3   33.59    2.86
  -3  -8  -3    2.60    1.22
  -3  -8  -3    5.29    1.51
  -3  -8  -3    6.76    1.28
   3   8   3    4.33    1.68
   3   8   3    4.28    1.14
  -4  -8  -3   34.21    3.69
   4   8   3   40.41    4.57
   4   8   3   36.17    3.28
  -5  -8  -3    2.06    1.47
   5   8   3    3.13    3.56
  -6  -8  -3    6.36    2.03
   6   8   3    5.32    2.47
   6   8   3    4.58    1.20
  -7  -8  -3    2.80    1.88
   7  -8   3   -0.49    0.77
   7   8   3   -0.44    2.22
   7   8   3    0.44    0.93
  -6  -9   3    2.15    1.90
  -5  -9   3    4.28    1.91
  -5   9   3    9.77    1.70
  -4  -9   3    0.59    1.42
  -4   9   3    0.32    1.02
  -4   9   3    0.54    0.94
  -3  -9   3   35.94    3.53
  -3  -9   3   35.42    3.30
  -3   9   3   27.84    2.81
  -3   9   3   33.59    2.96
  -2  -9   3    0.29    1.09
  -2  -9   3   -0.04    1.04
  -2   9   3    0.46    0.79
   2   9  -3    1.94    1.27
  -2   9   3   -0.73    0.75
  -1  -9   3   22.53    2.44
  -1  -9   3   22.24    2.38
  -1   9   3   20.49    1.99
  -1   9   3   21.92    2.25
   1   9  -3   14.48    2.36
   0  -9  -3    2.88    1.19
   0  -9   3   -1.17    0.86
   0  -9   3    0.77    1.27
   0   9   3    0.81    0.77
   0   9  -3   -0.83    0.84
  -1  -9  -3   26.02    2.62
  -1  -9  -3   32.00    3.03
  -1   9  -3   23.56    2.62
   1   9   3   25.10    2.55
  -2  -9  -3    3.40    1.61
  -2  -9  -3    2.28    1.03
   2   9   3    2.33    1.62
   2   9   3    1.18    0.92
  -3  -9  -3   18.76    2.98
  -3  -9  -3   25.68    3.80
   3   9   3   27.58    2.73
   3   9   3   28.94    4.11
  -4  -9  -3    0.83    1.51
   4   9   3    0.78    1.69
   4   9   3    3.82    2.24
  -5  -9  -3    7.12    2.31
   5   9   3    0.97    2.34
   5   9   3    6.21    1.59
  -6  -9  -3   -0.82    1.55
   6   9   3    1.79    2.45
   6   9   3   -0.03    0.86
  -4 -10   3    9.46    3.23
  -3 -10   3   -1.96    1.05
  -3  10   3    0.49    1.16
  -3  10   3    2.10    0.93
  -2 -10   3   20.94    2.64
  -2  10   3   17.80    2.22
  -2  10   3   13.73    2.11
  -1 -10   3    1.72    1.24
  -1 -10   3    0.34    1.16
  -1  10   3    0.11    0.86
   0 -10  -3   26.51    3.04
   0  10   3   21.11    2.43
   0  10  -3   22.66    2.85
  -1 -10  -3    2.28    1.02
  -1  10  -3    3.69    1.30
   1  10   3    0.49    0.99
  -2 -10  -3   16.58    2.71
  -2 -10  -3   19.77    2.57
  -2  10  -3   14.74    2.23
   2  10   3   16.27    2.34
  -4 -10  -3    0.98    1.31
   4  10   3    9.45    1.79
 -10   0   4   11.91    2.40
 -10   0   4   13.22    2.94
  10   0  -4   14.58    2.19
  -9   0   4   -1.79    1.25
  -9   0   4   -0.12    1.00
  -9   0   4    0.49    1.28
   9   0  -4    0.03    0.81
   8   0  -4   32.14    2.84
  -8   0   4   33.39    3.52
  -8   0   4   34.10    3.01
  -8   0   4   28.40    3.20
  -7   0   4   11.71    1.60
  -7   0   4   15.67    2.20
   7   0  -4   10.58    1.50
  -7   0   4   10.98    1.83
  -6   0   4   27.61    2.87
  -6   0   4   30.45    2.73
  -6   0   4   32.21    2.53
   6   0  -4   30.33    2.44
  -5   0   4    3.69    0.76
  -5   0   4    3.66    0.88
  -5   0   4    5.17    1.35
   5   0  -4    4.31    0.83
  -4   0   4   93.26    5.94
  -4   0   4   90.80    5.85
   4   0  -4   90.32    5.78
  -4   0   4   91.38    6.15
  -3   0   4   25.01    1.83
  -3   0   4   25.68    2.09
   3   0  -4   23.84    1.79
  -3   0   4   25.64    1.91
   3   0  -4   24.49    1.81
   2   0  -4    3.29    0.46
  -2   0   4    3.59    0.54
  -2   0   4    3.11    0.46
   2   0  -4    3.32    0.50
  -1   0   4    5.70    0.59
   1   0  -4    5.77    0.56
   0   0   4  102.33    6.43
   0   0   4  108.68    6.45
   1   0   4    3.71    0.50
  -1   0  -4    3.86    0.46
  -1   0  -4    3.45    0.47
   1   0   4    3.61    0.45
  -2   0  -4    1.31    0.40
  -2   0  -4    2.20    0.41
   2   0   4    2.02    0.37
   2   0   4    2.13    0.48
   3   0   4   13.87    1.36
  -3   0  -4   14.42    1.15
  -3   0  -4   12.84    1.27
   3   0   4   12.74    1.09
   4   0   4   78.56    5.25
  -4   0  -4   82.37    5.22
   4   0   4   84.19    5.18
  -4   0  -4   78.13    5.43
   4   0   4   86.00    5.55
   5   0   4    0.69    0.57
  -5   0  -4    0.10    0.50
   5   0   4   -0.27    0.34
  -5   0  -4    0.30    0.54
   6   0   4    8.55    1.23
  -6   0  -4    9.36    1.32
  -6   0  -4    7.63    1.44
   6   0   4   10.05    1.64
  -7   0  -4    2.12    0.97
   7   0   4    1.24    1.04
  -7   0  -4    0.21    0.75
   7   0   4    1.85    0.80
   8   0   4    7.84    1.41
   8   0   4    9.53    1.92
  -8   0  -4   11.56    1.71
  -8   0  -4    4.42    2.31
  -9   0  -4   -0.53    0.86
   9   0   4   -1.36    0.73
  -9   0  -4   -1.04    1.12
   9   0   4    2.16    1.47
  -9   0  -4    0.23    1.07
  10   0   4    4.78    1.76
  10   0   4    3.40    1.26
 -10   0  -4    1.65    1.58
 -10   0  -4    1.09    1.17
 -10  -1   4    2.12    1.50
  10  -1  -4    1.75    1.21
 -10  -1   4    4.70    2.12
  10   1  -4    2.22    1.16
 -10   1   4    0.51    1.61
 -10   1   4   -1.18    1.09
  -9  -1   4   15.12    2.92
  -9  -1   4   13.29    3.10
   9  -1  -4   17.49    2.14
  -9   1   4   13.95    2.61
   9   1  -4   17.14    2.10
  -9   1   4   19.25    2.52
  -9   1   4   18.63    2.48
   8  -1  -4    6.49    1.22
  -8  -1   4    6.42    2.07
  -8  -1   4    3.91    1.50
  -8  -1   4    5.36    1.55
  -8   1   4    7.10    1.50
  -8   1   4    3.36    1.37
   8   1  -4    6.66    1.30
  -7  -1   4   38.84    3.45
   7  -1  -4   35.40    2.93
  -7  -1   4   38.64    3.08
  -7  -1   4   36.70    3.02
  -7  -1   4   38.28    3.67
  -7   1   4   34.59    3.15
  -7   1   4   34.14    3.27
  -7   1   4   35.55    3.05
   7   1  -4   36.21    2.89
  -6  -1   4   18.61    2.17
  -6  -1   4   18.95    2.38
  -6  -1   4   22.14    1.90
   6  -1  -4   20.56    1.86
  -6   1   4   19.00    1.98
  -6   1   4   18.69    1.89
  -6   1   4   15.33    1.99
   6   1  -4   19.30    1.78
   5  -1  -4   26.82    2.14
  -5  -1   4   24.93    2.11
  -5  -1   4   24.00    2.37
  -5  -1   4   25.62    2.60
   5   1  -4   27.56    2.24
  -5   1   4   28.52    2.26
  -5   1   4   29.92    2.41
  -5   1   4   27.62    2.28
  -4  -1   4   29.96    2.77
  -4  -1   4   30.88    2.60
   4  -1  -4   34.03    2.42
  -4  -1   4   32.04    2.38
   4   1  -4   35.97    2.38
  -4   1   4   34.95    2.51
  -4   1   4   31.31    2.42
   4   1  -4   33.79    2.50
  -4   1   4   36.76    2.65
  -3  -1   4   45.76    3.18
  -3  -1   4   45.27    3.38
   3  -1  -4   47.28    2.92
  -3  -1   4   44.85    2.98
   3  -1  -4   47.25    3.04
  -3   1   4   43.12    3.06
   3   1  -4   43.40    3.08
  -3   1   4   43.73    2.98
  -3   1   4   45.29    3.15
   3   1  -4   45.59    2.95
   2  -1  -4   18.58    1.24
  -2  -1   4   15.15    1.12
  -2  -1   4   14.78    1.30
  -2   1   4   14.63    1.13
  -2   1   4   14.22    1.20
   2   1  -4   15.46    1.12
   2   1  -4   13.89    1.23
   1  -1  -4   22.24    1.55
  -1  -1   4   21.97    1.51
  -1  -1   4   19.27    1.64
   1   1  -4   27.50    1.71
  -1   1   4   26.08    1.60
   0  -1   4    1.39    0.32
   0  -1  -4    1.19    0.26
   0  -1  -4    1.47    0.31
   0   1   4    1.28    0.31
   0   1  -4    1.48    0.32
   0   1   4    1.47    0.30
   1  -1   4   30.53    1.89
  -1  -1  -4   27.23    2.03
  -1  -1  -4   28.88    2.05
   1  -1   4   31.12    2.06
  -1   1  -4   32.12    1.91
  -1   1  -4   27.89    2.07
   1   1   4   30.04    2.06
   1   1   4   30.70    2.10
  -2  -1  -4   11.88    1.03
   2  -1   4   10.98    0.80
   2  -1   4   12.74    1.04
  -2  -1  -4   10.49    1.05
   2   1   4    9.21    0.94
  -2   1  -4    9.91    0.83
   2   1   4   10.10    1.08
  -3  -1  -4   37.35    2.58
  -3  -1  -4   34.42    2.70
   3  -1   4   32.24    2.36
   3  -1   4   37.09    2.51
   3  -1   4   38.94    2.65
  -3   1  -4   36.67    2.42
   3   1   4   37.95    2.53
   3   1   4   39.78    2.84
  -4  -1  -4    2.63    0.75
  -4  -1  -4    3.26    0.70
   4  -1   4    2.87    0.74
   4  -1   4    4.38    0.71
  -4   1  -4    3.37    0.74
   4   1   4    2.80    0.83
   4   1   4    2.43    0.56
  -4   1  -4    3.38    0.59
   5  -1   4   18.13    1.61
  -5  -1  -4   17.28    1.93
   5  -1   4   19.28    1.86
  -5  -1  -4   17.22    1.73
   5   1   4   15.76    1.55
  -5   1  -4   15.97    1.75
   5   1   4   16.93    1.60
  -5   1  -4   16.01    1.51
   5   1   4   15.99    1.96
  -6  -1  -4    6.93    1.22
  -6  -1  -4    8.11    1.52
   6  -1   4    6.47    1.24
   6  -1   4    6.89    1.12
   6   1   4    5.32    1.34
  -6   1  -4    6.08    1.26
  -6   1  -4    6.75    1.40
   6   1   4    6.60    1.19
  -7  -1  -4   14.69    2.19
  -7  -1  -4   16.96    1.96
   7  -1   4   13.22    2.05
   7  -1   4   11.39    1.64
  -7   1  -4   14.05    2.03
  -7   1  -4   17.47    1.82
   7   1   4   19.18    2.44
   7   1   4   13.98    1.74
   8  -1   4    0.63    0.77
   8  -1   4    3.73    1.53
  -8  -1  -4    3.08    1.22
  -8  -1  -4    0.86    0.97
  -8  -1  -4    1.87    1.21
   8   1   4    2.78    1.44
  -8   1  -4    2.18    1.02
  -8   1  -4    3.19    1.06
   8   1   4    1.67    0.84
  -9  -1  -4    5.37    1.58
  -9  -1  -4    3.91    1.64
  -9  -1  -4   -0.15    2.13
   9  -1   4    5.53    1.31
   9   1   4    4.08    1.85
   9   1   4    3.10    1.19
  -9   1  -4    5.61    2.30
  -9   1  -4    2.21    1.21
 -10  -1  -4    0.52    1.09
  10  -1   4   -0.83    0.94
 -10  -1  -4    2.39    1.81
  10  -1   4   -1.36    1.19
  10   1   4    3.52    1.84
 -10   1  -4    1.65    1.57
  10   1   4   -0.91    0.96
 -10   1  -4   -0.70    1.00
  10  -2  -4    9.02    1.61
 -10  -2   4    9.16    2.26
 -10  -2   4    5.40    2.43
 -10   2   4    8.58    2.09
  10   2  -4   11.07    1.84
 -10   2   4    8.83    1.96
  -9  -2   4    0.68    1.68
  -9  -2   4    6.24    2.04
   9  -2  -4    3.17    1.09
  -9   2   4    2.63    1.35
   9   2  -4    1.16    0.98
  -9   2   4    2.65    1.23
  -9   2   4    2.78    1.07
   8  -2  -4   20.94    2.25
  -8  -2   4   25.45    3.30
  -8  -2   4   18.82    2.88
  -8   2   4   19.82    2.58
  -8   2   4   22.81    2.49
   8   2  -4   23.05    2.27
  -7  -2   4    1.12    1.03
   7  -2  -4    3.21    0.98
  -7  -2   4    2.39    1.32
  -7   2   4    0.43    0.75
   7   2  -4    2.42    0.83
  -7   2   4    0.15    0.81
   6  -2  -4   51.12    3.86
  -6  -2   4   52.04    4.31
  -6  -2   4   57.77    3.99
  -6  -2   4   52.75    4.55
  -6   2   4   55.27    4.04
  -6   2   4   56.89    3.94
   6   2  -4   51.82    3.79
  -6   2   4   56.34    4.07
  -5  -2   4   16.85    1.99
  -5  -2   4   18.11    1.61
   5  -2  -4   18.74    1.68
  -5  -2   4   15.63    2.11
  -5  -2   4   16.19    1.66
  -5   2   4   22.00    1.87
   5   2  -4   18.03    1.59
  -5   2   4   18.73    1.65
  -4  -2   4   11.46    1.43
  -4  -2   4   10.86    1.09
   4   2  -4   12.59    1.12
   4   2  -4   13.08    1.36
  -4   2   4   11.99    1.30
  -3  -2   4    1.96    0.63
  -3  -2   4    2.47    0.79
   3  -2  -4    2.40    0.53
  -3   2   4    2.94    0.65
   3   2  -4    2.82    0.47
   3   2  -4    3.25    0.67
  -2  -2   4  107.01    6.23
  -2  -2   4   98.38    6.54
  -2  -2   4   91.38    6.72
   2   2  -4  102.67    6.50
   2   2  -4  108.62    6.24
  -2   2   4  109.50    6.48
  -1  -2   4   27.24    1.97
   1   2  -4   27.51    1.97
  -1   2   4   24.97    1.98
   0  -2  -4    4.13    0.63
   0  -2  -4    2.46    0.64
   0  -2   4    3.62    0.56
   1  -2   4    9.04    0.93
  -1  -2  -4    9.28    0.91
  -1  -2  -4   10.29    0.96
   1   2   4    8.61    0.98
   1   2   4   10.40    0.96
  -1   2  -4    9.10    0.90
  -2  -2  -4  101.84    6.51
  -2  -2  -4  101.39    6.41
   2  -2   4  105.13    6.27
   2   2   4  105.32    6.62
   2   2   4  102.28    6.39
  -2   2  -4   98.08    6.37
   3  -2   4    9.16    1.32
  -3  -2  -4    8.33    1.00
   3  -2   4    9.00    0.87
  -3  -2  -4    8.40    1.11
  -3   2  -4    7.76    0.73
   3   2   4    6.91    1.19
  -3   2  -4    7.86    0.91
   3   2   4    7.49    0.93
   4  -2   4    5.34    0.79
  -4  -2  -4    4.83    0.88
  -4  -2  -4    5.66    1.07
  -4   2  -4    5.86    0.96
   4   2   4    4.29    1.08
  -4   2  -4    4.95    0.71
   4   2   4    4.33    0.79
   5  -2   4    5.52    0.96
  -5  -2  -4    5.77    1.23
  -5  -2  -4    5.26    1.01
   5   2   4    5.12    1.32
  -5   2  -4    7.19    1.11
   5   2   4    5.49    1.02
  -5   2  -4    6.80    0.91
  -6  -2  -4   31.73    2.72
  -6  -2  -4   30.15    2.97
   6  -2   4   31.71    2.59
   6   2   4   29.96    2.60
  -6   2  -4   34.02    2.51
   6   2   4   33.82    3.25
  -6   2  -4   29.58    2.72
   7  -2   4   -0.23    0.51
  -7  -2  -4    1.34    0.94
   7  -2   4    1.61    0.81
  -7  -2  -4    0.43    0.93
  -7  -2  -4    0.78    0.84
   7   2   4    0.43    0.64
   7   2   4   -1.85    0.80
  -7   2  -4    0.88    0.76
  -7   2  -4    0.22    0.70
  -8  -2  -4    4.74    1.49
  -8  -2  -4    6.24    1.67
   8  -2   4    5.75    1.45
  -8  -2  -4    8.75    1.58
   8  -2   4    4.71    1.14
   8   2   4    7.11    1.43
  -8   2  -4    3.50    1.18
   8   2   4    3.34    1.66
  -8   2  -4    6.69    1.30
  -9  -2  -4    5.09    2.30
   9  -2   4    3.19    1.38
  -9  -2  -4    0.01    1.48
   9  -2   4    1.26    0.94
  -9   2  -4    0.92    1.25
   9   2   4    2.34    1.64
   9   2   4    0.75    0.92
  -9   2  -4    0.64    1.13
  10  -2   4    3.00    1.30
 -10  -2  -4    2.46    1.49
 -10  -2  -4    2.98    2.05
  10  -2   4    5.25    1.80
  10   2   4    2.09    1.33
 -10   2  -4    3.32    1.40
  10   2   4    5.22    2.02
 -10   2  -4    2.80    1.68
 -10   2  -4    5.48    1.80
  10  -3  -4    0.65    0.96
 -10  -3   4    1.58    2.12
 -10  -3   4    1.61    1.65
 -10   3   4    0.92    1.09
 -10   3   4    1.05    1.33
  10   3  -4    0.49    1.12
   9  -3  -4   17.16    2.13
  -9  -3   4   17.47    3.19
  -9  -3   4   11.23    3.07
  -9   3   4   14.74    2.28
   9   3  -4   17.89    2.21
  -9   3   4   15.24    2.16
   8  -3  -4    4.49    1.14
  -8  -3   4    3.70    1.92
  -8  -3   4    4.25    1.64
  -8   3   4    5.29    1.35
  -8   3   4    5.08    1.51
   8   3  -4    4.45    1.08
  -7  -3   4   22.36    2.87
   7  -3  -4   15.97    1.90
  -7  -3   4   17.15    2.51
   7   3  -4   19.00    1.90
  -6  -3   4    8.88    1.93
  -6  -3   4    9.28    1.47
  -6  -3   4    8.49    1.71
   6  -3  -4   10.05    1.36
   6   3  -4    8.41    1.25
  -6   3   4   11.57    1.54
  -5  -3   4   63.66    4.30
   5  -3  -4   61.79    4.25
  -5  -3   4   62.58    4.70
  -5  -3   4   55.05    4.83
   5   3  -4   59.40    4.09
  -5   3   4   66.74    4.46
   4  -3  -4   11.23    1.21
  -4  -3   4   12.27    1.58
  -4  -3   4    9.49    1.62
  -4  -3   4   11.50    1.24
   4   3  -4   10.59    1.38
  -4   3   4   12.08    1.33
   4   3  -4    9.90    1.03
  -3  -3   4   16.32    1.87
  -3  -3   4   12.09    1.61
  -3  -3   4   14.33    1.39
  -3   3   4   21.44    1.63
   3   3  -4   17.72    1.66
   3   3  -4   19.57    1.29
  -2  -3   4   10.27    1.16
  -2  -3   4    8.95    0.88
  -2  -3   4    7.89    1.22
  -2   3   4    7.93    0.97
   2   3  -4    9.90    1.09
  -2   3   4    9.41    1.13
  -1  -3   4   53.79    3.63
  -1  -3   4   55.98    4.13
  -1  -3   4   61.55    3.93
   1  -3  -4   59.36    3.94
  -1   3   4   60.69    3.96
   1   3  -4   59.93    3.93
   0  -3  -4    1.74    0.39
   0  -3   4    2.38    0.53
   0  -3  -4    2.90    0.59
   0   3   4    1.47    0.44
   0   3  -4    1.94    0.47
   0   3   4    1.87    0.47
  -1  -3  -4   38.73    2.89
   1  -3   4   42.23    2.66
  -1  -3  -4   41.69    2.96
   1   3   4   43.85    2.96
   1   3   4   45.61    3.10
  -1   3  -4   42.66    2.93
   2  -3   4    8.11    0.78
  -2  -3  -4    8.81    1.09
  -2  -3  -4    8.52    1.04
   2   3   4    8.49    1.00
  -2   3  -4    8.09    0.95
   2   3   4    8.65    1.20
  -3  -3  -4   20.69    1.97
   3  -3   4   22.24    1.65
  -3  -3  -4   22.92    1.86
   3  -3   4   24.63    1.70
   3   3   4   19.63    2.10
   3   3   4   18.67    1.76
  -3   3  -4   18.75    1.72
  -4  -3  -4   11.17    1.56
   4  -3   4    9.71    1.18
  -4  -3  -4   12.07    1.36
   4  -3   4   11.79    1.37
   4   3   4   12.97    1.83
  -4   3  -4   10.96    0.97
   4   3   4   10.63    1.27
  -4   3  -4    9.98    1.21
   5  -3   4   38.92    3.00
  -5  -3  -4   43.69    3.22
  -5  -3  -4   40.98    3.54
   5  -3   4   40.66    3.05
   5   3   4   41.93    3.15
  -5   3  -4   36.29    3.06
   5   3   4   41.24    3.70
  -5   3  -4   44.33    2.84
  -6  -3  -4    1.95    1.03
   6  -3   4    0.90    0.63
  -6  -3  -4    1.86    1.01
  -6  -3  -4    2.35    0.91
   6  -3   4    1.41    0.74
   6   3   4    1.89    0.75
   6   3   4    1.79    1.15
  -6   3  -4    0.38    0.63
  -6   3  -4    1.61    0.63
   6   3   4    1.97    0.79
   7  -3   4    8.86    1.53
   7  -3   4    9.40    1.52
  -7  -3  -4    6.95    1.71
  -7  -3  -4    8.72    1.47
  -7  -3  -4    9.31    1.88
   7   3   4    6.95    1.37
   7   3   4    7.73    2.36
  -7   3  -4    7.83    1.32
   8  -3   4    1.35    0.84
  -8  -3  -4    0.89    1.30
  -8  -3  -4    2.53    1.27
  -8  -3  -4    1.78    1.19
   8   3   4    1.20    0.91
   8   3   4    1.83    1.58
  -8   3  -4    0.44    0.93
  -8   3  -4    3.00    1.04
   9  -3   4    4.97    1.30
  -9  -3  -4    5.12    2.09
   9  -3   4    5.98    1.72
  -9  -3  -4    9.38    2.33
  -9   3  -4   11.43    1.72
   9   3   4    6.62    2.16
  -9   3  -4    7.18    1.72
   9   3   4    5.63    1.53
  10  -3   4   -0.34    0.91
 -10  -3  -4    1.18    1.96
 -10  -3  -4   -1.09    1.30
 -10   3  -4    1.11    1.13
  10   3   4    1.11    2.19
  10   3   4    1.23    1.15
 -10   3  -4    1.25    1.55
 -10   3  -4    1.12    1.35
 -10  -4   4    7.98    2.74
 -10  -4   4    6.73    2.34
  10  -4  -4    5.39    1.51
  10   4  -4    5.16    1.46
  -9  -4   4    1.61    1.58
   9  -4  -4    0.47    0.84
  -9  -4   4   -0.31    1.98
   9   4  -4    0.39    0.98
  -8  -4   4   21.28    3.18
   8  -4  -4   18.86    3.11
  -8  -4   4   25.44    3.72
   8   4  -4   22.70    2.28
   7  -4  -4    2.92    0.99
  -7  -4   4    4.82    1.90
  -7  -4   4    2.28    1.38
   7   4  -4    3.68    0.92
  -6  -4   4   10.06    1.92
  -6  -4   4   14.37    1.71
  -6  -4   4   10.65    2.61
   6  -4  -4   10.28    1.49
   6   4  -4   13.57    1.43
  -6   4   4   13.67    1.73
  -5  -4   4    1.57    0.94
   5  -4  -4    1.11    0.63
  -5  -4   4    1.51    0.95
  -5  -4   4    0.88    0.66
   5   4  -4    0.66    0.47
  -5   4   4    2.76    0.83
   5   4  -4    2.01    0.91
  -4  -4   4   64.42    4.54
  -4  -4   4   65.75    4.98
  -4  -4   4   60.27    5.13
   4  -4  -4   67.09    4.55
  -4   4   4   71.30    4.73
   4   4  -4   67.97    4.84
   4   4  -4   73.54    4.33
  -3  -4   4   15.40    1.73
  -3  -4   4   14.06    1.84
  -3  -4   4   13.66    1.34
  -3   4   4   13.27    1.59
  -3   4   4   14.97    1.47
   3   4  -4   14.53    1.59
  -2  -4   4    5.74    1.20
  -2  -4   4    5.56    1.07
  -2  -4   4    6.86    0.84
  -2   4   4    8.10    0.98
   2   4  -4   10.03    1.18
  -2   4   4    7.92    1.12
  -1  -4   4    2.95    0.68
   1  -4  -4    4.09    0.79
  -1  -4   4    3.80    0.85
   1   4  -4    2.75    0.66
  -1   4   4    2.79    0.69
   0  -4  -4   92.50    5.44
   0  -4  -4   80.12    5.12
   0  -4   4   78.60    5.48
   0  -4   4   83.13    5.30
   0  -4  -4   73.94    5.10
   0   4   4   87.55    5.38
   0   4  -4   73.27    5.56
   0   4   4   82.88    5.32
  -1  -4  -4   36.89    2.60
  -1  -4  -4   29.18    3.21
  -1  -4  -4   31.19    2.49
   1   4   4   35.77    2.75
  -1   4  -4   35.67    2.52
   1   4   4   33.16    2.52
   2  -4   4    8.58    0.96
  -2  -4  -4    8.64    1.21
   2  -4   4    7.15    0.81
  -2  -4  -4    9.16    1.17
  -2  -4  -4    8.14    1.19
   2   4   4   10.70    1.20
  -2   4  -4    9.59    1.12
   2   4   4    9.94    1.55
  -3  -4  -4    8.75    1.34
  -3  -4  -4    5.77    1.15
   3  -4   4    6.37    0.83
  -3   4  -4    6.20    0.97
   3   4   4    8.80    1.56
   3   4   4    6.87    1.04
  -4  -4  -4   50.75    3.66
  -4  -4  -4   50.13    3.91
  -4  -4  -4   43.31    4.78
   4  -4   4   50.28    3.42
   4   4   4   47.29    3.54
   4   4   4   51.25    4.19
  -4   4  -4   48.19    3.54
  -5  -4  -4    5.26    1.34
  -5  -4  -4    3.04    0.90
  -5  -4  -4    4.62    1.27
   5  -4   4    5.99    1.00
   5   4   4    3.56    0.92
  -5   4  -4    5.19    0.98
   5   4   4    4.06    1.40
  -6  -4  -4    8.31    1.77
   6  -4   4    7.66    1.23
  -6  -4  -4    9.81    1.82
  -6   4  -4    6.27    1.20
   6   4   4    7.83    1.89
  -6   4  -4    8.59    1.14
   6   4   4    8.56    1.34
   6   4   4    6.53    1.27
   7  -4   4    2.40    0.92
  -7  -4  -4    2.99    1.41
  -7  -4  -4    4.27    1.51
   7   4   4    2.77    0.98
  -7   4  -4    3.61    0.94
  -7   4  -4    2.31    0.97
   7   4   4    4.69    1.71
   8  -4   4    8.36    1.52
  -8  -4  -4   10.51    2.24
  -8  -4  -4    6.29    1.86
  -8   4  -4    7.98    1.55
   8   4   4    8.78    1.68
   8   4   4   12.97    2.76
  -8   4  -4   11.81    1.53
  -9  -4  -4    1.63    2.28
  -9  -4  -4   -2.25    1.57
   9  -4   4    0.16    0.83
  -9   4  -4    1.48    1.17
  -9   4  -4    0.23    1.00
   9   4   4    1.15    1.81
   9   4   4    1.48    1.08
  -9  -5   4    2.05    1.85
  -9  -5   4    4.51    2.65
   9  -5  -4    5.36    1.40
   9   5  -4    4.86    1.41
  -8  -5   4    1.86    1.55
  -8  -5   4    0.32    1.82
   8  -5  -4    1.80    0.95
   8   5  -4    0.54    0.86
   7  -5  -4   29.96    2.81
  -7  -5   4   33.31    4.20
  -7  -5   4   29.27    3.68
  -7  -5   4   33.46    3.14
  -7   5   4   31.96    3.16
   7   5  -4   32.26    2.66
  -6  -5   4    3.63    1.48
  -6  -5   4    2.67    1.55
   6  -5  -4    3.64    1.05
  -6   5   4    3.17    1.13
   6   5  -4    3.50    0.82
  -5  -5   4   12.23    2.07
  -5  -5   4   10.35    2.04
  -5  -5   4   11.59    1.61
  -5   5   4   13.01    1.65
  -5   5   4   12.88    1.95
   5   5  -4   13.32    1.27
  -4  -5   4    0.69    1.01
  -4  -5   4    1.67    0.71
  -4  -5   4   -0.56    0.71
  -4   5   4    1.77    0.73
  -4   5   4    0.81    1.39
   4   5  -4    1.55    0.87
  -3  -5   4   69.59    4.88
  -3  -5   4   61.88    5.04
  -3  -5   4   61.01    4.37
   3   5  -4   68.34    4.76
  -3   5   4   60.27    4.64
  -3   5   4   74.44    4.95
  -2  -5   4    0.36    0.57
  -2  -5   4    0.31    0.43
  -2  -5   4    0.23    0.63
  -2   5   4   -0.37    0.42
  -2   5   4    0.66    0.50
   2   5  -4    1.34    0.63
  -1  -5   4   22.12    2.32
  -1  -5   4   20.55    1.73
   1  -5  -4   22.14    2.06
  -1  -5   4   20.15    2.01
  -1   5   4   25.42    2.05
  -1   5   4   26.67    1.97
   1   5  -4   26.38    2.14
   0  -5  -4    9.10    1.01
   0  -5  -4    9.42    1.25
   0  -5   4    7.72    1.46
   0  -5  -4    8.95    1.03
   0   5  -4    9.41    1.22
   0   5   4    8.19    1.16
   0   5   4    8.73    1.30
   1  -5   4   30.67    2.31
  -1  -5  -4   26.19    2.27
   1  -5   4   26.04    2.34
  -1  -5  -4   34.23    2.49
   1   5   4   32.36    2.71
  -1   5  -4   29.78    2.32
   1   5   4   23.83    2.58
   2  -5   4    8.49    0.85
  -2  -5  -4    6.67    1.21
  -2  -5  -4    8.90    1.32
   2   5   4    6.79    1.44
  -2   5  -4    7.49    1.09
   2   5   4    8.80    1.23
  -3  -5  -4   43.85    3.52
  -3  -5  -4   37.73    3.42
   3  -5   4   46.35    3.00
  -3  -5  -4   46.41    3.41
  -3   5  -4   40.89    3.19
   3   5   4   42.05    3.26
   3   5   4   49.14    3.95
  -4  -5  -4    4.18    1.24
  -4  -5  -4    3.85    1.02
  -4  -5  -4    2.62    1.08
   4  -5   4    5.65    0.90
   4   5   4    3.47    1.29
  -4   5  -4    4.61    0.94
   4   5   4    2.19    0.83
   5  -5   4   10.76    1.31
  -5  -5  -4    8.69    1.73
  -5  -5  -4   10.16    1.51
  -5  -5  -4   12.63    2.08
   5   5   4    6.60    1.76
   5   5   4    7.86    1.43
  -6  -5  -4    3.24    1.43
  -6  -5  -4    1.89    1.30
   6  -5   4    2.65    0.88
   6   5   4    2.16    0.82
   6   5   4    1.62    0.86
   6   5   4    2.21    1.49
  -7  -5  -4   16.37    2.64
  -7  -5  -4   17.44    2.78
   7  -5   4   16.31    1.97
  -7   5  -4   19.33    1.84
   7   5   4   15.43    2.06
   7   5   4   23.12    3.42
  -8  -5  -4    1.36    1.72
   8  -5   4    0.63    0.80
  -8  -5  -4    0.62    1.32
   8   5   4    1.58    1.83
   8   5   4   -0.69    0.86
  -8   5  -4   -0.96    0.89
  -9  -5  -4    3.07    2.01
   9  -5   4    1.65    0.97
  -9  -5  -4   -0.07    3.20
  -9   5  -4    1.79    1.29
   9   5   4    1.29    1.14
   9   5   4    3.32    2.15
   9  -6  -4    0.34    0.92
  -9  -6   4   -0.61    3.11
   9   6  -4    1.44    1.03
  -8  -6   4    5.98    2.07
  -8  -6   4    2.76    2.19
   8   6  -4    5.74    1.25
  -8   6   4    2.79    1.64
  -7  -6   4   -0.10    1.62
  -7  -6   4   -0.38    1.32
   7   6  -4    0.41    0.71
  -7   6   4    2.63    1.20
  -6  -6   4   30.66    3.55
  -6  -6   4   32.23    3.87
   6   6  -4   29.27    2.36
  -6   6   4   30.78    3.25
  -6   6   4   26.35    2.92
  -5  -6   4    0.09    0.83
  -5  -6   4    1.55    1.14
  -5  -6   4    0.85    1.19
  -5   6   4    0.04    0.80
  -5   6   4    0.63    0.82
  -4  -6   4    8.14    1.76
  -4  -6   4   11.65    1.58
  -4  -6   4    8.79    1.84
  -4   6   4   12.28    1.62
  -4   6   4    9.94    1.68
   4   6  -4    8.54    1.63
  -3  -6   4    1.10    0.89
  -3  -6   4    1.10    0.91
  -3  -6   4    0.18    0.61
  -3   6   4    0.97    0.61
   3   6  -4    0.29    0.75
  -2  -6   4   46.01    3.22
  -2  -6   4   40.45    3.72
  -2  -6   4   40.85    3.50
  -2   6   4   52.04    3.41
  -2   6   4   38.82    3.35
   2   6  -4   50.28    3.68
   1  -6  -4   14.17    1.68
  -1  -6   4   11.89    1.71
  -1  -6   4   14.64    1.40
  -1  -6   4   12.37    1.57
  -1   6   4   11.99    1.87
  -1   6   4   14.14    1.47
   1   6  -4   14.03    1.69
   0  -6  -4   16.58    1.57
   0  -6   4   14.85    1.68
   0  -6   4   18.59    1.95
   0  -6  -4   20.39    1.94
   0   6   4   17.09    1.78
   0   6  -4   18.03    1.85
   0   6   4   20.15    2.14
   1  -6   4    3.73    0.88
  -1  -6  -4    4.15    0.87
  -1  -6  -4    4.94    1.10
   1  -6   4    4.18    0.84
  -1   6  -4    4.66    0.98
   1   6   4    4.61    0.93
   1   6   4    3.13    1.04
  -2  -6  -4   43.78    3.18
  -2  -6  -4   39.55    3.16
  -2  -6  -4   35.10    3.06
   2   6   4   37.35    2.97
   2   6   4   35.96    3.48
  -2   6  -4   35.58    2.89
  -3  -6  -4   12.25    1.83
  -3  -6  -4   15.41    1.94
   3  -6   4   14.15    1.29
  -3  -6  -4   14.01    1.77
   3   6   4   13.45    2.20
  -3   6  -4   10.30    1.49
   3   6   4   10.95    1.57
   4  -6   4   12.20    1.33
  -4  -6  -4   12.80    1.97
  -4  -6  -4   11.61    1.78
  -4  -6  -4   12.84    2.00
   4   6   4    9.20    1.47
   4   6   4   10.53    2.14
   5  -6   4    2.42    0.77
  -5  -6  -4    2.34    1.20
  -5  -6  -4    0.70    0.75
  -5  -6  -4    2.51    1.25
   5   6   4    2.88    1.46
   5   6   4    4.86    1.10
  -6  -6  -4   17.60    2.73
  -6  -6  -4   16.89    2.47
   6  -6   4   16.23    1.84
  -6  -6  -4   21.05    2.86
   6   6   4   14.45    1.94
   6   6   4   13.04    2.80
   6   6   4   18.84    2.31
  -7  -6  -4    1.86    1.45
  -7  -6  -4   -0.47    1.37
   7  -6   4    0.76    0.83
   7   6   4   -0.18    1.50
   7   6   4    0.16    0.88
  -8  -6  -4   -0.94    1.50
   8  -6   4    2.53    0.99
  -8  -6  -4    1.43    2.02
   8   6   4    2.91    2.24
   8   6   4    3.50    1.27
  -8  -7   4    0.48    1.85
   8   7  -4    0.61    0.94
  -8   7   4    0.03    1.36
  -7  -7   4   11.11    2.89
  -7  -7   4    0.98    1.74
  -7   7   4    2.97    1.48
  -6  -7   4   -3.44    1.58
  -6  -7   4   -0.49    0.95
  -6  -7   4    1.77    1.55
  -6   7   4   -1.29    0.99
  -5  -7   4   31.29    3.56
  -5  -7   4   25.86    5.54
  -5   7   4   35.77    3.04
  -5   7   4   28.53    3.12
  -4  -7   4    0.55    0.85
  -4  -7   4    1.09    1.29
  -4  -7   4    1.18    1.15
  -4   7   4    1.85    0.86
   4   7  -4   -0.25    1.03
  -4   7   4    0.31    0.87
  -3  -7   4    9.80    1.96
  -3  -7   4   13.35    1.73
  -3  -7   4   10.63    1.85
  -3   7   4   14.99    1.80
   3   7  -4   14.79    2.10
  -3   7   4   16.69    1.76
  -2  -7   4   -0.28    0.75
  -2  -7   4   -0.38    0.82
  -2  -7   4    0.04    0.74
   2   7  -4    1.02    0.84
  -2   7   4   -0.33    0.57
  -2   7   4    0.65    0.69
  -1  -7   4   30.30    2.79
   1  -7  -4   30.62    2.94
  -1  -7   4   33.96    2.58
  -1   7   4   32.69    2.71
  -1   7   4   32.40    2.60
   1   7  -4   34.71    2.96
   0  -7   4    4.16    1.00
   0  -7  -4    1.63    0.80
   0   7   4    2.84    0.87
   0   7  -4    3.35    0.96
   0   7   4    0.73    1.03
   1  -7   4   24.06    2.23
  -1  -7  -4   22.48    2.18
  -1  -7  -4   24.66    2.43
   1  -7   4   22.19    2.11
  -1  -7  -4   23.74    2.20
  -1   7  -4   22.35    2.26
   1   7   4   23.11    2.27
   1   7   4   28.19    2.89
  -2  -7  -4    6.36    1.26
  -2  -7  -4    2.32    0.97
  -2   7  -4    3.19    0.97
   2   7   4    3.63    1.40
   2   7   4    3.13    0.94
  -3  -7  -4   16.14    2.08
  -3  -7  -4   14.68    1.96
  -3  -7  -4   15.94    1.97
   3   7   4   10.55    1.64
   3   7   4   12.93    2.46
  -3   7  -4   11.18    1.67
  -4  -7  -4    2.79    1.24
  -4  -7  -4   -0.46    0.52
   4  -7   4    0.57    0.57
   4   7   4    1.18    0.86
   4   7   4    2.42    1.60
  -5  -7  -4   19.09    2.97
   5  -7   4   17.98    1.92
  -5  -7  -4   22.88    2.73
  -5  -7  -4   21.01    2.97
   5   7   4   20.03    3.33
   5   7   4   18.71    2.31
  -6  -7  -4    2.32    1.33
   6  -7   4    1.88    0.81
  -6  -7  -4    2.15    1.44
   6   7   4    0.20    0.82
   6   7   4    2.04    1.85
   6   7   4   -0.27    0.92
  -7  -7  -4   -0.85    1.57
   7  -7   4    2.60    0.98
   7   7   4    1.81    2.14
   7   7   4    2.76    1.15
   8  -7   4   -0.90    0.81
  -8  -7  -4    2.66    2.02
   8   7   4   -2.59    1.95
   8   7   4    0.67    1.13
  -7  -8   4   -0.54    1.69
  -7   8   4   -0.76    1.19
  -6  -8   4    2.51    1.61
  -6   8   4    4.62    1.92
  -6   8   4    5.29    1.54
  -5  -8   4    0.70    1.38
  -5  -8   4   -0.16    1.30
  -5   8   4   -0.11    0.97
  -4  -8   4   25.39    2.53
  -4  -8   4   23.17    2.91
  -4  -8   4   13.47    2.85
  -4   8   4   22.76    2.43
  -4   8   4   19.92    2.38
  -3  -8   4    2.48    1.23
  -3  -8   4    3.17    1.49
  -3  -8   4    2.55    1.05
   3   8  -4    1.71    1.17
  -3   8   4    0.25    0.86
  -3   8   4    2.04    0.88
  -2  -8   4   13.70    2.08
  -2  -8   4   15.61    1.91
  -2   8   4   14.52    1.74
  -2   8   4   15.04    1.88
   2   8  -4   12.19    2.04
   1  -8  -4    0.21    0.94
  -1  -8   4    1.66    0.83
  -1   8   4    1.90    0.91
   1   8  -4    0.96    0.89
  -1   8   4    1.01    0.75
   0  -8  -4   24.52    2.56
   0  -8   4   20.16    2.27
   0   8  -4   19.93    2.32
   0   8   4   27.56    3.07
   0   8   4   22.55    2.23
   0   8   4   20.69    2.11
  -1  -8  -4    5.61    1.35
  -1  -8  -4    6.49    1.43
   1   8   4    6.18    1.24
   1   8   4    5.85    1.79
  -1   8  -4    5.68    1.23
  -2  -8  -4   17.34    2.10
   2   8   4   16.32    2.73
  -2   8  -4   12.62    1.81
   2   8   4   13.56    1.88
  -3  -8  -4   -1.25    0.59
  -3  -8  -4    0.79    1.10
  -3  -8  -4    1.25    1.18
   3   8   4    0.73    0.82
   3   8   4   -0.01    1.33
  -4  -8  -4   13.99    2.29
  -4  -8  -4   11.87    2.00
   4   8   4   12.33    1.88
   4   8   4   10.80    2.76
  -5  -8  -4    1.45    1.41
   5   8   4    1.71    1.17
   5   8   4    1.36    1.86
   6  -8   4    2.96    1.00
  -6  -8  -4    1.72    1.67
   6   8   4    3.68    1.37
   6   8   4    3.71    1.12
   6   8   4    4.88    2.39
  -7  -8  -4    1.12    1.77
   7  -8   4    1.05    0.93
   7   8   4    1.58    1.08
   7   8   4    0.62    2.32
  -6  -9   4    2.54    1.90
  -6   9   4    1.80    1.24
  -5  -9   4    2.73    1.90
  -5   9   4    5.83    1.58
  -5   9   4    3.24    1.27
  -4  -9   4    2.39    1.55
  -4   9   4    6.41    1.34
  -4   9   4    0.57    1.00
  -3  -9   4   14.35    2.43
  -3  -9   4   16.03    2.19
  -3   9   4   15.62    2.09
  -3   9   4   14.22    2.04
  -2  -9   4    0.06    1.15
  -2  -9   4   -0.60    1.02
  -2   9   4    0.23    0.93
   2   9  -4   -0.30    1.18
  -2   9   4    0.42    0.85
  -1   9   4   16.22    1.93
   1   9  -4   10.27    1.84
  -1   9   4   10.75    1.53
   0  -9   4    2.21    0.96
   0  -9  -4    2.91    1.31
   0   9   4   -1.25    0.68
   0   9  -4    0.61    0.92
   0   9   4    0.46    0.92
  -1  -9  -4   10.57    2.02
  -1  -9  -4   13.26    2.13
   1   9   4   10.55    1.67
  -1   9  -4    9.65    1.72
   1   9   4   13.47    2.56
   1   9   4   11.61    1.82
  -2  -9  -4    3.40    1.20
  -2  -9  -4    3.11    1.19
  -2   9  -4    1.14    0.93
   2   9   4    0.68    0.96
   2   9   4    2.52    1.67
  -3  -9  -4   11.09    2.02
  -3  -9  -4   12.97    2.15
   3   9   4    8.90    1.71
   3   9   4   11.77    2.61
  -4  -9  -4    1.22    1.38
   4   9   4    1.02    1.80
   4   9   4    1.08    1.11
  -5  -9  -4    4.42    1.91
   5   9   4    0.87    1.18
   5   9   4    0.23    2.03
  -4 -10   4    1.12    1.37
  -4 -10   4    3.91    1.86
  -4  10   4    4.05    1.32
  -4  10   4    7.97    1.56
  -3 -10   4    0.54    1.03
  -3 -10   4   -1.83    1.33
  -3  10   4    0.22    1.23
  -3  10   4    1.97    1.02
  -2 -10   4    8.52    1.82
  -2  10   4   10.02    1.74
  -2  10   4    9.18    1.60
  -1 -10   4    1.85    1.30
   1  10  -4    1.29    1.41
  -1  10   4    2.64    1.09
  -1  10   4    1.24    0.99
   0 -10  -4   18.63    2.59
   0 -10   4    9.75    1.73
   0  10   4    8.95    1.71
   0  10  -4   11.51    2.00
   1  10   4   -0.20    0.96
  -1  10  -4    0.66    1.15
  -2 -10  -4    7.39    2.09
  -2 -10  -4    8.56    1.76
  -2  10  -4    6.51    1.54
   2  10   4    5.28    1.42
  -3 -10  -4   -0.71    1.51
   3  10   4    1.03    1.13
   3  10   4    2.37    2.10
  -4 -10  -4    1.37    1.46
   4  10   4    3.47    2.81
   4  10   4    2.96    1.38
 -10   0   5    2.34    2.01
  10   0  -5    1.27    1.16
 -10   0   5   -1.60    1.25
  -9   0   5   -0.38    1.08
  -9   0   5    2.08    1.43
   9   0  -5   -1.00    0.76
   8   0  -5    1.91    0.87
  -8   0   5    1.44    1.23
  -8   0   5    1.03    0.96
  -8   0   5    3.23    1.25
  -7   0   5    0.77    0.91
   7   0  -5    0.76    0.60
  -7   0   5    0.51    0.88
  -7   0   5    0.22    0.61
   6   0  -5    0.61    0.58
  -6   0   5    1.33    0.62
  -6   0   5   -0.14    0.65
  -6   0   5    0.71    0.75
   5   0  -5    3.40    0.74
  -5   0   5    1.60    0.74
  -5   0   5    2.64    1.10
  -5   0   5    2.45    0.69
  -4   0   5    4.47    0.82
  -4   0   5    4.87    0.82
   4   0  -5    4.07    0.71
   4   0  -5    3.61    0.69
  -4   0   5    4.20    0.98
   3   0  -5    0.37    0.31
  -3   0   5    0.47    0.40
   3   0  -5    0.61    0.34
  -3   0   5    0.30    0.43
  -3   0   5    0.92    0.36
  -2   0   5    6.15    0.71
   2   0  -5    5.19    0.64
  -2   0   5    6.00    0.75
  -1   0   5   25.39    1.77
   1   0  -5   24.14    1.73
   0   0  -5   14.18    1.16
   0   0   5   15.39    1.18
   0   0   5   14.04    1.15
   1   0   5    2.06    0.42
   1   0   5    2.37    0.45
  -1   0  -5    1.84    0.36
  -1   0  -5    1.80    0.38
  -2   0  -5    6.54    0.71
  -2   0  -5    6.70    0.77
   2   0   5    5.81    0.66
   2   0   5    7.08    0.84
   3   0   5    2.39    0.66
   3   0   5    1.28    0.38
  -3   0  -5    1.71    0.44
  -3   0  -5    1.17    0.45
  -4   0  -5   18.13    1.48
  -4   0  -5   14.99    1.61
   4   0   5   16.70    1.72
   4   0   5   13.93    1.34
   5   0   5    3.86    0.87
   5   0   5    3.12    0.96
  -5   0  -5    3.24    0.91
  -5   0  -5    3.68    0.79
   6   0   5    0.44    0.51
   6   0   5    0.31    0.68
  -6   0  -5    0.38    0.62
  -6   0  -5    1.41    0.70
  -7   0  -5    0.31    1.30
  -7   0  -5    1.92    0.91
   7   0   5    1.36    0.74
   7   0   5    0.62    0.90
   8   0   5    4.11    1.53
   8   0   5    4.86    1.19
  -8   0  -5    4.02    1.43
  -8   0  -5    6.44    1.47
  -9   0  -5    0.23    1.18
   9   0   5    0.35    1.40
  -9   0  -5    1.04    1.23
   9   0   5    1.04    0.91
 -10   0  -5    1.88    1.55
  10   0   5    0.89    1.13
  10   0   5    1.66    1.65
 -10  -1   5    1.57    1.41
 -10  -1   5   -2.43    1.67
 -10   1   5    0.67    1.25
  10   1  -5   -1.08    0.85
 -10   1   5   -1.79    1.55
  -9  -1   5   -0.07    1.78
  -9  -1   5    1.15    1.26
   9  -1  -5    1.52    0.97
  -9   1   5    0.51    1.30
   9   1  -5    1.32    0.94
  -9   1   5    0.83    1.27
  -9   1   5    1.39    1.11
  -8  -1   5    1.93    1.21
   8  -1  -5    0.81    0.71
  -8  -1   5    1.28    1.29
  -8  -1   5    0.90    0.90
   8   1  -5    0.09    0.67
  -8   1   5    0.53    0.97
  -8   1   5   -0.17    1.10
  -7  -1   5    3.01    1.29
   7  -1  -5    0.98    0.68
  -7  -1   5    2.37    1.07
  -7  -1   5    1.34    0.81
   7   1  -5    1.84    0.75
  -7   1   5    2.17    0.99
  -7   1   5    0.83    0.94
  -7   1   5    1.48    0.81
  -6  -1   5    1.26    0.93
  -6  -1   5    0.24    0.52
  -6  -1   5    1.92    0.92
   6  -1  -5    1.00    0.65
  -6   1   5    1.59    0.86
  -6   1   5    2.33    0.83
   6   1  -5    0.91    0.59
  -6   1   5    1.15    0.64
   5  -1  -5    5.77    0.96
  -5  -1   5    6.72    0.93
  -5  -1   5    4.84    1.24
  -5  -1   5    4.06    1.00
  -5   1   5    5.12    0.97
  -5   1   5    3.94    0.88
   5   1  -5    3.87    0.75
  -5   1   5    4.26    0.97
  -4  -1   5    6.28    0.83
  -4  -1   5    6.11    1.05
   4  -1  -5    6.17    0.85
  -4  -1   5    5.85    1.18
  -4   1   5    5.91    0.91
   4   1  -5    6.17    0.81
  -4   1   5    5.33    1.01
   4   1  -5    5.55    0.89
  -4   1   5    4.88    0.84
  -3  -1   5    0.35    0.49
   3  -1  -5    1.11    0.43
  -3  -1   5    0.94    0.37
  -3  -1   5    1.51    0.54
   3  -1  -5    2.48    0.43
  -3   1   5    1.24    0.39
  -3   1   5    1.64    0.47
   3   1  -5    1.48    0.45
   3   1  -5    1.91    0.43
  -2  -1   5    2.55    0.42
   2  -1  -5    3.02    0.44
  -2  -1   5    3.10    0.58
  -2   1   5    3.90    0.63
  -2   1   5    3.37    0.52
   2   1  -5    3.17    0.57
  -1  -1   5    3.44    0.60
   1  -1  -5    3.36    0.45
  -1   1   5    2.32    0.43
   1   1  -5    2.50    0.49
   0  -1   5    2.00    0.42
   0  -1  -5    2.01    0.37
   0  -1  -5    2.36    0.47
   0   1  -5    1.82    0.43
   0   1   5    2.29    0.40
   0   1   5    2.17    0.45
  -1  -1  -5    2.61    0.46
   1  -1   5    3.18    0.52
   1  -1   5    2.78    0.40
  -1  -1  -5    2.85    0.51
   1   1   5    2.19    0.46
  -1   1  -5    1.96    0.34
  -1   1  -5    2.20    0.44
   1   1   5    2.04    0.47
  -2  -1  -5    0.80    0.37
  -2  -1  -5    0.39    0.30
   2  -1   5    0.99    0.25
   2  -1   5    1.34    0.41
   2   1   5    0.89    0.37
   2   1   5    0.43    0.35
  -2   1  -5    1.06    0.29
  -2   1  -5    0.46    0.29
  -3  -1  -5    0.88    0.44
   3  -1   5    1.68    0.53
   3  -1   5    1.76    0.37
  -3  -1  -5    1.85    0.58
  -3   1  -5    2.07    0.43
   3   1   5    1.15    0.42
  -3   1  -5    2.03    0.57
   3   1   5    2.49    0.67
  -4  -1  -5    4.82    0.82
   4  -1   5    3.07    0.79
  -4  -1  -5    4.61    0.96
   4  -1   5    4.33    0.76
   4   1   5    4.46    0.99
  -4   1  -5    4.09    0.69
   4   1   5    4.21    0.72
  -4   1  -5    4.19    0.85
   5  -1   5    4.76    1.07
   5  -1   5    4.80    0.88
  -5  -1  -5    4.59    1.06
   5   1   5    3.67    0.76
   5   1   5    3.79    1.10
  -5   1  -5    5.07    1.03
  -6  -1  -5    2.31    0.83
  -6  -1  -5    2.66    0.99
   6  -1   5    1.31    0.67
   6  -1   5    0.96    0.77
   6   1   5    0.71    0.61
  -6   1  -5    2.37    0.92
   6   1   5    0.95    0.86
  -6   1  -5    1.88    0.83
   7  -1   5    3.73    1.22
  -7  -1  -5    3.51    1.22
  -7  -1  -5    3.49    1.06
   7  -1   5    2.56    0.84
   7   1   5    4.36    1.45
   7   1   5    3.70    0.99
  -7   1  -5    3.21    1.16
  -8  -1  -5    0.84    0.96
  -8  -1  -5    1.16    1.17
   8  -1   5    0.14    1.03
   8  -1   5    1.21    0.77
   8   1   5    1.32    1.37
   8   1   5    1.54    0.98
  -8   1  -5    0.18    0.90
  -8   1  -5    1.87    1.10
   9  -1   5    1.99    1.60
  -9  -1  -5   -0.30    1.23
  -9  -1  -5    1.67    1.29
   9  -1   5    2.02    1.09
  -9  -1  -5    2.32    1.31
  -9   1  -5    1.24    2.02
  -9   1  -5    0.92    1.19
   9   1   5    2.26    1.54
   9   1   5    2.03    1.10
  10  -1   5    0.69    1.05
 -10  -1  -5   -0.06    1.29
 -10  -1  -5   -1.11    1.77
  10   1   5   -0.85    0.96
 -10   1  -5   -0.12    1.00
 -10   1  -5   -1.28    1.30
  10   1   5    1.41    1.74
 -10  -2   5    1.40    1.48
 -10  -2   5   -0.88    2.14
  10  -2  -5    1.12    0.96
 -10   2   5    0.73    1.18
  10   2  -5    0.40    0.93
 -10   2   5   -1.02    1.40
   9  -2  -5    0.43    0.76
  -9  -2   5    3.82    1.87
  -9  -2   5    0.48    1.37
  -9   2   5   -1.85    0.81
  -9   2   5    1.30    1.28
   9   2  -5    0.18    0.78
   8  -2  -5   -0.01    0.73
  -8  -2   5    3.20    1.56
  -8  -2   5    1.01    1.13
  -8   2   5    0.81    0.96
   8   2  -5    0.85    0.75
  -8   2   5    1.33    0.99
  -7  -2   5   -0.32    1.05
  -7  -2   5   -0.30    0.85
   7  -2  -5    0.26    0.60
  -7   2   5    0.28    0.76
  -7   2   5   -0.39    0.68
   7   2  -5    0.46    0.60
   6  -2  -5    2.79    0.80
  -6  -2   5    1.88    1.02
  -6  -2   5    2.77    0.84
  -6  -2   5    2.41    1.10
  -6  -2   5    3.54    0.81
  -6   2   5    2.75    0.84
   6   2  -5    3.26    0.75
  -6   2   5    3.87    0.90
  -6   2   5    2.86    0.95
   5  -2  -5    0.51    0.45
  -5  -2   5    0.40    0.67
  -5  -2   5    0.03    0.39
  -5  -2   5    0.92    0.74
  -5   2   5    0.16    0.47
   5   2  -5   -0.11    0.37
   5   2  -5    0.90    0.63
   4  -2  -5    0.46    0.42
  -4  -2   5    0.81    1.15
  -4  -2   5    0.40    0.57
  -4  -2   5    0.19    0.32
  -4   2   5    0.30    0.49
   4   2  -5    0.46    0.47
   4   2  -5    0.51    0.35
   3  -2  -5    5.76    0.79
  -3  -2   5    6.17    1.02
  -3  -2   5    5.27    0.74
  -3  -2   5    5.80    1.17
   3   2  -5    5.60    0.66
   3   2  -5    4.74    0.81
  -3   2   5    6.34    0.84
  -2  -2   5    8.43    1.04
  -2  -2   5    9.68    0.75
   2   2  -5    7.70    1.27
  -2   2   5    8.34    0.94
  -1  -2   5    5.60    0.76
  -1   2   5    5.48    0.61
  -1   2   5    5.46    0.80
   1   2  -5    4.99    0.73
   0  -2  -5    7.20    0.73
   0  -2  -5    8.75    0.90
   0  -2   5    8.07    0.87
   0   2   5    8.71    0.83
   0   2   5    8.32    0.94
   0   2  -5    7.22    0.87
  -1  -2  -5    0.96    0.39
   1  -2   5    0.55    0.30
  -1  -2  -5    0.59    0.31
   1   2   5    0.35    0.36
  -1   2  -5    0.88    0.40
   1   2   5    0.67    0.38
   2  -2   5   15.45    1.30
  -2  -2  -5   12.65    1.28
  -2  -2  -5   14.37    1.30
  -2   2  -5   13.32    1.25
   2   2   5   13.97    1.44
   2   2   5   12.03    1.23
  -3  -2  -5    2.66    0.70
  -3  -2  -5    4.78    0.85
   3  -2   5    4.27    0.69
  -3   2  -5    3.06    0.63
   3   2   5    3.91    0.92
  -3   2  -5    3.96    0.53
   3   2   5    4.20    0.74
  -4  -2  -5    1.04    0.55
   4  -2   5    1.29    0.59
  -4  -2  -5    0.69    0.58
   4   2   5    1.73    0.84
  -4   2  -5    1.34    0.44
  -4   2  -5    0.66    0.50
   4   2   5    1.23    0.50
  -5  -2  -5    1.27    0.66
   5  -2   5    1.28    0.54
  -5  -2  -5    1.02    0.72
  -5   2  -5    1.72    0.58
  -5   2  -5    0.99    0.62
   5   2   5    0.63    0.58
   5   2   5    0.72    0.83
  -6  -2  -5   18.44    1.94
  -6  -2  -5   13.16    2.05
   6  -2   5   14.25    1.66
   6   2   5   14.41    1.71
   6   2   5   17.03    2.44
   6   2   5   14.21    1.73
  -6   2  -5   16.51    1.65
  -7  -2  -5    0.79    0.94
  -7  -2  -5    1.66    0.98
   7  -2   5   -0.04    0.64
   7   2   5    0.13    0.66
  -7   2  -5    0.58    0.77
  -7   2  -5    0.98    0.75
   7   2   5    0.27    1.19
   8  -2   5    1.29    1.15
   8  -2   5    2.40    1.02
  -8  -2  -5    1.47    1.00
  -8  -2  -5    1.60    1.26
  -8  -2  -5    3.40    1.19
   8   2   5    1.11    0.87
  -8   2  -5    0.42    1.68
   8   2   5    1.95    1.44
  -8   2  -5    2.52    1.15
  -9  -2  -5   -0.37    1.49
   9  -2   5   -1.10    1.12
   9  -2   5    0.38    0.87
   9   2   5   -0.33    0.81
   9   2   5    2.84    1.80
  -9   2  -5   -0.15    0.99
  -9   2  -5    0.65    1.12
 -10  -2  -5    0.31    1.72
  10  -2   5    0.03    1.36
 -10  -2  -5    2.07    1.56
  10  -2   5    3.06    1.26
 -10   2  -5    1.24    1.58
  10   2   5    0.22    0.99
  10   2   5    2.22    2.02
 -10   2  -5    1.40    1.38
 -10  -3   5    1.82    1.73
 -10  -3   5    0.26    2.26
  10  -3  -5    0.35    0.90
 -10   3   5   -0.32    1.11
 -10   3   5   -1.82    1.24
  10   3  -5    1.49    1.02
  -9  -3   5   -0.44    2.11
  -9  -3   5   -0.47    1.46
   9  -3  -5    1.33    0.86
  -9   3   5   -0.19    1.17
   9   3  -5    0.29    0.83
  -8  -3   5   -0.62    1.40
  -8  -3   5    1.75    1.35
   8  -3  -5   -0.61    0.61
   8   3  -5    0.37    0.74
   7  -3  -5    4.05    1.07
  -7  -3   5    2.96    1.51
  -7  -3   5    2.25    1.29
   7   3  -5    3.18    0.87
  -6  -3   5    1.67    1.00
  -6  -3   5    2.57    0.81
  -6  -3   5    3.08    1.17
   6  -3  -5    2.05    0.72
   6   3  -5    2.68    0.73
  -6   3   5    2.97    1.01
  -5  -3   5    3.58    0.86
  -5  -3   5    3.67    1.12
  -5  -3   5    2.96    1.17
   5  -3  -5    5.12    0.93
   5   3  -5    3.94    0.74
   5   3  -5    3.38    0.94
  -5   3   5    4.77    1.07
  -4  -3   5    0.35    0.64
  -4  -3   5    2.01    0.61
   4  -3  -5    0.86    0.48
  -4  -3   5    2.47    0.98
  -4   3   5    3.07    0.94
   4   3  -5    1.28    0.43
   4   3  -5    2.56    0.79
  -3  -3   5    8.05    1.44
  -3  -3   5    7.34    1.27
  -3  -3   5    6.66    0.87
  -3  -3   5    8.62    0.75
  -3   3   5    6.11    0.96
   3   3  -5    6.38    0.71
   3   3  -5    6.61    1.05
  -2  -3   5    1.64    0.61
  -2  -3   5    2.12    0.47
  -2  -3   5    1.47    0.72
  -2   3   5    2.11    0.58
  -2   3   5    1.77    0.58
  -1  -3   5    6.90    0.92
  -1  -3   5    6.21    0.65
   1  -3  -5    9.63    1.06
  -1   3   5    7.05    1.06
   1   3  -5    5.02    0.87
   0  -3  -5    3.11    0.50
   0  -3  -5    3.27    0.67
   0  -3   5    2.98    0.60
   0   3  -5    2.47    0.59
   0   3   5    2.84    0.66
   0   3   5    2.80    0.58
   1  -3   5    6.77    0.96
  -1  -3  -5    7.19    0.87
  -1  -3  -5    6.36    0.91
   1  -3   5    6.92    0.61
   1   3   5    7.29    1.03
   1   3   5    6.43    0.95
  -1   3  -5    5.81    0.89
  -2  -3  -5    3.09    0.67
  -2  -3  -5    2.71    0.69
   2  -3   5    2.30    0.45
   2   3   5    3.95    0.88
   2   3   5    2.90    0.69
  -2   3  -5    2.30    0.59
   3  -3   5    4.58    0.69
  -3  -3  -5    4.47    0.83
  -3  -3  -5    3.72    0.87
  -3   3  -5    3.63    0.77
   3   3   5    2.67    0.95
   3   3   5    3.20    0.76
   4  -3   5    1.13    0.80
   4  -3   5    1.13    0.45
  -4  -3  -5    0.73    0.57
  -4  -3  -5   -0.34    0.39
   4   3   5    0.71    0.70
  -4   3  -5    0.30    0.44
   4   3   5    0.02    0.43
  -5  -3  -5   11.53    1.75
   5  -3   5    9.98    1.33
   5  -3   5   10.26    1.26
   5   3   5    6.98    1.67
   5   3   5   12.34    1.46
  -5   3  -5    6.80    1.19
   6  -3   5    2.61    0.82
  -6  -3  -5    2.94    1.38
  -6  -3  -5    2.09    0.93
   6  -3   5    2.50    0.83
   6   3   5    2.14    0.79
  -6   3  -5    1.38    0.73
   6   3   5    1.24    0.77
  -6   3  -5    2.37    0.72
   7  -3   5    2.56    0.88
   7  -3   5    2.90    1.04
  -7  -3  -5    2.08    1.12
  -7  -3  -5    2.57    1.10
  -7  -3  -5    2.93    1.39
  -7   3  -5    2.71    1.48
   7   3   5    2.73    1.06
  -7   3  -5    1.75    0.90
   7   3   5    2.18    1.46
  -8  -3  -5    1.07    1.07
   8  -3   5    0.44    0.65
  -8  -3  -5    0.38    1.06
   8  -3   5   -0.95    0.98
  -8  -3  -5    0.19    1.31
   8   3   5    0.65    1.42
  -8   3  -5   -0.18    0.89
   8   3   5    0.69    0.81
  -8   3  -5    1.57    1.05
   9  -3   5    3.14    1.23
  -9  -3  -5    0.34    1.43
   9  -3   5    1.16    1.35
   9   3   5    2.03    1.99
  -9   3  -5    3.67    1.38
  -9   3  -5    2.93    1.29
   9   3   5    3.31    1.35
 -10  -3  -5   -0.47    1.35
 -10  -3  -5   -2.42    1.73
  10  -3   5    0.19    0.99
  10   3   5    0.27    1.08
 -10   3  -5   -0.58    1.54
  10   3   5   -1.29    1.98
 -10   3  -5   -1.99    1.25
 -10  -4   5    5.66    2.67
  10  -4  -5   -0.46    0.85
  10   4  -5    0.37    1.02
  -9  -4   5    1.42    2.04
  -9  -4   5   -2.93    1.37
   9  -4  -5   -0.24    0.84
   9   4  -5    0.69    0.95
  -8  -4   5    0.29    1.91
  -8  -4   5    0.27    1.41
   8  -4  -5    1.77    1.13
   8   4  -5    0.43    0.79
  -7  -4   5    0.33    1.03
   7  -4  -5    0.65    0.66
  -7  -4   5    1.10    1.41
   7   4  -5    0.56    0.65
  -7   4   5    2.45    1.00
  -6  -4   5    1.90    0.85
  -6  -4   5   -0.02    1.40
   6  -4  -5    0.64    0.59
  -6  -4   5    0.59    1.05
  -6   4   5    0.31    0.80
   6   4  -5    1.56    0.62
  -5  -4   5    0.93    0.63
  -5  -4   5    1.11    0.91
  -5  -4   5    2.08    1.03
   5  -4  -5    0.49    0.57
  -5   4   5    0.67    0.65
   5   4  -5    0.71    0.75
   5   4  -5   -0.12    0.38
  -4  -4   5    8.31    1.45
  -4  -4   5   10.64    1.25
  -4  -4   5    6.75    1.50
  -4   4   5    9.11    1.37
   4   4  -5    6.35    1.22
   4   4  -5    8.71    0.93
  -3  -4   5    2.60    0.88
  -3  -4   5    1.75    0.77
  -3  -4   5    1.38    0.54
   3   4  -5    1.93    0.71
  -3   4   5    1.64    0.75
  -3   4   5    1.65    0.65
  -2  -4   5    0.23    0.53
  -2  -4   5   -0.16    0.51
  -2  -4   5   -0.12    0.30
  -2   4   5    0.19    0.42
  -2   4   5    0.63    0.53
  -1  -4   5    0.78    0.48
   1  -4  -5    0.80    0.49
  -1  -4   5    1.20    0.64
   1   4  -5    1.07    0.57
  -1   4   5    1.00    0.54
   0  -4  -5   14.97    1.45
   0  -4  -5   10.74    1.08
   0  -4   5   14.48    1.34
   0  -4  -5   11.69    1.09
   0   4  -5   11.77    1.32
   0   4   5   10.59    1.31
   0   4   5   11.68    1.38
  -1  -4  -5    5.86    1.03
  -1  -4  -5    5.35    0.94
  -1  -4  -5    4.66    0.83
  -1   4  -5    6.52    0.95
   1   4   5    4.99    0.93
   1   4   5    5.07    1.01
  -2  -4  -5    0.11    0.47
   2  -4   5    0.23    0.29
  -2  -4  -5    0.52    0.51
  -2   4  -5   -0.13    0.44
   2   4   5    1.01    0.71
   2   4   5   -0.36    0.38
  -3  -4  -5    1.22    0.72
   3  -4   5    0.40    0.46
  -3  -4  -5   -0.05    0.54
  -3  -4  -5    1.03    0.61
   3  -4   5    0.30    0.37
   3   4   5    0.88    0.54
  -3   4  -5    0.13    0.46
   3   4   5    1.21    0.76
  -4  -4  -5   19.15    2.19
   4  -4   5   18.35    1.63
  -4  -4  -5   17.00    2.08
  -4   4  -5   16.42    1.79
   4   4   5   17.34    1.85
   4   4   5   21.69    2.56
   5  -4   5    0.42    0.60
  -5  -4  -5    1.58    0.90
  -5  -4  -5    1.57    1.03
  -5  -4  -5    2.26    0.83
  -5   4  -5    1.95    0.76
   5   4   5    1.77    0.75
   5   4   5    0.42    0.96
  -6  -4  -5    0.71    0.95
   6  -4   5    2.65    0.89
  -6  -4  -5    2.45    1.17
  -6   4  -5    1.48    0.66
  -6   4  -5    1.84    0.82
   6   4   5    1.62    0.89
   6   4   5    2.89    1.53
  -7  -4  -5    0.28    1.00
  -7  -4  -5   -0.43    0.99
   7  -4   5    1.18    0.76
   7   4   5    0.47    0.78
   7   4   5    0.82    1.37
  -7   4  -5    0.08    0.79
  -7   4  -5    1.08    0.81
   8  -4   5    4.76    1.24
  -8  -4  -5    6.06    1.79
  -8  -4  -5    2.34    1.47
   8   4   5    4.28    2.15
  -8   4  -5    5.02    1.30
   8   4   5    4.36    1.25
  -8   4  -5    5.43    1.25
   9  -4   5    0.19    0.90
  -9   4  -5   -0.60    1.07
   9   4   5    0.05    1.58
  -9   4  -5    3.64    1.30
   9   4   5   -0.17    0.86
  -9  -5   5   -2.22    1.45
  -9  -5   5    0.36    2.36
   9  -5  -5    1.44    1.04
   9   5  -5    0.88    0.97
  -8  -5   5    1.89    1.96
   8  -5  -5    0.33    0.85
  -8  -5   5    0.94    1.41
   8   5  -5    0.53    0.80
  -7  -5   5    1.15    1.61
   7  -5  -5    2.08    0.93
  -7  -5   5    2.91    1.23
  -7  -5   5    1.03    1.50
   7   5  -5    3.63    0.94
  -7   5   5    3.25    1.15
  -6  -5   5   -0.71    1.21
  -6  -5   5    0.45    1.15
  -6   5   5    0.64    0.81
   6   5  -5    0.16    0.55
  -5  -5   5    3.84    0.99
  -5  -5   5    3.40    1.31
  -5  -5   5    5.04    1.48
   5   5  -5    3.27    1.16
  -5   5   5    4.73    1.07
  -5   5   5    4.53    1.28
  -4  -5   5    0.15    0.81
  -4  -5   5    1.08    0.64
  -4  -5   5   -0.09    0.83
  -4   5   5    0.69    0.66
  -4   5   5    0.29    0.69
   4   5  -5    0.69    0.81
  -3  -5   5    7.78    1.13
  -3  -5   5    8.14    1.47
  -3  -5   5    6.27    1.37
   3   5  -5    6.17    1.21
  -3   5   5    7.73    1.70
  -3   5   5    8.06    1.30
  -2  -5   5    1.09    0.73
  -2  -5   5    2.21    0.86
  -2  -5   5    0.95    0.51
  -2   5   5    1.31    0.66
  -2   5   5    2.49    0.76
   2   5  -5    1.52    1.10
  -1  -5   5    4.41    0.66
   1  -5  -5    5.97    1.08
  -1  -5   5    5.37    1.15
  -1  -5   5    5.13    0.97
  -1   5   5    2.93    0.82
   1   5  -5    3.27    0.85
   0  -5   5    0.94    0.71
   0  -5  -5   -0.19    0.37
   0  -5  -5    0.13    0.44
   0  -5  -5   -0.02    0.51
   0  -5   5    0.44    0.47
   0   5   5   -0.23    0.44
   0   5   5   -0.01    0.56
   0   5  -5    0.22    0.53
  -1  -5  -5    6.00    1.06
  -1  -5  -5    5.35    0.88
   1   5   5    4.99    1.17
   1   5   5    4.59    0.90
  -1   5  -5    4.07    0.94
  -2  -5  -5    0.36    0.52
   2  -5   5   -0.32    0.41
   2  -5   5    0.70    0.36
  -2  -5  -5    1.48    0.76
  -2  -5  -5    0.51    0.59
   2   5   5    0.94    0.61
   2   5   5    0.28    0.75
  -2   5  -5    1.07    0.57
  -3  -5  -5   10.46    1.64
  -3  -5  -5    8.51    1.48
   3  -5   5   10.87    1.13
  -3  -5  -5   13.71    1.60
   3   5   5   13.42    2.07
   3   5   5   10.57    1.51
  -3   5  -5    8.42    1.37
   4  -5   5    0.87    0.56
  -4  -5  -5    0.93    0.90
  -4  -5  -5    1.24    0.84
  -4  -5  -5    0.63    0.69
   4   5   5    1.05    1.04
  -4   5  -5    0.18    0.66
   4   5   5    0.74    0.68
   5  -5   5    3.89    0.89
  -5  -5  -5    3.26    1.23
  -5  -5  -5    1.65    1.10
  -5  -5  -5    4.05    1.06
  -5   5  -5    1.28    0.81
   5   5   5    3.61    1.07
   5   5   5    2.69    1.36
   6  -5   5   -1.08    0.48
  -6  -5  -5   -0.01    0.95
  -6  -5  -5   -0.45    0.93
   6   5   5    0.27    0.76
   6   5   5    0.61    1.37
  -6   5  -5    0.54    0.75
  -7  -5  -5    4.66    1.64
   7  -5   5    5.31    1.20
  -7  -5  -5    6.00    1.89
   7   5   5    5.92    1.31
  -7   5  -5    4.78    1.26
   7   5   5    5.73    2.13
  -8  -5  -5    0.95    2.01
   8  -5   5    1.74    0.90
  -8  -5  -5    1.53    1.31
   8   5   5    0.63    0.82
   8   5   5    1.09    1.98
  -8   5  -5    3.04    1.16
  -9  -5  -5    6.59    2.29
  -9  -5  -5    2.32    2.02
   9  -5   5    1.92    1.08
  -9   5  -5    0.17    1.17
  -9   5  -5    0.56    1.26
   9   5   5    2.52    2.31
   9   5   5    2.01    1.24
  -8  -6   5    1.26    1.74
  -8  -6   5    6.79    2.40
   8   6  -5   -1.01    0.76
  -8   6   5   -0.84    1.09
  -7  -6   5   -0.22    1.93
  -7  -6   5    0.65    1.51
  -7   6   5    0.45    1.18
   7   6  -5    0.63    0.75
  -6  -6   5    1.18    1.74
  -6  -6   5    1.84    1.49
  -6   6   5    1.62    1.13
  -6   6   5    1.90    1.64
  -5  -6   5    0.24    1.12
  -5  -6   5    0.30    1.00
  -5  -6   5   -0.41    0.71
  -5   6   5    1.56    0.96
  -5   6   5    0.79    0.81
   5   6  -5    1.12    0.97
  -4  -6   5    2.27    1.11
  -4  -6   5    1.72    1.18
  -4  -6   5   -0.49    0.66
   4   6  -5    0.76    0.92
  -4   6   5   -0.07    0.81
  -4   6   5   -0.14    0.62
  -3  -6   5    1.21    0.70
  -3  -6   5    1.62    1.02
  -3  -6   5    0.88    0.79
  -3   6   5   -0.32    0.60
  -3   6   5    0.10    0.62
   3   6  -5   -0.24    0.66
  -2  -6   5    7.92    1.54
  -2  -6   5    8.34    1.20
  -2  -6   5    8.11    1.40
  -2   6   5    7.78    1.41
  -2   6   5    6.51    1.28
   1  -6  -5    0.41    0.72
  -1  -6   5   -0.28    0.66
  -1  -6   5    1.37    0.54
  -1  -6   5   -0.65    0.56
  -1   6   5    0.44    0.58
  -1   6   5    0.66    0.63
   1   6  -5    0.41    0.65
   0  -6  -5    2.50    0.67
   0  -6  -5    0.52    1.13
   0  -6   5    0.87    0.76
   0  -6  -5    1.55    0.52
   0   6   5    0.53    0.83
   0   6   5    1.13    0.70
   0   6  -5    1.68    0.96
  -1  -6  -5    0.24    0.53
  -1  -6  -5    1.24    0.70
   1  -6   5    1.93    0.75
   1  -6   5    1.52    0.64
   1   6   5    0.99    0.65
  -1   6  -5    1.16    0.70
   1   6   5    0.99    0.81
  -2  -6  -5   15.40    1.74
  -2  -6  -5   11.66    1.67
  -2  -6  -5   12.91    1.70
   2  -6   5   13.51    1.58
   2   6   5   11.39    1.60
  -2   6  -5    9.61    1.50
   2   6   5   10.50    1.93
   3  -6   5    2.69    0.64
  -3  -6  -5    3.94    1.13
  -3  -6  -5    2.12    0.92
  -3  -6  -5    1.55    0.85
   3   6   5    1.52    0.78
  -3   6  -5    2.18    0.84
   3   6   5    2.77    1.37
  -4  -6  -5    2.27    1.14
   4  -6   5    1.19    0.60
  -4  -6  -5    2.59    0.95
  -4  -6  -5    1.60    0.93
   4   6   5    1.09    1.15
   4   6   5    0.57    0.78
  -5  -6  -5    2.65    1.19
   5  -6   5   -0.69    0.48
  -5  -6  -5    1.28    1.09
   5   6   5    0.22    1.26
   5   6   5    0.47    0.82
  -6  -6  -5    6.84    1.67
  -6  -6  -5    9.02    2.37
  -6  -6  -5    6.66    1.88
   6  -6   5    6.17    1.16
   6   6   5    8.93    2.36
   6   6   5    7.25    1.45
   7  -6   5    0.80    0.71
  -7  -6  -5    1.65    1.42
   7   6   5    0.32    1.50
   7   6   5   -0.70    0.74
   8  -6   5    1.11    0.90
  -8  -6  -5    0.67    1.34
   8   6   5   -1.79    1.80
   8   6   5    1.97    1.63
  -8  -7   5   -0.14    1.77
   8   7  -5   -0.15    0.80
  -8   7   5   -1.44    1.42
  -7  -7   5   -2.22    2.54
  -7  -7   5    1.30    1.64
  -7   7   5    1.81    1.45
  -6  -7   5    1.51    1.63
  -6  -7   5   -1.21    1.82
  -6  -7   5    0.26    1.12
  -6   7   5    3.33    1.23
  -6   7   5    0.80    1.26
  -5  -7   5    3.22    2.19
  -5  -7   5    0.27    0.73
  -5  -7   5    2.27    1.36
  -5   7   5    3.43    1.24
  -5   7   5    2.46    1.03
  -4  -7   5    0.62    0.82
  -4  -7   5    0.47    1.17
  -4  -7   5    0.79    1.10
   4   7  -5    0.56    1.08
  -4   7   5   -0.91    0.67
  -4   7   5    1.54    0.97
  -3  -7   5    2.94    0.96
  -3  -7   5    1.50    1.13
  -3  -7   5    3.87    1.31
  -3   7   5    0.80    0.83
  -3   7   5    1.76    0.80
   3   7  -5    0.98    0.99
  -2  -7   5    0.69    0.67
  -2  -7   5    0.09    0.92
  -2  -7   5   -0.73    0.68
  -2   7   5   -0.51    0.63
  -2   7   5   -1.09    0.54
  -1  -7   5    4.98    1.18
  -1  -7   5    6.49    1.05
   1  -7  -5    4.96    1.25
  -1   7   5    4.73    1.04
  -1   7   5    5.52    1.19
   1   7  -5    5.54    1.26
   0  -7   5   -0.27    0.54
   0  -7   5   -0.68    0.41
   0  -7  -5    1.36    0.88
   0   7   5    1.46    0.78
   0   7  -5   -0.04    0.68
   0   7   5   -0.63    0.86
  -1  -7  -5    6.21    1.20
  -1  -7  -5    3.44    0.84
   1  -7   5    4.03    0.96
  -1  -7  -5    6.45    1.15
   1  -7   5    3.42    0.95
   1   7   5    5.13    1.46
   1   7   5    2.18    0.92
  -1   7  -5    4.05    1.05
  -2  -7  -5    0.19    0.80
  -2  -7  -5    1.14    0.86
   2   7   5    0.46    0.71
   2   7   5   -0.77    1.09
  -2   7  -5   -0.20    0.67
  -3  -7  -5    1.80    0.91
  -3  -7  -5    2.32    1.07
  -3  -7  -5    1.98    1.18
   3   7   5    1.03    0.79
  -3   7  -5    3.43    0.98
   3   7   5    2.81    1.46
  -4  -7  -5    0.02    0.94
   4  -7   5   -0.57    0.47
  -4  -7  -5   -0.68    0.87
   4   7   5    1.15    0.93
   4   7   5    0.16    1.26
  -5  -7  -5    6.83    1.81
  -5  -7  -5    6.01    1.69
   5  -7   5    6.07    1.17
  -5  -7  -5    9.68    1.71
   5   7   5    3.77    1.89
   5   7   5    4.93    1.31
   6  -7   5    0.49    0.67
  -6  -7  -5   -1.12    1.21
   6   7   5    0.35    1.58
   6   7   5    0.28    0.89
  -7  -7  -5   -0.15    1.37
   7  -7   5    1.55    0.80
   7   7   5    2.31    1.06
  -8  -7  -5    2.90    2.03
   8  -7   5   -0.25    0.71
   8   7   5    2.12    1.18
   8   7   5   -0.28    2.05
  -7  -8   5    0.74    1.76
  -7   8   5    1.99    1.39
  -6  -8   5   -1.71    1.50
  -6   8   5   -0.27    1.15
  -5  -8   5   -0.88    1.23
  -5  -8   5   -0.78    1.66
  -5   8   5    0.64    1.08
  -5   8   5   -0.44    1.03
  -4  -8   5   -1.05    1.74
  -4  -8   5    1.48    1.18
  -4  -8   5    1.97    1.34
  -4   8   5    1.06    0.98
  -4   8   5    2.96    1.18
   4   8  -5    3.59    1.53
  -3  -8   5    0.09    1.37
  -3  -8   5   -1.15    0.92
  -3  -8   5    0.64    1.00
  -3   8   5   -0.13    0.80
  -3   8   5    0.80    0.84
   3   8  -5    1.50    1.23
  -2  -8   5    1.36    0.94
  -2  -8   5    0.58    0.99
  -2  -8   5    0.35    1.28
  -2   8   5    2.58    0.99
   2   8  -5    0.13    1.52
  -2   8   5    1.62    0.78
  -1  -8   5    1.71    1.07
   1  -8  -5    1.13    1.08
  -1  -8   5    1.15    0.84
  -1   8   5    0.25    0.62
  -1   8   5    0.13    0.78
   1   8  -5   -0.19    0.87
   0  -8  -5    4.41    1.31
   0  -8   5    5.23    1.17
   0   8   5    1.87    0.89
   0   8   5    3.76    1.52
   0   8   5    4.33    1.12
   0   8  -5    2.30    1.06
  -1  -8  -5    1.72    1.01
  -1  -8  -5    0.26    0.84
   1  -8   5    0.23    0.73
  -1   8  -5    0.28    0.87
   1   8   5    0.13    0.74
   1   8   5    0.30    1.27
  -2  -8  -5    3.05    1.11
  -2  -8  -5    1.06    1.05
  -2   8  -5    1.69    0.94
   2   8   5    1.56    0.92
   2   8   5    2.12    1.48
  -3  -8  -5   -0.51    0.94
  -3  -8  -5    0.24    1.09
   3   8   5    0.39    0.90
   3   8   5   -0.39    1.36
  -3   8  -5    0.84    0.79
  -4  -8  -5    3.81    1.42
  -4  -8  -5    3.12    1.43
   4   8   5    3.15    2.30
   4   8   5    4.58    1.35
  -5  -8  -5    0.84    1.33
   5   8   5   -1.35    1.57
   5   8   5   -0.26    0.87
   6  -8   5    2.02    0.86
  -6  -8  -5    0.98    1.66
   6   8   5   -0.73    0.92
   6   8   5   -1.02    0.96
   6   8   5    1.17    2.12
   7  -8   5   -0.28    1.01
  -7  -8  -5    0.98    1.90
   7   8   5   -1.17    0.97
   7   8   5   -0.63    2.17
  -5   9   5    0.44    1.24
  -5   9   5    1.38    1.21
  -4  -9   5   -0.05    1.28
  -4   9   5    0.09    1.11
  -3  -9   5   -0.76    1.21
  -3  -9   5    1.11    1.23
  -3   9   5    2.34    1.10
  -3   9   5   -0.96    0.98
   3   9  -5    3.32    1.45
  -2  -9   5    2.06    1.19
  -2  -9   5   -0.86    0.99
   2   9  -5    1.31    2.10
  -2   9   5    0.58    0.88
  -2   9   5    1.11    0.98
  -1  -9   5   -1.26    0.97
  -1  -9   5   -1.38    0.75
   1   9  -5    0.44    1.08
  -1   9   5    1.55    0.91
  -1   9   5    0.83    0.89
   0  -9  -5    1.44    1.25
   0  -9   5   -0.21    0.82
   0   9   5    0.76    0.81
   0   9  -5   -0.25    1.01
   0   9   5    0.16    0.83
  -1  -9  -5    3.44    1.30
   1   9   5    3.96    1.24
   1   9   5    2.74    0.90
   1   9   5    5.41    1.93
  -1   9  -5    1.81    1.09
  -2  -9  -5   -0.75    1.06
   2   9   5    0.80    0.95
   2   9   5   -0.39    1.48
  -2   9  -5   -0.14    0.84
  -3  -9  -5    1.30    1.30
  -3  -9  -5   -0.99    1.40
   3   9   5    2.21    1.89
   3   9   5    2.83    1.13
  -4  -9  -5    0.14    1.35
   4   9   5   -0.26    0.92
   4   9   5    5.24    2.09
  -5  -9  -5    2.42    1.55
   5   9   5    1.87    2.06
   5   9   5    1.42    1.16
  -4 -10   5   -0.01    1.29
  -4 -10   5    3.74    1.69
  -4  10   5   -0.37    1.09
  -4  10   5    4.29    1.40
  -3 -10   5   -2.35    0.98
  -3 -10   5    6.31    1.67
  -3  10   5   -0.62    0.92
  -3  10   5    0.84    1.30
  -2 -10   5    1.61    1.45
  -2  10   5   -0.62    0.94
  -2  10   5    1.34    1.26
  -1 -10   5    1.20    1.11
  -1  10   5    3.10    1.12
   1  10  -5    2.13    1.39
   0 -10   5    0.16    1.14
   0  10   5    2.20    1.07
   0  10   5    1.47    1.10
   0  10  -5   -1.21    1.19
  -1 -10  -5   -1.40    1.36
   1  10   5    1.53    1.08
   1  10   5    2.73    1.03
  -1  10  -5    0.58    1.11
  -2 -10  -5    4.04    1.42
   2  10   5    4.47    2.15
   2  10   5    2.26    1.30
  -2  10  -5    0.50    1.19
   3  10   5    0.17    0.97
 -10   0   6   14.88    2.72
  10   0  -6   14.84    2.14
 -10   0   6   14.79    2.90
  -9   0   6    1.33    1.37
  -9   0   6    1.28    1.35
  -8   0   6   25.03    3.23
   8   0  -6   27.35    2.56
  -8   0   6   27.44    3.05
  -7   0   6    1.71    1.22
   7   0  -6    1.12    0.71
  -7   0   6    2.23    0.87
  -7   0   6    1.18    0.92
   6   0  -6   44.76    3.31
  -6   0   6   41.75    3.57
  -6   0   6   42.84    4.05
  -6   0   6   49.54    3.48
  -5   0   6   -0.12    0.70
   5   0  -6    0.67    0.46
  -5   0   6    0.10    0.56
  -5   0   6    0.12    0.64
   4   0  -6  191.93   11.62
   4   0  -6  190.44   11.63
  -4   0   6  188.96   12.12
  -4   0   6  190.58   11.92
  -4   0   6  189.47   11.69
  -3   0   6    0.00    0.35
   3   0  -6    0.26    0.33
   3   0  -6   -0.13    0.27
  -3   0   6    0.43    0.32
  -2   0   6   37.03    2.45
   2   0  -6   35.31    2.44
  -2   0   6   34.40    2.48
  -1   0   6    6.95    0.78
   1   0  -6    7.21    0.81
   0   0   6  562.27   34.31
   0   0  -6  576.58   34.33
   0   0   6  599.04   34.35
   1   0   6   13.85    1.22
  -1   0  -6   11.59    1.12
   1   0   6   12.90    1.13
  -1   0  -6   14.93    1.15
   2   0   6   53.45    3.52
   2   0   6   57.76    3.73
  -2   0  -6   52.80    3.64
  -3   0  -6    0.32    0.37
  -3   0  -6    0.41    0.39
   3   0   6    0.13    0.43
   3   0   6    0.49    0.32
   4   0   6  262.18   17.03
  -4   0  -6  302.85   17.17
   4   0   6  296.89   17.50
  -4   0  -6  275.63   17.34
   5   0   6    0.23    0.50
  -5   0  -6    0.69    0.54
   5   0   6    0.65    0.69
   5   0   6    0.26    0.42
  -5   0  -6   -0.02    0.48
   6   0   6   31.93    2.99
  -6   0  -6   32.94    2.63
   6   0   6   27.08    2.52
  -7   0  -6    0.83    0.90
   7   0   6    1.21    0.73
   7   0   6    2.01    1.17
  -7   0  -6    1.86    0.99
  -8   0  -6   35.74    3.06
   8   0   6   29.02    3.50
  -8   0  -6   29.87    3.29
   8   0   6   34.13    3.02
  -9   0  -6   -1.31    1.13
  -9   0  -6   -1.69    1.12
   9   0   6    1.54    1.34
   9   0   6   -0.81    0.64
 -10   0  -6    4.87    2.19
 -10   0  -6    6.18    1.76
  10   0   6    6.43    1.63
 -10  -1   6    1.97    1.63
  10  -1  -6    2.48    1.10
 -10  -1   6    2.89    2.25
 -10   1   6    1.44    1.42
 -10   1   6   -2.00    1.47
  10   1  -6    1.50    0.96
  -9  -1   6   15.99    4.22
  -9  -1   6   13.46    2.50
   9  -1  -6   15.16    2.02
  -9   1   6   14.76    2.58
   9   1  -6   16.87    2.10
  -9   1   6   15.19    2.50
  -8  -1   6    3.90    1.19
  -8  -1   6    5.77    1.65
  -8  -1   6    5.96    1.72
   8  -1  -6    3.67    1.01
  -8   1   6    4.18    1.37
  -8   1   6    2.94    1.32
   8   1  -6    3.85    1.04
  -7  -1   6   45.53    4.04
  -7  -1   6   50.79    3.69
  -7  -1   6   47.22    4.38
   7  -1  -6   43.98    3.54
  -7   1   6   47.10    3.84
  -7   1   6   51.79    3.82
   7   1  -6   45.02    3.51
  -7   1   6   44.49    4.00
  -6  -1   6   14.61    1.57
   6  -1  -6   15.89    1.63
  -6  -1   6   16.82    2.31
  -6  -1   6   11.85    1.83
   6   1  -6   11.46    1.46
  -6   1   6   16.85    1.98
  -6   1   6   13.76    1.73
  -6   1   6   13.14    1.64
  -5  -1   6   62.05    4.72
   5  -1  -6   67.50    4.45
  -5  -1   6   63.19    4.42
  -5  -1   6   64.51    5.04
  -5   1   6   65.21    4.77
  -5   1   6   71.42    4.62
  -5   1   6   64.23    4.54
   5   1  -6   62.60    4.35
   5   1  -6   68.84    4.54
  -4  -1   6   26.45    2.41
  -4  -1   6   28.94    2.16
   4  -1  -6   28.46    2.07
  -4  -1   6   26.84    2.66
   4  -1  -6   25.84    2.67
  -4   1   6   30.74    2.31
   4   1  -6   28.44    2.12
  -4   1   6   30.23    2.49
   4   1  -6   30.28    2.29
  -3  -1   6  176.23   10.80
  -3  -1   6  178.04   11.04
   3  -1  -6  179.44   10.75
  -3   1   6  178.33   10.85
   3   1  -6  185.84   10.79
  -3   1   6  171.12   10.92
   3   1  -6  176.39   10.91
  -2  -1   6   18.22    1.61
   2  -1  -6   19.92    1.44
  -2  -1   6   19.18    1.42
   2   1  -6   20.31    1.60
  -2   1   6   18.89    1.49
  -2   1   6   19.27    1.55
   1  -1  -6  222.61   13.15
  -1  -1   6  213.10   13.26
   1   1  -6  222.38   13.25
  -1   1   6  222.38   13.19
  -1   1   6  213.39   13.31
   0  -1   6   41.91    2.80
   0  -1  -6   37.64    3.39
   0  -1   6   43.38    2.68
   0   1  -6   38.98    2.79
   0   1   6   35.92    2.79
   0   1   6   42.44    2.76
   1  -1   6  275.41   15.73
  -1  -1  -6  216.80   16.00
  -1  -1  -6  266.35   15.68
   1  -1   6  272.14   15.55
  -1   1  -6  250.63   15.71
   1   1   6  272.31   15.73
   1   1   6  260.70   15.70
  -1   1  -6  267.29   15.54
  -2  -1  -6    2.83    0.76
   2  -1   6    2.28    0.41
  -2  -1  -6    3.01    0.60
   2  -1   6    3.34    0.63
  -2   1  -6    2.07    0.52
   2   1   6    2.03    0.60
  -2   1  -6    2.26    0.42
   2   1   6    2.55    0.54
   3  -1   6  219.73   12.49
  -3  -1  -6  203.55   12.36
  -3  -1  -6  191.82   12.47
   3  -1   6  192.47   12.12
  -3   1  -6  192.87   12.40
   3   1   6  199.66   12.30
   3   1   6  219.85   12.66
  -4  -1  -6    2.30    0.74
   4  -1   6    2.42    0.71
  -4  -1  -6    2.54    0.67
   4  -1   6    2.07    0.51
   4  -1   6    3.90    0.89
   4   1   6    2.95    0.84
  -4   1  -6    3.11    0.75
  -4   1  -6    3.01    0.62
   4   1   6    3.45    0.67
  -5  -1  -6  102.29    6.04
  -5  -1  -6   84.24    6.13
   5  -1   6   91.11    6.16
   5  -1   6   89.88    5.90
  -5   1  -6   90.63    5.80
   5   1   6   91.46    6.37
   5   1   6   83.93    5.82
  -5   1  -6   85.65    6.06
  -6  -1  -6    9.76    1.62
   6  -1   6    7.34    1.43
   6  -1   6    8.67    1.33
  -6  -1  -6    7.18    1.30
  -6   1  -6    5.94    1.25
   6   1   6    4.77    1.06
   6   1   6    7.05    1.56
   7  -1   6   44.66    3.70
   7  -1   6   48.90    4.13
  -7  -1  -6   44.73    4.07
  -7  -1  -6   49.49    3.87
  -7   1  -6   54.67    3.81
   7   1   6   53.82    4.51
   7   1   6   48.25    3.79
  -7   1  -6   45.74    4.02
  -8  -1  -6    0.14    1.02
   8  -1   6    1.25    0.78
   8  -1   6    1.49    1.10
  -8  -1  -6    0.44    1.11
  -8   1  -6    1.68    1.20
   8   1   6    2.42    0.99
   8   1   6    2.87    1.42
  -8   1  -6    1.67    1.01
   9  -1   6   12.02    2.28
  -9  -1  -6   14.73    2.60
  -9  -1  -6   11.94    2.37
   9  -1   6    8.78    1.80
  -9   1  -6   13.39    2.34
   9   1   6    7.70    2.22
   9   1   6   10.22    1.83
  -9   1  -6   19.50    3.08
 -10  -1  -6   -3.86    2.35
  10  -1   6    1.78    1.15
 -10  -1  -6    0.44    1.20
  10   1   6    0.22    1.91
  10   1   6    0.38    1.15
 -10   1  -6    1.99    2.09
 -10  -2   6    9.35    2.50
 -10  -2   6   15.03    3.27
  10  -2  -6    8.10    1.67
  10   2  -6   10.68    1.85
 -10   2   6    9.37    2.02
 -10   2   6   12.35    2.45
  -9  -2   6    1.37    1.38
   9  -2  -6    0.49    0.86
  -9   2   6    0.07    1.31
   9   2  -6   -1.13    0.71
  -9   2   6    0.65    1.12
  -8  -2   6   24.78    3.49
   8  -2  -6   24.52    2.53
  -8  -2   6   30.32    3.36
   8   2  -6   25.46    2.48
  -8   2   6   27.47    2.79
  -8   2   6   28.68    3.07
  -7  -2   6    0.03    1.22
  -7  -2   6    1.97    1.21
   7  -2  -6    2.13    0.79
  -7  -2   6    1.67    0.87
  -7   2   6    1.95    0.89
   7   2  -6    1.25    0.72
  -7   2   6    3.25    1.07
  -6  -2   6   68.99    5.35
   6  -2  -6   66.60    4.85
  -6  -2   6   77.61    4.90
  -6  -2   6   68.83    5.69
   6   2  -6   69.79    4.77
  -6   2   6   70.12    5.10
  -6   2   6   74.40    4.96
  -6   2   6   70.03    5.07
  -5  -2   6    2.43    1.06
   5  -2  -6    1.73    0.68
  -5  -2   6    1.47    0.55
  -5  -2   6    0.07    0.69
  -5   2   6    2.80    0.84
   5   2  -6    1.11    0.60
   5   2  -6    1.96    0.73
  -5   2   6    1.75    0.66
  -4  -2   6   35.17    3.49
  -4  -2   6   41.10    3.22
  -4  -2   6   39.31    2.77
   4  -2  -6   41.54    2.92
   4   2  -6   40.51    2.75
  -4   2   6   41.28    3.02
   4   2  -6   40.29    3.04
  -3  -2   6    0.87    0.57
  -3  -2   6    1.55    0.40
  -3   2   6    1.34    0.47
   3   2  -6    0.54    0.46
   3   2  -6    1.25    0.36
  -2  -2   6  333.72   18.80
  -2  -2   6  308.98   19.14
  -2   2   6  305.46   19.05
   2   2  -6  318.63   19.11
  -1  -2   6   25.25    1.92
   1  -2  -6   25.08    1.70
   1   2  -6   23.92    1.87
  -1   2   6   22.53    1.70
  -1   2   6   20.97    1.90
   0  -2  -6   49.76    3.40
   0  -2   6   56.42    3.42
   0  -2  -6   45.74    3.18
   0   2   6   45.43    3.39
   0   2   6   51.66    3.30
   0   2  -6   47.32    3.36
   1  -2   6    4.87    0.74
  -1  -2  -6    4.86    0.79
  -1  -2  -6    4.24    0.67
  -1   2  -6    3.80    0.68
   1   2   6    4.07    0.73
   1   2   6    6.25    0.83
   2  -2   6  462.74   25.49
  -2  -2  -6  405.38   25.46
  -2  -2  -6  417.27   25.44
  -2   2  -6  399.53   25.45
   2   2   6  467.76   25.68
   2   2   6  402.25   25.41
  -3  -2  -6   13.54    1.48
   3  -2   6   15.62    1.44
  -3  -2  -6   14.65    1.44
   3  -2   6   14.01    1.25
   3   2   6   13.48    1.38
  -3   2  -6   11.70    1.60
   3   2   6   15.48    1.69
  -3   2  -6   14.10    1.14
   4  -2   6   43.08    3.10
   4  -2   6   43.35    2.97
  -4  -2  -6   37.42    3.18
  -4  -2  -6   44.73    3.11
   4   2   6   36.65    2.94
   4   2   6   43.17    3.45
  -4   2  -6   37.87    2.74
  -5  -2  -6    1.64    0.72
   5  -2   6    2.36    0.69
  -5  -2  -6    0.87    0.76
   5   2   6    1.40    0.92
  -5   2  -6    0.64    0.75
  -5   2  -6    1.38    0.59
   5   2   6    0.99    0.59
   6  -2   6  103.28    6.68
  -6  -2  -6   92.22    7.02
  -6  -2  -6  107.73    6.85
  -6   2  -6  106.75    6.53
  -6   2  -6   98.97    6.91
   6   2   6  106.00    7.39
   6   2   6   96.15    6.63
   6   2   6   94.38    6.66
   7  -2   6    0.19    0.66
  -7  -2  -6   -0.03    0.90
  -7  -2  -6    0.63    1.03
   7  -2   6    3.04    1.41
  -7   2  -6   -0.33    0.70
  -7   2  -6   -0.06    0.69
   7   2   6    1.04    0.79
   7   2   6   -1.87    0.85
   8  -2   6   11.61    1.89
  -8  -2  -6   20.09    2.44
  -8  -2  -6    8.74    3.08
   8   2   6   13.56    2.57
  -8   2  -6   18.45    2.14
   8   2   6   12.53    1.91
  -9  -2  -6    2.62    1.46
  -9  -2  -6   -0.16    1.34
   9  -2   6    1.95    0.99
   9  -2   6    2.67    1.48
  -9   2  -6    1.74    1.26
  -9   2  -6    1.11    1.24
   9   2   6    1.10    0.93
   9   2   6    1.31    1.77
 -10  -2  -6    7.11    2.37
  10  -2   6    8.31    1.73
 -10  -2  -6    4.34    1.83
 -10   2  -6    8.23    2.11
 -10   2  -6   10.40    2.18
  10   2   6    8.35    1.75
 -10  -3   6    0.25    1.82
 -10  -3   6    4.35    2.83
  10  -3  -6    0.31    0.98
  10   3  -6    0.85    1.08
   9  -3  -6   20.18    2.30
  -9  -3   6   15.70    2.96
  -9  -3   6   23.72    4.43
  -9   3   6   18.67    2.65
  -9   3   6   14.52    2.21
   9   3  -6   18.72    2.24
  -8  -3   6    5.26    1.87
  -8  -3   6    5.97    1.82
   8  -3  -6    3.32    0.98
   8   3  -6    2.75    0.98
  -7  -3   6   15.91    2.91
   7  -3  -6   19.38    2.05
  -7  -3   6   16.02    2.55
   7   3  -6   20.50    1.94
  -6  -3   6    9.51    1.80
   6  -3  -6    9.77    1.40
  -6  -3   6    9.15    2.04
  -6  -3   6    8.27    1.31
  -6   3   6   11.84    1.55
   6   3  -6    9.46    1.26
  -5  -3   6  104.70    6.35
  -5  -3   6   94.60    7.22
  -5  -3   6   95.31    6.92
  -5  -3   6   93.19    6.46
   5  -3  -6  101.99    6.52
  -5   3   6  104.21    6.73
   5   3  -6  102.77    6.73
   5   3  -6   96.90    6.28
  -4  -3   6    6.58    0.82
  -4  -3   6    7.19    1.29
  -4  -3   6    6.01    1.40
   4   3  -6    5.68    0.81
   4   3  -6    5.69    1.08
  -4   3   6    7.46    1.18
  -3  -3   6   50.48    4.01
  -3  -3   6   46.98    4.24
  -3  -3   6   53.97    3.53
   3   3  -6   60.40    3.56
   3   3  -6   57.83    4.00
  -3   3   6   62.84    3.96
  -2  -3   6   39.19    2.92
  -2  -3   6   35.43    3.14
  -2   3   6   38.35    2.80
   2   3  -6   38.04    2.85
  -2   3   6   39.27    2.98
  -1  -3   6  157.60   10.54
   1  -3  -6  183.86   10.67
  -1   3   6  180.99   10.36
   1   3  -6  170.50   10.57
  -1   3   6  159.01   10.62
   0  -3  -6    6.74    0.92
   0  -3  -6    4.86    0.67
   0  -3   6    7.11    0.92
   0   3  -6    4.64    0.80
   0   3   6    4.91    0.88
   0   3   6    4.58    0.79
  -1  -3  -6  166.40   10.02
  -1  -3  -6  151.78    9.85
   1  -3   6  153.74    9.61
   1  -3   6  166.54    9.99
   1   3   6  153.52    9.98
  -1   3  -6  164.90   10.02
   1   3   6  169.41   10.11
  -2  -3  -6   12.66    1.38
  -2  -3  -6   15.20    1.43
   2  -3   6   13.19    1.09
   2   3   6   13.51    1.56
   2   3   6   12.32    1.36
  -2   3  -6   11.98    1.35
  -3  -3  -6  124.33    7.36
   3  -3   6  109.43    7.03
   3  -3   6  131.96    8.13
  -3  -3  -6  112.13    7.39
   3   3   6  102.13    7.19
   3   3   6  112.43    7.61
  -3   3  -6  105.61    7.26
   4  -3   6    6.66    0.92
  -4  -3  -6    5.99    1.09
  -4  -3  -6    5.40    1.17
   4   3   6    5.00    1.30
  -4   3  -6    5.78    0.98
   4   3   6    5.38    0.99
   5  -3   6  124.70    7.95
  -5  -3  -6  106.81    7.76
   5  -3   6  114.82    7.36
  -5  -3  -6  122.08    7.60
   5   3   6  104.63    7.39
  -5   3  -6  108.01    7.45
  -5   3  -6  120.62    7.12
   6  -3   6    1.24    0.70
  -6  -3  -6    0.65    0.91
   6  -3   6    1.04    0.78
  -6  -3  -6    2.72    1.05
   6   3   6    1.88    1.25
  -6   3  -6    3.19    0.80
   6   3   6    1.80    0.85
  -6   3  -6    1.20    0.74
  -7  -3  -6   18.58    2.62
  -7  -3  -6   23.07    3.03
  -7  -3  -6   21.63    2.64
   7  -3   6   22.54    2.17
   7  -3   6   18.94    2.28
   7   3   6   18.15    2.15
   7   3   6   21.50    3.04
  -7   3  -6   13.97    2.19
  -7   3  -6   17.81    2.84
  -8  -3  -6    1.46    1.34
   8  -3   6    1.17    0.86
  -8  -3  -6    1.40    1.28
   8  -3   6    1.31    1.11
  -8  -3  -6    1.95    1.32
  -8   3  -6    0.71    0.95
   8   3   6    1.80    0.99
  -8   3  -6    1.60    1.03
   8   3   6   -0.31    1.52
   9  -3   6   19.80    2.38
  -9  -3  -6   15.67    3.46
  -9  -3  -6   15.99    2.92
  -9   3  -6   18.62    2.42
  -9   3  -6   18.06    2.79
   9   3   6   17.34    3.17
   9   3   6   13.75    2.26
 -10  -3  -6   -1.73    1.85
 -10  -3  -6    0.69    1.48
  10  -3   6   -0.48    1.11
 -10   3  -6   -0.85    1.70
 -10   3  -6   -1.65    1.38
  10   3   6    5.67    2.23
  10   3   6   -0.17    1.09
  -9  -4   6   -1.38    1.45
  -9  -4   6   -0.52    2.30
   9  -4  -6    1.19    0.98
   9   4  -6    0.26    0.88
  -8  -4   6   23.04    3.31
  -8  -4   6   25.32    3.80
   8  -4  -6   21.89    2.38
   8   4  -6   19.94    2.19
   7  -4  -6    0.30    0.76
  -7  -4   6    0.44    1.21
  -7  -4   6    0.78    1.66
   7   4  -6   -0.02    0.61
  -7   4   6    0.86    0.88
  -6  -4   6   20.13    2.73
   6  -4  -6   24.59    2.20
  -6  -4   6   19.23    2.13
  -6  -4   6   18.56    3.15
  -6   4   6   20.77    2.29
   6   4  -6   22.93    1.92
  -5  -4   6   -0.35    0.84
  -5  -4   6    1.67    0.73
  -5  -4   6    1.98    1.05
   5   4  -6    2.47    0.92
   5   4  -6    0.87    0.47
  -5   4   6    1.33    0.87
  -4  -4   6  103.26    7.08
  -4  -4   6   95.92    7.38
  -4  -4   6  102.34    6.61
   4   4  -6  106.32    6.34
  -4   4   6  100.35    7.06
   4   4  -6  104.86    6.93
  -4   4   6  102.03    6.81
  -3  -4   6   13.60    1.71
  -3  -4   6   12.73    1.93
  -3  -4   6   15.19    1.39
   3   4  -6   16.43    1.71
  -3   4   6   15.03    2.22
  -2  -4   6   31.82    2.32
  -2  -4   6   33.78    2.73
  -2  -4   6   35.62    3.06
  -2   4   6   35.95    2.62
   2   4  -6   32.39    2.67
  -2   4   6   29.77    2.68
  -1  -4   6    3.36    0.85
   1  -4  -6    3.98    0.89
  -1  -4   6    3.62    0.82
   1   4  -6    3.79    0.80
  -1   4   6    2.98    0.83
   0  -4  -6  246.44   14.30
   0  -4  -6  224.49   13.94
   0  -4   6  241.79   14.23
   0   4   6  232.84   14.76
   0   4  -6  234.26   14.22
   0   4   6  210.45   14.19
   1  -4   6   43.72    3.06
  -1  -4  -6   40.33    2.95
  -1  -4  -6   45.29    3.16
  -1   4  -6   36.81    3.09
   1   4   6   42.85    3.28
   1   4   6   39.62    3.12
   2  -4   6   38.75    2.57
  -2  -4  -6   35.76    2.92
  -2  -4  -6   44.46    3.06
  -2   4  -6   36.70    2.92
   2   4   6   36.57    3.19
   2   4   6   38.43    2.94
   3  -4   6    4.71    0.74
   3  -4   6    5.05    0.86
  -3  -4  -6    5.03    1.09
  -3  -4  -6    4.76    0.97
  -3   4  -6    4.28    0.90
   3   4   6    2.92    0.87
   3   4   6    5.14    1.24
   4  -4   6  150.04    9.25
   4  -4   6  147.23    9.30
  -4  -4  -6  148.31    9.73
  -4  -4  -6  166.52    9.63
  -4   4  -6  135.28    9.44
   4   4   6  141.36    9.42
   4   4   6  153.28   10.09
  -5  -4  -6    2.22    0.85
   5  -4   6    4.50    0.94
  -5  -4  -6    4.37    1.23
   5  -4   6    6.57    1.10
   5   4   6    3.13    0.86
  -5   4  -6    2.96    0.89
   5   4   6    3.11    1.38
   6  -4   6   19.10    1.93
  -6  -4  -6   18.70    2.56
  -6  -4  -6   18.47    2.49
   6  -4   6   20.51    2.01
  -6   4  -6   15.15    2.00
   6   4   6   15.67    2.06
   6   4   6   20.70    2.93
   7  -4   6    0.88    0.70
  -7  -4  -6    0.70    1.05
  -7  -4  -6    2.22    1.27
  -7  -4  -6    3.33    1.25
  -7   4  -6    1.66    0.84
   7   4   6    0.92    1.56
  -7   4  -6    0.06    0.84
   7   4   6    1.24    1.00
   7   4   6    0.97    0.95
  -8  -4  -6   22.40    3.21
  -8  -4  -6   20.02    3.15
  -8   4  -6   22.74    2.75
   8   4   6   30.04    2.83
   8   4   6   23.83    3.77
  -8   4  -6   29.53    2.54
  -9  -4  -6    4.66    1.79
   9  -4   6   -0.01    0.81
  -9  -4  -6   -1.75    1.48
  -9   4  -6    0.60    1.29
   9   4   6   -0.73    0.76
  -9   4  -6    1.01    1.13
   9   4   6   -1.84    1.82
  -9  -5   6    3.47    2.04
  -9  -5   6    0.82    2.53
   9   5  -6    2.58    1.16
  -8  -5   6    1.38    1.59
  -8  -5   6    1.10    2.10
   8   5  -6    1.50    0.86
  -7  -5   6   35.21    3.35
  -7  -5   6   35.89    4.00
  -7  -5   6   31.29    4.48
  -7   5   6   37.72    3.44
   7   5  -6   36.33    2.86
  -6  -5   6    1.03    1.26
  -6  -5   6   -0.58    0.46
  -6  -5   6    2.32    1.45
  -6   5   6    1.36    0.88
   6   5  -6    0.51    0.56
  -5  -5   6   10.39    2.19
  -5  -5   6   12.93    1.64
  -5  -5   6   10.05    1.96
   5   5  -6   12.67    1.26
  -5   5   6   14.16    2.17
   5   5  -6   14.24    2.03
  -5   5   6   14.30    1.79
  -4  -5   6    7.85    1.21
  -4  -5   6    6.38    1.58
  -4  -5   6    8.07    1.53
   4   5  -6    4.92    1.21
  -4   5   6    5.19    1.11
  -4   5   6    5.77    1.43
  -3  -5   6   83.78    6.80
  -3  -5   6  102.77    6.69
  -3  -5   6   93.32    6.13
  -3   5   6  103.72    6.44
  -3   5   6   87.92    6.55
   3   5  -6  100.46    6.58
  -2  -5   6    3.70    0.97
  -2  -5   6    2.32    0.63
  -2  -5   6    3.33    1.09
  -2   5   6    2.56    0.78
   2   5  -6    2.44    0.80
  -2   5   6    1.56    0.84
  -1  -5   6   46.35    3.20
  -1  -5   6   48.12    3.64
   1  -5  -6   55.76    3.79
  -1  -5   6   42.53    3.85
   1   5  -6   51.66    3.70
  -1   5   6   51.14    4.10
   0  -5  -6   21.77    1.67
   0  -5   6   19.72    1.82
   0  -5  -6   17.80    1.86
   0  -5   6   17.54    2.07
   0  -5  -6   17.66    1.54
   0   5   6   17.63    1.91
   0   5   6   16.41    1.83
   0   5  -6   18.53    1.87
  -1  -5  -6   85.15    5.83
  -1  -5  -6  105.80    7.35
   1   5   6   84.37    5.97
   1   5   6   90.85    6.23
  -1   5  -6   89.82    5.99
   2  -5   6    3.41    0.56
  -2  -5  -6    1.53    0.75
  -2  -5  -6    2.90    0.85
   2  -5   6    4.39    0.80
  -2  -5  -6    2.32    0.83
  -2   5  -6    1.95    0.73
   2   5   6    3.30    1.13
   2   5   6    1.39    0.69
   3  -5   6  100.79    6.08
  -3  -5  -6  105.28    6.58
  -3  -5  -6   92.71    6.55
  -3  -5  -6   90.65    6.57
   3  -5   6   97.54    6.24
   3   5   6   88.30    6.37
  -3   5  -6   92.67    6.44
   3   5   6  101.69    7.07
  -4  -5  -6    5.33    1.35
   4  -5   6    7.16    1.04
  -4  -5  -6    7.83    1.35
  -4  -5  -6    6.77    1.44
   4   5   6    4.88    1.50
  -4   5  -6    4.77    1.09
   4   5   6    6.61    1.31
  -5  -5  -6   24.89    2.81
   5  -5   6   26.70    2.17
  -5  -5  -6   25.93    2.82
  -5   5  -6   21.86    2.34
   5   5   6   21.84    2.38
   5   5   6   23.39    3.11
  -6  -5  -6   -0.43    0.96
  -6  -5  -6   -1.93    0.78
   6  -5   6    2.21    0.80
   6   5   6   -0.41    1.37
  -6   5  -6   -0.25    0.80
   6   5   6   -0.57    0.72
  -7  -5  -6   35.66    3.75
   7  -5   6   38.49    3.12
  -7  -5  -6   40.18    3.91
  -7   5  -6   31.09    3.26
   7   5   6   32.40    4.28
   7   5   6   30.44    3.73
   7   5   6   38.57    3.27
  -8  -5  -6    3.01    1.66
   8  -5   6    1.85    1.01
  -8  -5  -6    2.49    1.44
  -8   5  -6   -0.96    0.96
   8   5   6    0.69    1.55
   8   5   6    1.96    2.09
  -9  -5  -6    4.15    2.02
   9  -5   6    3.44    1.28
  -9  -5  -6   10.38    2.40
   9   5   6    4.08    1.48
   9   5   6    2.86    2.36
  -9   5  -6    5.22    1.58
  -8  -6   6    8.47    2.97
  -8  -6   6    2.75    2.01
   8   6  -6    5.34    1.14
  -8   6   6    3.12    1.59
  -7  -6   6    4.15    2.37
  -7  -6   6   -0.96    1.49
   7   6  -6    0.70    0.71
  -7   6   6    0.85    1.16
  -6  -6   6   34.69    4.05
  -6  -6   6   35.03    3.80
  -6   6   6   28.73    3.41
  -6   6   6   34.05    3.28
  -5  -6   6    0.59    0.74
  -5  -6   6    1.22    1.25
  -5  -6   6    1.11    1.14
  -5   6   6    1.46    0.87
  -5   6   6    0.55    1.01
   5   6  -6    0.73    0.98
  -4  -6   6   16.71    2.37
  -4  -6   6   20.88    2.00
  -4  -6   6   16.24    2.64
   4   6  -6   21.17    2.39
  -4   6   6   19.64    2.39
  -4   6   6   16.45    2.05
  -3  -6   6    0.19    0.83
  -3  -6   6    1.08    0.63
  -3  -6   6    1.13    1.02
  -3   6   6    0.36    0.59
  -3   6   6    0.34    0.72
   3   6  -6    0.69    0.80
  -2  -6   6   78.31    4.86
  -2  -6   6   68.97    5.25
  -2  -6   6   71.31    5.55
  -2   6   6   72.00    5.26
  -2   6   6   74.71    5.09
   2   6  -6   72.33    5.32
   1  -6  -6   29.14    2.47
  -1  -6   6   24.54    1.90
  -1  -6   6   22.07    2.30
  -1  -6   6   21.68    2.49
   1   6  -6   26.13    2.41
  -1   6   6   22.71    2.28
  -1   6   6   25.70    3.01
   0  -6  -6   33.45    2.52
   0  -6  -6   39.04    2.97
   0  -6   6   32.12    2.73
   0  -6   6   28.08    2.86
   0   6   6   34.58    3.00
   0   6  -6   32.50    2.83
   0   6   6   31.87    2.79
  -1  -6  -6    4.73    0.96
  -1  -6  -6    7.43    1.41
   1  -6   6    5.74    1.22
   1   6   6    6.08    1.14
   1   6   6    6.62    1.41
  -1   6  -6    6.28    1.18
  -2  -6  -6   97.50    6.16
  -2  -6  -6   76.77    5.87
   2  -6   6   83.82    5.76
  -2  -6  -6   91.29    6.09
   2   6   6  100.49    6.66
   2   6   6   84.54    5.95
  -2   6  -6   81.73    5.92
  -3  -6  -6   13.12    1.84
  -3  -6  -6    9.85    1.65
   3  -6   6   14.44    1.28
  -3  -6  -6   15.48    1.96
   3   6   6   11.20    1.67
  -3   6  -6   10.66    1.59
   3   6   6   10.93    2.14
  -4  -6  -6   19.00    2.37
   4  -6   6   22.23    1.83
  -4  -6  -6   20.45    2.53
  -4  -6  -6   24.63    2.37
  -4   6  -6   16.18    2.15
   4   6   6   19.21    3.01
   4   6   6   19.27    2.22
   5  -6   6    1.15    0.71
  -5  -6  -6    1.23    1.07
  -5  -6  -6    1.97    1.24
   5   6   6    2.62    1.14
  -5   6  -6    2.37    0.98
   5   6   6    2.11    1.59
  -6  -6  -6   39.14    4.09
   6  -6   6   40.36    3.18
  -6  -6  -6   36.70    4.00
  -6  -6  -6   44.28    4.09
  -6   6  -6   36.68    3.51
   6   6   6   36.61    3.53
   6   6   6   45.41    4.68
   7  -6   6    1.23    0.88
  -7  -6  -6    2.47    1.63
  -7  -6  -6    1.62    1.33
   7   6   6   -0.63    0.91
   7   6   6   -1.41    1.55
   7   6   6    1.21    1.16
   8  -6   6    3.69    1.12
  -8  -6  -6    6.28    2.14
   8   6   6    4.14    1.37
   8   6   6    3.06    2.37
  -8  -7   6   -1.23    1.78
  -8   7   6    2.65    1.61
  -7  -7   6    1.89    1.66
  -7   7   6    1.23    1.43
  -6  -7   6    1.68    1.51
  -6  -7   6   -0.18    1.05
  -6  -7   6    3.76    2.28
  -6   7   6    1.06    1.04
  -6   7   6    0.33    1.34
  -5  -7   6   45.98    4.41
  -5  -7   6   34.13    3.88
   5   7  -6   39.69    3.88
  -5   7   6   34.41    3.63
  -5   7   6   40.44    3.84
  -4  -7   6    2.69    1.46
  -4  -7   6    0.58    0.92
  -4  -7   6    3.66    1.40
   4   7  -6    1.16    1.04
  -4   7   6    1.04    0.78
  -4   7   6    0.49    0.95
  -3  -7   6    9.73    1.83
  -3  -7   6   11.87    1.70
  -3  -7   6   10.28    2.01
  -3   7   6   13.02    1.72
   3   7  -6   12.09    1.87
  -3   7   6   11.82    1.85
  -2  -7   6    2.55    1.10
  -2  -7   6    2.67    0.81
  -2  -7   6    0.20    1.09
   2   7  -6    2.21    1.02
  -2   7   6    3.25    1.03
  -2   7   6    0.49    0.73
  -1  -7   6   58.65    3.84
  -1  -7   6   54.01    4.27
   1  -7  -6   61.76    4.43
  -1   7   6   51.40    3.99
   1   7  -6   57.45    4.39
  -1   7   6   48.51    4.12
   0  -7  -6    1.68    0.96
   0   7   6    2.76    0.89
   0   7  -6    1.82    0.93
   0   7   6    2.26    1.13
  -1  -7  -6   39.63    2.99
  -1  -7  -6   35.47    2.82
  -1  -7  -6   41.86    3.34
   1  -7   6   37.00    2.94
   1  -7   6   33.01    2.99
   1   7   6   31.35    2.96
  -1   7  -6   31.74    3.01
   1   7   6   34.87    3.50
  -2  -7  -6    8.06    1.52
  -2  -7  -6    4.16    1.46
   2  -7   6   10.07    1.47
  -2   7  -6    5.13    1.26
   2   7   6    5.75    1.31
   2   7   6    6.06    1.66
  -3  -7  -6   28.11    2.85
   3  -7   6   24.70    1.93
  -3   7  -6   21.70    2.40
   3   7   6   24.07    3.23
   3   7   6   24.93    2.49
   4  -7   6    0.36    0.55
  -4  -7  -6    1.06    1.16
  -4   7  -6    1.33    0.90
   4   7   6    1.51    1.57
   4   7   6    0.03    0.78
  -5  -7  -6   32.51    3.67
  -5  -7  -6   38.08    3.74
   5  -7   6   38.66    2.89
   5   7   6   46.28    4.65
   5   7   6   30.37    3.24
  -6  -7  -6    2.58    1.34
   6  -7   6    3.05    0.89
   6   7   6    1.08    1.85
   6   7   6    0.62    0.99
   7  -7   6    5.40    1.30
  -7  -7  -6    1.53    1.70
   7   7   6    2.05    1.41
   7   7   6    6.21    1.59
   7   7   6    7.09    2.54
  -7  -8   6    0.72    1.89
  -7   8   6    0.09    1.43
  -6  -8   6    5.63    2.11
  -6   8   6    6.31    1.66
  -5  -8   6    1.43    1.45
  -5  -8   6   -2.36    1.63
  -5   8   6   -0.54    1.07
  -5   8   6   -1.96    1.01
  -4  -8   6   28.04    5.00
  -4  -8   6   26.10    2.71
  -4  -8   6   21.91    2.96
  -4   8   6   20.57    2.55
   4   8  -6   20.49    3.51
  -4   8   6   22.38    2.77
  -3  -8   6    5.80    1.84
  -3  -8   6    1.16    1.28
  -3  -8   6    4.13    1.15
  -3   8   6    3.27    1.18
   3   8  -6    4.26    1.42
  -3   8   6    3.31    1.04
  -2  -8   6   18.33    2.43
  -2  -8   6   20.15    2.15
  -2  -8   6   16.90    2.59
  -2   8   6   16.92    2.05
  -2   8   6   20.88    2.30
   2   8  -6   17.88    2.53
  -1  -8   6   -0.17    0.83
  -1   8   6    0.88    0.91
  -1   8   6    1.26    0.83
   1   8  -6    1.41    1.04
   0  -8  -6   33.39    3.11
   0   8  -6   23.09    3.10
   0   8   6   24.67    2.63
   0   8   6   33.12    3.36
   0   8   6   25.57    2.40
  -1  -8  -6    8.91    1.45
   1  -8   6    8.66    1.47
  -1  -8  -6   11.10    1.78
   1   8   6    5.19    1.77
   1   8   6    7.38    1.49
  -1   8  -6    6.93    1.37
   2   8   6   19.48    2.32
   2   8   6   26.17    3.30
  -2   8  -6   17.34    2.23
  -3  -8  -6    2.76    1.19
  -3  -8  -6    3.23    1.59
   3   8   6    2.27    1.76
   3   8   6    2.39    1.11
  -3   8  -6    3.47    1.14
  -4  -8  -6   21.45    2.90
  -4  -8  -6   20.74    2.94
   4   8   6   16.74    4.08
   4   8   6   20.25    2.50
   5  -8   6    2.33    0.86
  -5  -8  -6    0.82    1.39
   5   8   6    3.03    2.23
   5   8   6    2.99    1.24
  -6  -8  -6    5.49    2.00
   6  -8   6    5.42    1.25
   6   8   6    3.88    1.51
   6   8   6    7.91    2.79
  -5  -9   6    3.70    1.90
  -5   9   6    3.12    1.46
  -4  -9   6   -2.48    1.25
  -4   9   6    0.44    1.15
   4   9  -6   -2.73    1.47
  -4   9   6   -1.36    1.00
  -3  -9   6   25.25    3.04
  -3   9   6   18.34    2.59
   3   9  -6   24.86    3.15
  -3   9   6   17.98    2.41
  -2  -9   6    0.32    1.20
  -2  -9   6    0.60    0.95
  -2   9   6    0.16    0.85
  -2   9   6    1.84    1.03
   2   9  -6    0.95    1.26
   1   9  -6   10.62    1.92
  -1   9   6    9.44    1.68
  -1   9   6    9.08    1.50
   0  -9  -6    5.19    1.43
   0  -9   6    1.66    0.98
   0   9   6   -0.72    1.30
   0   9  -6    0.28    0.94
   0   9   6    0.61    0.95
   1  -9   6   21.48    2.40
  -1  -9  -6   23.14    2.46
   1   9   6   18.79    3.05
  -1   9  -6   15.62    2.38
   1   9   6   17.93    2.35
  -2  -9  -6   -0.13    1.03
  -2  -9  -6   -0.39    1.26
   2   9   6   -0.01    0.89
  -2   9  -6    1.18    1.01
   2   9   6   -1.77    1.57
  -3  -9  -6   12.62    2.20
   3   9   6   13.29    2.25
  -3   9  -6   16.95    2.21
   3   9   6   17.42    3.15
  -4  -9  -6    1.40    1.50
   4   9   6    2.87    1.27
   4   9   6    6.11    2.30
  -5  -9  -6    3.49    1.63
   5   9   6    4.99    1.52
   5   9   6    6.40    2.64
  -3 -10   6    0.84    1.52
  -3 -10   6    2.01    1.17
   3  10  -6    1.04    1.69
  -3  10   6   -0.24    1.10
  -3  10   6   -2.21    1.14
  -2  10   6   12.32    1.79
  -2  10   6    6.61    1.64
   2  10  -6    6.51    2.11
  -1 -10   6   -0.39    0.91
  -1  10   6    1.42    1.07
   1  10  -6   -2.72    1.24
  -1  10   6    2.08    1.17
   0 -10  -6   12.30    2.97
   0  10   6   10.86    1.87
   0  10   6    9.06    1.56
   0  10  -6    7.78    1.85
  -1 -10  -6    3.83    1.71
   1  10   6    3.27    2.02
   1  10   6   -1.68    0.89
   1  10   6    1.43    1.13
  -1  10  -6   -0.44    1.17
  -2  10  -6    6.19    1.59
   2  10   6    7.98    1.69
   2  10   6    9.89    2.63
  -3 -10  -6   -1.09    1.72
   3  10   6   -1.16    1.84
   3  10   6   -0.19    1.00
 -10   0   7   12.40    2.84
 -10   0   7   14.34    2.64
  10   0  -7    9.01    1.79
  -9   0   7   -1.18    1.43
   9   0  -7   -0.61    0.79
  -9   0   7    0.29    1.16
  -8   0   7   19.61    2.96
  -8   0   7   22.64    2.77
   8   0  -7   23.81    2.34
   7   0  -7    0.09    0.63
  -7   0   7    0.61    1.09
  -7   0   7    0.03    0.83
  -7   0   7   -0.39    0.63
  -6   0   7   50.98    3.63
  -6   0   7   40.26    4.08
  -6   0   7   43.96    3.77
   6   0  -7   50.91    3.50
  -5   0   7   18.64    1.99
   5   0  -7   18.46    1.75
  -5   0   7   20.94    1.86
   5   0  -7   20.05    1.77
   4   0  -7  171.91   10.14
  -4   0   7  165.47   10.21
  -4   0   7  151.49   11.57
  -4   0   7  160.89   10.31
   4   0  -7  168.11   10.15
  -3   0   7    7.71    0.94
   3   0  -7    9.41    0.99
  -3   0   7    8.95    1.09
  -2   0   7  128.71    8.22
  -2   0   7  136.01    8.17
   2   0  -7  131.83    8.16
  -1   0   7   31.80    2.33
   1   0  -7   32.79    2.33
   0   0   7  615.94   37.34
   0   0   7  668.07   37.40
   0   0  -7  605.63   37.45
   1   0   7    0.19    0.30
   1   0   7    0.35    0.29
  -1   0  -7    0.63    0.35
  -1   0  -7    0.30    0.25
   2   0   7  108.78    6.95
  -2   0  -7  112.14    6.99
   2   0   7  122.21    7.20
  -2   0  -7  106.34    7.06
  -3   0  -7    6.92    0.87
  -3   0  -7    4.76    0.86
   3   0   7    4.53    0.73
   3   0   7    5.34    0.95
  -4   0  -7  210.37   11.95
   4   0   7  198.77   12.25
  -4   0  -7  185.93   12.12
   4   0   7  182.06   11.79
  -5   0  -7    1.70    0.90
   5   0   7    2.04    0.88
   5   0   7    2.13    0.63
  -5   0  -7    1.76    0.72
   6   0   7   28.88    2.53
  -6   0  -7   32.17    2.65
   6   0   7   25.47    2.87
  -6   0  -7   30.90    2.84
  -7   0  -7    2.41    1.15
   7   0   7    2.81    1.28
  -7   0  -7    2.80    1.08
   7   0   7    2.97    1.00
   8   0   7   20.66    2.99
  -8   0  -7   23.69    2.81
  -8   0  -7   20.94    2.54
   8   0   7   19.01    2.30
   9   0   7   -2.09    1.28
  -9   0  -7    0.00    1.18
   9   0   7    1.23    0.98
  -9   0  -7    1.73    1.42
  10   0   7    4.21    1.53
 -10   0  -7    9.81    2.42
 -10  -1   7   -0.84    2.14
  10  -1  -7    1.16    0.99
 -10  -1   7    1.51    1.51
 -10   1   7    0.20    1.23
  10   1  -7   -1.03    0.80
 -10   1   7   -2.58    1.49
   9  -1  -7   17.01    2.08
  -9  -1   7   12.35    2.39
  -9   1   7   12.25    2.47
   9   1  -7   16.39    2.10
  -9   1   7   13.50    2.41
  -8  -1   7    4.12    1.60
   8  -1  -7    3.61    1.07
  -8  -1   7    3.03    1.38
  -8   1   7    4.05    1.48
  -8   1   7    3.58    1.31
   8   1  -7    2.34    0.90
  -8   1   7    2.06    1.49
  -7  -1   7   41.03    3.30
   7  -1  -7   43.18    3.28
  -7  -1   7   42.63    3.75
  -7  -1   7   42.72    4.05
  -7   1   7   33.74    3.61
  -7   1   7   38.35    3.35
  -7   1   7   42.12    3.54
   7   1  -7   40.83    3.16
  -6  -1   7   14.79    1.60
  -6  -1   7   14.38    1.96
  -6  -1   7   12.42    2.13
   6  -1  -7   14.82    1.60
  -6   1   7   12.82    1.71
  -6   1   7   10.24    1.76
   6   1  -7   12.86    1.47
  -6   1   7   12.97    1.60
  -5  -1   7   67.94    5.54
  -5  -1   7   72.06    5.27
   5  -1  -7   73.48    4.95
  -5  -1   7   75.38    4.97
   5   1  -7   73.89    4.88
   5   1  -7   76.27    5.04
  -5   1   7   79.52    5.41
  -5   1   7   73.99    5.07
  -5   1   7   71.51    5.07
  -4  -1   7   39.41    3.36
   4  -1  -7   38.48    2.68
   4  -1  -7   39.82    2.82
  -4  -1   7   38.87    2.78
  -4  -1   7   35.56    3.32
   4   1  -7   38.41    2.72
  -4   1   7   39.00    2.88
   4   1  -7   37.96    2.87
  -4   1   7   39.18    2.86
  -3  -1   7  196.99   12.65
   3  -1  -7  205.12   12.38
  -3  -1   7  210.10   12.42
  -3   1   7  197.82   12.47
   3   1  -7  208.18   12.56
  -3   1   7  212.59   12.58
  -2  -1   7   35.58    2.56
  -2  -1   7   37.78    2.51
   2  -1  -7   33.05    2.34
   2   1  -7   31.86    2.46
  -2   1   7   32.80    2.41
  -1  -1   7  214.81   13.08
   1  -1  -7  221.14   12.98
  -1   1   7  192.53   13.08
   1   1  -7  228.18   13.35
  -1   1   7  216.28   13.01
   0  -1   7    6.84    0.87
   0  -1  -7    7.54    0.89
   0  -1  -7    6.70    0.80
   0  -1   7    7.32    0.78
   0   1   7    6.67    0.83
   0   1   7    6.29    0.89
   0   1  -7    7.82    0.91
   1  -1   7  248.44   14.45
  -1  -1  -7  213.38   14.30
   1  -1   7  232.62   14.25
  -1  -1  -7  264.10   14.44
  -1   1  -7  226.93   14.41
   1   1   7  236.59   14.42
   1   1   7  244.75   14.45
  -1   1  -7  234.57   14.25
  -2  -1  -7    1.70    0.52
  -2  -1  -7    1.91    0.51
   2  -1   7    1.31    0.51
   2  -1   7    1.53    0.39
   2   1   7    2.21    0.65
  -2   1  -7    1.99    0.42
  -2   1  -7    1.84    0.49
   2   1   7    2.20    0.54
  -3  -1  -7  171.21   10.41
   3  -1   7  169.88   10.51
   3  -1   7  153.00   10.13
  -3  -1  -7  153.84   10.47
   3   1   7  167.70   10.34
  -3   1  -7  182.56   10.27
  -3   1  -7  164.07   10.44
   3   1   7  185.48   10.69
  -4  -1  -7    2.95    0.83
   4  -1   7    2.36    0.55
   4  -1   7    3.84    0.91
  -4  -1  -7    4.79    0.88
  -4   1  -7    4.28    0.92
  -4   1  -7    5.66    0.84
   4   1   7    3.76    0.95
   5  -1   7   61.51    4.59
  -5  -1  -7   54.07    4.50
   5  -1   7   63.33    4.33
  -5  -1  -7   69.61    4.46
  -5   1  -7   64.53    4.27
  -5   1  -7   56.37    4.46
   5   1   7   60.41    4.26
   5   1   7   70.78    4.89
  -6  -1  -7    1.89    0.92
  -6  -1  -7    2.99    1.04
   6  -1   7    2.90    0.93
   6  -1   7    1.49    0.75
   6   1   7    1.69    1.06
   6   1   7    2.06    0.76
  -6   1  -7    1.59    0.92
   6   1   7    2.24    0.82
  -6   1  -7    2.32    0.86
  -7  -1  -7   32.43    3.02
   7  -1   7   27.64    3.15
  -7  -1  -7   31.80    3.20
   7  -1   7   33.22    2.83
   7   1   7   34.22    3.55
   7   1   7   32.87    2.89
  -7   1  -7   28.22    3.01
  -7   1  -7   36.44    2.93
   8  -1   7    1.04    0.83
   8  -1   7    1.17    1.24
  -8  -1  -7    1.24    1.15
   8   1   7    2.46    1.20
  -8   1  -7    2.18    1.14
  -8   1  -7    2.34    1.21
   8   1   7    1.87    1.48
   9  -1   7   13.66    2.50
  -9  -1  -7   11.27    2.22
   9  -1   7    8.29    1.60
  -9   1  -7    9.49    2.23
   9   1   7   10.90    2.41
  -9   1  -7   10.14    2.22
   9   1   7    8.85    1.72
 -10  -1  -7   -0.36    1.13
 -10  -1  -7    1.88    1.85
  10  -1   7   -0.64    1.38
  10  -1   7    0.35    1.07
  10   1   7    2.39    1.67
  10   1   7    1.57    1.10
 -10   1  -7    2.06    1.64
 -10  -2   7    4.66    2.18
 -10  -2   7   11.65    3.22
  10  -2  -7    6.52    1.54
 -10   2   7    6.39    1.77
  10   2  -7    9.82    1.62
 -10   2   7    5.75    2.01
  -9  -2   7    1.27    1.38
  -9  -2   7    2.72    2.00
   9  -2  -7    1.69    0.97
  -9   2   7    0.44    0.98
   9   2  -7    1.40    0.89
  -9   2   7   -0.97    1.26
  -8  -2   7   24.55    3.59
  -8  -2   7   25.68    3.12
   8  -2  -7   17.99    2.25
   8   2  -7   20.12    2.17
  -8   2   7   24.05    2.78
  -8   2   7   20.47    2.51
   7  -2  -7    1.67    0.82
  -7  -2   7    2.80    1.28
  -7  -2   7    2.83    1.01
  -7  -2   7    2.81    1.47
  -7   2   7    3.22    1.10
   7   2  -7    2.53    0.84
  -7   2   7    2.95    1.03
  -6  -2   7   52.38    4.74
   6  -2  -7   56.46    4.02
  -6  -2   7   54.65    3.96
  -6  -2   7   59.61    4.58
   6   2  -7   55.04    4.18
  -6   2   7   59.08    4.26
   6   2  -7   57.44    3.90
  -6   2   7   52.02    4.03
  -6   2   7   53.66    4.28
  -5  -2   7    2.51    1.06
  -5  -2   7    1.96    0.61
  -5  -2   7    1.72    0.92
   5  -2  -7    2.25    0.66
   5   2  -7    2.37    0.74
  -5   2   7    2.54    0.80
  -5   2   7    2.72    0.83
  -5   2   7    2.54    0.78
   5   2  -7    1.58    0.72
  -4  -2   7   64.53    5.31
  -4  -2   7   72.88    4.62
   4   2  -7   73.94    4.60
   4   2  -7   69.08    4.87
  -4   2   7   73.28    5.15
  -3  -2   7   25.29    1.83
  -3  -2   7   25.90    2.58
  -3  -2   7   22.58    2.16
  -3   2   7   26.13    2.08
   3   2  -7   25.93    2.11
  -2  -2   7  316.32   18.17
  -2  -2   7  296.64   18.52
  -2   2   7  299.45   18.61
   2   2  -7  303.18   18.50
  -2   2   7  302.01   18.45
  -2   2   7  314.71   18.30
   1  -2  -7    4.44    0.66
  -1   2   7    5.78    0.93
  -1   2   7    5.37    0.72
   1   2  -7    5.62    0.84
   0  -2  -7  108.02    7.04
   0  -2   7  113.08    7.22
   0  -2  -7  118.06    7.27
   0   2   7  107.24    7.26
   0   2   7  118.94    7.18
   0   2  -7  119.65    7.28
  -1  -2  -7   22.47    1.81
   1  -2   7   22.42    1.90
  -1  -2  -7   23.35    1.90
  -1   2  -7   21.90    1.89
   1   2   7   25.79    1.98
   1   2   7   24.09    1.94
  -2  -2  -7  320.66   20.67
   2  -2   7  371.24   20.75
  -2  -2  -7  353.96   20.72
  -2   2  -7  326.72   20.71
   2   2   7  351.99   20.84
   2   2   7  336.35   20.68
   3  -2   7    2.89    0.73
  -3  -2  -7    2.45    0.69
  -3  -2  -7    2.05    0.66
   3   2   7    1.95    0.64
  -3   2  -7    2.40    0.66
  -3   2  -7    2.45    0.48
   3   2   7    2.79    0.88
   4  -2   7   54.01    3.81
   4  -2   7   50.31    3.59
  -4  -2  -7   48.64    3.87
  -4  -2  -7   58.70    4.15
   4   2   7   46.07    3.63
  -4   2  -7   51.75    3.75
  -4   2  -7   53.09    3.47
   4   2   7   56.58    4.17
   5  -2   7    5.21    0.96
   5  -2   7    3.55    0.99
  -5  -2  -7    3.26    1.05
  -5  -2  -7    2.34    0.84
  -5   2  -7    4.32    0.98
   5   2   7    3.50    0.91
  -5   2  -7    3.48    0.75
   5   2   7    3.31    1.19
   6  -2   7   58.82    4.57
  -6  -2  -7   58.16    4.69
  -6  -2  -7   61.57    4.49
   6  -2   7   58.40    4.29
  -6   2  -7   57.06    4.50
  -6   2  -7   62.29    4.19
   6   2   7   57.62    4.29
   6   2   7   63.33    5.00
  -7  -2  -7   -1.02    0.86
  -7  -2  -7    0.15    0.87
   7  -2   7    0.26    0.67
  -7   2  -7   -0.73    0.74
  -7   2  -7    1.46    0.90
   7   2   7   -0.99    0.68
   7   2   7   -0.10    1.06
  -8  -2  -7   12.82    2.35
  -8  -2  -7   14.34    2.18
   8  -2   7   15.78    1.96
  -8   2  -7   12.61    2.11
   8   2   7   10.67    2.55
   8   2   7   10.01    1.75
  -8   2  -7   15.41    2.12
   9  -2   7    2.64    1.13
  -9  -2  -7    0.59    1.05
  -9  -2  -7    4.28    1.72
   9   2   7    0.58    2.09
  -9   2  -7    4.49    1.40
  -9   2  -7    0.21    1.23
   9   2   7    1.22    0.99
  10  -2   7    4.15    1.46
 -10  -2  -7    5.21    1.64
  10  -2   7    2.02    1.57
 -10  -2  -7    3.83    2.24
  10   2   7    2.52    2.34
 -10   2  -7    7.27    2.09
  10   2   7    3.23    1.38
 -10   2  -7    3.45    1.82
 -10  -3   7   -0.86    2.61
  10  -3  -7   -0.40    0.98
 -10  -3   7   -0.71    1.40
  10   3  -7    0.28    0.99
  -9  -3   7   11.95    2.75
   9  -3  -7   14.45    2.06
  -9  -3   7   16.73    3.68
   9   3  -7   13.99    1.95
  -8  -3   7    2.95    1.95
   8  -3  -7    3.05    1.14
  -8  -3   7    3.94    1.62
   8   3  -7    3.38    1.00
  -7  -3   7   19.22    3.10
   7  -3  -7   21.30    2.13
  -7  -3   7   14.23    2.50
   7   3  -7   21.00    1.97
  -6  -3   7    7.55    1.31
  -6  -3   7    8.19    1.24
  -6  -3   7    8.39    1.94
  -6  -3   7    8.07    1.72
   6  -3  -7   10.23    1.40
   6   3  -7    8.42    1.18
   6   3  -7    9.12    1.49
  -5  -3   7   94.79    6.63
  -5  -3   7  100.05    5.99
  -5  -3   7   87.34    6.92
  -5   3   7   94.68    6.38
   5   3  -7   92.93    6.35
   5   3  -7   86.38    5.89
  -4  -3   7   10.14    1.78
  -4  -3   7    9.43    1.02
  -4  -3   7    8.58    1.75
  -4   3   7    9.48    1.31
   4   3  -7   11.25    1.44
   4   3  -7   11.35    1.09
  -3  -3   7   69.61    4.78
  -3  -3   7   64.32    5.09
  -3  -3   7   64.60    4.27
   3   3  -7   70.02    4.65
  -3   3   7   67.61    4.61
  -3   3   7   63.30    5.20
  -2  -3   7   20.22    1.85
  -2   3   7   17.44    1.83
  -2   3   7   17.02    1.66
   2   3  -7   19.35    1.77
  -1  -3   7  235.93   14.41
  -1   3   7  210.39   14.43
  -1   3   7  260.44   14.21
   1   3  -7  230.24   14.38
   0  -3  -7   11.32    1.26
   0  -3   7    9.23    1.14
   0  -3  -7   10.03    0.96
   0   3   7    8.92    1.23
   0   3  -7    9.03    1.15
   0   3   7    9.78    1.11
  -1  -3  -7  175.43   10.49
  -1  -3  -7  155.71   10.29
   1  -3   7  181.18   10.49
  -1   3  -7  154.87   10.44
   1   3   7  176.76   10.55
   1   3   7  163.53   10.48
  -2  -3  -7    1.40    0.56
   2  -3   7    2.41    0.72
   2  -3   7    2.68    0.51
  -2  -3  -7    1.54    0.61
  -2   3  -7    2.62    0.72
   2   3   7    2.80    0.84
   3  -3   7   79.12    5.19
  -3  -3  -7   81.80    5.57
   3   3   7   77.11    5.41
   3   3   7   89.58    5.87
  -3   3  -7   81.01    5.52
   4  -3   7    0.05    0.40
  -4  -3  -7    1.65    0.73
  -4  -3  -7    0.34    0.62
  -4   3  -7    1.17    0.65
   4   3   7    0.77    0.56
  -5  -3  -7   57.12    6.20
   5  -3   7   65.20    4.73
  -5  -3  -7   74.74    5.08
   5   3   7   67.82    4.86
  -5   3  -7   72.40    4.98
   5   3   7   79.47    5.63
   6  -3   7    2.12    0.82
  -6  -3  -7    0.96    0.92
   6  -3   7    4.23    1.52
  -6  -3  -7    2.67    1.18
  -6   3  -7    1.87    0.96
   6   3   7    2.38    0.86
   6   3   7    1.56    1.19
  -6   3  -7    2.56    0.82
  -7  -3  -7   13.96    2.36
   7  -3   7   13.50    1.82
   7  -3   7   13.97    2.04
  -7  -3  -7   15.56    2.61
  -7   3  -7   15.03    1.98
   7   3   7   13.71    2.46
   7   3   7   13.86    1.92
   7   3   7   15.35    1.96
  -7   3  -7   12.05    2.09
   8  -3   7   -0.62    1.01
  -8  -3  -7    3.40    1.55
  -8  -3  -7    2.02    1.29
   8  -3   7   -0.33    0.83
   8   3   7    1.13    1.44
   8   3   7    0.79    0.90
  -8   3  -7   -0.42    0.96
  -8   3  -7    0.93    0.96
  -9  -3  -7    5.07    1.91
   9  -3   7   14.95    2.56
  -9  -3  -7   10.54    2.19
   9  -3   7   11.29    1.87
  -9   3  -7   10.87    1.84
  -9   3  -7   10.76    2.02
   9   3   7   10.81    1.91
   9   3   7    7.27    2.39
  -9  -4   7    8.07    2.72
  -9  -4   7   -0.97    1.57
   9  -4  -7    0.25    0.87
   9   4  -7    0.81    0.93
  -8  -4   7   23.80    3.85
   8  -4  -7   19.41    2.27
  -8  -4   7   13.57    2.79
   8   4  -7   20.77    2.10
  -7  -4   7    1.72    1.48
  -7  -4   7    1.13    1.18
  -7  -4   7   -0.92    1.29
  -7   4   7    0.21    0.94
   7   4  -7    0.73    0.71
  -6  -4   7   24.87    2.99
  -6  -4   7   28.06    2.47
  -6  -4   7   25.38    3.39
   6   4  -7   24.32    2.08
  -6   4   7   23.52    2.62
   6   4  -7   25.28    2.64
  -5  -4   7    2.95    1.21
  -5  -4   7    3.61    0.96
  -5  -4   7    3.92    1.43
   5   4  -7    2.76    0.64
   5   4  -7    3.64    1.10
  -5   4   7    5.06    1.18
  -4  -4   7  110.98    7.50
  -4  -4   7  106.86    6.82
  -4  -4   7  107.18    7.69
  -4   4   7  103.25    7.04
   4   4  -7  112.48    7.18
  -4   4   7   92.68    7.21
  -3  -4   7    1.45    0.90
  -3  -4   7    1.75    0.58
  -3  -4   7    2.15    0.83
  -3   4   7    1.52    0.91
  -3   4   7    2.43    0.72
   3   4  -7    1.02    0.74
  -2  -4   7   59.72    4.08
  -2  -4   7   67.94    4.59
  -2  -4   7   61.67    4.86
  -2   4   7   68.76    4.46
   2   4  -7   60.08    4.46
  -1  -4   7   15.87    1.29
  -1  -4   7   16.06    1.73
   1  -4  -7   19.63    1.82
  -1   4   7   18.16    1.59
   1   4  -7   18.20    1.79
  -1   4   7   14.35    1.72
   0  -4   7  181.90   11.12
   0  -4  -7  170.26   10.83
   0  -4  -7  188.20   11.22
   0   4   7  194.47   11.18
   0   4  -7  184.98   11.18
   0   4   7  146.78   11.42
  -1  -4  -7    2.41    0.62
   1  -4   7    1.65    0.65
  -1  -4  -7    2.59    0.73
   1   4   7    2.26    0.83
  -1   4  -7    2.46    0.75
   1   4   7    2.11    0.74
   2  -4   7   51.52    3.47
  -2  -4  -7   56.04    4.02
  -2  -4  -7   62.54    4.09
   2   4   7   48.42    3.83
   2   4   7   51.33    4.11
  -2   4  -7   53.97    3.91
   3  -4   7   14.05    1.31
  -3  -4  -7   13.31    1.67
  -3  -4  -7   16.20    1.70
  -3   4  -7   14.95    1.64
   3   4   7   14.02    2.01
   3   4   7   13.37    1.67
   4  -4   7   80.26    5.65
   4  -4   7   89.05    5.57
  -4  -4  -7   86.99    5.92
  -4  -4  -7   81.33    5.99
  -4   4  -7   84.65    5.86
   4   4   7   92.07    6.44
   4   4   7   82.66    5.77
   5  -4   7    0.03    0.52
  -5  -4  -7   -0.19    0.80
   5  -4   7    0.92    0.69
  -5   4  -7    1.17    0.65
   5   4   7   -0.12    0.59
   5   4   7   -0.40    0.90
   6  -4   7   14.42    1.83
   6  -4   7   12.12    1.63
  -6  -4  -7   16.30    2.31
  -6   4  -7   13.71    1.91
   6   4   7   14.56    1.91
   6   4   7   13.62    2.51
  -7  -4  -7    2.78    1.33
   7  -4   7    4.20    1.19
  -7  -4  -7    3.78    1.52
  -7  -4  -7    1.76    1.14
   7  -4   7    2.41    0.99
  -7   4  -7    3.53    0.97
   7   4   7    1.67    1.06
   7   4   7    2.28    1.00
  -7   4  -7   -0.09    0.90
   7   4   7    2.27    1.56
   8  -4   7   13.12    2.12
  -8  -4  -7    7.84    2.07
  -8  -4  -7   14.31    2.40
  -8   4  -7   11.38    1.96
   8   4   7   15.18    3.00
  -8   4  -7   14.05    1.91
  -9  -4  -7   -0.11    1.36
   9  -4   7   -0.16    0.79
  -9  -4  -7   -3.66    1.90
  -9   4  -7   -0.42    1.17
   9   4   7   -3.18    1.80
  -9   4  -7   -3.02    1.16
   9   4   7   -0.43    0.93
  -9  -5   7    4.19    2.20
  -9  -5   7    3.13    2.76
   9   5  -7    7.64    1.49
  -8  -5   7    4.59    2.47
  -8  -5   7   -0.92    1.40
   8   5  -7    1.70    0.85
  -7  -5   7   26.35    4.15
  -7  -5   7   33.29    3.09
  -7  -5   7   28.10    3.67
   7   5  -7   33.07    2.59
  -7   5   7   26.76    3.24
  -6  -5   7   -0.19    0.46
  -6  -5   7    1.74    1.62
  -6  -5   7    0.92    1.23
   6   5  -7    0.40    0.98
  -6   5   7    2.15    1.20
  -6   5   7    2.61    1.76
   6   5  -7   -0.02    0.53
  -5  -5   7   15.20    2.33
  -5  -5   7   13.63    1.74
  -5  -5   7   13.69    2.45
  -5   5   7   16.42    1.91
  -5   5   7   13.57    2.17
   5   5  -7   15.39    2.12
  -4  -5   7    4.32    0.93
  -4  -5   7    5.11    1.35
  -4  -5   7    4.22    1.38
  -4   5   7    5.93    1.16
  -4   5   7    6.74    1.61
   4   5  -7    6.13    1.25
  -3  -5   7  103.40    6.33
  -3  -5   7  107.05    6.92
  -3  -5   7   92.85    7.14
  -3   5   7   87.07    6.76
   3   5  -7  102.60    6.79
  -3   5   7   95.29    6.60
  -2  -5   7    1.65    0.85
  -2  -5   7    1.62    0.54
  -2  -5   7    1.70    0.83
   2   5  -7    1.42    0.74
  -2   5   7    2.14    0.86
  -2   5   7    1.75    0.71
  -1  -5   7   43.28    3.88
   1  -5  -7   49.26    3.97
  -1  -5   7   48.80    3.63
  -1  -5   7   45.09    3.09
   1   5  -7   50.75    3.69
  -1   5   7   46.97    3.66
   0  -5   7    1.56    0.67
   0  -5  -7    0.37    0.53
   0  -5  -7    0.92    0.46
   0  -5  -7    1.24    0.82
   0   5   7    1.42    0.76
   0   5  -7    2.68    0.80
   0   5   7    0.33    0.64
   1  -5   7   85.15    5.95
  -1  -5  -7   80.98    5.63
  -1  -5  -7  100.37    6.03
   1   5   7   77.14    5.80
   1   5   7   88.58    6.10
  -1   5  -7   88.33    6.03
   2  -5   7    3.01    0.55
  -2  -5  -7    2.40    0.81
  -2  -5  -7    3.16    0.89
  -2  -5  -7    3.14    0.90
   2   5   7    3.24    0.92
   2   5   7    2.32    1.00
  -2   5  -7    3.05    0.87
   3  -5   7   67.39    4.32
  -3  -5  -7   61.42    4.77
  -3  -5  -7   62.69    4.84
   3  -5   7   68.49    4.60
   3   5   7   73.33    5.35
   3   5   7   61.43    4.69
  -3   5  -7   67.16    4.81
  -4  -5  -7    1.19    0.88
  -4  -5  -7   -0.14    0.80
   4  -5   7    0.32    0.57
   4  -5   7    0.96    0.53
  -4  -5  -7    1.99    0.90
  -4   5  -7    0.15    0.73
   4   5   7    1.05    0.73
   4   5   7   -0.13    0.96
  -5  -5  -7   10.38    1.90
   5  -5   7   13.77    1.58
  -5  -5  -7   12.22    2.14
  -5   5  -7   14.16    1.94
   5   5   7   19.55    2.81
   5   5   7   15.09    1.92
   6  -5   7   -0.08    0.59
  -6  -5  -7    0.42    1.02
  -6  -5  -7    1.65    1.18
   6   5   7    0.79    1.45
   6   5   7    1.00    0.85
  -6   5  -7   -0.20    0.84
  -7  -5  -7   24.60    3.04
  -7  -5  -7   19.23    2.90
   7  -5   7   20.42    2.22
   7   5   7   14.01    3.06
   7   5   7   20.49    2.53
  -7   5  -7   23.31    2.68
   7   5   7   19.42    2.42
  -8  -5  -7   -3.29    1.38
  -8  -5  -7   -0.91    1.40
   8  -5   7    1.07    0.86
   8   5   7    1.50    1.10
   8   5   7   -1.25    1.64
  -8   5  -7    1.53    1.15
   9  -5   7    2.43    1.20
  -9  -5  -7    1.26    1.66
   9   5   7    1.76    1.26
   9   5   7    3.05    2.70
  -9   5  -7    3.30    1.53
  -8  -6   7   -0.13    2.94
  -8  -6   7    6.00    2.31
   8   6  -7    6.14    1.22
  -8   6   7    4.56    1.88
  -7  -6   7    0.48    1.38
  -7  -6   7   -4.94    2.01
  -7   6   7    0.95    1.36
   7   6  -7    0.92    0.76
  -6  -6   7   24.73    3.74
  -6  -6   7   28.40    3.46
   6   6  -7   27.50    3.16
  -6   6   7   24.69    3.17
  -5  -6   7    2.20    1.47
  -5  -6   7   -1.20    0.94
  -5  -6   7   -0.02    0.85
  -5   6   7    1.43    1.03
   5   6  -7    0.06    0.97
  -5   6   7    0.65    0.92
  -4  -6   7   18.84    2.81
  -4  -6   7   23.98    2.69
  -4  -6   7   22.63    2.14
  -4   6   7   15.87    2.40
   4   6  -7   19.75    2.41
  -4   6   7   20.47    2.19
  -3  -6   7    2.01    1.00
  -3  -6   7    1.17    0.60
  -3  -6   7    3.46    1.11
  -3   6   7    3.05    0.99
   3   6  -7    1.02    0.80
  -3   6   7    1.41    0.89
  -2  -6   7   63.78    4.68
  -2  -6   7   62.56    5.01
  -2  -6   7   64.64    4.17
  -2   6   7   56.89    4.41
   2   6  -7   67.57    4.76
  -2   6   7   54.37    4.61
  -1  -6   7    3.52    0.69
  -1  -6   7    4.46    1.06
   1  -6  -7    5.27    1.23
  -1  -6   7    3.86    1.16
  -1   6   7    1.37    0.82
   1   6  -7    3.45    1.06
   0  -6   7   38.38    3.51
   0  -6  -7   46.44    3.45
   0  -6   7   40.40    3.25
   0  -6  -7   41.33    3.01
   0   6   7   43.18    3.51
   0   6   7   36.26    3.26
   0   6  -7   40.26    3.33
   1  -6   7    8.37    1.50
  -1  -6  -7   11.57    1.78
  -1  -6  -7    8.98    1.29
   1  -6   7   10.32    1.58
   1   6   7   12.28    1.58
   1   6   7   10.05    1.76
  -1   6  -7   10.50    1.56
  -2  -6  -7   50.51    3.71
   2  -6   7   46.55    3.46
  -2  -6  -7   36.56    3.37
  -2  -6  -7   49.96    3.77
   2   6   7   46.56    3.61
  -2   6  -7   46.19    3.64
   2   6   7   46.64    4.17
   3  -6   7    0.54    0.45
  -3  -6  -7    0.70    0.83
  -3  -6  -7    1.80    0.85
  -3  -6  -7   -0.64    0.73
   3  -6   7    0.65    0.63
   3   6   7    0.47    0.73
   3   6   7    1.33    1.18
  -3   6  -7   -0.02    0.71
   4  -6   7   14.83    1.53
  -4  -6  -7   16.49    2.25
  -4  -6  -7   16.09    2.14
  -4   6  -7   15.61    2.06
   4   6   7   13.08    2.50
   4   6   7   15.17    1.99
   5  -6   7    2.25    0.83
  -5  -6  -7    2.96    1.26
  -5  -6  -7    1.84    1.15
   5   6   7    7.22    1.94
  -5   6  -7    3.65    1.18
   5   6   7    4.04    1.22
  -6  -6  -7   18.18    2.89
   6  -6   7   19.16    2.00
  -6  -6  -7   20.41    2.75
   6   6   7   21.79    3.53
  -6   6  -7   15.98    2.47
  -7  -6  -7    1.52    1.51
  -7  -6  -7    2.35    1.60
   7  -6   7    0.42    0.73
   7   6   7   -0.86    1.55
  -7   6  -7    4.03    1.27
   7   6   7    1.67    0.99
   7   6   7   -1.44    0.88
   8  -6   7    1.42    1.05
  -8  -6  -7    3.50    1.74
   8   6   7    5.26    2.65
   8   6   7    5.02    1.40
  -8   6  -7    0.90    1.44
  -7  -7   7    4.09    2.04
  -7   7   7    7.42    1.92
  -6  -7   7    3.02    1.97
  -6  -7   7   -1.25    1.32
  -6  -7   7    0.51    1.38
  -6   7   7   -0.63    1.38
  -5  -7   7   30.74    3.54
  -5  -7   7   25.89    3.73
  -5   7   7   24.43    3.11
  -5   7   7   27.10    2.92
   5   7  -7   32.71    3.35
  -4  -7   7    1.72    0.99
  -4  -7   7    1.37    1.75
  -4  -7   7    1.04    1.13
  -4   7   7   -0.58    0.65
  -4   7   7   -1.25    0.81
  -3  -7   7    8.24    1.92
  -3  -7   7   13.55    1.64
  -3  -7   7    8.71    1.77
   3   7  -7   11.28    1.84
  -3   7   7    9.47    1.58
  -3   7   7   10.68    1.84
  -2  -7   7    0.11    0.99
  -2  -7   7    0.93    0.85
  -2  -7   7    0.75    0.69
  -2   7   7    0.10    0.68
   2   7  -7    1.69    0.95
  -2   7   7   -0.27    0.75
   1  -7  -7   52.66    3.93
  -1  -7   7   52.36    3.85
   1   7  -7   45.54    3.79
  -1   7   7   36.47    3.41
  -1   7   7   42.75    3.69
   0  -7   7    2.07    0.96
   0  -7  -7    1.18    0.85
   0   7   7    1.15    0.83
   0   7   7    0.21    0.99
   0   7  -7    1.14    0.85
   1  -7   7   26.13    2.61
  -1  -7  -7   29.08    2.76
  -1  -7  -7   23.44    2.38
   1   7   7   25.77    2.97
   1   7   7   22.46    2.48
  -1   7  -7   25.13    2.58
   2  -7   7    0.15    0.62
  -2  -7  -7   -0.51    0.79
   2  -7   7   -0.88    0.59
   2   7   7   -0.89    1.01
  -2   7  -7    0.29    0.81
   2   7   7    0.12    0.78
  -3  -7  -7   16.98    2.34
   3   7   7   16.44    2.83
   3   7   7   16.97    2.09
  -3   7  -7   14.99    2.10
  -4  -7  -7    1.76    1.08
   4  -7   7    0.11    0.54
  -4  -7  -7    0.71    1.06
   4   7   7    3.07    1.72
   4   7   7    1.94    1.09
  -4   7  -7    1.50    0.95
   5  -7   7   18.13    1.90
  -5  -7  -7   19.96    2.77
  -5  -7  -7   19.00    2.90
   5   7   7   18.65    3.00
  -5   7  -7   19.32    2.36
   5   7   7   16.61    3.08
  -6  -7  -7    0.97    1.28
   6  -7   7    0.76    0.74
   6   7   7    1.44    1.09
   6   7   7    0.02    1.72
   7  -7   7    3.15    1.01
  -7  -7  -7    2.39    1.57
   7   7   7    4.25    1.45
   7   7   7   -1.84    1.88
   7   7   7    1.69    1.32
  -6  -8   7    4.06    2.11
  -6   8   7    5.40    1.74
  -5  -8   7    1.25    1.94
  -5  -8   7   -0.09    1.19
  -5   8   7   -0.73    1.07
  -5   8   7   -0.98    1.08
   5   8  -7   -2.56    1.45
  -4  -8   7   21.16    2.50
  -4  -8   7   20.50    3.02
   4   8  -7   23.87    3.03
  -4   8   7   19.44    2.76
  -3  -8   7    1.72    1.20
  -3  -8   7   -0.67    1.52
  -3  -8   7    2.13    1.05
   3   8  -7    4.58    1.50
  -3   8   7    0.68    1.08
  -3   8   7    2.11    1.00
  -2  -8   7   18.75    2.76
  -2  -8   7   15.23    2.30
  -2  -8   7   14.99    2.16
   2   8  -7   16.04    2.33
  -2   8   7   13.84    2.13
  -2   8   7   16.24    1.97
  -1  -8   7    0.93    0.91
  -1   8   7    0.20    0.83
  -1   8   7   -0.47    0.69
   1   8  -7    0.79    0.96
   0  -8  -7   19.10    2.52
   0   8  -7   13.93    2.17
   0   8   7   14.81    2.17
   0   8   7   19.97    2.80
  -1  -8  -7   -0.46    0.77
  -1  -8  -7    0.73    0.76
   1  -8   7   -0.35    0.79
   1  -8   7    1.77    1.05
  -1  -8  -7    2.40    1.12
   1   8   7    1.81    0.97
   1   8   7    0.65    1.23
  -1   8  -7    1.84    1.04
   2  -8   7   15.29    2.11
   2  -8   7   15.76    2.06
   2   8   7   14.31    2.11
  -2   8  -7   12.39    1.93
   2   8   7   13.42    2.62
  -3  -8  -7    2.31    1.26
  -3  -8  -7    1.03    1.08
   3   8   7    4.23    2.11
  -3   8  -7    4.08    1.29
   3   8   7    3.03    1.23
  -4  -8  -7   11.18    2.24
   4   8   7    9.89    2.58
  -4   8  -7   10.44    1.75
   5  -8   7    0.41    0.65
  -5  -8  -7   -0.31    1.26
   5   8   7    0.63    0.97
   5   8   7    0.16    1.70
   6  -8   7    3.33    1.05
  -6  -8  -7    2.88    1.70
   6   8   7    0.07    1.17
   6   8   7    6.78    2.65
  -5  -9   7    0.68    1.83
  -5   9   7    2.68    1.42
  -4  -9   7   -1.36    1.21
  -4  -9   7    0.29    1.37
  -4   9   7    1.15    1.23
  -4   9   7   -0.48    1.12
   4   9  -7    2.91    1.57
  -3  -9   7   16.32    2.64
  -3  -9   7   19.43    2.43
  -3   9   7   16.43    2.43
  -3   9   7    9.15    2.10
   3   9  -7   12.75    2.30
  -2  -9   7   -0.29    1.14
  -2  -9   7    1.03    1.14
  -2   9   7    0.28    0.91
  -2   9   7    2.18    1.06
   2   9  -7    1.14    1.36
   1   9  -7    7.55    1.83
  -1   9   7    8.67    1.57
  -1   9   7    7.48    1.35
   0  -9  -7   -1.32    1.14
   0   9   7   -0.92    0.80
   0   9  -7   -1.45    0.98
   0   9   7    1.42    1.43
   0   9   7    1.60    1.03
   1  -9   7   15.98    3.11
  -1  -9  -7   11.31    1.84
  -1   9  -7   10.37    1.95
   1   9   7   14.95    2.16
   1   9   7   14.86    2.79
  -2  -9  -7    0.06    1.11
  -2  -9  -7   -1.36    1.38
  -2   9  -7    0.19    0.97
   2   9   7    0.52    1.51
   2   9   7    0.22    0.99
  -3  -9  -7    6.78    1.88
  -3   9  -7    9.00    1.75
   3   9   7    4.82    2.11
   3   9   7    6.75    1.66
  -4  -9  -7    4.09    1.68
   4   9   7   -0.22    1.73
   4   9   7   -0.27    1.00
   5   9   7    2.91    1.31
   5   9   7    3.91    2.39
  -3 -10   7    0.01    1.19
  -3 -10   7   -1.28    1.64
  -2 -10   7    5.83    1.60
  -2  10   7    8.36    1.70
   2  10  -7   10.24    2.19
  -2  10   7   10.39    2.63
  -1  10   7    0.15    1.08
  -1  10   7    3.65    1.20
   1  10  -7   -0.86    1.30
   0 -10  -7   13.69    2.32
   0 -10   7    8.93    1.62
   0  10   7    8.73    1.55
   0  10   7    7.71    1.66
   0  10  -7   11.61    2.66
   1  10   7   -0.59    0.93
   1  10   7    3.67    2.10
  -1  10  -7    0.17    1.26
  -2  10  -7    2.60    1.48
   2  10   7    4.98    1.45
   2  10   7    9.94    2.73
  -3  10  -7    1.18    1.28
   3  10   7   -0.05    1.23
   3  10   7   -0.80    1.94
 -10   0   8   -0.02    1.37
 -10   0   8    1.65    2.09
  10   0  -8    0.32    0.98
   9   0  -8    0.13    0.87
  -9   0   8    1.54    1.41
  -8   0   8    1.57    1.19
   8   0  -8    1.04    0.74
  -8   0   8   -0.73    1.29
  -7   0   8    0.88    1.18
   7   0  -8    0.12    0.57
  -7   0   8    0.63    0.94
  -7   0   8   -0.14    0.68
  -6   0   8    0.79    0.65
   6   0  -8    1.73    0.72
  -6   0   8    2.35    1.18
  -6   0   8    1.73    0.91
  -5   0   8    1.38    1.01
   5   0  -8    3.12    0.78
  -5   0   8    2.35    0.84
   5   0  -8    3.15    0.75
  -5   0   8    2.50    0.75
  -4   0   8    0.73    0.47
   4   0  -8    1.08    0.51
  -4   0   8    1.47    0.62
  -3   0   8    2.22    0.65
   3   0  -8    3.16    0.65
  -3   0   8    2.07    0.57
   2   0  -8    4.09    0.70
  -2   0   8    2.88    0.60
  -2   0   8    3.42    0.68
  -1   0   8    6.27    0.86
   1   0  -8    5.64    0.84
   0   0   8    2.53    0.63
   0   0   8    1.64    0.54
   0   0  -8    2.13    0.53
  -1   0  -8    7.74    0.92
   1   0   8    9.28    1.01
  -1   0  -8    8.01    0.98
   1   0   8    9.92    1.09
   2   0   8    1.16    0.45
  -2   0  -8    1.21    0.42
  -2   0  -8    0.51    0.45
   2   0   8    0.82    0.47
  -3   0  -8    3.93    0.71
  -3   0  -8    3.91    0.81
   3   0   8    3.47    0.85
   3   0   8    3.04    0.66
   4   0   8    3.91    0.76
   4   0   8    4.52    1.12
  -4   0  -8    4.16    0.94
  -4   0  -8    5.17    0.94
  -5   0  -8    0.15    0.59
   5   0   8   -0.07    0.42
  -5   0  -8   -0.50    0.54
   6   0   8    0.25    0.60
  -6   0  -8    0.29    0.76
  -6   0  -8   -0.64    0.66
   6   0   8    0.64    0.81
   6   0   8    0.11    0.52
   7   0   8    1.64    0.84
  -7   0  -8    2.89    1.14
  -7   0  -8    2.43    1.06
   7   0   8    2.06    1.10
  -8   0  -8    3.51    1.26
   8   0   8    0.14    0.69
   8   0   8   -0.12    1.26
  -8   0  -8   -0.66    0.96
  -9   0  -8    1.68    1.35
   9   0   8    4.27    1.74
  -9   0  -8    2.12    1.56
   9   0   8   -0.19    0.82
 -10   0  -8   -1.66    1.50
  10   0   8   -1.07    0.99
  10   0   8    2.93    1.73
 -10  -1   8    0.31    1.46
  10  -1  -8   -0.37    0.86
 -10  -1   8   -1.29    2.07
  10   1  -8    0.55    1.03
 -10   1   8   -0.99    1.85
 -10   1   8    1.00    1.32
  -9  -1   8    1.10    1.36
   9  -1  -8    2.51    1.11
  -9   1   8    0.72    1.12
  -9   1   8   -1.42    1.40
  -8  -1   8    1.25    1.39
  -8  -1   8   -1.60    0.95
   8  -1  -8   -0.03    0.73
  -8   1   8    1.14    1.08
   8   1  -8    0.23    0.76
  -8   1   8    1.10    1.05
  -8   1   8    0.60    1.22
  -7  -1   8    3.43    1.03
  -7  -1   8    4.23    1.65
   7  -1  -8    4.98    1.05
  -7  -1   8    4.92    1.42
   7   1  -8    3.61    0.91
  -7   1   8    2.01    1.25
  -7   1   8    2.73    1.06
  -7   1   8    3.54    0.87
  -6  -1   8   -0.15    0.87
  -6  -1   8   -0.44    0.77
   6  -1  -8    0.01    0.56
  -6  -1   8    1.28    0.64
  -6   1   8    0.38    0.71
   6   1  -8    0.08    0.50
  -6   1   8    1.18    0.72
  -6   1   8   -0.66    0.75
   6   1  -8    0.45    0.58
   5  -1  -8    2.69    0.74
   5  -1  -8    3.01    0.67
  -5  -1   8    1.80    0.89
  -5  -1   8    0.38    0.90
  -5   1   8    3.27    0.86
   5   1  -8    2.90    0.74
  -5   1   8    2.10    0.95
  -5   1   8    3.04    0.87
   5   1  -8    2.24    0.72
   4  -1  -8    1.08    0.49
  -4  -1   8    0.38    0.39
  -4  -1   8    1.71    0.82
  -4  -1   8    0.08    0.56
  -4   1   8    0.41    0.50
   4   1  -8    0.67    0.50
  -4   1   8    0.44    0.43
  -3  -1   8    8.74    0.98
  -3  -1   8    9.33    1.25
   3  -1  -8    8.97    1.00
   3   1  -8   10.61    1.18
  -3   1   8    8.70    1.10
  -3   1   8    8.67    1.11
   2  -1  -8    0.28    0.30
  -2  -1   8    0.85    0.47
  -2  -1   8    0.31    0.31
  -2   1   8    0.16    0.31
   2   1  -8   -0.19    0.33
   1  -1  -8    0.16    0.30
  -1  -1   8    0.45    0.40
  -1   1   8    1.03    0.47
  -1   1   8    0.24    0.33
   1   1  -8    0.39    0.35
   0  -1  -8    0.72    0.40
   0  -1   8    1.70    0.46
   0  -1   8    1.67    0.52
   0  -1  -8    1.35    0.48
   0   1   8    1.38    0.50
   0   1   8    0.97    0.42
   0   1  -8    1.25    0.60
   1  -1   8    3.49    0.71
   1  -1   8    1.66    0.48
  -1  -1  -8    1.78    0.49
  -1  -1  -8    1.78    0.54
  -1   1  -8    1.62    0.49
   1   1   8    1.41    0.53
  -1   1  -8    1.52    0.39
   1   1   8    1.47    0.53
  -2  -1  -8    2.83    0.63
   2  -1   8    2.63    0.52
   2  -1   8    2.80    0.79
  -2  -1  -8    2.86    0.67
  -2   1  -8    2.66    0.61
   2   1   8    2.73    0.68
   2   1   8    2.83    0.73
  -2   1  -8    2.71    0.56
  -3  -1  -8    2.84    0.73
   3  -1   8    4.08    0.92
  -3  -1  -8    2.24    0.66
   3  -1   8    4.17    0.65
  -3   1  -8    2.87    0.62
  -3   1  -8    2.92    0.72
   3   1   8    3.01    0.69
   3   1   8    3.12    0.85
   4  -1   8    1.72    0.50
   4  -1   8    1.64    0.74
  -4  -1  -8    2.00    0.74
  -4  -1  -8    1.47    0.64
   4   1   8    1.42    0.77
   4   1   8    2.11    0.63
  -4   1  -8    1.34    0.57
  -4   1  -8    0.99    0.61
   5  -1   8    1.33    0.78
   5  -1   8    2.09    0.74
  -5  -1  -8    1.32    0.82
   5  -1   8    2.09    0.59
  -5  -1  -8    1.62    0.86
  -5   1  -8    1.73    0.78
  -5   1  -8    1.73    0.73
   5   1   8    0.45    0.86
   5   1   8    1.64    0.64
   6  -1   8    2.50    0.83
   6  -1   8    2.12    1.05
  -6  -1  -8    1.90    0.90
  -6  -1  -8    3.15    1.05
  -6   1  -8    2.88    0.94
   6   1   8    1.39    1.05
  -6   1  -8    1.46    0.88
   6   1   8    2.62    0.83
   7  -1   8   -0.03    0.62
  -7  -1  -8    2.06    1.07
  -7  -1  -8   -0.39    0.88
   7  -1   8    0.65    1.04
  -7   1  -8   -0.64    1.26
   7   1   8    0.30    1.14
   7   1   8    1.54    0.92
  -7   1  -8    1.48    0.98
  -8  -1  -8   -0.01    1.05
  -8  -1  -8    2.10    1.29
   8  -1   8    1.63    1.15
   8  -1   8   -0.18    0.68
   8   1   8    0.31    0.80
  -8   1  -8    0.40    1.03
   8   1   8   -0.67    1.27
  -8   1  -8    0.54    1.07
   9  -1   8    0.21    1.43
   9  -1   8   -0.28    0.82
  -9   1  -8    2.60    1.42
  -9   1  -8   -2.12    1.09
   9   1   8    1.21    1.57
   9   1   8    0.87    0.96
 -10  -1  -8    0.67    1.15
 -10  -1  -8   -3.62    1.66
  10  -1   8    0.68    1.05
 -10   1  -8   -1.92    1.67
  10   1   8   -3.07    1.51
  10   1   8   -1.11    1.02
 -10  -2   8   -2.11    2.73
  10  -2  -8    2.27    1.17
 -10  -2   8    0.10    1.65
  10   2  -8    0.22    0.97
 -10   2   8   -2.78    1.60
 -10   2   8    2.13    1.27
  -9  -2   8    0.73    1.85
   9  -2  -8   -0.94    0.72
  -9  -2   8    1.43    1.54
  -9   2   8   -0.28    1.08
   9   2  -8   -1.53    0.77
  -9   2   8   -0.56    1.34
   8  -2  -8    0.80    0.84
  -8  -2   8    0.25    0.74
  -8  -2   8    1.43    1.26
  -8  -2   8    1.69    1.65
  -8   2   8    1.38    1.16
   8   2  -8    0.06    0.68
  -8   2   8    0.72    1.01
  -8   2   8    0.93    1.17
  -7  -2   8    2.58    0.84
  -7  -2   8    1.04    1.36
  -7  -2   8    0.86    1.03
   7  -2  -8    0.48    0.74
  -7   2   8    0.60    0.95
   7   2  -8   -0.14    0.63
  -7   2   8    2.35    0.98
   6  -2  -8    1.63    0.75
  -6  -2   8    0.62    1.20
  -6  -2   8    1.20    0.68
  -6  -2   8    1.53    0.97
  -6   2   8    0.87    0.79
  -6   2   8    1.26    0.92
   6   2  -8    1.35    0.87
   6   2  -8    1.26    0.61
  -6   2   8    2.75    0.91
  -5  -2   8    0.38    0.97
  -5  -2   8    0.41    0.79
  -5  -2   8    0.61    0.49
  -5   2   8   -0.07    0.54
   5   2  -8    0.01    0.54
  -5   2   8    0.19    0.67
  -5   2   8   -0.08    0.55
   5   2  -8   -0.29    0.43
  -4  -2   8    4.86    1.09
  -4  -2   8    4.70    0.79
  -4  -2   8    5.81    1.37
   4   2  -8    5.46    1.00
  -4   2   8    6.12    0.96
  -4   2   8    5.56    0.99
  -3  -2   8    3.03    0.86
  -3  -2   8    5.21    0.70
   3   2  -8    4.95    0.92
  -3   2   8    5.83    0.99
   2  -2  -8    0.77    0.38
  -2  -2   8    0.41    0.51
  -2  -2   8    1.02    0.37
  -2   2   8    3.00    0.63
  -2   2   8    0.12    0.44
   2   2  -8    0.99    0.57
   1  -2  -8    4.54    0.71
  -1  -2   8    5.88    0.94
  -1   2   8    4.98    0.76
  -1   2   8    5.81    1.02
   1   2  -8    4.93    0.86
   0  -2   8    8.24    1.09
   0  -2  -8   10.04    1.15
   0  -2  -8    8.48    0.95
   0   2  -8    9.25    1.16
   0   2   8    8.68    1.14
   0   2   8   10.10    1.09
  -1  -2  -8    3.88    0.71
   1  -2   8    4.41    0.84
   1  -2   8    3.23    0.52
  -1  -2  -8    3.26    0.73
  -1   2  -8    2.77    0.69
   1   2   8    2.65    0.72
   1   2   8    3.02    0.71
   2  -2   8    5.08    0.94
  -2  -2  -8    3.31    0.71
   2  -2   8    4.01    0.55
  -2  -2  -8    5.54    0.98
  -2   2  -8    4.87    0.66
   2   2   8    4.44    0.98
  -2   2  -8    4.60    0.91
   2   2   8    3.26    0.75
  -3  -2  -8    1.80    0.61
   3  -2   8    1.51    0.38
   3  -2   8    1.72    0.65
  -3  -2  -8    1.46    0.63
   3   2   8    1.62    0.64
  -3   2  -8    1.93    0.66
   3   2   8    1.78    0.73
  -3   2  -8    1.30    0.44
  -4  -2  -8    1.15    0.70
   4  -2   8    0.10    0.56
  -4  -2  -8    1.39    0.69
   4  -2   8    0.66    0.48
   4  -2   8    0.56    0.37
  -4   2  -8    1.38    0.49
  -4   2  -8    0.23    0.55
   4   2   8    0.03    0.60
   4   2   8    0.18    0.53
  -5  -2  -8    2.58    0.95
  -5  -2  -8    3.70    1.08
   5  -2   8    2.44    0.79
   5  -2   8    1.86    0.84
   5   2   8    5.09    1.31
   5   2   8    1.79    0.70
  -5   2  -8    2.81    0.79
  -5   2  -8    2.76    0.87
  -6  -2  -8    2.19    0.94
   6  -2   8    1.03    0.90
  -6  -2  -8    2.96    1.06
   6  -2   8    1.81    0.76
   6   2   8    0.10    1.05
  -6   2  -8    1.99    0.87
  -6   2  -8    1.52    0.90
   6   2   8    3.24    0.98
   7  -2   8    0.87    0.89
  -7  -2  -8    2.17    1.20
  -7  -2  -8    0.36    1.01
   7  -2   8   -0.21    0.55
   7   2   8   -0.71    1.29
   7   2   8    0.36    0.77
   7   2   8   -0.85    0.65
  -7   2  -8   -1.06    0.73
  -7   2  -8    2.34    0.92
  -8  -2  -8   -1.25    1.11
   8  -2   8   -0.02    0.79
  -8  -2  -8    1.26    1.35
  -8   2  -8   -0.75    0.97
  -8   2  -8   -1.25    1.05
   8   2   8    1.12    1.37
   8   2   8    1.01    1.06
  -9  -2  -8    1.25    1.42
   9  -2   8   -2.54    1.77
   9  -2   8    0.51    0.92
   9   2   8   -1.85    1.63
   9   2   8    0.32    1.08
  -9   2  -8    0.20    1.35
  -9   2  -8    1.75    1.34
 -10  -2  -8    0.23    1.37
 -10  -2  -8    4.57    2.15
  10  -2   8    1.46    1.16
  10  -2   8   -0.74    1.74
  10   2   8    0.54    2.03
  10   2   8   -0.76    1.06
 -10   2  -8    3.71    1.70
 -10  -3   8    1.63    1.69
 -10  -3   8   -2.78    3.00
  10  -3  -8    1.45    1.02
  10   3  -8    0.71    1.00
  -9  -3   8    0.42    1.57
  -9  -3   8    6.77    2.76
   9  -3  -8    0.56    0.92
   9   3  -8    1.04    0.95
  -8  -3   8    0.04    1.37
   8  -3  -8   -0.16    0.91
  -8  -3   8    3.42    1.99
   8   3  -8    0.79    0.79
  -7  -3   8    1.27    1.44
   7  -3  -8    0.43    0.74
  -7  -3   8    1.20    1.16
   7   3  -8    1.43    0.71
  -6  -3   8    1.54    1.12
  -6  -3   8    1.91    0.80
  -6  -3   8    0.42    0.63
  -6  -3   8    1.15    1.26
   6   3  -8    1.40    0.61
   6   3  -8    0.54    0.83
  -5  -3   8   10.49    1.22
  -5  -3   8   10.12    1.95
  -5  -3   8    8.81    1.70
   5   3  -8   11.26    1.22
   5   3  -8    7.78    1.37
  -5   3   8    9.50    1.56
  -4  -3   8    0.17    0.35
  -4  -3   8    0.73    0.73
  -4  -3   8    1.18    0.88
   4   3  -8    0.16    0.56
  -4   3   8    0.64    0.56
  -3  -3   8    2.31    0.83
  -3  -3   8    1.70    0.88
  -3  -3   8    1.02    0.38
   3   3  -8    1.46    0.69
  -3   3   8    1.31    0.79
  -3   3   8    1.21    0.68
  -2  -3   8    1.88    0.77
   2   3  -8    1.65    0.65
  -2   3   8    2.82    0.91
   1  -3  -8    6.61    0.84
  -1  -3   8    6.19    1.07
  -1   3   8    6.19    1.21
   1   3  -8    4.82    0.98
  -1   3   8    7.52    0.99
   0  -3  -8    4.74    0.89
   0  -3  -8    3.50    0.65
   0  -3   8    3.90    0.80
   0   3  -8    3.69    0.79
   0   3   8    3.25    0.77
   0   3   8    2.64    0.79
  -1  -3  -8    0.75    0.54
  -1  -3  -8    0.45    0.43
   1  -3   8    0.72    0.54
  -1   3  -8    0.86    0.57
   1   3   8    1.17    0.62
   1   3   8    0.80    0.63
   2  -3   8    3.52    0.80
  -2  -3  -8    2.10    0.66
  -2  -3  -8    2.92    0.78
   2   3   8    2.50    0.75
   2   3   8    2.72    0.98
  -2   3  -8    2.97    0.75
   3  -3   8    0.70    0.55
   3  -3   8    0.19    0.40
  -3  -3  -8    0.82    0.62
  -3  -3  -8    0.72    0.55
   3   3   8    0.28    0.71
  -3   3  -8    0.01    0.50
   3   3   8    0.03    0.55
   4  -3   8    2.89    0.84
  -4  -3  -8    2.02    0.80
   4  -3   8    2.35    0.68
   4   3   8    2.11    1.07
  -4   3  -8    1.82    0.75
   4   3   8    2.02    0.70
  -5  -3  -8    1.84    0.89
  -5  -3  -8    2.59    0.90
   5  -3   8    3.17    0.86
   5   3   8    2.77    1.33
   5   3   8    1.32    0.85
  -5   3  -8    2.28    0.64
  -5   3  -8    1.42    0.99
   6  -3   8   -0.08    0.54
   6  -3   8   -0.73    0.46
  -6  -3  -8    0.41    0.90
  -6  -3  -8    0.96    0.92
   6   3   8   -0.62    0.91
  -6   3  -8    0.01    0.67
   6   3   8   -0.40    0.55
   7  -3   8    1.75    1.34
  -7  -3  -8    1.26    1.19
   7  -3   8    0.13    0.67
  -7  -3  -8   -1.86    1.03
  -7   3  -8    1.00    1.04
   7   3   8    1.23    0.90
   7   3   8   -0.56    1.27
   7   3   8    0.33    0.88
   8  -3   8    0.10    1.07
  -8  -3  -8    1.14    1.43
  -8   3  -8    0.95    1.85
   8   3   8    0.62    1.17
   8   3   8    1.59    1.55
  -8   3  -8    0.99    1.02
  -9  -3  -8    3.35    1.83
   9  -3   8   -0.27    0.86
  -9  -3  -8    2.23    1.37
   9  -3   8    1.88    1.61
   9   3   8    1.00    1.82
  -9   3  -8    1.87    1.40
   9   3   8    1.03    1.00
  -9  -4   8   -3.18    2.26
  -9  -4   8    0.72    1.69
   9   4  -8   -0.30    0.89
  -8  -4   8    2.08    2.13
  -8  -4   8    0.13    1.39
   8   4  -8    1.32    0.88
  -7  -4   8   -1.01    0.98
  -7  -4   8    0.36    0.99
  -7  -4   8    0.94    1.52
   7   4  -8   -0.50    0.54
  -7   4   8   -0.30    0.93
  -6  -4   8    3.18    1.59
  -6  -4   8    5.09    0.93
  -6  -4   8    3.94    1.52
   6   4  -8    2.16    0.74
  -6   4   8    4.23    1.22
   6   4  -8    2.21    1.04
  -5  -4   8    1.26    1.01
  -5  -4   8    0.93    0.66
  -5  -4   8    2.82    2.07
   5   4  -8    1.57    0.59
   5   4  -8    1.36    0.84
  -5   4   8    2.68    0.94
  -4  -4   8    2.34    0.72
  -4  -4   8    2.88    1.08
  -4  -4   8    2.59    1.23
  -4   4   8    3.61    0.96
  -4   4   8    3.07    1.17
   4   4  -8    1.90    0.94
  -3  -4   8    0.52    0.76
  -3  -4   8    1.54    1.01
  -3  -4   8    1.40    0.55
  -3   4   8    0.03    0.64
   3   4  -8    1.48    0.66
  -3   4   8   -0.24    0.49
  -2  -4   8    8.24    1.64
  -2  -4   8   11.36    1.48
   2   4  -8    9.86    1.39
  -2   4   8    6.04    1.34
  -1  -4   8    1.33    0.70
   1  -4  -8    1.97    0.72
  -1   4   8    0.94    0.70
  -1   4   8    2.61    0.69
   0  -4  -8    0.13    0.40
   0  -4   8   -0.37    0.47
   0  -4  -8   -0.76    0.46
   0   4   8    0.61    0.60
   0   4  -8    0.45    0.57
   0   4   8   -0.46    0.51
  -1  -4  -8    4.05    0.77
   1  -4   8    4.25    0.94
  -1   4  -8    5.48    1.04
   1   4   8    4.03    0.93
   1   4   8    4.71    1.03
  -2  -4  -8    3.84    0.96
  -2  -4  -8    3.17    0.83
   2  -4   8    4.21    0.64
   2  -4   8    2.60    0.82
   2   4   8    1.72    0.85
   2   4   8    2.34    0.84
  -2   4  -8    3.78    0.89
   3  -4   8    1.31    0.50
  -3  -4  -8    0.99    0.67
  -3  -4  -8    2.68    0.88
   3   4   8    0.91    0.67
   3   4   8    0.16    0.84
  -3   4  -8    0.88    0.66
   4  -4   8    2.56    0.72
  -4  -4  -8    2.63    0.88
  -4  -4  -8    2.72    0.93
  -4   4  -8    1.12    0.77
   4   4   8    1.64    1.14
   4   4   8    1.76    0.89
   5  -4   8    1.22    0.73
   5  -4   8    0.90    0.66
  -5  -4  -8   -0.28    0.47
  -5  -4  -8    1.25    0.91
   5   4   8    1.29    1.06
  -5   4  -8    1.25    0.80
   5   4   8    0.76    0.75
  -6  -4  -8   -0.23    0.94
  -6  -4  -8    0.85    1.09
   6  -4   8    0.73    0.66
   6  -4   8    0.13    0.72
   6   4   8   -1.33    1.10
   6   4   8    0.62    0.87
  -6   4  -8   -0.31    0.73
  -7  -4  -8   -0.67    1.14
  -7  -4  -8   -0.17    0.93
   7  -4   8    0.29    0.83
  -7  -4  -8   -0.63    1.03
   7  -4   8   -0.22    0.85
  -7   4  -8   -0.01    0.84
   7   4   8    0.32    0.81
  -7   4  -8    0.47    0.98
   7   4   8   -1.06    1.25
  -8  -4  -8   -1.20    1.25
   8  -4   8   -1.30    1.23
   8  -4   8   -0.09    0.87
  -8  -4  -8    1.34    1.26
   8   4   8    0.52    1.18
  -8   4  -8    0.39    1.05
   8   4   8    2.16    1.86
   9  -4   8    0.46    0.98
  -9  -4  -8    1.86    1.45
   9  -4   8    1.55    1.65
  -9  -4  -8    5.56    2.06
   9   4   8   -0.34    0.96
  -9   4  -8    2.51    1.49
  -9   4  -8    0.07    1.20
  -9  -5   8    4.19    3.31
  -9  -5   8   -1.95    1.44
   9   5  -8    1.34    1.00
  -8  -5   8   -1.87    2.10
  -8  -5   8    2.02    1.67
   8   5  -8    0.88    0.89
  -7  -5   8    2.85    1.31
  -7  -5   8   -0.54    1.68
  -7  -5   8    1.17    1.44
   7   5  -8    1.93    0.80
  -6  -5   8    0.56    1.32
  -6  -5   8    3.02    1.43
  -6  -5   8    0.58    0.55
  -6   5   8    2.04    1.17
   6   5  -8   -1.20    0.85
   6   5  -8    0.84    0.63
  -6   5   8   -0.12    1.00
  -5  -5   8    1.83    0.79
  -5  -5   8    2.13    1.26
  -5  -5   8    0.76    1.31
  -5   5   8    0.16    0.89
   5   5  -8   -1.01    0.92
  -5   5   8    1.97    0.94
  -4  -5   8    1.93    0.75
  -4  -5   8    0.93    1.06
  -4  -5   8   -0.35    0.73
  -4   5   8    2.06    0.86
  -4   5   8    1.29    0.94
  -3  -5   8    9.12    1.55
  -3  -5   8    5.48    1.01
  -3  -5   8    8.11    1.72
   3   5  -8    5.42    1.24
  -3   5   8    6.52    1.48
  -3   5   8    6.49    1.22
  -2  -5   8    1.55    0.79
  -2  -5   8    1.53    0.52
  -2  -5   8    1.94    1.06
  -2   5   8    0.51    0.65
   2   5  -8    1.14    0.75
  -2   5   8    0.68    0.67
   1  -5  -8    3.12    0.95
  -1  -5   8    2.00    0.81
  -1  -5   8    2.17    0.51
  -1  -5   8    0.88    0.89
  -1   5   8    1.51    0.83
   1   5  -8    1.48    1.20
  -1   5   8    2.64    0.83
   0  -5  -8    2.21    0.60
   0  -5  -8    2.80    0.97
   0  -5   8    3.01    0.84
   0   5  -8    3.24    0.96
   0   5   8    2.52    0.88
   0   5   8    4.46    1.01
   1  -5   8    2.32    0.81
  -1  -5  -8    1.31    0.59
  -1  -5  -8    1.37    0.78
   1   5   8    2.44    1.03
  -1   5  -8    1.72    0.81
   1   5   8    1.01    0.72
  -2  -5  -8    1.23    0.71
   2  -5   8    1.67    0.48
  -2  -5  -8    1.20    0.80
   2   5   8    0.28    0.71
   2   5   8    1.40    0.92
  -2   5  -8    0.91    0.71
  -3  -5  -8   -0.09    0.68
  -3  -5  -8    0.77    0.70
   3  -5   8    1.71    0.81
   3  -5   8    0.80    0.51
  -3   5  -8   -0.25    0.68
   3   5   8    0.98    0.79
   3   5   8    1.12    1.00
   4  -5   8    0.70    0.59
  -4  -5  -8   -0.56    0.74
  -4  -5  -8    2.11    0.83
   4  -5   8    0.67    0.68
  -4   5  -8    1.87    0.94
   4   5   8    2.33    1.03
   4   5   8    1.08    1.15
  -5  -5  -8    1.00    0.92
   5  -5   8   -0.87    0.54
   5  -5   8    1.17    0.77
  -5  -5  -8    0.87    1.01
  -5   5  -8    0.39    0.87
   5   5   8    0.71    0.86
   5   5   8   -0.17    1.23
  -6  -5  -8   -0.38    0.92
  -6  -5  -8   -0.52    1.00
   6  -5   8    0.75    0.71
   6   5   8    1.53    1.42
   6   5   8    0.46    0.87
  -6   5  -8    1.01    0.94
   7  -5   8    0.29    0.72
  -7  -5  -8   -0.37    1.20
   7   5   8    0.15    1.10
  -7   5  -8    0.83    1.16
   7   5   8    0.05    1.74
   8  -5   8   -0.08    0.94
  -8  -5  -8    1.80    1.34
   8   5   8    0.59    1.81
  -8   5  -8    0.12    1.19
   8   5   8   -1.28    0.83
  -8  -6   8   -2.27    1.61
   8   6  -8    0.75    0.88
  -8   6   8    1.09    1.58
  -7  -6   8    1.01    1.57
  -7  -6   8    3.78    2.41
  -7   6   8   -0.44    1.25
  -6  -6   8    2.75    1.77
  -6  -6   8    2.19    1.46
   6   6  -8    1.04    1.29
  -6   6   8    3.02    1.23
  -6   6   8    2.47    1.56
  -5  -6   8   -1.22    1.03
  -5  -6   8    1.00    0.91
  -5   6   8   -1.00    0.88
  -5   6   8    1.09    0.80
   5   6  -8    1.23    1.00
  -4  -6   8    2.04    1.88
  -4  -6   8    4.02    1.01
  -4  -6   8    1.58    1.37
  -4   6   8    5.32    1.19
  -4   6   8    4.63    1.36
   4   6  -8    2.46    1.22
  -3  -6   8    0.19    0.64
  -3  -6   8   -0.35    0.75
  -3  -6   8   -0.39    0.98
  -3   6   8    1.16    0.81
   3   6  -8    0.38    0.87
  -3   6   8    0.03    0.79
  -2  -6   8    1.12    1.07
  -2  -6   8   -0.09    0.56
  -2  -6   8    0.36    0.83
   2   6  -8    1.06    0.87
  -2   6   8    0.15    0.72
  -2   6   8    0.44    0.82
  -1  -6   8    1.60    0.84
   1  -6  -8    2.01    1.04
  -1  -6   8    2.96    0.65
  -1  -6   8    1.21    1.07
   1   6  -8    1.11    0.91
  -1   6   8    1.88    0.97
   0  -6  -8    3.22    0.74
   0  -6  -8    4.60    0.89
   0  -6  -8    3.93    1.23
   0  -6   8    3.53    0.94
   0  -6   8    2.56    1.14
   0   6   8    3.39    0.99
   0   6  -8    3.90    1.12
   0   6   8    1.86    1.04
  -1  -6  -8    1.11    0.82
  -1  -6  -8    1.70    0.68
   1   6   8    0.65    0.79
   1   6   8    0.61    0.79
  -1   6  -8    0.04    0.77
  -2  -6  -8    1.74    0.85
  -2  -6  -8    0.34    0.76
   2   6   8    1.58    0.95
  -2   6  -8    1.65    0.90
   2   6   8    1.40    1.17
  -3  -6  -8    1.56    0.85
   3  -6   8    1.70    0.59
   3  -6   8    1.94    0.81
  -3  -6  -8    0.88    0.97
  -3  -6  -8    1.12    0.86
   3   6   8    1.31    1.18
   3   6   8    1.04    0.88
  -3   6  -8    1.03    0.89
   4  -6   8    1.59    0.87
   4  -6   8    1.77    0.66
  -4  -6  -8   -0.60    0.85
  -4  -6  -8    2.01    1.14
  -4  -6  -8    0.64    0.61
   4   6   8    0.33    1.29
  -4   6  -8    0.45    0.98
   4   6   8    1.73    0.93
  -5  -6  -8    0.23    0.98
   5  -6   8   -0.13    0.59
  -5  -6  -8    0.18    1.04
   5   6   8   -0.08    0.82
  -5   6  -8   -0.51    0.85
   5   6   8    0.01    1.31
   6  -6   8    1.35    0.77
  -6  -6  -8    1.17    1.23
  -6  -6  -8    1.57    1.31
   6   6   8    3.66    2.03
  -6   6  -8   -1.41    1.00
   6   6   8    0.24    1.08
  -7  -6  -8   -2.14    1.05
   7  -6   8    1.11    0.84
  -7   6  -8    0.59    1.19
   7   6   8    1.08    0.99
   7   6   8   -0.56    1.64
  -8  -6  -8   -1.13    1.45
   8  -6   8    1.05    0.95
   8   6   8    1.24    1.12
   8   6   8   -3.27    2.30
  -8   6  -8   -0.52    1.31
  -7  -7   8    1.90    1.92
  -7   7   8   -2.69    1.34
  -6  -7   8    0.75    1.51
  -6  -7   8    0.62    1.15
  -6  -7   8   -2.45    1.90
  -6   7   8    2.13    1.59
   6   7  -8   -0.33    1.51
  -5  -7   8   -0.85    1.20
  -5  -7   8   -0.13    1.57
   5   7  -8    3.43    1.47
  -5   7   8    0.93    1.16
  -5   7   8    2.62    1.16
  -4  -7   8    5.68    2.66
  -4  -7   8    1.12    2.17
  -4  -7   8    0.32    0.95
  -4   7   8   -1.21    0.71
   4   7  -8    0.98    1.14
  -4   7   8    0.65    0.97
  -3  -7   8    0.53    1.20
  -3  -7   8    0.95    1.09
  -3  -7   8    3.37    0.96
   3   7  -8    0.40    0.98
  -3   7   8    1.71    0.91
  -3   7   8    2.04    1.11
  -2  -7   8    1.19    1.11
  -2  -7   8    0.75    0.95
  -2  -7   8    1.17    0.71
   2   7  -8    1.75    1.04
  -2   7   8    1.82    0.88
  -2   7   8    0.67    0.92
  -1  -7   8    1.36    1.06
  -1  -7   8    1.44    0.87
  -1  -7   8    1.46    0.67
   1  -7  -8    3.02    1.10
  -1   7   8    1.07    1.00
   1   7  -8    1.97    1.10
  -1   7   8    1.09    0.74
   0  -7  -8    0.47    0.92
   0  -7   8   -0.83    0.60
   0   7   8   -0.11    0.75
   0   7  -8   -0.29    0.78
   0   7   8    0.56    0.98
  -1  -7  -8    1.37    0.95
  -1  -7  -8   -0.07    0.73
  -1  -7  -8   -0.98    0.39
   1   7   8    0.26    0.76
  -1   7  -8    1.88    1.65
   1   7   8   -0.57    1.00
  -2  -7  -8    0.97    0.77
   2  -7   8    0.79    0.76
  -2   7  -8    0.52    0.87
   2   7   8   -1.20    1.05
   2   7   8   -0.54    0.71
  -3  -7  -8    2.59    0.96
  -3  -7  -8   -0.54    0.92
   3  -7   8   -0.52    0.75
  -3   7  -8    0.17    0.91
   3   7   8    0.21    0.83
   3   7   8    1.20    1.21
  -4  -7  -8   -1.11    1.06
  -4  -7  -8    1.55    1.09
   4  -7   8    0.70    0.61
  -4  -7  -8   -1.24    1.00
  -4   7  -8   -0.29    0.86
   4   7   8    0.01    1.36
   4   7   8    0.78    0.82
   5  -7   8   -0.40    0.57
  -5  -7  -8    1.44    1.32
  -5   7  -8    0.29    1.06
   5   7   8    2.28    1.93
   5   7   8   -0.46    0.91
   6  -7   8    0.39    0.71
  -6  -7  -8   -0.60    1.18
   6   7   8   -0.15    1.09
   6   7   8    0.06    2.10
  -6   7  -8    0.20    1.19
   7  -7   8    1.06    0.85
  -7  -7  -8    1.41    1.70
   7   7   8   -2.41    1.81
   7   7   8    1.59    1.24
  -6  -8   8    2.39    1.67
  -6   8   8    0.28    1.42
  -5  -8   8    0.42    1.45
  -5  -8   8    0.48    1.41
   5   8  -8   -3.18    1.29
  -5   8   8    0.49    1.22
  -4  -8   8    2.13    1.49
  -4  -8   8    1.07    1.14
  -4   8   8    1.22    1.27
   4   8  -8   -2.10    1.10
  -4   8   8    2.24    1.13
  -3  -8   8    0.01    1.56
  -3  -8   8   -1.52    0.78
  -3  -8   8   -0.80    1.04
  -3   8   8   -0.16    0.92
  -3   8   8    0.41    0.79
   3   8  -8   -1.19    1.09
  -2  -8   8    5.98    1.70
  -2  -8   8    3.01    1.31
  -2   8   8    3.02    1.06
  -2   8   8    1.97    1.11
   2   8  -8    3.68    1.42
  -1  -8   8    1.76    1.43
  -1  -8   8    0.30    0.86
  -1   8   8    0.80    0.93
  -1   8   8   -0.04    0.73
   1   8  -8    0.19    1.04
   0  -8  -8    1.07    1.11
   0   8   8    1.28    1.43
   0   8   8    0.87    0.91
   0   8  -8   -0.20    0.95
  -1  -8  -8    0.66    0.77
   1  -8   8   -1.27    1.08
  -1  -8  -8   -0.21    0.78
  -1  -8  -8    0.49    0.82
   1  -8   8    1.75    0.89
   1   8   8    0.33    1.21
   1   8   8    0.07    0.91
  -1   8  -8    1.08    1.01
   2  -8   8    1.52    1.16
   2   8   8   -0.27    0.87
  -2   8  -8    2.66    1.15
   2   8   8    2.18    1.42
  -3  -8  -8   -2.42    1.03
  -3  -8  -8    0.58    1.09
   3   8   8    0.99    1.03
  -3   8  -8   -0.15    1.02
   3   8   8    2.20    1.77
  -4  -8  -8   -0.29    1.12
   4  -8   8    0.23    0.56
  -4   8  -8    1.56    1.17
   4   8   8   -0.46    1.66
   4   8   8   -1.02    0.94
  -5  -8  -8   -1.91    1.21
   5  -8   8   -0.07    0.65
   5   8   8    0.71    1.16
   5   8   8   -0.10    1.70
  -6  -8  -8    0.71    1.55
   6  -8   8    1.81    0.85
   6   8   8    0.18    1.10
   6   8   8    0.55    2.39
  -5  -9   8    0.08    1.72
  -5   9   8    0.07    1.29
   5   9  -8    0.28    1.98
  -4  -9   8   -0.79    1.00
  -4   9   8   -0.43    1.27
  -4   9   8   -0.95    1.10
   4   9  -8    1.35    1.63
  -3  -9   8    1.25    1.32
  -3  -9   8    2.94    1.52
   3   9  -8    1.92    1.65
  -3   9   8    0.60    1.14
  -2  -9   8    1.95    1.10
  -2  -9   8    0.01    1.21
  -2   9   8    0.85    1.11
  -2   9   8   -0.13    1.01
   2   9  -8    0.79    1.21
  -1  -9   8    0.55    1.03
   1   9  -8   -0.21    1.24
  -1   9   8    1.52    1.01
  -1   9   8   -0.69    0.97
   0  -9   8    3.79    1.45
   0   9   8   -1.00    0.88
   0   9   8   -0.82    1.42
   0   9  -8   -0.45    1.07
   0   9   8   -2.18    0.87
   1  -9   8   -0.18    0.99
  -1  -9  -8    0.29    0.96
  -1  -9  -8    3.00    1.36
   1   9   8    1.49    1.13
   1   9   8   -0.38    1.58
  -1   9  -8   -0.44    1.03
  -2  -9  -8   -1.55    1.06
  -2   9  -8    1.19    1.21
   2   9   8   -0.13    1.06
   3   9   8   -0.78    1.79
  -3   9  -8    2.36    1.22
   3   9   8    0.27    1.00
   4   9   8    0.72    1.99
   4   9   8    1.79    1.24
  -5  -9  -8   -0.41    1.30
   5   9   8   -1.23    2.18
   5   9   8    0.33    1.22
  -3 -10   8    1.78    1.28
  -3 -10   8   -1.17    1.44
  -3  10   8   -3.66    1.60
   3  10  -8    2.18    1.90
  -3  10   8    0.40    1.27
  -2 -10   8   -0.26    1.10
  -2  10   8   -0.36    1.05
  -2  10   8   -2.57    1.24
   2  10  -8    2.66    1.89
  -1 -10   8    0.99    1.12
  -1  10   8   -1.01    1.01
   1  10  -8   -1.03    1.43
   0 -10   8   -1.92    0.88
   0  10   8   -1.44    1.14
   0  10  -8    1.53    1.48
   0  10   8   -2.36    1.15
   0  10   8   -2.31    1.55
   1 -10   8   -1.87    1.01
  -1  10  -8   -1.42    1.18
   1  10   8   -0.73    1.00
   1  10   8   -0.65    1.16
   1  10   8    3.40    2.00
  -2 -10  -8   -3.46    1.59
   2  10   8    1.20    2.07
   2  10   8   -0.01    1.11
  -2  10  -8   -0.74    1.31
   3  10   8    4.29    2.32
 -10   0   9    8.38    2.15
  10   0  -9    4.85    1.37
 -10   0   9    9.97    2.76
  -9   0   9    1.23    1.24
   9   0  -9    0.05    0.77
  -9   0   9   -3.59    1.45
   8   0  -9    7.47    1.31
  -8   0   9    3.76    1.62
  -8   0   9    6.85    1.70
  -7   0   9   -0.82    1.12
   7   0  -9   -0.25    0.56
  -7   0   9    0.92    0.94
  -7   0   9    2.12    0.91
   6   0  -9   23.34    2.05
  -6   0   9   18.19    2.64
   6   0  -9   23.68    2.00
  -6   0   9   16.88    2.04
  -6   0   9   19.27    2.29
  -5   0   9    3.25    1.10
  -5   0   9    1.49    0.75
   5   0  -9    1.07    0.59
  -5   0   9    1.81    0.84
   4   0  -9   87.78    5.49
  -4   0   9   80.54    5.65
  -4   0   9   80.89    5.50
  -3   0   9    4.93    0.87
   3   0  -9    5.54    0.88
  -3   0   9    4.92    1.04
   2   0  -9   31.60    2.45
  -2   0   9   34.10    2.55
  -1   0   9    0.26    0.43
  -1   0   9   -0.03    0.33
   1   0  -9    0.26    0.42
   0   0  -9  241.65   14.72
   0   0   9  254.10   14.77
   0   0   9  228.04   14.68
   1   0   9    0.91    0.50
  -1   0  -9    1.70    0.56
  -1   0  -9    1.22    0.47
   1   0   9    1.58    0.55
   2   0   9   12.96    1.34
   2   0   9   15.70    1.56
  -2   0  -9   13.64    1.31
  -2   0  -9   12.55    1.36
  -3   0  -9    0.20    0.43
   3   0   9    0.20    0.49
   3   0   9    0.75    0.49
  -3   0  -9    0.04    0.46
   4   0   9  117.55    7.44
  -4   0  -9  115.31    7.08
   4   0   9  102.33    6.90
  -4   0  -9  103.50    7.21
  -5   0  -9    2.36    0.89
  -5   0  -9    2.65    1.29
   5   0   9    1.21    0.60
   5   0   9    1.40    0.82
  -6   0  -9    6.54    1.44
   6   0   9    6.93    1.25
   6   0   9    8.44    1.24
  -6   0  -9   10.26    1.55
   6   0   9    9.43    1.82
   7   0   9    3.41    1.40
  -7   0  -9    4.70    1.27
  -7   0  -9    4.22    1.35
   7   0   9    4.81    1.11
  -8   0  -9   23.03    2.73
  -8   0  -9   14.57    2.46
   8   0   9   21.70    3.06
  -9   0  -9    0.43    1.44
   9   0   9    0.32    0.85
   9   0   9    2.68    1.72
  -9   0  -9    1.67    1.53
  10   0   9    2.43    1.39
 -10   0  -9    4.59    2.09
 -10  -1   9   -1.83    1.40
 -10  -1   9    4.96    2.57
  10  -1  -9    1.36    1.10
  10   1  -9    0.13    1.02
 -10   1   9    1.66    1.95
 -10   1   9   -1.31    1.32
  -9  -1   9    2.38    1.54
   9  -1  -9    5.79    1.31
   9   1  -9    6.65    1.77
  -9   1   9    2.37    1.70
  -9   1   9    2.66    1.59
  -8  -1   9    0.02    1.13
  -8  -1   9    1.69    1.55
   8  -1  -9    2.05    0.95
  -8   1   9    2.35    1.28
  -8   1   9    1.56    1.07
   8   1  -9    1.90    0.95
  -8   1   9    2.14    1.44
   7  -1  -9   16.66    2.02
  -7  -1   9   19.99    2.15
  -7  -1   9   17.43    2.52
  -7  -1   9   20.03    2.95
   7   1  -9   19.03    1.97
  -7   1   9   17.51    2.34
  -7   1   9   19.93    2.74
  -6  -1   9    9.26    1.72
   6  -1  -9   10.64    1.46
  -6  -1   9    9.90    1.49
  -6  -1   9   11.23    2.08
  -6   1   9    8.72    1.41
  -6   1   9    9.27    1.56
   6   1  -9    9.81    1.38
   6   1  -9   10.22    1.48
  -6   1   9   10.24    1.80
  -5  -1   9   28.13    2.34
   5  -1  -9   30.25    2.24
  -5  -1   9   29.67    2.71
  -5  -1   9   30.95    3.12
  -5   1   9   26.86    2.78
  -5   1   9   23.53    2.41
   5   1  -9   28.69    2.44
  -5   1   9   28.23    2.47
   4  -1  -9   13.86    1.33
  -4  -1   9   12.49    1.64
  -4  -1   9   14.09    1.39
   4   1  -9   14.06    1.51
  -4   1   9   12.38    1.50
  -4   1   9   13.47    1.48
  -3  -1   9   78.73    4.93
  -3  -1   9   75.99    5.19
   3  -1  -9   76.31    4.91
   3   1  -9   79.55    5.11
  -3   1   9   73.91    5.05
  -3   1   9   69.02    5.03
  -2  -1   9   20.53    1.91
  -2  -1   9   21.95    1.72
   2  -1  -9   22.38    1.76
  -2   1   9   21.11    1.82
   2   1  -9   21.30    1.87
  -1  -1   9   63.83    4.52
   1  -1  -9   67.43    4.47
  -1   1   9   64.66    4.62
  -1   1   9   70.62    4.51
   1   1  -9   67.79    4.54
   0  -1   9    6.83    0.95
   0  -1   9    7.12    1.05
   0  -1  -9    8.83    1.06
   0  -1  -9    8.72    1.00
   0   1   9    7.76    1.08
   0   1   9    7.25    1.00
   0   1  -9    7.47    1.04
  -1  -1  -9   69.72    4.39
  -1  -1  -9   61.55    4.29
   1  -1   9   58.25    4.22
   1  -1   9   64.94    4.43
  -1   1  -9   68.83    4.80
  -1   1  -9   65.86    4.30
   1   1   9   69.41    4.48
   1   1   9   59.29    4.40
   2  -1   9    5.27    1.00
  -2  -1  -9    6.62    0.98
  -2  -1  -9    6.14    0.99
   2  -1   9    5.99    0.85
   2   1   9    5.53    0.98
  -2   1  -9    6.51    0.99
  -2   1  -9    6.18    0.83
   2   1   9    6.36    1.14
   3  -1   9   49.12    3.42
   3  -1   9   51.78    3.84
  -3  -1  -9   48.68    3.74
  -3  -1  -9   52.76    3.71
   3   1   9   51.33    3.64
  -3   1  -9   55.51    3.55
  -3   1  -9   48.69    3.71
   3   1   9   56.28    3.98
  -4  -1  -9   10.51    1.41
   4  -1   9    9.45    1.45
   4  -1   9    7.93    1.05
  -4  -1  -9    8.69    1.39
  -4   1  -9   11.01    1.26
  -4   1  -9   10.21    1.36
   4   1   9    8.74    1.24
   4   1   9   12.06    1.70
   5  -1   9   26.84    2.62
  -5  -1  -9   25.16    2.53
  -5  -1  -9   30.06    2.51
   5  -1   9   22.60    2.77
   5   1   9   24.20    2.24
   5   1   9   26.14    2.79
  -5   1  -9   24.23    3.28
  -5   1  -9   27.98    2.30
  -6  -1  -9    4.57    1.30
  -6  -1  -9    7.73    1.38
   6  -1   9    6.84    1.21
   6  -1   9    7.13    1.54
  -6   1  -9    4.02    1.10
   6   1   9    6.51    1.23
  -6   1  -9    4.99    1.35
   6   1   9    6.16    1.58
   7  -1   9   22.58    2.43
  -7  -1  -9   25.03    2.77
   7  -1   9   24.29    2.97
  -7  -1  -9   20.03    2.79
  -7   1  -9   23.65    2.83
   7   1   9   24.31    2.56
  -7   1  -9   29.91    2.67
   7   1   9   27.42    3.13
  -8  -1  -9    3.20    1.41
  -8  -1  -9    3.16    1.45
   8  -1   9    3.44    1.51
   8   1   9    4.13    1.68
  -8   1  -9    5.44    1.66
  -8   1  -9    3.81    1.36
   8   1   9    5.04    2.16
   9  -1   9    9.47    1.78
  -9  -1  -9   12.60    2.34
   9  -1   9    8.16    2.21
   9   1   9    8.99    2.18
  -9   1  -9    6.95    1.92
  -9   1  -9    3.91    1.78
   9   1   9    9.99    1.85
 -10  -1  -9    2.61    1.87
  10  -1   9    0.43    1.48
  10  -1   9    0.71    1.15
  10   1   9    3.20    1.47
 -10   1  -9    2.18    1.91
  10   1   9    1.91    1.80
 -10  -2   9    1.34    1.95
  10  -2  -9    2.54    1.16
 -10  -2   9   -3.35    2.55
 -10   2   9    0.40    1.81
  10   2  -9    2.38    1.20
 -10   2   9    3.61    1.57
   9  -2  -9    0.99    0.92
  -9  -2   9    1.22    1.53
  -9  -2   9    0.40    2.31
   9   2  -9    0.46    0.96
  -9   2   9   -1.61    1.27
  -8  -2   9   10.84    2.65
  -8  -2   9   12.43    2.32
   8  -2  -9   13.53    1.86
  -8   2   9   10.16    2.33
  -8   2   9   12.69    2.18
   8   2  -9   10.00    1.57
  -8   2   9   10.26    1.85
   7  -2  -9   -0.54    0.66
  -7  -2   9    1.17    1.47
  -7  -2   9    0.24    0.71
  -7  -2   9    0.58    1.06
   7   2  -9   -1.33    0.53
  -7   2   9    1.68    1.12
  -7   2   9    0.34    0.80
  -6  -2   9   26.00    3.28
  -6  -2   9   26.73    2.36
  -6  -2   9   26.61    2.89
  -6   2   9   31.79    2.68
  -6   2   9   27.13    2.79
   6   2  -9   24.43    2.27
  -6   2   9   25.70    2.46
   6   2  -9   26.21    2.52
  -5  -2   9    2.17    0.97
  -5  -2   9    1.74    0.70
  -5  -2   9    1.29    0.98
  -5   2   9    1.39    0.73
  -5   2   9    1.98    0.89
   5   2  -9    2.36    0.84
   5   2  -9    1.38    0.60
  -5   2   9    2.17    0.78
  -4  -2   9   25.56    2.45
  -4  -2   9   22.57    2.71
  -4  -2   9   27.85    2.03
  -4   2   9   23.67    2.11
   4   2  -9   27.66    2.38
  -4   2   9   23.60    2.25
  -3  -2   9    5.34    0.74
  -3  -2   9    5.55    1.10
  -3   2   9    4.84    0.95
   3   2  -9    7.11    1.08
  -3   2   9    5.01    0.88
   2  -2  -9  150.48    8.91
  -2  -2   9  142.06    9.24
  -2  -2   9  150.26    8.84
  -2   2   9  135.58    9.32
   2   2  -9  140.28    9.14
  -2   2   9  147.22    9.05
   1  -2  -9    3.76    0.68
  -1  -2   9    3.42    0.74
  -1   2   9    1.21    0.65
  -1   2   9    3.53    0.69
   1   2  -9    3.15    0.80
   0  -2   9   18.41    1.63
   0  -2  -9   22.60    1.94
   0  -2  -9   19.66    1.70
   0  -2   9   21.78    1.90
   0   2   9   18.05    1.88
   0   2  -9   21.98    2.01
   0   2   9   24.31    1.90
   1  -2   9    7.65    0.94
  -1  -2  -9    9.09    1.08
   1  -2   9   10.17    1.24
  -1  -2  -9    9.27    1.21
   1   2   9   11.30    1.32
  -1   2  -9   10.56    1.26
   1   2   9   10.94    1.32
   2  -2   9  150.28    9.29
   2  -2   9  146.27    8.82
  -2  -2  -9  140.94    9.16
  -2  -2  -9  159.50    9.27
  -2   2  -9  149.59    8.90
  -2   2  -9  140.75    9.24
   2   2   9  123.57    9.65
   2   2   9  150.31    9.38
   3  -2   9    1.94    0.72
  -3  -2  -9    1.86    0.68
   3  -2   9    1.61    0.43
  -3  -2  -9    2.08    0.75
  -3   2  -9    1.34    0.65
  -3   2  -9    1.99    0.61
   3   2   9    1.54    0.67
   3   2   9    2.92    0.94
  -4  -2  -9    5.24    1.07
   4  -2   9    7.33    0.90
   4  -2   9    7.28    1.28
  -4  -2  -9    7.35    1.35
   4   2   9    8.23    1.53
  -4   2  -9    7.53    1.27
   4   2   9    8.16    1.24
  -4   2  -9    8.84    1.10
   5  -2   9    5.22    1.22
  -5  -2  -9    4.59    1.25
  -5  -2  -9    5.97    1.25
   5  -2   9    4.67    0.99
  -5   2  -9    6.40    1.04
   5   2   9    4.40    1.32
   5   2   9    4.71    1.09
  -5   2  -9    5.01    1.13
   6  -2   9   45.37    3.85
  -6  -2  -9   46.17    3.76
   6  -2   9   46.27    3.50
  -6  -2  -9   31.86    5.07
   6   2   9   41.54    3.49
  -6   2  -9   48.50    3.42
  -6   2  -9   44.43    3.70
   7  -2   9    0.33    1.00
  -7  -2  -9    2.77    1.14
  -7  -2  -9    0.42    1.06
   7  -2   9    2.20    0.88
  -7   2  -9   -0.64    0.89
   7   2   9    1.59    0.96
  -7   2  -9    1.86    1.00
   7   2   9    1.47    0.94
   7   2   9    1.65    1.38
   8  -2   9    7.81    1.73
   8  -2   9    5.29    1.56
  -8  -2  -9    6.65    1.86
  -8  -2  -9    9.46    2.12
   8   2   9    6.65    2.02
   8   2   9    8.93    1.80
  -8   2  -9    9.38    1.85
  -8   2  -9   10.27    1.69
   9  -2   9    2.56    1.21
  -9  -2  -9    4.21    1.83
  -9   2  -9    4.66    1.73
   9   2   9    2.01    1.81
  -9   2  -9    0.87    1.49
   9   2   9    5.39    1.39
  -9  -3   9    8.76    2.40
  -9  -3   9    5.56    3.13
   9   3  -9    6.01    1.41
  -8  -3   9    2.09    1.80
  -8  -3   9    4.28    1.69
   8   3  -9    2.17    1.01
  -7  -3   9    7.30    1.99
  -7  -3   9   10.67    1.57
  -7  -3   9    7.16    2.11
   7   3  -9    7.28    1.23
   7   3  -9    7.78    1.94
  -6  -3   9    1.77    0.69
  -6  -3   9    4.31    1.57
  -6  -3   9    2.10    1.28
   6   3  -9    0.82    0.67
   6   3  -9   -0.06    0.83
  -5  -3   9   44.57    4.43
  -5  -3   9   50.77    3.46
  -5  -3   9   50.79    4.13
   5   3  -9   50.71    3.89
  -5   3   9   46.17    3.78
  -4  -3   9    9.37    1.72
  -4  -3   9   15.30    1.33
  -4  -3   9   14.62    2.20
  -4   3   9   13.62    1.64
   4   3  -9   17.21    1.86
  -3  -3   9   22.96    1.70
  -3  -3   9   26.51    2.36
   3   3  -9   24.68    2.21
  -3   3   9   19.83    2.06
  -3   3   9   20.58    2.29
  -2  -3   9    1.28    0.34
  -2  -3   9    1.03    0.65
  -2   3   9    1.50    0.54
  -2   3   9    1.18    0.73
   2   3  -9    1.58    0.73
  -1  -3   9   84.70    5.69
   1  -3  -9   91.90    5.41
  -1   3   9   88.82    5.52
  -1   3   9   70.83    5.93
   1   3  -9   78.62    5.63
   0  -3   9   19.92    1.94
   0  -3  -9   20.23    1.71
   0  -3  -9   22.99    2.04
   0   3   9   19.71    2.34
   0   3   9   21.67    2.01
   0   3  -9   23.13    2.02
  -1  -3  -9   47.64    3.46
  -1  -3  -9   51.91    3.70
   1  -3   9   49.19    3.62
   1   3   9   45.16    3.64
  -1   3  -9   49.98    3.69
   1   3   9   52.99    3.77
  -2  -3  -9    5.71    1.35
  -2  -3  -9    3.10    0.80
   2  -3   9    4.57    0.93
   2   3   9    3.73    0.90
  -2   3  -9    3.72    0.90
   2   3   9    4.69    1.07
   3  -3   9   31.58    2.50
   3  -3   9   27.03    2.13
  -3  -3  -9   26.21    2.44
   3   3   9   27.68    2.73
  -3   3  -9   29.01    2.49
   3   3   9   23.94    2.37
   4  -3   9    1.84    0.66
  -4  -3  -9    2.38    0.92
   4  -3   9    3.99    1.03
  -4  -3  -9    2.85    0.99
   4   3   9    2.48    0.85
  -4   3  -9    1.60    0.76
   4   3   9    1.43    1.03
   5  -3   9   39.48    3.22
   5  -3   9   35.16    3.45
  -5  -3  -9   42.28    3.61
  -5  -3  -9   43.99    3.67
  -5   3  -9   47.53    3.09
  -5   3  -9   44.98    3.60
   5   3   9   50.18    4.17
   5   3   9   41.74    3.42
  -6  -3  -9    5.33    1.43
  -6  -3  -9    5.18    1.41
   6  -3   9    5.61    1.22
   6   3   9    6.44    1.38
  -6   3  -9    6.91    1.15
   6   3   9    6.62    1.77
  -6   3  -9    5.55    1.31
  -7  -3  -9    8.32    1.79
   7  -3   9    7.25    1.37
  -7  -3  -9    8.23    1.91
   7   3   9    7.48    2.14
  -7   3  -9    5.67    1.43
   7   3   9    6.62    1.39
  -7   3  -9    9.11    1.84
   8  -3   9    1.38    0.95
  -8  -3  -9    3.63    1.66
   8  -3   9    4.44    1.57
  -8   3  -9    3.65    1.27
   8   3   9    3.48    1.89
  -8   3  -9    0.42    1.12
   8   3   9    2.31    1.18
  -9  -3  -9   12.27    2.79
   9  -3   9    9.42    1.77
   9  -3   9    5.73    1.97
  -9  -3  -9    7.72    2.08
   9   3   9    9.40    2.00
   9   3   9   17.35    3.24
  -9   3  -9   11.79    2.11
  -9   3  -9   14.47    2.19
  -9  -4   9    4.41    2.98
  -9  -4   9   -0.94    1.58
   9   4  -9    0.79    1.04
  -8  -4   9   10.45    2.46
  -8  -4   9    8.61    2.61
   8   4  -9    8.64    1.44
  -7  -4   9    0.71    1.52
  -7  -4   9    1.59    0.86
  -7  -4   9   -1.31    1.03
   7   4  -9    0.84    0.72
   7   4  -9   -0.92    1.33
  -7   4   9    0.56    1.08
  -6  -4   9    8.31    2.26
  -6  -4   9   11.34    2.17
  -6   4   9   10.49    1.90
   6   4  -9   12.24    1.40
   6   4  -9    9.03    1.68
  -5  -4   9    0.80    1.01
  -5  -4   9   -0.48    0.48
  -5  -4   9    0.46    0.69
  -5  -4   9    1.30    1.10
  -5   4   9    0.26    0.70
   5   4  -9    1.56    0.89
  -4  -4   9   46.53    3.16
  -4  -4   9   51.57    4.04
  -4  -4   9   43.44    4.38
   4   4  -9   48.60    3.83
  -4   4   9   46.64    3.73
  -4   4   9   46.69    4.02
  -3  -4   9   -0.20    0.68
  -3  -4   9    1.57    1.10
  -3   4   9    0.13    0.71
   3   4  -9    0.69    0.74
  -3   4   9    1.15    0.76
  -2  -4   9   20.31    2.12
  -2   4   9   18.42    2.18
   2   4  -9   20.00    2.04
  -1  -4   9   19.60    2.00
  -1   4   9   22.69    1.93
   1   4  -9   20.04    2.00
  -1   4   9   15.12    1.96
   0  -4  -9  104.58    6.48
   0  -4   9   91.88    6.28
   0  -4  -9   87.84    5.96
   0   4   9  100.39    6.34
   0   4  -9   91.59    6.33
   0   4   9   88.32    6.39
  -1  -4  -9    0.64    0.46
   1  -4   9    0.60    0.53
  -1  -4  -9    0.21    0.56
  -1   4  -9    0.45    0.62
   1   4   9    0.33    0.67
   1   4   9   -0.39    0.53
   2  -4   9   12.47    1.17
  -2  -4  -9   12.46    1.51
  -2  -4  -9   11.43    1.61
   2  -4   9   11.33    1.50
  -2   4  -9   15.96    1.74
   2   4   9   12.59    1.68
   2   4   9   16.88    2.00
  -3  -4  -9   11.27    1.62
   3  -4   9   14.35    1.33
   3  -4   9   12.63    1.62
  -3  -4  -9   11.17    1.63
   3   4   9   10.55    1.59
   3   4   9   15.70    2.12
  -3   4  -9   13.38    1.72
   4  -4   9   56.20    3.80
  -4  -4  -9   55.47    4.25
   4   4   9   62.05    4.81
   4   4   9   50.95    4.07
  -4   4  -9   45.35    4.79
  -5  -4  -9    1.27    0.99
   5  -4   9   -0.16    0.49
   5  -4   9    2.34    0.79
  -5   4  -9    1.24    0.90
   5   4   9    0.66    0.79
   5   4   9    1.70    1.18
  -6  -4  -9    7.48    1.51
  -6  -4  -9    6.06    1.63
   6  -4   9    5.61    1.15
   6  -4   9    8.18    1.55
   6   4   9    9.06    2.03
   6   4   9    6.33    1.40
  -6   4  -9    7.98    1.50
   7  -4   9    4.13    1.15
   7  -4   9    0.25    1.04
  -7  -4  -9    4.97    1.52
   7   4   9    3.44    1.86
  -7   4  -9    2.37    1.15
   7   4   9    2.16    1.64
  -8  -4  -9   13.65    2.64
  -8  -4  -9   13.47    2.54
   8  -4   9   15.09    2.16
   8  -4   9   17.31    2.59
   8   4   9   16.26    2.34
  -8   4  -9   13.35    2.20
   8   4   9   12.61    2.87
   9  -4   9   -1.98    1.21
  -9  -4  -9   -2.23    1.78
   9  -4   9   -0.52    0.91
  -9  -4  -9    0.48    1.39
  -9   4  -9   -2.10    1.25
  -9   4  -9    1.17    1.49
   9   4   9   -1.29    0.96
   9   4   9    1.37    1.91
  -9  -5   9    3.04    2.12
  -9  -5   9   -1.17    3.33
   9   5  -9    2.70    1.14
  -8  -5   9    1.28    1.66
  -8  -5   9   -3.40    2.11
   8   5  -9   -0.71    0.75
  -7  -5   9   23.18    3.65
  -7  -5   9   15.23    2.92
  -7  -5   9   15.85    3.26
   7   5  -9   18.09    1.87
   7   5  -9   14.68    2.42
  -6  -5   9    0.85    1.29
  -6  -5   9    2.50    1.79
  -6   5   9    3.07    1.31
   6   5  -9    2.30    1.06
  -6   5   9    3.09    1.26
  -5  -5   9    6.92    1.91
  -5  -5   9    8.16    1.45
  -5  -5   9    6.81    1.78
   5   5  -9    8.25    1.53
  -5   5   9    7.44    1.85
  -5   5   9    7.71    1.54
  -4  -5   9    0.35    0.96
  -4  -5   9    1.24    0.67
  -4  -5   9    1.30    1.22
  -4   5   9    2.22    1.08
  -4   5   9    0.35    0.79
   4   5  -9    1.35    0.88
  -3  -5   9   64.30    4.67
  -3  -5   9   47.73    4.75
  -3  -5   9   57.37    5.03
  -3   5   9   57.40    4.67
   3   5  -9   61.24    4.52
  -3   5   9   60.48    4.41
  -2  -5   9    8.62    1.73
  -2  -5   9    6.61    1.39
  -2  -5   9    6.98    1.00
  -2   5   9    7.05    1.47
   2   5  -9    8.12    1.38
  -2   5   9    7.72    1.25
   1  -5  -9   23.80    2.32
  -1  -5   9   19.64    2.14
  -1  -5   9   19.00    1.59
   1   5  -9   22.25    2.31
  -1   5   9   19.40    2.29
  -1   5   9   24.79    2.18
   0  -5   9    0.29    0.52
   0  -5  -9   -0.06    0.60
   0  -5  -9    0.91    0.45
   0   5   9    0.47    0.66
   0   5  -9    0.67    0.72
   0   5   9    0.65    0.69
  -1  -5  -9   42.85    3.35
   1  -5   9   38.78    3.18
  -1  -5  -9   35.81    2.93
   1   5   9   41.44    3.33
   1   5   9   40.40    3.46
  -1   5  -9   37.34    3.25
  -2  -5  -9    7.02    1.21
   2  -5   9    9.55    1.45
  -2  -5  -9    5.74    1.19
   2   5   9    8.34    1.63
   2   5   9    8.63    1.52
  -2   5  -9    7.36    1.45
  -3  -5  -9   37.33    3.11
   3  -5   9   33.44    2.54
  -3  -5  -9   31.84    2.96
  -3   5  -9   35.15    3.18
   3   5   9   37.94    3.60
   3   5   9   35.16    3.09
  -4  -5  -9    2.51    1.00
   4  -5   9    3.70    0.82
   4  -5   9    2.05    0.90
   4   5   9    1.98    1.30
   4   5   9    1.28    0.87
  -4   5  -9    1.91    0.99
   5  -5   9    8.76    1.29
   5  -5   9    9.15    1.49
  -5  -5  -9    7.62    1.64
  -5   5  -9    9.24    1.59
   5   5   9    4.68    1.68
   5   5   9    4.90    1.23
  -6  -5  -9   -2.00    0.88
   6  -5   9    0.72    0.95
   6  -5   9    0.69    0.74
  -6  -5  -9    0.06    1.04
   6   5   9    1.74    0.98
   6   5   9    2.32    1.53
  -6   5  -9    1.81    1.12
  -7  -5  -9   14.62    2.49
   7  -5   9   18.75    2.13
  -7  -5  -9   16.20    2.74
   7   5   9   17.97    3.32
  -7   5  -9   16.89    2.56
   7   5   9   16.57    2.45
   8  -5   9    1.85    0.97
  -8  -5  -9    4.66    1.94
  -8  -5  -9    0.91    1.34
  -8   5  -9    1.88    1.48
   8   5   9    0.44    1.15
   8   5   9    1.83    2.29
   8   5   9    3.01    1.39
  -8  -6   9    3.42    3.06
  -8  -6   9    3.43    2.59
  -8   6   9    4.11    1.94
  -7  -6   9    2.82    1.70
  -7   6   9   -1.14    1.24
  -6  -6   9   19.61    2.73
  -6  -6   9   17.85    3.16
  -6  -6   9   18.82    3.04
   6   6  -9   17.97    2.72
  -6   6   9   21.31    2.74
  -6   6   9   17.17    2.92
  -5  -6   9    0.58    1.24
  -5  -6   9    2.61    0.96
  -5  -6   9    2.63    1.45
  -5   6   9    0.23    0.96
  -5   6   9    0.41    1.16
   5   6  -9    1.12    1.18
  -4  -6   9   10.91    2.13
  -4  -6   9   11.31    1.63
  -4  -6   9   10.66    2.05
  -4   6   9   14.03    2.03
   4   6  -9    9.38    1.76
  -4   6   9   10.79    2.17
  -3  -6   9    4.91    1.36
  -3  -6   9    5.42    1.01
   3   6  -9    5.42    1.43
  -3   6   9    3.64    1.04
  -3   6   9    4.40    1.34
  -2  -6   9   36.09    3.23
  -2  -6   9   36.88    2.63
  -2  -6   9   35.82    3.51
  -2   6   9   31.79    3.23
  -2   6   9   31.74    2.95
   2   6  -9   33.44    3.19
  -1  -6   9    0.12    0.76
  -1  -6   9    0.64    0.46
   1  -6  -9    0.97    0.85
  -1  -6   9   -0.43    0.80
  -1   6   9   -0.16    0.74
  -1   6   9    0.32    0.70
   1   6  -9   -0.33    0.71
   0  -6   9   15.09    1.83
   0  -6  -9   15.08    1.58
   0  -6  -9   15.89    2.04
   0  -6  -9   14.15    1.44
   0   6   9   15.58    2.14
   0   6   9   10.98    1.80
   0   6  -9   18.40    2.13
  -1  -6  -9   16.18    2.08
   1  -6   9   15.85    1.92
  -1  -6  -9   16.78    1.65
   1   6   9   13.17    1.96
   1   6   9   13.13    2.14
  -1   6  -9   19.12    2.16
  -2  -6  -9   33.39    3.01
  -2  -6  -9   35.48    3.17
   2   6   9   33.43    3.10
   2   6   9   35.87    3.59
  -2   6  -9   30.72    4.13
  -3  -6  -9    3.02    0.93
  -3  -6  -9    0.42    0.88
  -3  -6  -9    0.87    0.82
   3  -6   9    0.52    0.71
   3  -6   9    1.27    0.52
   3   6   9    0.95    0.81
   3   6   9   -0.46    0.99
  -3   6  -9    1.95    0.90
   4  -6   9    8.60    1.38
   4  -6   9    9.13    1.23
  -4  -6  -9    7.54    1.70
  -4  -6  -9    8.58    1.69
  -4   6  -9    6.78    1.59
   4   6   9    8.66    1.57
   4   6   9    5.53    1.96
   5  -6   9    3.67    0.94
  -5  -6  -9    2.83    1.30
  -5  -6  -9    5.86    1.51
  -5  -6  -9    1.22    1.56
   5   6   9    4.42    1.26
  -5   6  -9    3.58    1.32
   5   6   9    3.96    1.71
  -6  -6  -9   15.66    2.65
  -6  -6  -9   16.69    2.69
   6  -6   9   18.45    2.04
   6   6   9   19.83    2.57
   6   6   9   18.29    3.26
  -6   6  -9   18.78    2.71
   7  -6   9    0.59    0.83
  -7  -6  -9    2.19    1.48
   7   6   9    0.52    1.01
  -7   6  -9    1.77    1.28
   7   6   9    1.00    1.83
  -8  -6  -9    0.58    1.67
   8  -6   9    2.44    1.11
   8   6   9    1.04    1.25
   8   6   9   -0.86    2.07
   8   6   9    3.89    1.53
  -8   6  -9    0.67    1.47
  -7  -7   9   -3.32    1.50
  -7   7   9    1.22    1.57
  -6  -7   9   -2.90    1.82
  -6  -7   9    0.71    1.36
  -6  -7   9    1.86    1.53
  -6   7   9   -1.17    1.38
   6   7  -9    2.90    1.46
  -5  -7   9   23.61    3.65
  -5  -7   9   18.33    3.00
  -5   7   9   21.94    2.86
  -5   7   9   21.19    2.98
   5   7  -9   23.18    2.98
  -4  -7   9    1.01    1.48
  -4  -7   9    0.85    0.89
  -4  -7   9   -1.74    0.91
   4   7  -9   -0.01    1.10
  -4   7   9   -0.07    1.01
  -3  -7   9    8.60    1.37
  -3  -7   9    6.49    2.22
  -3  -7   9    4.86    1.62
  -3   7   9    6.77    1.26
  -3   7   9    3.15    1.29
   3   7  -9    7.47    1.69
  -2  -7   9   -1.47    0.79
  -2  -7   9   -0.69    0.64
  -2  -7   9    0.79    1.20
   2   7  -9    0.01    0.94
  -2   7   9   -0.66    0.61
  -2   7   9   -0.48    0.85
  -1  -7   9   28.88    3.35
  -1  -7   9   31.75    3.03
  -1   7   9   26.37    3.01
   1   7  -9   33.74    3.16
   0  -7   9    1.50    0.90
   0  -7  -9    1.12    1.01
   0   7   9   -0.44    0.86
   0   7  -9    2.04    0.99
   0   7   9    0.95    1.12
  -1  -7  -9   18.28    2.07
  -1  -7  -9   18.82    2.26
   1   7   9   14.44    2.18
   1   7   9   20.69    2.80
  -1   7  -9   18.34    2.39
  -2  -7  -9   -0.44    0.70
   2  -7   9    1.16    0.87
   2   7   9    0.60    0.84
  -2   7  -9    1.08    1.01
  -3  -7  -9    9.77    1.71
  -3  -7  -9   12.68    2.08
   3  -7   9   11.90    1.68
  -3   7  -9   10.99    1.85
   3   7   9   10.99    2.29
   3   7   9   11.19    1.82
  -4  -7  -9    3.05    1.38
   4  -7   9    2.06    0.73
  -4  -7  -9    3.10    1.22
  -4  -7  -9    1.72    1.27
  -4   7  -9   -0.14    0.98
   4   7   9    2.43    1.72
   4   7   9    1.32    0.92
   5  -7   9   15.92    1.81
  -5  -7  -9   15.07    2.59
   5   7   9   16.26    2.42
  -5   7  -9   17.97    2.59
   5   7   9   16.28    3.25
  -6  -7  -9    2.34    1.51
   6  -7   9    1.96    0.92
  -6   7  -9   -1.17    1.08
   6   7   9   -1.82    1.70
   6   7   9    1.08    1.23
  -7  -7  -9    3.83    1.82
   7  -7   9    1.31    1.62
  -7   7  -9    0.67    1.41
   7   7   9    3.14    1.57
   7   7   9    3.85    2.39
  -6  -8   9    4.96    2.00
  -6   8   9    3.30    1.78
  -5  -8   9   -1.18    1.45
  -5  -8   9    0.97    1.25
  -5   8   9   -0.47    1.26
   5   8  -9    4.81    1.72
  -4  -8   9   15.48    2.22
  -4  -8   9   13.05    2.48
  -4   8   9    9.20    2.08
   4   8  -9   10.22    2.13
  -4   8   9   13.98    2.08
  -3  -8   9   -0.40    0.85
  -3  -8   9    2.24    1.31
   3   8  -9    2.01    1.32
  -3   8   9    0.89    1.06
  -2  -8   9   10.58    2.85
  -2  -8   9   16.08    2.30
  -2  -8   9    7.29    1.74
  -2   8   9    9.09    1.56
  -2   8   9    7.72    1.80
   2   8  -9   10.53    1.98
  -1  -8   9    1.15    1.09
  -1  -8   9    2.37    1.52
  -1   8   9    3.33    1.04
  -1   8   9    1.81    1.20
   1   8  -9    0.64    1.11
   0  -8   9   18.57    2.22
   0   8  -9   10.52    1.99
   0   8   9   13.69    2.11
   0   8   9   14.24    2.37
  -1  -8  -9   -0.83    0.76
   1  -8   9    2.46    1.04
  -1  -8  -9    0.76    0.80
   1   8   9   -0.51    1.33
  -1   8  -9    0.34    1.03
   1   8   9    0.53    0.94
   2  -8   9   13.89    1.89
  -2  -8  -9    8.75    2.06
  -2   8  -9   10.63    2.00
   2   8   9    7.61    3.49
   2   8   9    9.58    1.86
  -3  -8  -9    4.95    2.71
   3  -8   9    3.29    1.20
  -3  -8  -9    5.20    1.57
   3   8   9    4.68    1.58
  -3   8  -9    5.46    1.46
   3   8   9    5.91    2.06
  -4  -8  -9    9.21    2.06
   4   8   9    7.45    2.47
   4   8   9   10.06    1.99
  -4   8  -9    7.67    1.79
  -5  -8  -9   -2.05    1.37
   5  -8   9    0.26    0.70
  -5   8  -9    1.37    1.30
   5   8   9    2.04    1.29
   5   8   9   -0.61    1.90
  -6  -8  -9    2.81    1.74
   6  -8   9    1.75    0.96
   6   8   9    7.26    3.00
   6   8   9    2.69    1.57
  -6   8  -9    2.13    1.44
  -5  -9   9    6.34    2.21
   5   9  -9    2.02    2.14
  -5   9   9    1.13    1.58
  -4  -9   9   -0.68    1.21
  -4  -9   9    5.93    3.21
  -4   9   9   -0.94    1.15
   4   9  -9    0.01    1.73
  -3  -9   9    9.01    2.27
  -3  -9   9   13.68    2.02
   3   9  -9   13.78    2.45
  -3   9   9   11.08    1.89
  -3   9   9   12.37    2.20
  -2  -9   9    0.98    1.18
   2   9  -9   -0.33    1.42
  -2   9   9    0.68    1.07
  -2   9   9    3.37    1.13
  -1  -9   9    5.42    1.37
  -1   9   9    3.38    1.28
   1   9  -9    8.61    1.95
  -1   9   9    3.37    1.43
   0  -9  -9   -1.10    1.26
   0   9   9    0.26    1.08
   0   9   9   -0.57    1.41
   0   9   9   -0.60    0.81
   0   9  -9    0.82    1.24
   1  -9   9   12.63    1.93
  -1  -9  -9    8.56    2.27
  -1  -9  -9    9.73    1.68
  -1   9  -9   10.15    2.17
   1   9   9    6.81    2.26
   1   9   9   10.66    2.06
  -2  -9  -9    1.47    1.10
   2  -9   9    1.81    1.06
   2   9   9    0.48    1.09
  -2   9  -9    1.68    1.28
   2   9   9    1.31    1.90
   3   9   9    6.65    1.68
   3   9   9    8.41    2.64
  -3   9  -9    9.36    1.92
  -4  -9  -9    0.23    1.19
  -4   9  -9   -1.65    1.20
   4   9   9    0.60    1.20
   4   9   9    4.03    2.33
  -2  10   9    4.36    1.90
  -2  10   9    3.06    1.44
   2  10  -9    6.68    2.12
  -1  10   9   -2.08    1.95
  -1  10   9   -1.56    1.15
   1  10  -9    2.91    2.05
   0  10   9    5.10    2.21
   0  10  -9    5.51    1.89
   0  10   9    5.48    1.64
   0  10   9    5.22    1.50
   1 -10   9   -1.41    0.90
  -1  10  -9    4.36    1.57
   1  10   9   -0.12    1.13
   1  10   9    0.73    1.87
   1  10   9    1.26    1.49
  -2 -10  -9    2.70    1.31
   2  10   9    8.21    2.69
  -2  10  -9    4.15    1.60
   2  10   9    6.85    1.87
 -10   0  10   11.43    3.11
  10   0 -10   12.55    1.98
 -10   0  10    8.87    2.34
  -9   0  10    1.14    1.39
  -9   0  10    3.78    1.95
   9   0 -10    2.67    1.14
  -8   0  10   16.54    2.31
   8   0 -10   11.45    1.77
  -8   0  10   14.50    2.68
  -8   0  10   14.28    2.43
  -7   0  10    3.15    0.96
  -7   0  10    2.51    1.21
  -7   0  10    3.03    1.50
   7   0 -10    1.64    0.86
  -6   0  10   39.81    3.52
  -6   0  10   41.85    3.99
  -6   0  10   40.12    3.31
   5   0 -10    1.05    0.61
  -5   0  10    0.76    0.92
  -5   0  10    1.47    0.84
  -5   0  10    0.45    0.57
  -4   0  10   53.15    4.02
   4   0 -10   55.06    3.83
  -3   0  10   12.89    1.38
   3   0 -10   13.88    1.45
  -3   0  10   10.90    1.48
   2   0 -10    7.90    1.09
  -2   0  10    7.23    1.08
  -1   0  10    0.78    0.51
  -1   0  10    1.31    0.59
   1   0 -10   -0.07    0.46
   0   0  10   65.02    4.29
   0   0  10   57.78    4.20
   0   0 -10   60.78    4.22
   1   0  10    1.33    0.60
  -1   0 -10    0.83    0.49
  -1   0 -10    1.61    0.57
   1   0  10    1.25    0.55
   2   0  10    2.99    0.74
  -2   0 -10    3.25    0.73
  -2   0 -10    3.04    0.73
   2   0  10    4.08    0.95
  -3   0 -10   13.33    1.56
   3   0  10   14.53    1.48
   3   0  10   17.13    1.83
  -3   0 -10   15.91    1.54
   4   0  10   31.09    2.87
  -4   0 -10   33.82    2.90
   4   0  10   38.55    3.19
  -4   0 -10   35.82    2.80
  -5   0 -10    3.77    1.02
   5   0  10    4.09    0.89
  -5   0 -10    3.63    1.06
   5   0  10    4.88    1.29
  -6   0 -10    7.08    1.44
   6   0  10    6.35    1.55
  -6   0 -10    5.86    1.23
   6   0  10    6.36    1.15
   7   0  10   14.81    2.39
   7   0  10   13.72    1.96
  -7   0 -10   12.22    1.89
  -7   0 -10   11.18    2.02
  -8   0 -10   13.52    2.09
   8   0  10   12.47    2.43
   8   0  10    9.34    1.73
  -8   0 -10    9.59    2.04
   9   0  10   -0.26    1.68
   9   0  10    0.44    0.91
  -9   0 -10    0.11    1.85
  -9   0 -10    1.17    1.69
 -10  -1  10    0.00    2.50
 -10  -1  10    1.92    1.66
  10  -1 -10    1.04    1.08
  10   1 -10    1.05    1.11
 -10   1  10    1.33    1.99
 -10   1  10    3.10    1.66
   9  -1 -10   12.73    1.94
  -9  -1  10   12.90    2.62
  -9  -1  10   12.73    4.05
  -9   1  10   14.18    2.70
   9   1 -10   14.84    2.04
  -9   1  10   12.99    2.26
  -8  -1  10    0.62    1.53
  -8  -1  10    4.07    1.58
   8  -1 -10    3.01    1.06
  -8   1  10    1.17    1.40
  -8   1  10    3.82    1.56
  -8   1  10    3.93    1.35
   8   1 -10    1.80    0.96
  -7  -1  10   31.35    3.35
  -7  -1  10   37.33    3.05
  -7  -1  10   33.04    3.79
  -7   1  10   30.94    3.12
   7   1 -10   29.66    2.74
  -7   1  10   31.30    3.47
  -6  -1  10    7.82    1.44
  -6  -1  10    8.37    1.73
  -6  -1  10    7.77    1.82
   6  -1 -10   12.78    1.41
  -6   1  10    9.43    1.56
  -6   1  10   12.92    1.79
  -6   1  10    8.93    1.81
   6   1 -10    9.39    1.50
  -5  -1  10   35.02    3.21
  -5  -1  10   33.01    2.83
  -5  -1  10   34.61    3.61
   5  -1 -10   37.47    2.75
  -5   1  10   38.57    3.04
  -5   1  10   38.34    3.48
  -5   1  10   38.67    3.02
   5   1 -10   36.66    2.95
  -4  -1  10   15.93    1.59
  -4  -1  10   17.03    1.94
   4  -1 -10   19.00    1.60
  -4   1  10   16.90    1.80
   4   1 -10   17.95    1.78
  -4   1  10   14.65    1.69
   3  -1 -10   60.28    3.78
  -3  -1  10   53.28    3.63
  -3  -1  10   51.68    4.00
   3   1 -10   52.21    3.81
  -3   1  10   51.87    3.79
  -3   1  10   47.90    3.76
  -2  -1  10   24.71    2.32
   2  -1 -10   28.29    2.19
   2   1 -10   27.93    2.31
  -2   1  10   29.93    2.39
  -1  -1  10   18.89    1.83
   1  -1 -10   17.23    1.73
  -1   1  10   23.40    1.87
  -1   1  10   20.36    1.92
   1   1 -10   20.24    1.85
   0  -1 -10    7.31    1.02
   0  -1  10    5.84    1.00
   0  -1 -10    5.77    0.89
   0  -1  10    5.02    0.83
   0   1 -10    3.62    0.86
   0   1  10    5.02    0.96
   0   1  10    3.13    0.78
  -1  -1 -10   25.10    1.94
  -1  -1 -10   20.58    1.82
   1  -1  10   25.11    2.03
   1  -1  10   21.31    1.82
   1   1  10   20.72    1.98
   1   1  10   16.45    1.86
  -1   1 -10   20.42    1.91
  -2  -1 -10    3.77    0.83
   2  -1  10    4.37    1.08
   2  -1  10    4.35    0.76
  -2  -1 -10    2.55    0.70
   2   1  10    5.93    1.15
  -2   1 -10    4.50    0.88
  -2   1 -10    5.17    0.78
   2   1  10    5.12    0.99
  -3  -1 -10   20.05    1.89
  -3  -1 -10   16.02    1.83
   3  -1  10   20.81    2.07
   3  -1  10   17.11    1.61
  -3   1 -10   21.36    1.93
  -3   1 -10   21.46    1.74
   3   1  10   22.67    2.18
   3   1  10   20.32    1.93
  -4  -1 -10   11.66    1.48
   4  -1  10   10.07    1.60
   4  -1  10   10.41    1.17
  -4  -1 -10    8.65    1.51
   4   1  10    9.78    1.70
  -4   1 -10    9.38    1.40
   4   1  10    9.38    1.35
  -4   1 -10    8.98    1.28
   5  -1  10   11.91    1.90
   5  -1  10   13.64    1.42
  -5  -1 -10   16.63    1.87
  -5  -1 -10   11.51    1.79
  -5   1 -10   13.03    1.59
   5   1  10   14.48    2.10
   5   1  10   12.08    1.54
  -5   1 -10   11.51    1.73
  -6  -1 -10    9.19    1.59
   6  -1  10    9.51    1.76
  -6  -1 -10    7.34    1.50
   6  -1  10    8.19    1.45
   6   1  10    7.45    1.75
  -6   1 -10    7.71    1.52
   6   1  10    5.91    1.28
  -6   1 -10    9.72    1.47
  -7  -1 -10   16.18    2.38
  -7  -1 -10   15.87    2.21
   7  -1  10   14.27    1.90
   7  -1  10   13.24    2.27
   7   1  10   13.54    1.94
  -7   1 -10   11.97    2.03
   7   1  10   15.86    2.59
   7   1  10    9.28    1.62
  -7   1 -10   15.85    2.08
  -8  -1 -10    4.85    1.50
   8  -1  10    1.70    1.02
   8  -1  10    2.46    1.40
  -8  -1 -10    0.82    1.15
   8   1  10    4.59    1.32
  -8   1 -10    5.91    1.52
   8   1  10    4.85    1.74
  -8   1 -10    2.12    1.33
  -9  -1 -10    7.99    2.07
   9  -1  10    3.33    1.26
   9  -1  10    3.50    1.75
   9   1  10    2.89    1.48
  -9   1 -10    2.52    1.55
   9   1  10    4.95    2.31
 -10  -2  10    7.43    2.53
 -10  -2  10    9.81    3.27
  10   2 -10    4.20    1.40
 -10   2  10    4.69    1.71
 -10   2  10   12.68    2.57
  -9  -2  10   -0.04    1.51
  -9  -2  10    3.06    2.23
  -9   2  10   -1.96    1.29
  -9   2  10    0.14    1.01
  -8  -2  10   18.86    3.21
  -8  -2  10   24.29    3.20
  -8   2  10   20.69    2.92
   8   2 -10   21.90    2.29
  -7  -2  10   -0.24    1.34
  -7  -2  10    0.67    1.21
  -7  -2  10    1.31    0.88
  -7   2  10    1.75    0.99
  -7   2  10    0.61    1.09
   7   2 -10    0.80    0.65
  -6  -2  10   31.67    3.70
  -6  -2  10   31.51    3.27
  -6  -2  10   36.07    2.76
   6   2 -10   32.55    2.83
  -6   2  10   30.07    2.77
  -6   2  10   25.28    3.02
  -6   2  10   32.67    2.90
  -5  -2  10    4.41    1.57
  -5  -2  10    5.07    1.32
  -5   2  10    4.73    1.12
   5   2 -10    5.21    1.13
  -5   2  10    5.91    1.12
  -4  -2  10   34.00    2.41
  -4  -2  10   31.89    2.88
  -4  -2  10   32.06    3.24
  -4   2  10   25.46    2.54
  -4   2  10   30.52    2.54
   4   2 -10   31.39    2.63
  -3  -2  10    1.84    0.50
  -3  -2  10    1.54    1.26
   3  -2 -10    1.99    0.57
   3   2 -10    2.62    0.78
  -3   2  10    2.27    0.69
  -3   2  10    2.64    0.75
   2  -2 -10   72.96    4.51
  -2  -2  10   65.17    4.38
  -2  -2  10   65.63    4.79
  -2   2  10   69.34    4.61
   2   2 -10   71.17    4.77
  -2   2  10   62.51    4.86
   1  -2 -10    7.81    0.99
  -1  -2  10    7.58    1.12
   1   2 -10    5.47    1.00
  -1   2  10    6.54    1.33
  -1   2  10    6.78    2.04
   0  -2  10    0.75    0.53
   0  -2  10    1.34    0.48
   0  -2 -10    0.04    0.40
   0  -2 -10    1.08    0.54
   0   2  10    1.79    0.66
   0   2  10    2.07    0.66
   0   2 -10    1.43    0.63
   1  -2  10    8.28    1.21
  -1  -2 -10    8.50    1.10
  -1  -2 -10    7.54    1.19
   1  -2  10    7.00    0.94
  -1   2 -10    9.99    1.32
   1   2  10    9.66    1.33
   2  -2  10   52.01    3.50
  -2  -2 -10   55.60    3.89
   2  -2  10   57.20    3.99
  -2  -2 -10   48.13    3.77
  -2   2 -10   50.48    3.58
  -2   2 -10   51.37    3.90
   2   2  10   53.15    3.93
   2   2  10   61.83    4.14
  -3  -2 -10    2.46    0.80
   3  -2  10    3.44    0.91
  -3  -2 -10    3.56    0.94
   3  -2  10    2.95    0.57
  -3   2 -10    2.40    0.60
  -3   2 -10    2.15    0.76
   3   2  10    1.78    0.77
   3   2  10    3.06    0.99
  -4  -2 -10    2.02    0.81
  -4  -2 -10    3.02    0.97
   4  -2  10    3.48    0.66
   4  -2  10    2.98    0.92
   4   2  10    2.70    0.85
  -4   2 -10    2.53    0.86
  -4   2 -10    3.95    0.76
  -5  -2 -10   16.98    2.04
   5  -2  10   16.40    2.13
   5  -2  10   14.17    1.73
  -5   2 -10   16.86    2.04
   5   2  10   18.61    2.44
  -5   2 -10   18.53    1.74
   5   2  10   16.46    1.89
   6  -2  10   21.95    2.67
  -6  -2 -10   20.62    2.62
   6  -2  10   22.92    2.29
  -6  -2 -10   25.14    2.65
  -6   2 -10   25.35    2.28
  -6   2 -10   19.53    2.46
   6   2  10   23.17    3.04
   6   2  10   23.31    2.33
   7  -2  10    1.72    1.11
   7  -2  10    1.27    0.82
  -7  -2 -10    3.86    1.46
  -7   2 -10    3.03    1.10
   7   2  10    0.80    0.84
  -7   2 -10    2.77    1.15
   7   2  10    2.80    1.38
   8  -2  10    7.07    1.53
  -8  -2 -10    4.29    2.09
  -8  -2 -10    5.42    1.61
   8  -2  10    8.45    1.96
  -8   2 -10    8.16    2.51
  -8   2 -10    7.51    1.60
   8   2  10    5.40    2.09
   8   2  10    6.79    1.70
   9  -2  10    4.31    1.46
  -9  -2 -10    5.20    1.88
   9  -2  10    1.43    1.58
  -9   2 -10    1.03    1.46
   9   2  10    2.06    1.82
  -9   2 -10    4.17    1.76
   9   2  10    3.34    1.44
  -9  -3  10    8.09    3.25
  -9  -3  10   12.66    2.83
   9   3 -10   12.04    1.83
  -8  -3  10    0.35    1.43
  -8  -3  10   -0.58    1.81
   8   3 -10    2.40    0.99
  -7  -3  10   20.59    2.17
  -7  -3  10   13.58    2.50
  -7  -3  10   17.33    3.04
   7   3 -10   20.11    1.96
   7   3 -10   16.61    2.33
  -6  -3  10    4.65    1.68
  -6  -3  10    5.27    1.52
  -6  -3  10    4.14    0.99
   6   3 -10    2.80    1.10
  -5  -3  10   62.72    5.49
  -5  -3  10   68.96    4.44
  -5  -3  10   64.11    5.10
   5   3 -10   62.31    4.80
  -4  -3  10   12.37    1.90
  -4  -3  10    6.95    1.86
  -4  -3  10   14.33    1.28
  -4   3  10   11.85    1.57
   4   3 -10   11.87    1.64
  -3  -3  10   20.89    1.64
  -3  -3  10   21.18    2.29
  -3   3  10   22.47    2.40
   3   3 -10   24.10    2.23
  -3   3  10   19.73    2.07
  -2  -3  10    3.65    1.00
   2   3 -10    4.29    1.02
  -2   3  10    5.19    1.28
  -2   3  10    5.62    0.95
   1  -3 -10   58.98    3.89
  -1  -3  10   52.33    3.95
  -1   3  10   49.64    4.02
  -1   3  10   51.67    3.78
   1   3 -10   52.99    3.94
   0  -3 -10    7.85    1.07
   0  -3  10    8.40    1.26
   0  -3 -10   10.30    1.40
   0   3  10    6.27    1.19
   0   3  10    7.56    1.22
   0   3 -10    6.62    1.18
   1  -3  10   19.32    2.03
  -1  -3 -10   22.68    2.54
   1   3  10   26.44    2.26
  -1   3 -10   22.88    2.15
   1   3  10   20.15    2.13
   2  -3  10    3.83    0.90
  -2  -3 -10    2.18    0.74
  -2  -3 -10    3.87    0.96
  -2   3 -10    2.99    0.82
   2   3  10    1.93    0.95
   2   3  10    2.25    0.87
   3  -3  10   12.69    1.67
  -3  -3 -10   14.88    1.70
  -3  -3 -10   16.34    1.78
   3   3  10   10.41    1.85
   3   3  10   14.98    1.74
  -3   3 -10   12.12    1.67
   4  -3  10    5.85    0.99
  -4  -3 -10    3.78    1.14
   4  -3  10    5.37    1.18
  -4  -3 -10    3.51    1.03
   4   3  10    6.61    1.46
   4   3  10    5.15    1.18
  -4   3 -10    5.10    1.16
  -5  -3 -10   22.98    2.62
   5  -3  10   25.08    2.59
   5  -3  10   25.04    2.26
  -5  -3 -10   25.04    2.62
  -5   3 -10   29.59    2.70
   5   3  10   30.49    3.20
   5   3  10   21.90    2.43
  -6  -3 -10    5.04    1.42
   6  -3  10    6.47    1.47
  -6  -3 -10    6.64    1.50
   6  -3  10    4.45    1.07
  -6   3 -10    5.99    1.08
  -6   3 -10    2.70    1.06
   6   3  10    7.24    1.96
   6   3  10    4.12    1.12
  -7  -3 -10    6.82    1.73
   7  -3  10    7.36    1.45
  -7  -3 -10    9.94    2.18
   7   3  10    8.65    2.17
  -7   3 -10    5.88    1.94
   7   3  10    6.40    1.40
  -7   3 -10    6.93    1.54
  -8  -3 -10    5.96    1.60
   8  -3  10    3.63    1.21
  -8   3 -10    4.08    1.39
   8   3  10    3.83    1.32
   8   3  10    5.99    2.12
   8   3  10    3.64    1.44
  -8   3 -10    1.88    1.25
   9  -3  10    5.96    1.59
  -9  -3 -10    5.11    2.13
   9   3  10    5.44    1.59
  -9   3 -10    7.45    1.94
   9   3  10    6.70    2.48
  -9   3 -10    5.09    1.72
  -9  -4  10   -0.44    2.82
  -9  -4  10    4.12    2.06
   9   4 -10    0.19    0.90
  -8  -4  10   13.53    3.17
  -8  -4  10   16.88    4.52
   8   4 -10   18.07    2.04
  -7  -4  10   -1.02    0.99
  -7  -4  10    0.64    1.39
  -7  -4  10    1.26    1.69
   7   4 -10   -1.37    0.94
  -6  -4  10   23.96    3.04
  -6  -4  10   21.78    3.43
   6   4 -10   24.29    2.65
  -5  -4  10    2.12    1.23
  -5  -4  10    0.10    0.95
  -5  -4  10    0.61    0.56
  -5   4  10   -0.62    0.83
   5   4 -10   -0.97    0.74
  -4  -4  10   49.46    3.31
  -4  -4  10   39.09    5.09
  -4  -4  10   52.27    4.21
   4   4 -10   52.58    4.07
  -4   4  10   50.63    4.26
  -4   4  10   49.05    3.89
  -3  -4  10    3.03    1.08
  -3  -4  10    2.70    1.99
   3   4 -10    2.85    1.02
  -3   4  10    1.79    0.92
  -3   4  10    2.11    0.81
  -2  -4  10   21.88    2.29
   2   4 -10   21.49    2.20
  -2   4  10   22.64    1.96
  -2   4  10   17.69    2.26
  -1  -4  10    6.13    1.19
   1  -4 -10    6.15    0.95
  -1   4  10    6.41    1.33
   1   4 -10    5.49    1.12
  -1   4  10    5.48    1.06
   0  -4  10   53.52    4.05
   0  -4 -10   51.13    3.72
   0  -4 -10   53.03    4.11
   0   4  10   56.76    4.10
   0   4  10   50.00    4.16
   0   4 -10   64.85    4.46
   1  -4  10    2.65    0.84
  -1  -4 -10    2.61    0.73
  -1  -4 -10    3.98    0.98
   1   4  10    3.59    1.02
  -1   4 -10    3.49    0.96
   1   4  10    2.61    0.93
   2  -4  10   10.85    1.08
  -2  -4 -10   11.28    1.53
   2  -4  10   10.10    1.50
  -2  -4 -10   10.91    1.44
  -2   4 -10    8.79    1.50
   2   4  10    8.67    1.47
   2   4  10    8.52    1.68
   3  -4  10   11.67    1.30
   3  -4  10   10.74    1.63
  -3  -4 -10   12.29    1.65
  -3  -4 -10    8.83    1.52
   3   4  10   14.20    1.81
  -3   4 -10   14.38    1.82
   3   4  10   16.01    2.20
   4  -4  10   33.56    2.70
  -4  -4 -10   31.30    3.11
   4  -4  10   31.04    3.41
  -4   4 -10   42.58    3.36
   4   4  10   34.92    3.08
   4   4  10   38.97    3.71
  -5  -4 -10    2.18    1.01
   5  -4  10    1.97    0.77
  -5  -4 -10    0.04    0.58
  -5   4 -10    1.99    1.04
   5   4  10    1.78    0.94
   5   4  10    1.98    1.36
  -6  -4 -10    9.93    1.88
  -6  -4 -10    8.24    1.64
   6  -4  10    7.11    1.30
   6   4  10    4.28    1.27
  -6   4 -10    5.90    1.94
   6   4  10    8.65    2.04
   7  -4  10    4.31    1.20
  -7  -4 -10    7.07    1.83
   7  -4  10    4.87    1.43
  -7   4 -10    4.76    1.48
   7   4  10    3.36    1.20
   7   4  10    3.64    1.94
   8  -4  10   12.34    1.98
  -8  -4 -10    7.24    1.93
   8  -4  10   11.21    2.08
  -8  -4 -10    8.03    2.53
   8   4  10   11.98    2.06
   8   4  10    8.96    1.98
  -8   4 -10    9.34    1.89
   8   4  10   10.12    2.70
  -9  -4 -10    1.29    1.48
   9  -4  10   -1.58    1.52
  -9  -4 -10    0.26    1.98
   9  -4  10    0.28    0.94
  -9   4 -10    0.77    1.60
   9   4  10    0.84    1.24
   9   4  10    0.61    2.13
  -8  -5  10    1.70    2.18
  -8  -5  10    0.30    2.71
  -7  -5  10   28.52    3.62
  -7  -5  10   32.19    4.16
   7   5 -10   22.08    3.06
  -7   5  10   22.78    3.30
  -6  -5  10    1.55    1.39
  -6  -5  10    3.31    1.86
   6   5 -10    2.41    1.17
  -6   5  10    1.66    1.08
  -6   5  10    0.28    1.18
  -5  -5  10   13.78    2.28
  -5  -5  10    9.03    2.23
  -5  -5  10   13.11    1.79
   5   5 -10   15.21    2.10
  -5   5  10   13.99    2.36
  -5   5  10   14.55    1.96
  -4  -5  10    1.79    1.12
  -4  -5  10    0.55    0.69
  -4  -5  10    1.65    1.26
  -4   5  10    0.50    0.73
   4   5 -10    0.32    0.78
  -4   5  10    0.77    1.02
  -3  -5  10   66.41    4.38
  -3  -5  10   60.71    5.38
  -3  -5  10   66.56    5.01
   3   5 -10   69.43    4.93
  -3   5  10   58.92    4.99
  -3   5  10   58.27    4.67
  -2  -5  10    3.68    1.33
  -2  -5  10    3.65    1.13
  -2  -5  10    4.87    0.83
  -2   5  10    3.94    1.14
   2   5 -10    5.17    1.23
  -2   5  10    4.63    1.02
  -1  -5  10   17.74    1.56
  -1  -5  10   17.12    2.12
   1   5 -10   22.01    2.32
  -1   5  10   22.26    2.44
  -1   5  10   25.57    2.25
   0  -5 -10    0.01    0.45
   0  -5 -10    0.45    0.74
   0  -5  10    0.48    0.70
   0   5  10    0.80    0.77
   0   5  10    0.06    0.61
   0   5 -10   -0.37    0.76
  -1  -5 -10   38.94    3.02
  -1  -5 -10   26.91    2.51
   1  -5  10   32.51    2.83
   1   5  10   28.42    2.90
   1   5  10   33.58    3.15
  -1   5 -10   37.06    3.07
  -2  -5 -10    2.59    0.79
   2  -5  10    1.31    0.83
  -2  -5 -10    1.68    0.87
   2   5  10    3.46    1.26
  -2   5 -10    3.19    1.11
   2   5  10    1.80    0.94
   3  -5  10   25.75    2.08
  -3  -5 -10   25.58    2.52
  -3  -5 -10   27.55    2.62
   3   5  10   28.73    3.21
  -3   5 -10   27.56    2.82
   3   5  10   23.02    2.55
   4  -5  10    4.26    0.92
  -4  -5 -10    3.34    1.10
   4   5  10    4.70    1.62
   4   5  10    3.16    1.04
  -4   5 -10    5.43    1.36
   5  -5  10   11.75    1.78
   5  -5  10   11.57    1.49
  -5  -5 -10    9.82    1.86
  -5   5 -10   13.66    2.07
   5   5  10    7.58    2.00
   5   5  10    7.41    1.51
   6  -5  10    1.26    0.80
   6  -5  10    2.42    1.11
  -6   5 -10    3.29    1.31
   6   5  10    1.48    1.72
   6   5  10    1.52    1.50
   7  -5  10   21.27    3.46
   7  -5  10   13.37    1.94
  -7  -5 -10   11.83    2.44
  -7  -5 -10    8.78    2.13
   7   5  10   11.28    2.86
  -7   5 -10   12.96    2.10
   7   5  10   17.45    2.40
  -8  -5 -10    1.60    1.47
   8  -5  10    0.51    0.93
   8   5  10   -0.01    1.29
   8   5  10    0.44    1.08
  -8   5 -10   -1.90    1.41
   8   5  10    1.36    1.95
  -8  -6  10   12.43    2.92
  -8  -6  10   12.14    3.51
  -8   6  10    4.69    2.17
  -7  -6  10    2.66    2.45
  -7  -6  10   -1.72    1.30
   7   6 -10    0.72    1.67
  -7   6  10    1.77    1.50
  -6  -6  10   18.78    3.32
  -6  -6  10   22.08    3.25
  -6  -6  10   19.17    2.54
   6   6 -10   21.48    2.97
  -6   6  10   23.37    3.29
  -5  -6  10    0.07    1.17
  -5  -6  10    3.78    1.94
  -5  -6  10    0.38    0.78
   5   6 -10    1.09    1.06
  -5   6  10   -0.29    1.09
  -5   6  10    2.95    1.14
  -4  -6  10   19.19    2.88
  -4  -6  10   19.36    2.05
  -4  -6  10   18.68    2.60
  -4   6  10   19.09    2.35
  -4   6  10   19.62    2.76
   4   6 -10   18.98    2.49
  -3  -6  10    0.85    0.70
  -3  -6  10    1.68    1.07
  -3  -6  10   -0.86    1.14
  -3   6  10    0.04    0.94
   3   6 -10    1.51    1.10
  -3   6  10    1.11    0.91
  -2  -6  10   36.66    3.70
  -2  -6  10   38.54    2.68
  -2  -6  10   35.38    3.33
  -2   6  10   30.71    3.32
  -2   6  10   31.87    3.01
   2   6 -10   37.65    3.36
  -1  -6  10    1.21    0.92
  -1  -6  10    1.00    0.84
  -1   6  10    0.81    0.90
  -1   6  10    0.25    0.79
   1   6 -10    0.84    0.84
   0  -6 -10   22.23    2.03
   0  -6 -10   28.97    2.76
   0  -6 -10   26.34    2.22
   0  -6  10   25.83    2.50
   0   6 -10   26.33    2.68
   0   6  10   19.56    2.55
   0   6  10   28.04    2.83
  -1  -6 -10    6.08    1.33
   1  -6  10    5.94    1.23
  -1   6 -10    8.99    1.54
   1   6  10    4.43    1.38
   1   6  10    7.49    1.63
  -2  -6 -10   31.75    3.10
  -2  -6 -10   33.12    3.02
   2   6  10   33.03    3.50
  -2   6 -10   34.06    3.21
   2   6  10   32.31    3.09
  -3  -6 -10    4.73    1.21
   3  -6  10    4.40    0.83
  -3  -6 -10    4.10    1.28
  -3   6 -10    1.47    1.03
   3   6  10    2.02    1.44
   3   6  10    3.21    1.14
  -4  -6 -10   11.71    2.08
  -4  -6 -10   13.06    2.14
   4  -6  10   12.01    1.43
   4  -6  10   11.94    1.82
   4   6  10   14.63    2.77
  -4   6 -10    9.34    1.76
   4   6  10   10.04    1.77
   5  -6  10    4.31    1.02
  -5  -6 -10    3.67    1.40
   5  -6  10    2.03    1.07
  -5  -6 -10    3.62    1.46
   5   6  10    2.79    1.38
   5   6  10    0.69    1.56
  -5   6 -10    3.39    1.44
  -6  -6 -10   11.52    2.32
   6  -6  10   14.58    1.87
  -6   6 -10   14.17    2.33
   6   6  10   15.51    2.37
   6   6  10   14.47    3.06
   7  -6  10   -0.79    0.72
  -7  -6 -10   -1.21    1.31
   7   6  10    0.22    1.15
   7   6  10   -0.39    2.13
  -7   6 -10    2.74    1.40
  -7  -7  10    6.43    2.25
  -7   7  10    7.05    2.53
  -6  -7  10    5.24    2.45
  -6  -7  10   -1.73    1.33
   6   7 -10    2.07    1.81
  -6   7  10    0.29    1.37
  -5  -7  10   29.26    3.68
  -5  -7  10   25.67    3.87
  -5   7  10   20.95    3.57
  -5   7  10   34.24    3.64
   5   7 -10   27.41    3.33
  -4  -7  10    1.01    1.58
  -4  -7  10   -0.59    1.15
  -4  -7  10    0.10    0.89
  -4   7  10    1.27    1.06
  -4   7  10    1.15    1.19
   4   7 -10    0.41    1.14
  -3  -7  10   16.22    2.45
  -3  -7  10   14.55    1.81
  -3  -7  10   10.55    2.28
   3   7 -10   14.16    2.24
  -3   7  10   12.00    2.12
  -3   7  10   12.37    1.92
  -2  -7  10    2.41    0.85
  -2  -7  10   -0.35    0.96
   2   7 -10    1.58    0.97
  -2   7  10    2.03    1.13
  -2   7  10   -0.12    0.75
  -1  -7  10   37.78    3.43
  -1  -7  10   30.57    5.89
   1   7 -10   38.40    3.52
  -1   7  10   32.66    3.42
  -1   7  10   37.78    3.45
   0  -7 -10    3.15    1.11
   0  -7  10    1.31    0.89
   0   7  10    1.74    1.22
   0   7  10    1.50    1.05
   0   7 -10    0.33    0.98
   1  -7  10   18.81    2.30
  -1  -7 -10   18.86    2.13
  -1   7 -10   18.95    2.50
   1   7  10   17.37    2.39
   1   7  10   21.67    2.94
   2   7  10    0.14    0.86
   2   7  10    3.42    1.55
  -2   7 -10    1.83    1.28
  -3  -7 -10   15.59    2.30
  -3  -7 -10   15.26    2.27
  -3  -7 -10   13.68    2.11
   3  -7  10   16.55    2.06
   3   7  10   17.15    2.30
   3   7  10   14.69    2.72
  -3   7 -10   12.41    2.08
  -4  -7 -10    0.54    1.13
  -4   7 -10    2.69    1.35
   4   7  10    3.12    1.91
   4   7  10    3.52    2.06
  -5  -7 -10   13.84    2.52
   5  -7  10   14.43    1.68
   5   7  10   10.10    2.01
  -5   7 -10   12.97    2.26
   5   7  10   17.15    3.20
   6  -7  10   -0.46    0.69
  -6  -7 -10    0.27    1.47
   6   7  10   -0.09    2.02
  -6   7 -10    0.43    1.39
   6   7  10    1.95    1.23
   7  -7  10    5.54    1.50
  -7  -7 -10    4.81    2.01
   7   7  10    1.27    2.27
   7   7  10    0.62    1.26
  -7   7 -10    3.33    1.66
  -6  -8  10    5.27    2.08
  -6   8  10    5.79    3.30
   6   8 -10    7.82    2.38
  -5  -8  10    1.04    1.31
  -5   8  10   -1.62    1.18
   5   8 -10   -0.94    1.51
  -4  -8  10   13.12    2.60
  -4  -8  10   22.56    2.45
  -4   8  10   17.45    2.83
  -4   8  10   15.56    2.49
   4   8 -10   16.74    2.60
  -3  -8  10   -0.01    0.90
  -3  -8  10   -0.44    1.18
  -3   8  10   -2.43    0.94
  -3   8  10   -1.52    0.91
  -2  -8  10   16.85    2.51
  -2  -8  10   21.24    2.27
   2   8 -10   19.72    2.70
  -2   8  10   12.95    2.29
  -2   8  10   10.61    1.87
  -1  -8  10    0.54    1.02
  -1   8  10    2.51    0.96
   1   8 -10    3.90    1.42
  -1   8  10    3.20    1.32
  -1   8  10    1.84    1.25
   0  -8  10   18.03    2.41
   0   8 -10   23.24    2.88
   0   8  10   27.21    3.14
   0   8  10   14.84    2.38
  -1  -8 -10    2.10    1.03
  -1  -8 -10    1.47    1.47
  -1  -8 -10    1.30    1.38
  -1   8 -10    1.52    1.24
   1   8  10    0.47    1.07
   1   8  10   -0.53    2.06
   2  -8  10   19.94    2.34
  -2  -8 -10   20.51    2.71
   2   8  10   16.84    2.57
  -2   8 -10   20.27    2.76
   2   8  10   17.16    3.06
  -3  -8 -10    1.42    1.18
   3  -8  10    2.89    1.52
   3   8  10    1.06    1.69
  -3   8 -10    1.22    1.24
   3   8  10    1.16    1.02
  -4  -8 -10   12.22    2.22
  -4   8 -10   10.20    2.11
   4   8  10   12.82    2.27
   4   8  10   11.83    2.77
  -5  -8 -10    1.02    1.65
   5  -8  10    0.44    0.74
   5   8  10    1.32    1.28
  -5   8 -10    0.40    1.45
   5   8  10    0.56    1.99
   6  -8  10    4.27    1.08
  -6  -8 -10    5.96    2.01
   6   8  10   -1.72    2.11
  -4  -9  10   -3.33    1.28
  -4  -9  10   -0.80    1.54
  -4   9  10   -0.07    1.27
   4   9 -10   -2.78    1.52
  -3  -9  10   11.91    2.54
  -3  -9  10   15.32    2.09
  -3   9  10   16.20    2.56
   3   9 -10   16.62    2.76
  -2  -9  10   -1.03    1.13
   2   9 -10   -0.77    1.40
  -2   9  10    0.88    1.10
  -2   9  10   -0.26    1.12
  -1  -9  10   10.97    2.00
   1   9 -10   13.88    2.33
  -1   9  10    8.13    1.52
  -1   9  10   10.47    2.01
   0  -9 -10    3.52    1.77
   0   9 -10    3.03    1.45
   0   9  10   -0.33    1.43
   0   9  10    1.20    1.10
   1  -9  10   18.42    2.52
  -1   9 -10   16.45    2.52
   1   9  10   12.10    2.73
   1   9  10   14.52    2.40
   2  -9  10   -0.18    1.11
  -2  -9 -10   -1.04    1.04
  -2   9 -10    1.83    1.40
   2   9  10    2.56    1.86
   2   9  10    2.30    1.22
   3   9  10    7.33    1.71
   3   9  10    9.44    2.71
  -3   9 -10    5.92    1.91
  -4  -9 -10   -0.68    1.26
   4   9  10   -0.71    1.07
   4   9  10    0.86    2.21
  -1 -10  10    0.32    1.02
  -1  10  10   -0.65    1.19
  -1  10  10    1.99    1.37
   1  10 -10   -2.02    1.60
   0  10 -10    6.65    2.07
   0  10  10    7.62    1.92
   0  10  10    7.84    2.39
   0  10  10    9.55    1.61
   1 -10  10    1.34    1.69
   1  10  10    1.25    1.18
   1  10  10   -1.87    1.77
  -1  10 -10    1.71    2.60
 -10   0  11    2.86    2.57
 -10   0  11   -3.00    1.37
  -9   0  11    0.95    2.02
  -9   0  11   -0.41    1.14
  -8   0  11    1.77    1.67
  -8   0  11    4.82    1.84
  -8   0  11    3.49    1.46
  -7   0  11    1.88    1.15
  -7   0  11    2.34    1.52
  -6   0  11    7.29    1.90
  -6   0  11    7.75    1.60
  -6   0  11    8.65    1.50
   5   0 -11    0.93    0.62
  -5   0  11    0.33    0.73
  -5   0  11    0.41    0.53
  -4   0  11    2.06    0.72
   4   0 -11    1.77    0.70
  -4   0  11    3.17    0.96
  -3   0  11    8.89    1.39
  -3   0  11   10.83    1.28
   3   0 -11   10.87    1.33
   2   0 -11    2.23    0.73
  -1   0  11    0.50    0.54
   1   0 -11    1.86    0.65
  -1   0  11    1.68    0.65
   0   0  11    0.68    0.52
   0   0  11    0.91    0.54
  -1   0 -11    2.14    0.66
   1   0  11    2.83    0.77
   1   0  11    3.18    0.78
  -1   0 -11    1.16    0.54
   2   0  11    1.73    0.73
  -2   0 -11    0.67    0.50
  -2   0 -11    1.12    0.52
   2   0  11    1.13    0.63
  -3   0 -11    4.84    1.01
   3   0  11    4.32    1.08
   3   0  11    6.42    1.05
  -3   0 -11    5.54    0.98
  -4   0 -11    0.82    0.68
   4   0  11    1.89    0.69
   4   0  11    1.06    0.90
  -4   0 -11    1.50    0.76
  -5   0 -11    1.74    0.86
  -5   0 -11    1.42    0.77
   5   0  11    1.03    0.63
   5   0  11    1.86    1.03
  -6   0 -11    0.99    0.93
   6   0  11    0.47    0.70
   6   0  11    0.65    1.10
  -6   0 -11    0.07    0.90
  -7   0 -11    1.01    1.05
   7   0  11    0.51    0.78
   7   0  11    0.99    1.25
  -7   0 -11    1.00    1.16
   8   0  11    0.44    0.91
   8   0  11    0.16    1.18
  -8   0 -11    1.51    1.38
  -9   0 -11    5.15    1.94
   9   0  11   -3.27    1.42
   9   0  11    1.11    0.99
 -10  -1  11    2.46    2.76
 -10   1  11   -0.67    2.15
  10   1 -11   -1.62    0.84
  -9  -1  11    3.50    1.80
  -9  -1  11    4.47    2.81
   9   1 -11    2.95    1.19
  -9   1  11    3.80    1.57
  -9   1  11    7.37    2.16
  -8  -1  11    1.10    1.41
  -8  -1  11   -0.67    1.62
  -8  -1  11    0.23    1.83
  -8   1  11   -0.57    1.06
  -8   1  11   -0.86    1.63
  -8   1  11    0.32    1.37
  -7  -1  11    8.47    1.42
  -7  -1  11    7.00    1.67
  -7  -1  11    4.76    1.80
  -7   1  11    1.52    1.28
  -7   1  11    4.92    1.42
  -6  -1  11    0.29    1.08
   6  -1 -11    2.14    0.77
  -6  -1  11    2.08    0.83
  -6  -1  11    1.17    1.05
  -6   1  11    3.18    1.07
  -6   1  11    2.79    0.91
   6   1 -11    3.32    0.88
  -6   1  11    1.90    1.23
  -5  -1  11    8.24    1.24
  -5  -1  11    6.71    1.42
   5  -1 -11    7.30    1.16
  -5  -1  11    5.82    1.75
  -5   1  11    6.39    1.29
   5   1 -11    7.02    1.22
  -5   1  11   10.24    1.40
  -4  -1  11    2.22    0.69
  -4  -1  11    2.65    0.92
   4  -1 -11    2.74    0.73
   4   1 -11    2.79    0.86
  -4   1  11    1.31    0.71
  -4   1  11    1.83    0.78
  -3  -1  11    4.80    0.85
   3  -1 -11    4.33    0.83
  -3  -1  11    3.35    1.00
  -3   1  11    2.28    0.78
  -3   1  11    2.64    0.88
   2  -1 -11    2.00    0.62
  -2  -1  11    2.49    0.75
  -2   1  11    1.47    0.78
  -2   1  11    0.94    0.60
   2   1 -11    0.83    0.58
   1  -1 -11    4.61    0.93
  -1  -1  11    4.31    0.93
  -1   1  11    5.67    1.07
  -1   1  11    5.27    1.23
   1   1 -11    6.96    1.16
   0  -1  11    0.51    0.49
   0  -1 -11    1.06    0.54
   0  -1  11    0.39    0.52
   0   1  11    0.55    0.54
   0   1 -11    0.46    0.49
   0   1  11    1.23    0.62
   1  -1  11    1.43    0.56
  -1  -1 -11    0.22    0.49
  -1  -1 -11    1.34    0.56
   1  -1  11    1.86    0.69
   1   1  11    0.85    0.67
   1   1  11    1.19    0.62
  -1   1 -11    0.37    0.51
  -2  -1 -11    0.53    0.51
   2  -1  11    1.27    0.56
  -2  -1 -11    0.70    0.52
   2  -1  11    0.82    0.68
   2   1  11    0.28    0.59
  -2   1 -11    0.51    0.52
  -2   1 -11    0.67    0.51
  -3  -1 -11    1.69    0.68
  -3  -1 -11    1.25    0.65
   3  -1  11    0.22    0.63
   3  -1  11    0.48    0.52
   3   1  11    2.43    0.85
   3   1  11    1.78    0.86
  -3   1 -11    0.63    0.61
  -3   1 -11    0.98    0.57
  -4  -1 -11    1.18    0.77
   4  -1  11    1.09    0.92
  -4  -1 -11   -0.22    0.54
   4  -1  11    0.68    0.54
  -4   1 -11    0.98    0.74
   4   1  11    0.00    0.62
   4   1  11    1.06    0.86
  -4   1 -11    1.32    0.61
  -5  -1 -11    0.42    0.78
   5  -1  11    0.40    0.88
  -5  -1 -11   -1.12    0.67
   5  -1  11    1.52    0.66
   5   1  11    0.87    0.69
  -5   1 -11   -0.35    0.60
   5   1  11    1.70    1.09
  -5   1 -11    1.00    0.81
   6  -1  11    0.59    0.62
   6  -1  11    0.03    0.70
  -6  -1 -11   -0.62    0.88
  -6  -1 -11    0.93    0.92
   6  -1  11   -1.26    0.73
   6   1  11   -0.32    0.60
  -6   1 -11    0.74    0.92
  -6   1 -11   -0.04    0.75
   6   1  11    0.43    1.03
   7  -1  11   -0.25    0.67
  -7  -1 -11    0.48    1.15
  -7  -1 -11    0.67    1.20
   7  -1  11   -0.04    1.08
   7   1  11    0.19    0.83
   7   1  11    0.32    0.73
   7   1  11   -1.39    1.02
  -7   1 -11    0.44    0.94
  -7   1 -11    1.13    1.07
   8  -1  11    0.57    0.94
  -8  -1 -11   -1.25    1.19
  -8  -1 -11    1.80    1.40
   8  -1  11    0.48    1.26
   8   1  11    0.61    0.89
  -8   1 -11    1.52    1.25
  -8   1 -11   -0.19    1.28
  -9  -1 -11   -0.59    1.62
   9  -1  11    1.38    1.21
   9  -1  11    0.44    1.57
   9   1  11    1.56    1.17
  -9   1 -11   -0.24    1.56
   9   1  11    0.10    1.89
  -9   1 -11   -1.66    1.40
  -9  -2  11   -3.22    1.28
  -9  -2  11   -0.80    2.21
   9   2 -11    0.26    1.04
  -9   2  11    1.14    1.68
  -9   2  11    1.22    1.23
  -8  -2  11    4.67    2.28
  -8  -2  11    4.67    3.11
  -8   2  11    4.63    1.65
  -8   2  11    6.80    1.54
  -7  -2  11   -0.82    1.23
  -7  -2  11    0.34    0.91
  -7  -2  11   -1.27    1.06
  -7   2  11   -0.48    1.07
   7   2 -11    0.06    0.92
  -7   2  11   -0.91    1.16
  -7   2  11    0.75    1.01
  -6  -2  11    4.81    1.64
  -6  -2  11    1.67    0.85
  -6  -2  11    2.60    1.28
   6   2 -11    3.57    1.11
  -6   2  11    3.38    1.33
  -6   2  11    3.65    1.13
  -6   2  11    2.27    0.69
  -5  -2  11    2.54    1.25
  -5  -2  11    3.81    0.92
  -5  -2  11    5.17    1.38
  -5   2  11    4.36    1.05
  -5   2  11    4.50    1.06
   5   2 -11    4.56    1.07
  -4  -2  11    3.14    0.77
  -4  -2  11    4.27    1.18
   4  -2 -11    4.33    0.75
   4   2 -11    4.24    1.07
  -4   2  11    3.03    0.91
  -4   2  11    3.76    0.92
  -3  -2  11    0.05    0.35
   3  -2 -11    0.41    0.46
  -3  -2  11    0.46    0.69
  -3   2  11    0.38    0.50
   3   2 -11    0.72    0.66
  -3   2  11    1.32    0.62
  -2  -2  11    3.32    0.92
  -2  -2  11    3.86    0.72
   2  -2 -11    5.49    0.94
   2   2 -11    6.50    1.13
  -2   2  11    6.45    1.07
  -2   2  11    6.10    1.27
   1  -2 -11   10.37    1.24
  -1  -2  11   10.66    1.42
  -1   2  11    9.70    1.54
   1   2 -11   10.61    1.40
  -1   2  11   10.54    1.31
   0  -2 -11    0.92    0.50
   0  -2  11    0.82    0.48
   0  -2 -11    1.29    0.65
   0  -2  11    1.21    0.66
   0   2 -11    0.63    0.60
   0   2  11    1.08    0.70
   0   2  11    1.11    0.63
  -1  -2 -11    9.41    1.30
   1  -2  11    9.17    1.11
  -1  -2 -11    9.35    1.19
   1  -2  11    9.35    1.34
  -1   2 -11    8.31    1.32
   1   2  11    6.66    1.19
   1   2  11    9.51    1.43
  -2  -2 -11    2.02    0.95
   2  -2  11    1.16    0.74
  -2  -2 -11    0.77    0.54
   2  -2  11    0.43    0.46
   2   2  11    1.47    0.72
  -2   2 -11    0.72    0.59
   2   2  11    1.63    0.80
   3  -2  11    2.75    0.97
   3  -2  11    2.59    0.59
  -3  -2 -11    0.81    0.68
  -3  -2 -11    3.21    0.89
   3   2  11    3.43    1.08
  -3   2 -11    2.30    0.62
   3   2  11    2.56    0.86
  -3   2 -11    2.70    0.89
   4  -2  11    1.75    0.85
  -4  -2 -11    1.56    0.78
   4  -2  11    1.25    0.51
  -4  -2 -11    1.57    0.87
   4   2  11    2.08    1.06
   4   2  11    0.11    0.77
  -4   2 -11    0.89    0.58
  -4   2 -11    2.50    1.44
   5  -2  11    1.66    0.98
   5  -2  11    2.75    0.86
  -5  -2 -11    1.90    0.94
  -5  -2 -11    1.74    1.06
   5  -2  11    2.46    0.64
  -5   2 -11    3.21    1.58
   5   2  11    1.76    1.15
  -5   2 -11    2.17    0.78
   5   2  11    2.31    0.96
  -6  -2 -11    1.20    0.96
  -6  -2 -11    0.24    0.96
   6  -2  11   -0.15    0.68
   6  -2  11    0.01    0.98
  -6   2 -11    0.31    0.98
   6   2  11    0.26    0.79
  -6   2 -11    0.38    0.92
   6   2  11    0.44    1.26
  -7  -2 -11    1.09    1.17
   7  -2  11    0.42    0.99
  -7  -2 -11    0.07    0.98
   7  -2  11    1.25    0.81
   7   2  11   -0.45    0.65
   7   2  11    0.52    1.30
  -7   2 -11   -0.90    0.86
  -7   2 -11   -0.73    0.98
  -8  -2 -11    1.43    1.34
   8  -2  11   -0.74    1.03
   8  -2  11    0.96    0.94
  -8   2 -11    1.02    1.33
  -8   2 -11    0.65    1.27
   8   2  11    0.92    1.05
   8   2  11    0.93    1.42
   9  -2  11   -0.62    1.42
  -9  -2 -11   -2.45    1.42
   9  -2  11    0.54    1.02
  -9   2 -11    2.62    1.71
   9   2  11    0.47    1.78
  -9   2 -11    1.19    1.44
   9   2  11    1.12    1.11
  -9  -3  11   -4.60    2.31
  -9  -3  11    4.50    2.15
  -8  -3  11    0.48    0.94
  -8  -3  11    0.98    1.77
  -8  -3  11   -2.24    2.76
  -7  -3  11    4.73    1.75
  -7  -3  11    2.87    1.74
  -7  -3  11    5.71    1.34
   7   3 -11    5.14    1.30
  -6  -3  11   -0.31    0.63
  -6  -3  11   -0.80    0.86
  -6  -3  11    0.56    1.45
   6   3 -11    1.30    0.92
  -5  -3  11    5.38    0.97
  -5  -3  11    1.94    1.14
  -5  -3  11    4.29    1.60
   5   3 -11    2.35    0.99
  -4  -3  11    2.28    1.07
  -4  -3  11    2.55    0.65
  -4  -3  11    3.97    1.51
   4   3 -11    3.04    0.94
  -4   3  11    3.72    1.21
  -4   3  11    3.86    0.92
  -4   3  11    4.00    1.03
  -3  -3  11    7.74    0.94
  -3  -3  11    7.50    1.48
  -3   3  11    7.99    1.41
   3   3 -11   10.07    1.55
  -3   3  11    8.77    1.31
  -3   3  11    7.44    1.57
  -2  -3  11    0.90    0.40
  -2  -3  11    1.82    0.82
   2  -3 -11    1.37    0.58
  -2   3  11    0.16    0.54
   2   3 -11    0.42    0.65
  -2   3  11    0.57    0.73
   1  -3 -11    2.57    0.67
  -1  -3  11    2.01    0.80
  -1   3  11    2.42    0.90
   1   3 -11    2.62    0.85
  -1   3  11    1.99    0.76
   0  -3 -11    1.74    0.60
   0  -3  11    1.91    0.58
   0  -3  11    1.92    0.76
   0  -3 -11    1.88    0.78
   0   3  11    2.59    0.86
   0   3 -11    2.06    0.76
   0   3  11    1.12    0.73
  -1  -3 -11    1.25    0.58
  -1  -3 -11    2.52    0.82
   1  -3  11    1.26    0.72
  -1   3 -11    1.10    0.72
   1   3  11    2.63    0.87
   1   3  11    3.46    1.03
  -2  -3 -11    1.82    0.74
  -2  -3 -11    2.81    0.79
   2  -3  11    3.82    0.96
  -2   3 -11    3.91    0.98
   2   3  11    2.18    0.87
   2   3  11    2.72    1.00
   3  -3  11    1.33    0.73
  -3  -3 -11    1.16    0.80
  -3  -3 -11    0.79    0.73
   3   3  11    0.73    0.87
   3   3  11    0.49    0.69
  -3   3 -11    1.49    0.77
   4  -3  11    2.96    1.00
  -4  -3 -11    2.40    0.97
   4  -3  11    0.81    0.65
  -4  -3 -11    2.86    0.98
  -4   3 -11    1.97    0.96
   4   3  11    0.01    0.93
   4   3  11    2.95    1.07
   5  -3  11    1.52    0.75
  -5  -3 -11    1.06    1.00
   5  -3  11    1.96    1.05
  -5  -3 -11    0.57    0.86
   5   3  11    1.02    1.12
  -5   3 -11    0.56    0.65
   5   3  11    0.77    0.76
  -5   3 -11    2.23    0.98
  -6  -3 -11   -3.30    1.64
   6  -3  11   -0.27    0.92
   6  -3  11    0.52    0.73
  -6  -3 -11    0.25    0.91
   6   3  11   -0.45    1.10
  -6   3 -11    2.02    1.06
  -6   3 -11    0.90    0.77
   6   3  11    0.61    0.79
  -7  -3 -11    1.73    1.21
   7  -3  11    0.23    0.84
  -7  -3 -11   -1.77    1.05
   7  -3  11    0.67    1.12
   7   3  11   -0.19    1.39
  -7   3 -11   -0.17    0.98
   7   3  11   -0.73    0.75
  -7   3 -11    3.22    2.06
  -8  -3 -11   -1.26    1.26
   8  -3  11   -0.25    0.91
  -8   3 -11    0.39    1.23
  -8   3 -11   -0.40    1.22
   8   3  11   -0.57    0.85
   8   3  11   -0.04    1.54
   8   3  11    1.49    1.18
   9  -3  11   -0.35    1.10
  -9  -3 -11   -1.78    2.24
  -9   3 -11    0.95    1.50
  -9   3 -11   -2.56    1.58
   9   3  11    0.35    1.79
   9   3  11   -1.30    1.18
  -9  -4  11    1.78    1.93
  -9  -4  11    2.74    3.23
  -8  -4  11   -0.35    1.54
  -8  -4  11    1.28    2.49
  -7  -4  11   -1.69    0.98
  -7  -4  11    0.98    1.38
  -7  -4  11    2.88    1.77
   7   4 -11    0.26    1.16
  -6  -4  11    3.14    1.72
  -6  -4  11    3.10    1.40
  -6  -4  11    5.28    1.08
   6   4 -11    3.90    1.19
  -5  -4  11    0.14    1.16
  -5  -4  11   -0.02    0.55
  -5  -4  11   -0.18    0.92
   5   4 -11   -0.36    0.90
  -5   4  11   -0.60    0.88
  -5   4  11   -0.05    0.51
  -4  -4  11    5.44    1.66
  -4  -4  11    3.47    1.29
  -4   4  11    7.43    1.64
   4   4 -11    8.59    1.50
  -4   4  11    6.38    1.31
  -3  -4  11    2.50    1.23
   3   4 -11    2.29    0.99
  -3   4  11    2.88    1.03
  -3   4  11    4.80    1.24
  -2  -4  11    2.05    0.98
  -2   4  11    1.62    0.96
   2   4 -11    4.05    1.10
  -2   4  11    3.24    0.92
   1  -4 -11    4.65    0.85
  -1  -4  11    3.59    1.00
   1   4 -11    4.66    1.12
  -1   4  11    2.78    0.90
  -1   4  11    4.18    1.13
   0  -4 -11    5.47    1.17
   0  -4  11    5.54    1.17
   0  -4 -11    5.35    0.95
   0   4 -11    6.60    1.25
   0   4  11    6.46    1.35
   0   4  11    7.45    1.33
  -1  -4 -11    4.01    0.87
  -1  -4 -11    4.69    1.04
   1  -4  11    4.78    1.06
   1   4  11    4.48    1.17
   1   4  11    3.84    1.16
  -1   4 -11    3.56    1.25
  -2  -4 -11    1.37    0.71
  -2  -4 -11    2.05    0.92
   2  -4  11    2.17    0.79
   2   4  11    0.82    0.78
  -2   4 -11    1.56    0.90
   2   4  11    1.67    1.06
  -3  -4 -11    6.21    1.26
   3  -4  11    6.96    1.42
  -3  -4 -11    5.30    1.15
   3  -4  11    7.14    1.06
   3   4  11    5.29    1.31
  -3   4 -11    5.98    1.36
   3   4  11    7.01    1.67
  -4  -4 -11    0.43    0.81
   4  -4  11    0.78    0.87
   4  -4  11    0.49    0.59
   4   4  11    1.56    1.20
  -4   4 -11    0.40    0.92
   4   4  11    2.00    0.93
   5  -4  11    1.29    1.02
  -5  -4 -11    1.74    1.03
   5  -4  11    1.27    0.74
  -5  -4 -11    0.95    0.90
   5   4  11    1.84    1.37
  -5   4 -11    1.51    0.99
   5   4  11    0.91    0.82
   6  -4  11    0.12    0.99
  -6  -4 -11    2.25    1.24
   6  -4  11   -0.51    0.66
  -6  -4 -11   -0.58    0.88
   6   4  11    1.19    1.58
   6   4  11   -0.77    0.82
  -6   4 -11    0.58    1.04
   7  -4  11    0.95    0.86
   7  -4  11    1.58    1.29
  -7  -4 -11   -1.74    1.14
   7   4  11    1.19    1.60
  -7   4 -11    0.10    1.10
   7   4  11    1.50    1.16
  -8  -4 -11    3.66    1.76
   8  -4  11    2.64    1.49
   8  -4  11    1.37    1.00
   8   4  11   -0.56    1.12
   8   4  11    4.27    2.13
  -8   4 -11    0.16    1.40
   8   4  11   -0.99    0.88
  -8  -5  11   -2.60    1.35
  -8  -5  11   -0.51    2.29
  -8   5  11   -1.37    1.36
  -7  -5  11    0.76    1.42
  -7  -5  11    4.19    2.22
   7   5 -11    6.53    1.77
  -7   5  11    2.61    1.56
  -6  -5  11   -0.07    1.23
  -6  -5  11    3.79    1.94
  -6   5  11    1.37    1.27
  -6   5  11    2.79    1.06
   6   5 -11    0.13    1.15
  -5  -5  11    4.34    1.58
  -5  -5  11    4.49    1.12
  -5  -5  11    4.22    1.66
   5   5 -11    5.92    1.46
  -5   5  11    2.64    1.01
  -5   5  11    4.95    1.58
  -4  -5  11   -0.61    0.89
  -4  -5  11    1.09    1.21
  -4  -5  11    0.80    0.67
  -4   5  11    2.16    1.26
  -4   5  11   -0.27    0.70
   4   5 -11    0.59    0.94
  -3  -5  11    2.57    1.39
  -3  -5  11    2.20    2.03
  -3  -5  11    1.96    0.77
  -3   5  11    4.27    1.16
  -3   5  11    1.08    0.99
   3   5 -11    4.34    1.61
  -2  -5  11    0.56    0.83
  -2  -5  11    0.99    0.52
  -2   5  11    1.49    0.96
   2   5 -11   -0.11    0.74
  -1  -5  11    4.60    0.76
  -1  -5  11    5.12    1.16
   1   5 -11    7.40    1.46
  -1   5  11    6.04    1.27
  -1   5  11    6.15    1.43
   0  -5  11    1.73    0.80
   0  -5 -11    2.40    0.96
   0  -5 -11    1.68    0.67
   0   5  11    2.33    0.98
   0   5 -11    1.35    0.95
   0   5  11    1.52    0.89
  -1  -5 -11    0.62    0.73
   1  -5  11   -0.02    0.66
  -1   5 -11    0.78    0.83
   1   5  11    0.98    0.83
   1   5  11    0.29    0.90
   2  -5  11    2.46    0.61
  -2  -5 -11    0.15    0.79
   2  -5  11    2.17    0.91
  -2  -5 -11    2.03    0.82
   2   5  11    1.90    1.00
   2   5  11    3.15    1.23
  -2   5 -11    1.57    1.01
  -3  -5 -11    0.69    0.81
   3  -5  11    0.62    0.75
   3   5  11    0.21    1.03
  -3   5 -11    0.98    0.94
   3   5  11    0.85    0.91
  -4  -5 -11    0.82    1.01
   4  -5  11    1.44    0.68
  -4   5 -11    0.30    0.92
   4   5  11   -0.38    0.96
   4   5  11    0.58    0.85
  -5  -5 -11   -1.83    0.83
   5  -5  11    2.60    1.40
   5  -5  11    1.69    0.79
   5   5  11   -1.04    1.08
   5   5  11    0.35    1.02
  -5   5 -11    1.31    1.90
  -6  -5 -11   -0.59    1.19
   6  -5  11   -0.47    0.87
   6  -5  11   -0.31    0.68
   6   5  11    1.74    1.12
  -6   5 -11    1.14    1.14
   6   5  11    3.10    1.78
  -7  -5 -11   -0.71    1.43
   7  -5  11   -0.18    0.81
   7  -5  11   -2.20    1.11
  -7  -5 -11    0.70    1.30
  -7   5 -11    1.83    1.34
   7   5  11    1.27    1.87
   7   5  11   -0.81    1.03
  -8  -5 -11   -0.43    1.37
   8  -5  11   -0.51    0.81
   8  -5  11   -0.57    1.37
   8   5  11    1.10    1.12
  -8   5 -11    0.98    1.49
   8   5  11   -0.38    1.77
   8   5  11    0.23    1.12
  -8  -6  11    0.36    3.15
  -8  -6  11    0.23    1.93
  -8   6  11    1.65    1.80
  -7  -6  11    1.08    2.23
  -7  -6  11   -0.22    1.39
  -7   6  11    1.32    1.57
  -6  -6  11    0.95    2.25
  -6  -6  11    3.31    1.18
  -6  -6  11    1.95    1.62
   6   6 -11   -1.42    1.47
  -6   6  11    1.49    1.43
  -5  -6  11   -0.25    1.21
  -5  -6  11    1.38    1.60
  -5  -6  11    2.62    0.92
  -5   6  11   -0.21    1.08
  -5   6  11   -0.79    0.99
   5   6 -11   -0.36    1.06
  -4  -6  11    2.27    1.41
  -4  -6  11    1.92    0.84
  -4  -6  11   -0.69    1.12
   4   6 -11   -0.70    1.02
  -4   6  11    0.62    1.16
  -3  -6  11    3.11    1.34
  -3  -6  11    0.77    1.01
  -3  -6  11    0.78    0.69
  -3   6  11   -0.10    0.81
  -3   6  11    0.91    0.77
  -2  -6  11    6.56    1.51
  -2  -6  11    2.59    1.35
  -2  -6  11    6.67    1.04
  -2   6  11    5.55    1.35
  -2   6  11    3.22    1.24
   2   6 -11    6.69    1.44
  -1  -6  11    0.53    0.86
  -1   6  11    0.21    0.80
   1   6 -11    0.51    0.86
  -1   6  11    1.75    0.97
   0  -6 -11    2.14    0.99
   0  -6 -11    1.67    0.64
   0  -6  11    0.79    0.88
   0   6 -11   -0.06    0.88
   0   6  11    0.31    0.95
   0   6  11    0.61    0.87
   1  -6  11    3.01    0.99
  -1  -6 -11    2.40    0.99
   1   6  11    3.16    1.20
   1   6  11    3.37    1.37
  -1   6 -11    4.80    1.26
   2  -6  11    0.53    0.85
  -2   6 -11    2.92    1.23
   2   6  11    1.54    1.16
   2   6  11    2.83    1.21
   3  -6  11    1.83    0.88
  -3   6 -11    1.77    1.12
   3   6  11    0.33    1.12
   3   6  11    0.72    0.91
   4  -6  11    1.56    0.96
  -4  -6 -11    2.44    1.16
   4  -6  11    1.60    0.73
   4   6  11    0.37    1.31
   4   6  11    0.21    0.96
  -4   6 -11    1.11    1.11
  -5  -6 -11    1.19    1.12
  -5  -6 -11    1.06    1.33
   5  -6  11    0.56    0.97
   5  -6  11    1.31    0.77
  -5   6 -11   -0.14    1.19
   5   6  11    1.54    1.24
   5   6  11    0.89    1.38
   6  -6  11    0.06    0.72
   6  -6  11   -0.96    1.06
  -6  -6 -11   -0.37    1.07
   6   6  11   -2.43    1.44
  -6   6 -11    2.13    1.41
   6   6  11    0.38    0.97
  -7  -6 -11    1.01    1.36
  -7   6 -11    0.88    1.36
   7   6  11    1.26    2.15
   7   6  11   -0.80    0.91
  -7  -7  11    1.39    1.79
  -7   7  11   -0.42    1.59
  -6  -7  11    0.06    1.57
  -6   7  11    0.83    1.70
   6   7 -11    2.30    1.58
  -5  -7  11    2.54    1.57
  -5  -7  11    2.18    1.91
  -5   7  11    3.91    1.63
   5   7 -11    0.90    1.39
  -4  -7  11   -0.20    1.15
  -4  -7  11    0.57    1.01
  -4  -7  11    1.43    1.63
  -4   7  11   -0.07    0.94
  -4   7  11    0.43    1.30
  -3  -7  11    0.11    1.14
  -3  -7  11    3.37    1.03
  -3  -7  11    0.25    1.60
  -3   7  11    1.75    1.24
   3   7 -11    5.73    1.57
  -3   7  11    3.02    1.33
  -2  -7  11    0.91    0.99
  -2  -7  11    1.82    1.37
  -2  -7  11    0.17    0.69
  -2   7  11    2.26    1.20
  -2   7  11    1.23    0.80
   2   7 -11    1.17    1.16
  -1  -7  11    0.33    0.97
  -1  -7  11    0.19    1.34
  -1   7  11   -0.13    1.00
   1   7 -11   -0.61    0.94
  -1   7  11    1.94    1.19
   0  -7 -11    0.64    0.70
   0  -7  11   -0.29    1.26
   0  -7  11    1.25    0.98
   0   7  11    0.94    0.97
   0   7 -11    2.34    1.31
   0   7  11    1.47    1.16
   1  -7  11    1.35    1.01
  -1  -7 -11    0.80    0.89
  -1  -7 -11   -0.15    1.03
  -1   7 -11    2.47    1.22
   1   7  11    2.40    1.23
   1   7  11    0.61    1.15
   2  -7  11   -0.07    0.88
   2   7  11    1.06    1.47
   2   7  11    1.35    1.02
  -2   7 -11   -0.49    1.05
  -3  -7 -11    0.05    1.29
   3  -7  11   -1.00    0.85
  -3  -7 -11    0.07    0.90
  -3  -7 -11    1.19    1.31
  -3   7 -11   -0.49    1.05
   3   7  11   -0.34    1.40
   3   7  11    1.81    1.06
   4  -7  11   -0.26    1.00
  -4  -7 -11   -1.04    1.06
   4  -7  11    0.51    0.59
   4   7  11   -2.63    2.66
  -4   7 -11    1.30    1.25
   4   7  11    1.28    1.18
   5  -7  11   -0.51    0.66
  -5  -7 -11   -0.02    1.18
   5   7  11    1.32    1.80
  -5   7 -11   -0.09    1.26
   5   7  11    0.09    1.07
  -6  -7 -11    2.62    1.67
   6   7  11   -0.95    1.12
  -6   7 -11   -0.93    1.36
   6   7  11    1.22    2.00
  -6  -8  11    3.83    1.95
   6   8 -11   -0.41    1.74
  -6   8  11    1.40    1.69
  -5  -8  11   -1.24    1.45
  -5  -8  11   -0.62    1.20
  -5   8  11    0.18    1.38
   5   8 -11    1.81    1.74
  -4  -8  11    1.03    1.11
  -4  -8  11    0.59    1.41
  -4   8  11    0.80    1.45
   4   8 -11    2.05    1.52
  -3  -8  11    0.01    0.89
  -3  -8  11   -0.13    1.27
  -3   8  11    2.93    1.15
   3   8 -11   -2.11    1.25
  -3   8  11    1.16    1.08
  -2  -8  11   -0.16    1.16
  -2  -8  11    1.11    0.98
  -2   8  11   -2.00    0.80
  -2   8  11    1.38    1.32
   2   8 -11    1.08    1.41
  -1  -8  11    0.59    1.09
   1   8 -11   -0.13    1.29
  -1   8  11   -1.00    0.90
  -1   8  11   -1.30    1.10
   0  -8 -11    1.62    1.46
   0  -8  11    2.77    1.24
   0   8  11    0.78    1.01
   0   8 -11    0.27    1.96
   0   8  11    2.63    1.64
  -1  -8 -11    1.34    1.43
  -1  -8 -11    1.77    1.02
   1   8  11    0.49    1.10
   1   8  11    0.67    1.46
  -1   8 -11    1.03    1.16
   2  -8  11   -1.37    0.96
   2   8  11    1.85    1.75
  -2   8 -11    1.00    1.30
  -3  -8 -11    3.18    1.35
   3  -8  11   -0.72    1.03
   3   8  11    1.00    1.26
   3   8  11    2.30    1.85
  -3   8 -11    1.38    1.36
  -4  -8 -11    0.06    1.33
   4   8  11   -1.89    1.67
   4   8  11    0.30    1.09
  -4   8 -11    3.89    1.55
   5  -8  11    1.06    0.73
  -5  -8 -11    1.57    1.52
   5   8  11   -0.38    2.00
  -5   8 -11    0.89    1.44
   5   8  11   -1.42    1.06
  -4  -9  11   -0.49    1.67
  -4  -9  11   -3.54    1.43
   4   9 -11    1.38    1.88
  -4   9  11   -1.74    1.20
  -3  -9  11    2.73    1.30
  -3  -9  11    2.23    1.74
   3   9 -11   -1.10    1.66
  -2  -9  11    1.69    1.48
   2   9 -11    2.40    1.57
  -2   9  11   -0.83    1.16
  -2   9  11    2.38    1.83
  -1  -9  11    2.74    1.38
  -1   9  11    1.70    1.12
   0  -9  11    1.83    1.24
   0   9 -11    0.40    1.54
   0   9  11    1.82    1.28
   0   9  11    2.07    1.63
   1  -9  11    3.09    1.22
   1   9  11   -2.04    1.60
  -1   9 -11    0.09    1.35
   1   9  11    0.23    1.20
  -2  -9 -11    2.49    1.17
   2  -9  11    1.06    1.11
   2   9  11    0.81    1.20
   2   9  11    0.25    1.58
   3  -9  11   -0.79    1.22
  -3   9 -11   -1.18    1.41
   3   9  11    2.46    2.03
   3   9  11    0.45    1.26
  -4  -9 -11    1.05    1.30
  -4   9 -11    0.05    1.53
   4   9  11   -0.74    2.10
   0  10  11    0.68    2.04
  -9   0  12   -1.72    1.18
  -9   0  12    1.09    2.02
  -8   0  12    8.97    2.23
  -8   0  12    6.46    1.86
  -8   0  12    7.63    1.81
  -7   0  12    0.84    1.41
  -7   0  12    0.15    1.01
  -6   0  12   18.80    2.95
  -6   0  12   16.73    2.31
  -6   0  12   18.84    2.17
   5   0 -12    2.09    0.71
  -5   0  12    0.89    0.83
  -5   0  12    0.59    0.60
  -4   0  12   27.35    2.50
   4   0 -12   30.05    2.51
  -4   0  12   30.47    2.77
  -3   0  12    0.30    0.61
   3   0 -12    0.73    0.56
   2   0 -12   10.86    1.62
  -2   0  12    7.65    1.30
  -1   0  12    1.26    0.81
   1   0 -12    0.52    0.59
  -1   0  12    0.98    0.71
   0   0  12   51.33    3.97
   0   0  12   57.15    4.05
   0   0 -12   55.02    3.97
   1   0  12    7.90    1.26
   1   0  12    8.05    1.33
  -1   0 -12    9.10    1.27
  -1   0 -12    8.54    1.20
  -2   0 -12    3.15    0.72
   2   0  12    2.80    0.98
  -2   0 -12    2.16    0.77
   2   0  12    2.57    0.87
   3   0  12    2.53    0.81
  -3   0 -12    1.84    0.73
  -3   0 -12    1.85    0.75
   3   0  12    2.17    0.91
   4   0  12   43.32    3.81
  -4   0 -12   44.30    3.80
  -4   0 -12   42.53    3.52
   4   0  12   44.16    3.30
   5   0  12    4.12    0.97
  -5   0 -12    4.62    1.20
  -5   0 -12    4.88    1.23
   5   0  12    3.91    1.34
   6   0  12    4.64    1.09
   6   0  12    6.90    1.60
  -6   0 -12    4.45    1.38
  -6   0 -12    5.63    1.33
   7   0  12    3.89    1.72
  -7   0 -12    2.57    1.37
   7   0  12    1.95    0.89
   7   0  12    1.02    0.92
  -7   0 -12    3.96    1.39
  -8   0 -12    4.21    2.14
   8   0  12    8.33    2.33
  -8   0 -12   10.68    1.93
   8   0  12    9.10    1.86
   9   0  12    0.13    1.60
   9   0  12    0.01    0.96
  -9   0 -12    1.61    1.55
  -9  -1  12    0.19    1.47
  -9  -1  12    3.12    2.44
  -9   1  12    4.86    2.22
  -9   1  12    3.39    1.57
  -8  -1  12   -1.37    1.09
  -8  -1  12    0.99    1.22
  -8   1  12    0.58    1.12
  -8   1  12    1.55    1.40
  -7  -1  12   10.03    2.06
  -7  -1  12    8.77    1.53
  -7  -1  12   11.72    2.76
  -7   1  12   11.00    2.32
  -7   1  12   11.76    1.98
  -6  -1  12    2.66    1.54
  -6  -1  12    0.46    0.98
  -6  -1  12    0.74    0.77
  -6   1  12    4.05    1.40
   6   1 -12    0.99    0.69
  -6   1  12    2.45    1.07
  -6   1  12    3.48    0.99
  -5  -1  12   15.88    1.77
   5  -1 -12   16.99    1.71
  -5  -1  12   16.57    2.16
  -5  -1  12   16.84    2.60
  -5   1  12   12.22    1.75
  -5   1  12   16.58    2.02
   5   1 -12   14.86    1.85
  -4  -1  12   11.12    1.33
  -4  -1  12    9.66    1.59
   4  -1 -12    8.76    1.26
  -4   1  12    9.17    1.51
   4   1 -12   10.43    1.43
  -4   1  12    8.09    1.36
   3  -1 -12   29.52    2.31
  -3  -1  12   28.06    2.27
  -3  -1  12   25.95    2.53
  -3   1  12   26.22    2.39
  -3   1  12   26.14    2.38
   3   1 -12   24.28    2.37
  -2  -1  12    4.70    1.01
   2  -1 -12    4.73    0.92
  -2   1  12    4.99    1.08
   2   1 -12    5.66    1.07
  -2   1  12    4.16    1.11
   1  -1 -12   15.57    1.68
  -1  -1  12   16.77    1.71
  -1  -1  12   17.60    1.80
  -1   1  12   15.65    1.71
   1   1 -12   13.91    1.71
  -1   1  12   13.03    1.72
   0  -1  12    5.68    0.99
   0  -1  12    6.30    1.15
   0  -1 -12    5.31    0.98
   0   1 -12    4.42    0.98
   0   1  12    4.58    1.41
   0   1  12    5.88    1.17
  -1  -1 -12   23.10    2.13
  -1  -1 -12   25.65    2.23
   1  -1  12   22.07    2.07
   1  -1  12   30.18    2.38
   1   1  12   24.71    2.36
  -1   1 -12   20.72    2.16
   1   1  12   20.57    2.21
   2  -1  12    1.90    0.87
  -2  -1 -12    1.45    0.66
   2  -1  12    1.47    0.65
  -2  -1 -12    0.89    0.60
   2   1  12    0.71    0.67
  -2   1 -12    1.64    0.75
  -2   1 -12    1.50    0.59
   2   1  12    0.23    0.69
  -3  -1 -12   21.34    2.18
  -3  -1 -12   22.34    2.17
   3  -1  12   24.75    2.05
   3  -1  12   24.52    2.44
  -3   1 -12   24.51    2.09
   3   1  12   23.59    2.24
  -3   1 -12   20.58    2.20
   3   1  12   24.09    2.56
   4  -1  12    2.44    1.05
   4  -1  12    3.33    0.93
  -4  -1 -12    3.52    1.02
  -4  -1 -12    3.03    0.94
  -4   1 -12    3.23    0.85
   4   1  12    3.71    1.28
   4   1  12    3.22    0.98
  -4   1 -12    2.48    0.92
  -5  -1 -12   21.13    2.47
  -5  -1 -12   22.11    2.42
   5  -1  12   22.08    2.60
   5  -1  12   16.65    1.78
   5   1  12   19.38    3.92
   5   1  12   17.79    2.03
  -5   1 -12   19.32    2.37
  -5   1 -12   15.35    2.15
  -6  -1 -12    1.54    1.14
  -6  -1 -12    4.04    1.23
   6  -1  12    0.27    0.99
   6  -1  12    1.50    0.75
   6   1  12    0.88    0.82
  -6   1 -12    1.83    1.07
   6   1  12   -0.48    1.14
  -6   1 -12    2.89    1.11
  -7  -1 -12   12.94    1.99
   7  -1  12   13.60    1.93
   7  -1  12   14.52    2.49
  -7  -1 -12    7.99    1.97
   7   1  12    9.54    1.59
   7   1  12    8.97    2.27
  -7   1 -12   11.43    1.84
  -7   1 -12   10.89    1.96
   8  -1  12    0.04    1.29
  -8  -1 -12    5.20    1.64
   8  -1  12   -0.45    0.77
  -8  -1 -12    1.84    1.48
  -8   1 -12    1.26    1.48
  -8   1 -12    4.33    1.49
   8   1  12   -0.67    1.29
   8   1  12    1.71    1.18
  -9  -1 -12    0.34    1.73
   9  -1  12   -0.26    1.42
   9  -1  12    3.41    1.23
   9   1  12    3.61    1.58
  -9   1 -12    2.07    1.86
   9   1  12    7.79    2.46
  -9   1 -12    7.38    1.92
  -9  -2  12   -2.45    1.27
  -9  -2  12    0.05    2.34
  -9   2  12    1.10    1.74
  -9   2  12   -1.94    1.00
  -8  -2  12    5.78    1.91
  -8  -2  12    4.06    2.38
  -8   2  12   10.71    2.26
  -8   2  12    8.34    1.79
  -7  -2  12   -1.60    1.52
  -7  -2  12   -0.37    1.04
  -7  -2  12   -1.44    0.80
  -7   2  12   -0.33    0.90
   7   2 -12    2.27    0.96
  -7   2  12   -0.54    0.86
  -7   2  12    3.08    1.41
  -6  -2  12   13.83    2.38
  -6  -2  12   12.90    2.57
  -6  -2  12   16.09    1.84
   6   2 -12   12.17    1.86
  -6   2  12   12.48    2.30
  -6   2  12   14.22    2.02
  -5  -2  12   -1.07    0.48
  -5  -2  12   -0.07    0.80
  -5  -2  12    0.42    1.14
   5   2 -12   -1.46    0.59
  -5   2  12    1.26    0.77
  -5   2  12    0.19    0.73
  -4  -2  12   15.24    1.49
  -4  -2  12   14.86    2.09
   4  -2 -12   13.46    1.42
  -4   2  12   12.25    1.64
  -4   2  12   13.38    1.67
   4   2 -12   11.71    1.74
  -3  -2  12    0.63    0.53
   3  -2 -12    1.25    0.58
  -3  -2  12    0.45    0.75
   3   2 -12    1.76    0.78
  -3   2  12    1.83    0.78
  -3   2  12    0.61    0.79
  -3   2  12    0.92    0.71
  -2  -2  12   33.60    3.56
   2  -2 -12   39.57    2.94
  -2   2  12   40.64    3.08
   2   2 -12   38.70    3.16
  -2   2  12   37.88    3.31
  -1  -2  12    6.90    1.27
   1  -2 -12    7.94    1.16
  -1   2  12    5.80    1.28
  -1   2  12    6.83    1.18
   1   2 -12    5.51    1.14
   0  -2 -12    4.74    1.01
   0  -2  12    5.44    1.19
   0  -2  12    3.97    0.84
   0  -2 -12    3.70    0.86
   0   2  12    5.39    1.12
   0   2  12    5.06    1.12
   0   2 -12    4.88    1.12
  -1  -2 -12    0.47    0.59
   1  -2  12   -0.25    0.45
  -1  -2 -12    0.94    0.61
   1  -2  12    0.64    0.68
   1   2  12    0.08    0.52
  -1   2 -12   -0.35    0.54
   1   2  12   -0.36    0.52
  -2  -2 -12   52.78    3.89
  -2  -2 -12   51.31    3.81
   2  -2  12   57.33    4.07
   2  -2  12   49.42    3.49
  -2   2 -12   45.94    3.84
   2   2  12   51.59    4.07
   2   2  12   46.69    3.85
   3  -2  12    7.85    1.08
  -3  -2 -12    7.28    1.25
   3  -2  12   10.92    1.65
  -3  -2 -12    6.48    1.27
   3   2  12    7.68    1.59
   3   2  12    8.02    1.44
  -3   2 -12    8.98    1.49
  -3   2 -12   11.00    1.25
  -4  -2 -12    4.61    1.20
   4  -2  12    6.11    0.89
   4  -2  12    5.73    1.35
  -4  -2 -12    5.29    1.15
  -4   2 -12    4.18    0.95
   4   2  12    5.16    1.26
   4   2  12    5.95    1.53
  -4   2 -12    3.80    1.10
  -5  -2 -12    1.98    1.03
   5  -2  12    3.44    0.77
   5  -2  12    2.59    1.16
  -5  -2 -12    4.55    1.33
   5   2  12    2.41    1.05
  -5   2 -12    2.11    0.96
   5   2  12    2.86    1.30
  -5   2 -12    0.65    0.83
  -6  -2 -12   25.54    2.90
   6  -2  12   22.08    2.89
  -6  -2 -12   21.80    2.79
   6  -2  12   25.68    2.50
  -6   2 -12   20.41    2.69
   6   2  12   24.55    3.26
  -6   2 -12   28.42    2.89
   6   2  12   22.73    2.52
   7  -2  12    2.69    1.29
  -7  -2 -12   -1.20    1.26
   7  -2  12    0.81    0.90
  -7  -2 -12    0.62    1.24
  -7   2 -12    2.56    1.19
   7   2  12    2.79    1.61
   7   2  12    1.63    0.91
  -7   2 -12    2.03    1.29
   8  -2  12    3.14    1.67
   8  -2  12    4.08    1.32
  -8  -2 -12    3.42    1.60
   8   2  12    3.64    1.27
   8   2  12    2.97    1.88
  -8   2 -12    4.55    1.63
   8   2  12    4.59    1.49
  -8   2 -12    3.42    1.55
   9  -2  12    1.67    1.27
   9  -2  12    0.86    1.31
  -9  -2 -12   -2.50    1.41
  -9   2 -12   -0.20    1.57
  -9   2 -12    5.38    3.12
   9   2  12    1.97    1.23
   9   2  12   -0.50    1.77
  -9  -3  12    8.47    3.09
  -9  -3  12    5.13    2.04
  -9   3  12    4.09    1.81
  -8  -3  12    2.47    2.82
  -8  -3  12    1.19    1.52
  -7  -3  12    6.71    1.51
  -7  -3  12    7.51    2.06
  -7  -3  12    7.32    2.37
   7   3 -12    5.81    1.52
  -6  -3  12    1.67    1.61
  -6  -3  12    3.88    1.00
  -6  -3  12    3.91    1.51
   6   3 -12    2.39    1.10
  -5  -3  12   22.81    2.68
  -5  -3  12   19.29    3.12
   5   3 -12   21.10    2.39
  -4  -3  12    1.49    0.59
  -4  -3  12    1.55    1.06
   4   3 -12    1.63    0.99
  -4   3  12    1.90    1.10
  -4   3  12    0.95    0.68
  -4   3  12    1.67    0.80
  -3  -3  12   12.19    1.86
  -3  -3  12   10.62    1.09
  -3   3  12    9.85    1.43
  -3   3  12    9.24    1.73
  -3   3  12    7.36    1.39
   3   3 -12   10.76    1.64
  -2  -3  12    6.17    0.89
  -2  -3  12    6.15    1.30
   2  -3 -12    8.36    1.12
   2   3 -12    6.56    1.35
  -2   3  12    5.99    1.39
  -2   3  12    6.70    1.25
   1  -3 -12   42.67    2.94
  -1  -3  12   32.18    3.09
   1   3 -12   36.82    3.17
  -1   3  12   34.70    3.25
  -1   3  12   40.74    3.11
   0  -3 -12    1.73    0.70
   0  -3  12    0.55    0.69
   0  -3  12    0.67    0.52
   0  -3 -12    1.32    0.60
   0   3 -12    1.97    0.79
   0   3  12    2.14    0.84
   0   3  12    0.69    0.74
   1  -3  12   18.56    1.69
  -1  -3 -12   19.60    1.86
  -1  -3 -12   21.94    2.10
   1  -3  12   20.31    2.13
  -1   3 -12   19.14    2.12
   1   3  12   19.32    2.17
   1   3  12   15.53    2.08
  -2  -3 -12    6.82    1.18
  -2  -3 -12    5.73    1.24
   2  -3  12    8.89    1.44
   2   3  12    4.43    1.16
  -2   3 -12    4.16    1.11
   2   3  12    6.24    1.46
   3  -3  12   20.67    2.29
  -3  -3 -12   19.02    2.09
  -3  -3 -12   21.54    2.23
  -3   3 -12   19.96    2.84
   3   3  12   16.39    2.18
   3   3  12   20.09    2.53
  -4  -3 -12    1.60    1.00
   4  -3  12    2.00    0.96
  -4  -3 -12    0.83    0.83
   4   3  12    2.35    1.20
   4   3  12    0.94    0.82
  -4   3 -12    1.15    0.91
   5  -3  12   21.11    2.60
   5  -3  12   22.71    2.20
  -5  -3 -12   28.19    2.76
  -5  -3 -12   21.71    2.56
   5   3  12   18.95    2.41
  -5   3 -12   20.24    2.57
   5   3  12   23.57    3.09
  -6  -3 -12    3.41    1.34
   6  -3  12    2.94    1.25
  -6  -3 -12    2.62    1.20
   6  -3  12    1.66    0.93
  -6   3 -12    2.43    1.10
   6   3  12    0.88    1.25
   6   3  12    1.88    1.10
  -6   3 -12    2.72    1.06
  -7  -3 -12    6.91    1.79
   7  -3  12    7.18    1.55
   7  -3  12    8.17    1.87
  -7   3 -12    6.57    1.68
  -7   3 -12    3.05    1.52
   7   3  12    4.76    1.94
  -8  -3 -12   -0.17    1.35
   8  -3  12    0.96    1.39
   8  -3  12    1.05    0.96
  -8   3 -12    3.26    1.50
   8   3  12   -0.37    1.67
   8   3  12    1.76    1.23
   8   3  12    0.34    0.99
  -8   3 -12   -1.86    1.20
   9  -3  12   -1.20    1.78
  -9  -3 -12    3.41    1.93
   9  -3  12    4.98    1.44
   9   3  12    0.37    2.32
   9   3  12    3.91    1.55
  -9  -4  12    2.17    3.33
  -9  -4  12   -1.88    1.55
  -8  -4  12    3.41    1.89
  -8  -4  12    5.51    2.78
  -7  -4  12    1.17    1.88
  -7  -4  12    0.18    0.96
  -7  -4  12   -0.69    1.28
   7   4 -12    0.21    1.11
  -6  -4  12    9.44    2.08
  -6  -4  12   11.74    1.58
  -6  -4  12   10.78    2.50
  -6   4  12   10.43    2.33
   6   4 -12    9.30    1.73
  -5  -4  12    2.01    0.70
  -5  -4  12    1.63    1.14
  -5  -4  12    0.06    1.46
  -5   4  12   -0.32    0.95
   5   4 -12    1.69    0.91
  -4  -4  12   21.37    2.67
  -4  -4  12   19.28    3.09
  -4  -4  12   23.38    1.83
   4   4 -12   23.48    2.49
  -4   4  12   19.31    2.75
  -3  -4  12    2.62    1.21
  -3   4  12    2.40    0.88
  -3   4  12    2.24    0.82
  -3   4  12    1.45    1.00
   3   4 -12    1.96    1.00
  -2  -4  12   11.68    1.85
   2   4 -12   13.72    1.93
  -2   4  12   12.13    1.70
  -2   4  12   13.31    2.12
   1  -4 -12   -0.30    0.47
  -1  -4  12   -0.20    0.61
  -1   4  12    0.05    0.66
   1   4 -12    2.01    0.82
  -1   4  12   -0.01    0.75
   0  -4  12   32.41    2.56
   0  -4 -12   36.94    3.15
   0  -4  12   32.21    3.00
   0  -4 -12   35.33    2.72
   0   4  12   37.60    3.17
   0   4  12   31.23    3.19
   0   4 -12   37.23    3.17
  -1  -4 -12    9.38    1.66
  -1  -4 -12   11.78    1.41
   1  -4  12   10.41    1.62
   1   4  12    8.61    1.63
   1   4  12   11.00    1.82
  -1   4 -12    9.40    1.61
  -2  -4 -12    7.68    1.52
  -2  -4 -12   10.08    1.45
   2  -4  12    8.57    1.49
   2   4  12   11.82    1.95
  -2   4 -12    4.42    1.53
   2   4  12    6.59    1.40
  -3  -4 -12    0.43    0.72
  -3  -4 -12    0.00    0.52
   3  -4  12    0.86    0.87
   3  -4  12    0.77    0.62
   3   4  12    0.81    0.98
  -3   4 -12   -0.41    0.84
   3   4  12    1.16    0.82
   4  -4  12   30.35    2.99
  -4  -4 -12   29.40    2.91
   4  -4  12   33.14    2.58
   4   4  12   25.60    2.86
   4   4  12   28.78    3.43
  -4   4 -12   32.55    3.12
  -5  -4 -12    3.48    1.31
   5  -4  12    4.02    1.04
   5  -4  12    6.14    1.49
  -5  -4 -12    5.96    1.38
   5   4  12    3.20    1.57
  -5   4 -12    1.92    1.04
   5   4  12    3.98    1.29
  -6  -4 -12    5.40    1.67
   6  -4  12    7.15    1.35
  -6  -4 -12    6.05    1.62
   6   4  12    5.20    1.96
   6   4  12    5.80    1.48
  -6   4 -12    6.69    1.67
  -7  -4 -12    2.74    1.59
   7  -4  12   -0.01    0.84
   7  -4  12   -1.02    0.90
  -7   4 -12    1.56    1.38
   7   4  12    0.85    0.97
   7   4  12    1.65    1.78
   8  -4  12    6.00    1.50
  -8  -4 -12   11.02    2.43
  -8   4 -12    7.10    1.86
   8   4  12    6.42    1.73
   8   4  12    7.96    2.62
  -8  -5  12    1.06    2.88
  -8  -5  12    1.96    1.78
  -8   5  12    1.61    1.64
  -7  -5  12    7.87    2.29
  -7  -5  12    6.78    2.48
  -7   5  12    6.44    2.24
  -6  -5  12    0.62    1.30
  -6  -5  12    0.82    1.69
  -6  -5  12    0.38    1.05
   6   5 -12   -0.48    1.21
  -6   5  12    0.68    1.24
  -5  -5  12    7.09    1.87
  -5  -5  12    4.80    1.85
  -5  -5  12    4.84    1.13
   5   5 -12    7.51    1.64
  -5   5  12    3.37    1.64
  -5   5  12    3.51    1.31
  -4  -5  12    2.14    1.34
  -4  -5  12    0.13    0.70
  -4  -5  12    1.18    1.35
   4   5 -12    1.17    1.11
  -4   5  12   -0.86    0.91
  -4   5  12    0.25    0.91
  -3  -5  12   22.62    3.28
  -3  -5  12   31.24    3.03
  -3   5  12   23.21    2.97
  -3   5  12   24.66    2.53
   3   5 -12   25.53    2.84
  -2  -5  12    1.60    0.93
   2   5 -12    0.31    0.89
  -2   5  12    0.97    0.81
  -2   5  12    2.20    1.07
  -1  -5  12    5.01    1.26
  -1   5  12    5.81    1.51
  -1   5  12    9.42    1.54
   1   5 -12    8.16    1.54
   0  -5 -12    3.63    0.84
   0  -5  12    2.39    1.00
   0  -5 -12    3.63    1.17
   0   5 -12    1.79    1.12
   0   5  12    1.38    1.02
   0   5  12    1.07    0.98
   1  -5  12   25.27    2.54
  -1  -5 -12   26.12    2.59
  -1   5 -12   22.96    2.65
   1   5  12   23.20    2.82
   2  -5  12    0.43    0.46
  -2  -5 -12   -0.33    0.79
   2  -5  12    0.83    0.80
  -2  -5 -12    0.52    0.61
  -2   5 -12    1.90    1.00
   2   5  12   -0.08    0.94
   2   5  12    0.30    0.83
  -3  -5 -12   18.77    2.26
   3  -5  12   21.08    1.85
   3  -5  12   25.90    2.53
   3   5  12   16.39    2.37
   3   5  12   21.86    2.98
  -3   5 -12   19.93    2.63
   4  -5  12    4.63    1.45
   4  -5  12    4.53    0.96
  -4  -5 -12    3.33    1.19
   4   5  12    2.15    1.50
  -4   5 -12    1.95    1.13
   4   5  12    3.72    1.25
  -5  -5 -12    8.86    2.57
  -5  -5 -12   11.49    2.04
   5  -5  12   11.67    1.56
   5   5  12    5.26    1.53
   5   5  12    7.55    2.04
  -5   5 -12    9.06    1.78
   6  -5  12   -0.26    0.66
  -6  -5 -12   -0.15    1.11
   6  -5  12   -0.73    1.08
   6   5  12   -0.35    0.93
  -6   5 -12   -1.89    1.07
   6   5  12   -1.72    1.25
   7  -5  12   12.71    2.30
   7   5  12    9.72    2.80
  -7   5 -12    7.28    2.26
   7   5  12    7.70    1.73
   8  -5  12    2.51    1.44
  -8  -5 -12   -2.15    1.22
   8  -5  12    1.87    1.12
   8   5  12    1.68    1.32
   8   5  12   -4.57    1.91
  -8   5 -12   -2.68    1.51
  -7  -6  12    3.20    2.24
  -7  -6  12   -0.70    1.59
  -7   6  12   -1.46    1.42
  -6  -6  12    3.24    3.59
  -6  -6  12    5.85    2.07
  -6  -6  12    5.03    1.63
  -6   6  12    4.38    1.83
  -5  -6  12    1.27    1.32
  -5  -6  12    4.04    1.72
   5   6 -12   -1.14    1.08
  -5   6  12    1.03    1.27
  -4  -6  12    5.72    1.27
  -4  -6  12    4.37    1.86
  -4  -6  12    6.68    1.92
  -4   6  12    6.31    1.93
  -4   6  12    8.08    1.72
   4   6 -12    5.78    1.67
  -3  -6  12   -0.54    0.96
  -3  -6  12   -0.06    0.68
  -3  -6  12   -2.62    1.20
  -3   6  12    0.19    0.91
  -3   6  12    1.54    0.88
  -2  -6  12   20.40    1.76
  -2  -6  12   15.86    2.38
  -2  -6  12   16.51    2.83
  -2   6  12   13.69    1.93
  -2   6  12   16.26    2.58
   2   6 -12   18.41    2.47
  -1  -6  12    2.33    1.11
  -1   6  12    2.18    1.11
   1   6 -12    2.58    1.26
  -1   6  12    4.31    1.25
   0  -6  12   13.62    1.96
   0  -6 -12   15.11    2.07
   0   6 -12   11.88    2.00
   0   6  12    8.77    1.93
   0   6  12   15.15    2.28
   1  -6  12    1.25    0.90
  -1   6 -12    2.20    1.38
   1   6  12    0.32    0.88
   1   6  12   -0.12    1.07
   2  -6  12   22.04    2.42
  -2   6 -12   20.19    2.62
   2   6  12   16.46    2.72
   2   6  12   20.12    2.60
   3  -6  12    6.23    1.16
  -3  -6 -12    4.93    1.35
  -3   6 -12    3.14    1.32
   3   6  12    4.62    1.71
   3   6  12    2.95    1.35
   4  -6  12    8.80    1.27
  -4  -6 -12    7.74    1.60
   4   6  12    7.46    2.04
   4   6  12    6.90    1.73
  -4   6 -12    7.08    1.77
   5  -6  12   -0.46    0.63
   5  -6  12   -0.12    1.02
  -5   6 -12    0.00    1.15
   5   6  12    4.15    1.92
   5   6  12    0.67    1.10
   6  -6  12   11.01    1.69
   6  -6  12   11.96    2.32
  -6  -6 -12   11.12    2.31
   6   6  12    9.47    1.93
  -6   6 -12   10.41    2.11
   7  -6  12    2.01    0.93
  -7  -6 -12    1.49    1.51
   7   6  12    0.47    1.21
  -7   6 -12    1.93    1.54
   7   6  12    2.35    2.27
  -6  -7  12    1.60    1.57
   6   7 -12    0.53    1.58
  -6   7  12    0.69    1.50
  -5  -7  12   13.55    3.46
  -5  -7  12    7.22    2.23
   5   7 -12   12.81    2.30
  -5   7  12   13.46    2.72
  -4  -7  12    0.15    1.05
  -4  -7  12    0.94    1.27
  -4  -7  12   -2.16    1.51
  -4   7  12    3.30    1.39
   4   7 -12    1.13    1.41
  -4   7  12    1.01    1.29
  -3  -7  12    4.91    1.21
  -3  -7  12    5.99    1.97
  -3  -7  12    2.60    1.76
   3   7 -12    4.92    1.64
  -3   7  12    4.50    1.57
  -3   7  12    3.51    1.24
  -2  -7  12   -0.89    0.95
  -2  -7  12   -0.65    1.38
  -2  -7  12    0.47    0.68
  -2   7  12   -0.22    0.98
   2   7 -12   -0.28    1.09
  -1  -7  12   19.42    2.99
  -1  -7  12   19.08    2.55
  -1   7  12   14.38    2.47
  -1   7  12   19.62    2.65
   1   7 -12   22.18    2.83
   0  -7  12   -0.52    0.80
   0  -7  12    3.10    1.39
   0   7 -12    1.98    1.20
   0   7  12   -0.96    0.91
   0   7  12    1.55    1.25
  -1  -7 -12   11.65    1.72
   1  -7  12    7.92    1.61
  -1  -7 -12    5.94    1.21
  -1   7 -12    9.48    1.88
   1   7  12    7.25    1.76
   1   7  12    9.81    2.14
  -2  -7 -12    1.78    1.30
   2   7  12    1.42    1.16
   2   7  12    0.17    1.36
  -2   7 -12    2.64    1.26
   3  -7  12   13.42    2.74
  -3  -7 -12   11.01    2.05
  -3   7 -12   12.10    2.12
  -4  -7 -12   -1.21    1.05
   4  -7  12    0.85    0.99
   4   7  12    0.24    1.72
  -4   7 -12    1.10    1.35
   4   7  12    1.39    1.12
   5  -7  12    8.58    1.33
  -5  -7 -12    7.40    1.98
   5  -7  12    8.36    1.87
   5   7  12    6.59    2.41
   5   7  12    8.09    1.95
  -5   7 -12    8.13    1.90
   6  -7  12    1.17    0.87
  -6  -7 -12    2.35    1.47
  -6   7 -12    0.35    1.67
   6   7  12   -0.98    1.05
   6   7  12    3.03    2.22
  -5  -8  12   -1.25    1.23
  -5  -8  12   -1.36    1.62
  -5   8  12    0.62    1.46
   5   8 -12    0.86    1.71
  -4  -8  12    8.12    2.06
   4   8 -12    6.46    2.11
  -4   8  12    7.41    2.64
  -3  -8  12    0.13    1.04
  -3  -8  12    1.53    1.67
  -3   8  12    2.45    1.32
   3   8 -12   -1.62    1.33
  -2  -8  12    5.78    1.77
  -2  -8  12    9.64    1.54
   2   8 -12    8.24    1.92
  -2   8  12    8.25    1.65
  -2   8  12    5.95    1.82
  -1  -8  12    0.64    1.07
  -1   8  12    0.32    1.23
  -1   8  12   -1.82    0.80
  -1   8  12    0.87    1.17
   1   8 -12   -0.17    1.41
   0  -8 -12   12.18    2.15
   0  -8  12    9.70    1.81
   0   8  12    7.68    2.08
   0   8 -12   10.96    2.23
   0   8  12    8.05    1.99
  -1  -8 -12    2.09    1.03
   1  -8  12    1.88    1.18
   1   8  12    2.64    1.71
  -1   8 -12    2.68    1.56
   2  -8  12   11.98    2.58
   2   8  12    8.76    1.91
  -2   8 -12    7.46    1.93
   2   8  12    6.81    2.29
   3  -8  12    0.69    1.15
  -3  -8 -12    0.13    1.09
   3   8  12   -0.12    1.57
   3   8  12   -0.49    1.02
  -3   8 -12    2.74    1.53
   4  -8  12    7.95    1.78
  -4  -8 -12    9.01    1.89
   4   8  12    3.88    2.36
  -4   8 -12    2.97    1.68
   4   8  12    4.57    1.56
  -5  -8 -12   -1.67    1.25
   5  -8  12    1.94    0.91
   5   8  12    1.16    1.33
  -5   8 -12    0.67    1.56
   5   8  12   -0.75    2.12
   4   9 -12    5.65    1.95
  -3  -9  12   10.77    1.76
  -3  -9  12    7.02    1.96
  -3   9  12    5.30    1.95
   3   9 -12    7.41    2.24
  -2  -9  12    2.56    1.33
  -2   9  12   -0.26    1.32
   2   9 -12   -0.24    1.57
  -1  -9  12    6.63    1.60
   1   9 -12    4.07    1.74
  -1   9  12    4.51    1.67
   0  -9  12    0.91    1.13
   0   9  12    3.78    1.82
   0   9  12    1.07    1.29
   0   9 -12    0.77    1.51
  -1  -9 -12    7.78    1.60
  -1   9 -12    4.28    1.84
   1   9  12    5.19    1.74
   1   9  12    0.63    1.82
  -2  -9 -12   -2.48    1.01
   2  -9  12    0.77    1.02
  -2   9 -12   -0.61    1.45
   2   9  12    2.74    1.52
   2   9  12   -0.77    1.82
   3  -9  12    1.84    1.21
   3   9  12    3.25    2.41
   3   9  12    3.50    1.60
  -3   9 -12    2.71    1.95
  -9   0  13    1.58    1.52
  -9   0  13    0.80    2.19
  -8   0  13   13.04    2.38
  -8   0  13    6.75    2.33
  -7   0  13    1.35    1.54
  -7   0  13   -0.90    0.97
  -6   0  13   41.15    3.45
  -6   0  13   40.91    3.78
  -6   0  13   37.86    4.14
  -5   0  13    0.71    0.76
  -5   0  13    3.37    1.18
   4   0 -13   60.48    4.39
  -4   0  13   60.97    4.64
  -4   0  13   59.27    4.39
  -3   0  13    3.56    1.04
   3   0 -13    3.46    0.97
  -3   0  13    3.77    0.93
  -2   0  13   66.07    4.76
  -2   0  13   65.67    4.83
   2   0 -13   65.65    4.70
   1   0 -13   15.44    1.86
  -1   0  13   17.11    1.86
  -1   0  13   15.91    1.84
   0   0 -13  194.58   11.24
   0   0  13  155.99   11.53
   1   0  13    6.96    1.38
  -1   0 -13    7.56    1.21
  -1   0 -13    6.84    1.20
  -2   0 -13   66.43    5.03
  -2   0 -13   76.68    5.00
   2   0  13   64.67    5.00
   2   0  13   79.03    5.34
   3   0  13    6.90    1.19
  -3   0 -13    7.28    1.23
  -3   0 -13    4.68    1.15
   3   0  13    7.64    1.54
   4   0  13  104.32    7.31
   4   0  13  125.06    8.00
  -4   0 -13  114.07    7.45
  -4   0 -13  108.19    7.61
  -5   0 -13   -0.05    0.76
   5   0  13    0.30    0.67
   5   0  13   -0.31    0.93
  -5   0 -13    1.27    0.80
  -6   0 -13   20.93    2.67
   6   0  13   23.41    3.08
   6   0  13   20.37    2.25
  -6   0 -13   29.22    2.73
  -7   0 -13    2.36    1.43
   7   0  13    0.91    0.85
  -7   0 -13    2.35    1.21
   7   0  13    2.80    1.45
  -8   0 -13   14.20    2.40
   8   0  13   13.84    2.25
  -8   0 -13   10.60    2.25
   8   0  13   13.72    2.62
   9   0  13    0.53    1.16
  -9   0 -13    0.39    1.59
   9   0  13    1.55    1.79
  -9  -1  13   19.13    3.78
  -9  -1  13   12.92    2.64
  -9   1  13   10.14    2.77
  -9   1  13   12.48    2.44
  -8  -1  13    2.63    1.53
  -8  -1  13   -0.95    1.91
  -8  -1  13    1.85    1.47
  -8   1  13    0.72    1.13
  -8   1  13   -1.02    1.58
  -7  -1  13   28.39    3.23
  -7   1  13   24.22    3.48
  -7   1  13   24.08    2.96
   7   1 -13   24.62    2.69
  -7   1  13   29.64    3.11
  -6  -1  13    4.96    1.51
  -6  -1  13    1.11    2.39
  -6  -1  13    4.76    1.15
   6   1 -13    4.30    1.11
  -6   1  13    4.60    1.56
  -6   1  13    3.97    1.29
  -5  -1  13   40.35    3.58
   5  -1 -13   38.88    2.97
  -5  -1  13   35.64    3.03
  -5   1  13   36.18    3.29
  -5   1  13   37.39    3.24
   5   1 -13   36.24    3.13
  -4  -1  13   13.40    1.94
   4  -1 -13   13.00    1.56
  -4  -1  13   12.72    1.51
  -4   1  13    9.80    1.55
  -4   1  13   11.32    1.68
   4   1 -13   13.21    1.70
   3  -1 -13   82.22    5.51
  -3  -1  13   84.36    5.86
  -3  -1  13   81.74    5.49
  -3   1  13   83.08    5.70
  -3   1  13   70.21    5.56
   3   1 -13   84.86    5.69
   2  -1 -13   19.40    1.88
  -2  -1  13   17.26    2.02
   2   1 -13   21.68    2.10
  -2   1  13   16.94    2.07
  -2   1  13   19.46    2.02
   1  -1 -13  121.43    7.49
  -1   1  13  103.24    7.51
  -1   1  13  118.76    7.53
   1   1 -13  107.92    7.50
   0  -1  13   20.90    2.04
   0  -1  13   24.22    2.23
   0   1 -13   23.47    2.21
   0   1  13   20.75    2.15
   0   1  13   16.63    2.07
   1  -1  13  142.64    8.66
  -1  -1 -13  134.16    8.56
   1  -1  13  115.86    8.32
   1   1  13  115.07    8.49
  -1   1 -13  139.03    8.59
   1   1  13  135.03    8.67
  -2  -1 -13    2.91    0.90
  -2  -1 -13    5.88    1.06
   2  -1  13    4.94    1.28
   2  -1  13    4.41    0.96
  -2   1 -13    5.47    0.95
  -2   1 -13    7.06    1.27
   2   1  13    3.98    1.08
   2   1  13    5.14    1.25
  -3  -1 -13   95.59    7.14
  -3  -1 -13  104.67    6.85
   3  -1  13  111.53    7.15
   3  -1  13   92.19    6.52
  -3   1 -13  106.97    6.63
  -3   1 -13   94.73    6.84
   3   1  13  109.77    7.22
   3   1  13   92.35    6.76
  -4  -1 -13    1.30    0.87
  -4  -1 -13    0.09    0.83
   4  -1  13    1.47    0.72
   4  -1  13    2.31    1.07
   4   1  13    1.99    0.87
  -4   1 -13    1.52    0.77
   4   1  13    1.43    1.10
  -4   1 -13    1.12    0.77
   5  -1  13   45.47    3.50
  -5  -1 -13   48.13    4.06
  -5  -1 -13   54.71    4.00
   5  -1  13   49.89    4.32
  -5   1 -13   51.41    3.82
   5   1  13   55.14    4.56
  -5   1 -13   44.21    3.95
   5   1  13   39.76    3.64
  -6  -1 -13    1.95    1.05
  -6  -1 -13    1.44    1.19
   6  -1  13    1.06    0.78
   6  -1  13    1.30    1.06
   6   1  13    0.57    0.71
  -6   1 -13   -0.97    0.80
  -6   1 -13    0.24    0.96
   6   1  13    0.55    1.30
   7  -1  13   19.70    3.01
   7  -1  13   25.01    3.24
  -7  -1 -13   21.17    2.84
  -7  -1 -13   23.67    3.79
   7   1  13   20.89    3.27
  -7   1 -13   20.76    2.79
   7   1  13   17.88    2.35
  -7   1 -13   20.67    2.73
  -8  -1 -13    3.94    1.56
   8  -1  13    1.00    1.67
   8  -1  13    0.02    0.90
  -8  -1 -13   -1.09    2.26
  -8   1 -13    0.27    1.64
  -8   1 -13    1.06    1.40
   8   1  13   -0.92    1.41
   8   1  13    1.09    1.17
  -9  -1 -13    5.72    2.18
   9  -1  13    1.19    1.46
   9  -1  13    3.84    1.52
   9   1  13    3.55    1.60
   9   1  13    6.66    2.47
  -9   1 -13    3.54    3.49
  -9  -2  13    0.38    1.75
  -9  -2  13    5.67    2.65
  -9   2  13    1.16    1.82
  -8  -2  13   22.43    2.81
  -8  -2  13   16.08    2.97
  -8  -2  13   19.12    3.38
  -8   2  13   19.92    2.70
  -7  -2  13    1.53    1.06
  -7  -2  13    0.80    1.82
[truncated: 162,189 more chars]
