# Supplementary material for: Toward Efficient Two‐Photon Circularly Polarized Light Detection through Cooperative Strategies in Chiral Quasi‐2D Perovskites
Source: Adv Sci (Weinh). 2023 Jan 22;10(9):2206070. doi: 10.1002/advs.202206070 (PMC10037957; doi:10.1002/advs.202206070)
Supplement: Supplementary file 2 — Supporting information [file ADVS-10-2206070-s002.zip › advs202206070-sup-0002-SuppMat/S-2.cif]

data_mo_ear2300k3_0m
_audit_creation_date               2022-06-20
_audit_creation_method
;
Olex2 1.3-alpha
(compiled 2019.04.01 svn.r3582 for OlexSys, GUI svn.r5718)
;
_shelx_SHELXL_version_number       '2014/7'
_audit_contact_author_address      ?
_audit_contact_author_email        ?
_audit_contact_author_name         ''
_audit_contact_author_phone        ?
_publ_contact_author_id_orcid      ?
_publ_section_references
;
Dolomanov, O.V., Bourhis, L.J., Gildea, R.J, Howard, J.A.K. & Puschmann, H.
 (2009), J. Appl. Cryst. 42, 339-341.

Sheldrick, G.M. (2008). Acta Cryst. A64, 112-122.
;
_chemical_name_common              ?
_chemical_name_systematic          S-2
_chemical_formula_moiety           'Br7 Pb2, C9 H14 N, 2(C2 H8 N)'
_chemical_formula_sum              'C13 H30 Br7 N3 Pb2'
_chemical_formula_weight           1202.15
_chemical_absolute_configuration   rm
_chemical_melting_point            ?
loop_
  _atom_type_symbol
  _atom_type_description
  _atom_type_scat_dispersion_real
  _atom_type_scat_dispersion_imag
  _atom_type_scat_source
 'C' 'C' 0.0033 0.0016 'International Tables Vol C Tables 4.2.6.8 and 6.1.1.4'
 'H' 'H' 0.0000 0.0000 'International Tables Vol C Tables 4.2.6.8 and 6.1.1.4'
 'Br' 'Br' -0.2901 2.4595
 'International Tables Vol C Tables 4.2.6.8 and 6.1.1.4'
 'N' 'N' 0.0061 0.0033 'International Tables Vol C Tables 4.2.6.8 and 6.1.1.4'
 'Pb' 'Pb' -3.3944 10.1111
 'International Tables Vol C Tables 4.2.6.8 and 6.1.1.4'

_shelx_space_group_comment
;
The symmetry employed for this shelxl refinement is uniquely defined
by the following loop, which should always be used as a source of
symmetry information in preference to the above space-group names.
They are only intended as comments.
;
_space_group_crystal_system        'monoclinic'
_space_group_IT_number             4
_space_group_name_H-M_alt          'P 1 21 1'
_space_group_name_Hall             'P 2yb'
loop_
  _space_group_symop_operation_xyz
 'x, y, z'
 '-x, y+1/2, -z'

_cell_length_a                     8.3804(8)
_cell_length_b                     8.4545(7)
_cell_length_c                     20.298(2)
_cell_angle_alpha                  90
_cell_angle_beta                   92.652(4)
_cell_angle_gamma                  90
_cell_volume                       1436.6(2)
_cell_formula_units_Z              2
_cell_measurement_reflns_used      5796
_cell_measurement_temperature      300(2)
_cell_measurement_theta_max        26.97
_cell_measurement_theta_min        2.43
_shelx_estimated_absorpt_T_max     0.011
_shelx_estimated_absorpt_T_min     0.010
_exptl_absorpt_coefficient_mu      21.443
_exptl_absorpt_correction_T_max    26.97
_exptl_absorpt_correction_T_min    2.43
_exptl_absorpt_correction_type     'none'
_exptl_absorpt_process_details     ?
_exptl_absorpt_special_details     ?
_exptl_crystal_colour              'clear yellowish green'
_exptl_crystal_colour_lustre       clear
_exptl_crystal_colour_modifier     yellowish
_exptl_crystal_colour_primary      green
_exptl_crystal_density_diffrn      2.779
_exptl_crystal_density_meas        ?
_exptl_crystal_density_method      ?
_exptl_crystal_description         block
_exptl_crystal_F_000               1076
_exptl_crystal_preparation         ?
_exptl_crystal_size_max            ?
_exptl_crystal_size_mid            ?
_exptl_crystal_size_min            ?
_exptl_transmission_factor_max     ?
_exptl_transmission_factor_min     ?
_diffrn_reflns_av_R_equivalents    0.0766
_diffrn_reflns_av_unetI/netI       0.0874
_diffrn_reflns_Laue_measured_fraction_full  0.997
_diffrn_reflns_Laue_measured_fraction_max  0.988
_diffrn_reflns_limit_h_max         10
_diffrn_reflns_limit_h_min         -10
_diffrn_reflns_limit_k_max         11
_diffrn_reflns_limit_k_min         -10
_diffrn_reflns_limit_l_max         26
_diffrn_reflns_limit_l_min         -21
_diffrn_reflns_number              19929
_diffrn_reflns_point_group_measured_fraction_full  0.997
_diffrn_reflns_point_group_measured_fraction_max  0.986
_diffrn_reflns_theta_full          25.242
_diffrn_reflns_theta_max           27.635
_diffrn_reflns_theta_min           2.589
_diffrn_ambient_temperature        300.04
_diffrn_detector_area_resol_mean   ?
_diffrn_measured_fraction_theta_full  0.997
_diffrn_measured_fraction_theta_max  0.988
_diffrn_measurement_device_type    'Bruker APEX-II CCD'
_diffrn_measurement_method         '\f and \w scans'
_diffrn_radiation_type             MoK\a
_diffrn_radiation_wavelength       0.71073
_diffrn_source                     ?
_reflns_Friedel_coverage           0.869
_reflns_Friedel_fraction_full      0.998
_reflns_Friedel_fraction_max       0.983
_reflns_number_gt                  4700
_reflns_number_total               6594
_reflns_special_details
;
 Reflections were merged by SHELXL according to the crystal
 class for the calculation of statistics and refinement.
 
 _reflns_Friedel_fraction is defined as the number of unique
 Friedel pairs measured divided by the number that would be
 possible theoretically, ignoring centric projections and
 systematic absences.
;
_reflns_threshold_expression       'I > 2\s(I)'
_computing_cell_refinement         'Bruker SAINT'
_computing_data_collection         'Bruker APEX2'
_computing_data_reduction          'SHELXS-97 (Sheldrick 2008)'
_computing_molecular_graphics      'Olex2 (Dolomanov et al., 2009)'
_computing_publication_material    'Olex2 (Dolomanov et al., 2009)'
_computing_structure_refinement    'XL (Sheldrick, 2008)'
_computing_structure_solution      'XS (Sheldrick, 2008)'
_refine_diff_density_max           2.416
_refine_diff_density_min           -2.787
_refine_diff_density_rms           0.262
_refine_ls_abs_structure_details
;
 Flack x determined using 1697 quotients [(I+)-(I-)]/[(I+)+(I-)]
 (Parsons, Flack and Wagner, Acta Cryst. B69 (2013) 249-259).
;
_refine_ls_abs_structure_Flack     0.032(16)
_refine_ls_extinction_coef         .
_refine_ls_extinction_method       none
_refine_ls_goodness_of_fit_ref     0.978
_refine_ls_hydrogen_treatment      constr
_refine_ls_matrix_type             full
_refine_ls_number_parameters       220
_refine_ls_number_reflns           6594
_refine_ls_number_restraints       5
_refine_ls_R_factor_all            0.0770
_refine_ls_R_factor_gt             0.0504
_refine_ls_restrained_S_all        0.979
_refine_ls_shift/su_max            0.001
_refine_ls_shift/su_mean           0.000
_refine_ls_structure_factor_coef   Fsqd
_refine_ls_weighting_details      
 'w=1/[\s^2^(Fo^2^)+(0.0463P)^2^] where P=(Fo^2^+2Fc^2^)/3'
_refine_ls_weighting_scheme        calc
_refine_ls_wR_factor_gt            0.1103
_refine_ls_wR_factor_ref           0.1251
_refine_special_details            ?
_olex2_refinement_description
;
1. Fixed Uiso
 At 1.2 times of:
  All C(H) groups, All C(H,H) groups, All N(H,H,H) groups
 At 1.5 times of:
  All C(H,H,H) groups
2. Restrained distances
 C28-C22 = C26-C2
 1.6 with sigma of 0.02
 N20-C26 = N15-C22
 1.5 with sigma of 0.02
3.a Ternary CH refined with riding coordinates:
 C10(H10)
3.b Secondary CH2 refined with riding coordinates:
 C14(H14A,H14B), C22(H22A,H22B), C26(H26A,H26B)
3.c Aromatic/amide H refined with riding coordinates:
 C37(H37), C33(H33), C38(H38), C23(H23), C21(H21)
3.d Fitted hexagon refined as free rotating group:
 C37(C33,C38,C23,C17,C21)
3.e Idealised Me refined as rotating group:
 N8(H8A,H8B,H8C), C1(H1A,H1B,H1C), N15(H15A,H15B,H15C), N20(H20A,H20B,H20C),
 C28(H28A,H28B,H28C), C2(H2A,H2B,H2C)
;
_atom_sites_solution_hydrogens     geom
_atom_sites_solution_primary       direct
_atom_sites_solution_secondary     ?
loop_
  _atom_site_label
  _atom_site_type_symbol
  _atom_site_fract_x
  _atom_site_fract_y
  _atom_site_fract_z
  _atom_site_U_iso_or_equiv
  _atom_site_adp_type
  _atom_site_occupancy
  _atom_site_site_symmetry_order
  _atom_site_calc_flag
  _atom_site_refinement_flags_posn
  _atom_site_refinement_flags_adp
  _atom_site_refinement_flags_occupancy
  _atom_site_disorder_assembly
  _atom_site_disorder_group
 Pb Pb 0.24847(7) -0.22659(8) -0.34666(3) 0.03402(18) Uani 1 1 d . . . . .
 Pb3 Pb 0.24369(7) -0.22589(8) -0.65859(3) 0.03316(18) Uani 1 1 d . . . . .
 Br3 Br 0.4745(3) -0.4989(4) -0.64220(13) 0.0578(7) Uani 1 1 d . . . . .
 Br5 Br 0.0362(3) 0.0631(4) -0.67131(16) 0.0727(9) Uani 1 1 d . . . . .
 Br8 Br 0.2663(3) -0.2742(3) -0.80262(12) 0.0608(7) Uani 1 1 d . . . . .
 Br1 Br 0.2727(3) -0.2017(4) -0.50791(12) 0.0689(9) Uani 1 1 d . . . . .
 Br2 Br 0.0327(3) 0.0518(3) -0.33760(18) 0.0795(10) Uani 1 1 d . . . . .
 Br4 Br 0.2983(4) -0.1922(3) -0.20957(11) 0.0661(7) Uani 1 1 d . . . . .
 Br6 Br 0.5156(3) 0.0025(4) -0.66586(16) 0.0709(9) Uani 1 1 d . . . . .
 C37 C 0.106(2) -0.025(2) -0.0416(10) 0.094(11) Uani 1 1 d . . . . .
 H37 H 0.0055 -0.0665 -0.0347 0.113 Uiso 1 1 calc R . . . .
 C33 C 0.242(3) -0.1048(16) -0.0183(8) 0.084(9) Uani 1 1 d G . . . .
 H33 H 0.2326 -0.1999 0.0042 0.101 Uiso 1 1 calc R . . . .
 C38 C 0.393(2) -0.043(2) -0.0286(8) 0.082(9) Uani 1 1 d G . . . .
 H38 H 0.4836 -0.0961 -0.0130 0.098 Uiso 1 1 calc R . . . .
 C23 C 0.4068(15) 0.099(2) -0.0622(8) 0.066(7) Uani 1 1 d G . . . .
 H23 H 0.5074 0.1410 -0.0691 0.080 Uiso 1 1 calc R . . . .
 C17 C 0.2707(19) 0.1794(16) -0.0856(7) 0.054(6) Uani 1 1 d G . . . .
 C21 C 0.1203(16) 0.117(2) -0.0753(9) 0.070(7) Uani 1 1 d G . . . .
 H21 H 0.0293 0.1707 -0.0909 0.084 Uiso 1 1 calc R . . . .
 N8 N 0.325(2) 0.208(2) -0.2284(9) 0.054(5) Uani 1 1 d . . . . .
 H8A H 0.3039 0.2111 -0.2718 0.065 Uiso 1 1 calc GR . . . .
 H8B H 0.3005 0.1130 -0.2130 0.065 Uiso 1 1 calc GR . . . .
 H8C H 0.4285 0.2269 -0.2200 0.065 Uiso 1 1 calc GR . . . .
 C10 C 0.288(3) 0.336(2) -0.1201(11) 0.053(6) Uani 1 1 d . . . . .
 H10 H 0.4016 0.3644 -0.1182 0.063 Uiso 1 1 calc R . . . .
 C14 C 0.228(3) 0.331(3) -0.1956(13) 0.060(7) Uani 1 1 d . . . . .
 H14A H 0.1159 0.3044 -0.1995 0.072 Uiso 1 1 calc R . . . .
 H14B H 0.2435 0.4334 -0.2160 0.072 Uiso 1 1 calc R . . . .
 C1 C 0.199(4) 0.467(3) -0.0884(13) 0.098(11) Uani 1 1 d . . . . .
 H1A H 0.0863 0.4477 -0.0936 0.146 Uiso 1 1 calc GR . . . .
 H1B H 0.2238 0.5659 -0.1089 0.146 Uiso 1 1 calc GR . . . .
 H1C H 0.2298 0.4719 -0.0423 0.146 Uiso 1 1 calc GR . . . .
 N15 N 0.259(3) 0.315(3) -0.7667(10) 0.097(9) Uani 1 1 d D . . . .
 H15A H 0.2793 0.4142 -0.7781 0.116 Uiso 1 1 calc GR . . . .
 H15B H 0.3488 0.2686 -0.7517 0.116 Uiso 1 1 calc GR . . . .
 H15C H 0.1882 0.3143 -0.7353 0.116 Uiso 1 1 calc GR . . . .
 N20 N 0.347(3) 0.183(3) -0.5222(18) 0.132(13) Uani 1 1 d D . . . .
 H20A H 0.3606 0.2334 -0.5599 0.159 Uiso 1 1 calc GR . . . .
 H20B H 0.3474 0.0787 -0.5294 0.159 Uiso 1 1 calc GR . . . .
 H20C H 0.4252 0.2077 -0.4930 0.159 Uiso 1 1 calc GR . . . .
 C22 C 0.194(5) 0.228(5) -0.8245(16) 0.154(18) Uani 1 1 d D . . . .
 H22A H 0.0868 0.2680 -0.8347 0.184 Uiso 1 1 calc R . . . .
 H22B H 0.1827 0.1181 -0.8118 0.184 Uiso 1 1 calc R . . . .
 C26 C 0.193(5) 0.228(5) -0.496(3) 0.19(3) Uani 1 1 d D . . . .
 H26A H 0.1809 0.1810 -0.4533 0.225 Uiso 1 1 calc R . . . .
 H26B H 0.1060 0.1927 -0.5257 0.225 Uiso 1 1 calc R . . . .
 C28 C 0.285(6) 0.232(8) -0.8880(18) 0.24(3) Uani 1 1 d D . . . .
 H28A H 0.2862 0.3386 -0.9046 0.365 Uiso 1 1 calc GR . . . .
 H28B H 0.2329 0.1644 -0.9203 0.365 Uiso 1 1 calc GR . . . .
 H28C H 0.3923 0.1967 -0.8790 0.365 Uiso 1 1 calc GR . . . .
 C2 C 0.192(6) 0.410(5) -0.491(2) 0.21(3) Uani 1 1 d D . . . .
 H2A H 0.2988 0.4479 -0.4828 0.310 Uiso 1 1 calc GR . . . .
 H2B H 0.1274 0.4411 -0.4551 0.310 Uiso 1 1 calc GR . . . .
 H2C H 0.1478 0.4545 -0.5313 0.310 Uiso 1 1 calc GR . . . .

loop_
  _atom_site_aniso_label
  _atom_site_aniso_U_11
  _atom_site_aniso_U_22
  _atom_site_aniso_U_33
  _atom_site_aniso_U_23
  _atom_site_aniso_U_13
  _atom_site_aniso_U_12
 Pb 0.0281(3) 0.0300(4) 0.0440(4) -0.0005(4) 0.0028(2) -0.0006(4)
 Pb3 0.0271(3) 0.0303(4) 0.0422(4) -0.0013(4) 0.0022(2) -0.0003(4)
 Br3 0.0521(15) 0.0588(15) 0.0630(17) 0.0054(12) 0.0071(12) 0.0286(12)
 Br5 0.0566(17) 0.0567(17) 0.107(2) 0.0197(15) 0.0246(15) 0.0297(13)
 Br8 0.0537(14) 0.085(2) 0.0434(13) -0.0017(11) -0.0002(10) -0.0005(12)
 Br1 0.0843(19) 0.078(2) 0.0445(14) -0.0063(13) 0.0001(11) -0.0011(15)
 Br2 0.0576(17) 0.0610(19) 0.118(3) -0.0251(17) -0.0215(15) 0.0336(14)
 Br4 0.106(2) 0.0558(16) 0.0369(13) 0.0031(10) 0.0034(12) -0.0079(13)
 Br6 0.0568(16) 0.0646(17) 0.093(2) -0.0222(15) 0.0242(14) -0.0336(14)
 C37 0.12(3) 0.08(2) 0.09(2) -0.012(17) 0.048(19) -0.061(19)
 C33 0.11(3) 0.065(18) 0.08(2) -0.022(15) 0.026(18) 0.014(16)
 C38 0.11(2) 0.11(2) 0.029(14) 0.002(14) -0.009(13) 0.027(18)
 C23 0.086(19) 0.078(17) 0.035(14) -0.001(12) 0.000(12) 0.001(14)
 C17 0.074(17) 0.057(14) 0.032(13) 0.006(10) 0.013(11) 0.002(11)
 C21 0.054(16) 0.089(19) 0.068(19) -0.005(15) 0.005(12) -0.013(13)
 N8 0.050(11) 0.061(12) 0.052(12) -0.001(9) 0.004(9) -0.020(9)
 C10 0.065(15) 0.040(11) 0.055(15) -0.003(10) 0.021(11) 0.011(10)
 C14 0.040(13) 0.073(16) 0.068(17) 0.023(12) 0.013(11) 0.025(11)
 C1 0.18(3) 0.070(19) 0.051(18) -0.008(14) 0.049(19) 0.009(18)
 N15 0.16(3) 0.079(17) 0.055(16) -0.013(12) -0.002(14) -0.048(15)
 N20 0.11(2) 0.063(16) 0.23(4) -0.01(2) 0.04(2) 0.006(16)
 C22 0.19(4) 0.15(4) 0.11(3) -0.04(3) -0.05(3) -0.05(3)
 C26 0.22(6) 0.14(5) 0.21(6) -0.09(4) 0.09(4) -0.06(4)
 C28 0.29(7) 0.36(9) 0.08(3) -0.12(5) -0.03(3) -0.01(6)
 C2 0.20(5) 0.21(6) 0.21(6) -0.09(4) 0.01(4) 0.11(4)

_geom_special_details
;
 All esds (except the esd in the dihedral angle between two l.s. planes)
 are estimated using the full covariance matrix.  The cell esds are taken
 into account individually in the estimation of esds in distances, angles
 and torsion angles; correlations between esds in cell parameters are only
 used when they are defined by crystal symmetry.  An approximate (isotropic)
 treatment of cell esds is used for estimating esds involving l.s. planes.
;
loop_
  _geom_bond_atom_site_label_1
  _geom_bond_atom_site_label_2
  _geom_bond_distance
  _geom_bond_site_symmetry_2
  _geom_bond_publ_flag
 Pb Br3 3.033(3) 2_654 ?
 Pb Br5 3.011(3) 2_544 ?
 Pb Br2 2.979(3) . ?
 Pb Br4 2.810(2) . ?
 Pb Br6 3.029(3) 2_644 ?
 Pb3 Br3 3.020(3) . ?
 Pb3 Br5 3.003(3) . ?
 Pb3 Br8 2.967(2) . ?
 Pb3 Br1 3.064(3) . ?
 Pb3 Br2 2.981(3) 2_544 ?
 Pb3 Br6 2.996(3) . ?
 Br3 Pb 3.033(3) 2_644 ?
 Br5 Pb 3.011(3) 2_554 ?
 Br2 Pb3 2.981(3) 2_554 ?
 Br6 Pb 3.029(3) 2_654 ?
 C37 C33 1.3900 . ?
 C37 C21 1.3900 . ?
 C33 C38 1.3900 . ?
 C38 C23 1.3900 . ?
 C23 C17 1.3900 . ?
 C17 C21 1.3900 . ?
 C17 C10 1.51(2) . ?
 N8 C14 1.49(3) . ?
 C10 C14 1.59(3) . ?
 C10 C1 1.50(3) . ?
 N15 C22 1.47(2) . ?
 N20 C26 1.46(3) . ?
 C22 C28 1.53(3) . ?
 C26 C2 1.54(3) . ?

loop_
  _geom_angle_atom_site_label_1
  _geom_angle_atom_site_label_2
  _geom_angle_atom_site_label_3
  _geom_angle
  _geom_angle_site_symmetry_1
  _geom_angle_site_symmetry_3
  _geom_angle_publ_flag
 Br5 Pb Br3 175.96(8) 2_544 2_654 ?
 Br5 Pb Br6 93.51(11) 2_544 2_644 ?
 Br2 Pb Br3 88.39(10) . 2_654 ?
 Br2 Pb Br5 88.42(9) . 2_544 ?
 Br2 Pb Br6 171.14(11) . 2_644 ?
 Br4 Pb Br3 85.92(8) . 2_654 ?
 Br4 Pb Br5 91.34(9) . 2_544 ?
 Br4 Pb Br2 85.42(9) . . ?
 Br4 Pb Br6 85.89(9) . 2_644 ?
 Br6 Pb Br3 89.26(8) 2_644 2_654 ?
 Br3 Pb3 Br1 85.43(9) . . ?
 Br5 Pb3 Br3 175.32(10) . . ?
 Br5 Pb3 Br1 92.89(9) . . ?
 Br8 Pb3 Br3 86.19(8) . . ?
 Br8 Pb3 Br5 95.18(9) . . ?
 Br8 Pb3 Br1 170.84(8) . . ?
 Br8 Pb3 Br2 88.43(9) . 2_544 ?
 Br8 Pb3 Br6 87.52(8) . . ?
 Br2 Pb3 Br3 90.80(10) 2_544 . ?
 Br2 Pb3 Br5 93.70(9) 2_544 . ?
 Br2 Pb3 Br1 95.38(9) 2_544 . ?
 Br2 Pb3 Br6 175.55(11) 2_544 . ?
 Br6 Pb3 Br3 90.77(8) . . ?
 Br6 Pb3 Br5 84.83(11) . . ?
 Br6 Pb3 Br1 88.89(8) . . ?
 Pb3 Br3 Pb 164.94(10) . 2_644 ?
 Pb3 Br5 Pb 158.25(12) . 2_554 ?
 Pb Br2 Pb3 165.84(12) . 2_554 ?
 Pb3 Br6 Pb 168.08(11) . 2_654 ?
 C33 C37 C21 120.0 . . ?
 C37 C33 C38 120.0 . . ?
 C23 C38 C33 120.0 . . ?
 C38 C23 C17 120.0 . . ?
 C23 C17 C10 119.4(14) . . ?
 C21 C17 C23 120.0 . . ?
 C21 C17 C10 120.6(14) . . ?
 C17 C21 C37 120.0 . . ?
 C17 C10 C14 112.9(18) . . ?
 C1 C10 C17 112.9(18) . . ?
 C1 C10 C14 107(2) . . ?
 N8 C14 C10 107.3(17) . . ?
 N15 C22 C28 119(3) . . ?
 N20 C26 C2 107(3) . . ?

_shelx_res_file
;
    mo_ear2300k3_0m.res created by SHELXL-2014/7

TITL mo_EAR2300K3_0m in P21 #4
REM reset to P21 #4
CELL 0.71073 8.3804 8.4545 20.2977 90 92.652 90
ZERR 2 0.0008 0.0007 0.0021 0 0.004 0
LATT -1
SYMM -X,0.5+Y,-Z
SFAC C H Br N Pb
UNIT 26 60 14 6 4
DFIX 1.6 C28 C22 C26 C2
DFIX 1.5 N20 C26 N15 C22

L.S. 50
PLAN  20
SIZE 3 3 2
TEMP 26.89
fmap 2 53
acta
REM <olex2.extras>
REM <HklSrc "%.\\mo_EAR2300K3_0m.hkl">
REM </olex2.extras>

WGHT    0.046300
FVAR       0.05486
PB    5    0.248475   -0.226593   -0.346659    11.00000    0.02813    0.03000 =
         0.04403   -0.00053    0.00278   -0.00055
PB3   5    0.243687   -0.225891   -0.658585    11.00000    0.02709    0.03025 =
         0.04220   -0.00130    0.00221   -0.00026
BR3   3    0.474467   -0.498899   -0.642201    11.00000    0.05207    0.05878 =
         0.06299    0.00538    0.00705    0.02858
BR5   3    0.036220    0.063126   -0.671315    11.00000    0.05662    0.05670 =
         0.10669    0.01973    0.02461    0.02967
BR8   3    0.266295   -0.274166   -0.802625    11.00000    0.05368    0.08527 =
         0.04335   -0.00173   -0.00023   -0.00054
BR1   3    0.272716   -0.201679   -0.507908    11.00000    0.08425    0.07782 =
         0.04447   -0.00629    0.00010   -0.00114
BR2   3    0.032719    0.051848   -0.337600    11.00000    0.05756    0.06104 =
         0.11755   -0.02509   -0.02151    0.03355
BR4   3    0.298346   -0.192244   -0.209569    11.00000    0.10566    0.05578 =
         0.03692    0.00315    0.00343   -0.00786
BR6   3    0.515574    0.002541   -0.665862    11.00000    0.05679    0.06456 =
         0.09314   -0.02225    0.02421   -0.03361
AFIX  66
C37   1    0.106069   -0.024900   -0.041634    11.00000    0.11641    0.08226 =
         0.08775   -0.01198    0.04793   -0.06055
AFIX  43
H37   2    0.005474   -0.066499   -0.034738    11.00000   -1.20000
AFIX  65
C33   1    0.242161   -0.104836   -0.018285    11.00000    0.10986    0.06550 =
         0.07857   -0.02194    0.02608    0.01351
AFIX  43
H33   2    0.232621   -0.199918    0.004233    11.00000   -1.20000
AFIX  65
C38   1    0.392512   -0.042661   -0.028592    11.00000    0.10573    0.10858 =
         0.02941    0.00205   -0.00886    0.02675
AFIX  43
H38   2    0.483567   -0.096144   -0.012970    11.00000   -1.20000
AFIX  65
C23   1    0.406772    0.099451   -0.062249    11.00000    0.08616    0.07754 =
         0.03539   -0.00052   -0.00037    0.00114
AFIX  43
H23   2    0.507367    0.141050   -0.069145    11.00000   -1.20000
AFIX  65
C17   1    0.270681    0.179389   -0.085598    11.00000    0.07368    0.05723 =
         0.03198    0.00555    0.01347    0.00169
C21   1    0.120329    0.117216   -0.075291    11.00000    0.05418    0.08855 =
         0.06773   -0.00497    0.00517   -0.01264
AFIX  43
H21   2    0.029275    0.170700   -0.090913    11.00000   -1.20000
AFIX   0
N8    4    0.325120    0.208099   -0.228406    11.00000    0.04994    0.06095 =
         0.05201   -0.00092    0.00361   -0.02023
AFIX 137
H8A   2    0.303929    0.211126   -0.271759    11.00000   -1.20000
H8B   2    0.300460    0.113014   -0.213048    11.00000   -1.20000
H8C   2    0.428549    0.226857   -0.219959    11.00000   -1.20000
AFIX   0
C10   1    0.287945    0.336441   -0.120125    11.00000    0.06502    0.03959 =
         0.05462   -0.00279    0.02070    0.01148
AFIX  13
H10   2    0.401551    0.364409   -0.118162    11.00000   -1.20000
AFIX   0
C14   1    0.228462    0.331150   -0.195588    11.00000    0.04022    0.07323 =
         0.06793    0.02273    0.01254    0.02526
AFIX  23
H14A  2    0.115873    0.304379   -0.199515    11.00000   -1.20000
H14B  2    0.243469    0.433440   -0.216041    11.00000   -1.20000
AFIX   0
C1    1    0.198986    0.467205   -0.088383    11.00000    0.17618    0.06966 =
         0.05107   -0.00775    0.04910    0.00883
AFIX 137
H1A   2    0.086254    0.447721   -0.093587    11.00000   -1.50000
H1B   2    0.223808    0.565931   -0.108911    11.00000   -1.50000
H1C   2    0.229805    0.471883   -0.042280    11.00000   -1.50000
AFIX   0

N15   4    0.258912    0.314805   -0.766699    11.00000    0.15577    0.07853 =
         0.05526   -0.01271   -0.00165   -0.04764
AFIX 137
H15A  2    0.279337    0.414166   -0.778089    11.00000   -1.20000
H15B  2    0.348821    0.268608   -0.751666    11.00000   -1.20000
H15C  2    0.188212    0.314257   -0.735304    11.00000   -1.20000
AFIX   0

N20   4    0.346617    0.182540   -0.522174    11.00000    0.10932    0.06294 =
         0.22761   -0.00975    0.03846    0.00588
AFIX 137
H20A  2    0.360574    0.233387   -0.559867    11.00000   -1.20000
H20B  2    0.347409    0.078702   -0.529358    11.00000   -1.20000
H20C  2    0.425168    0.207659   -0.493041    11.00000   -1.20000
AFIX   0

C22   1    0.193547    0.228029   -0.824482    11.00000    0.19021    0.15436 =
         0.11061   -0.03753   -0.05479   -0.04706
AFIX  23
H22A  2    0.086762    0.268002   -0.834701    11.00000   -1.20000
H22B  2    0.182664    0.118074   -0.811805    11.00000   -1.20000
AFIX   0

C26   1    0.193198    0.228375   -0.496287    11.00000    0.21534    0.13931 =
         0.21462   -0.09066    0.08938   -0.05801
AFIX  23
H26A  2    0.180879    0.181020   -0.453291    11.00000   -1.20000
H26B  2    0.106040    0.192710   -0.525717    11.00000   -1.20000
AFIX   0

C28   1    0.284693    0.232329   -0.888019    11.00000    0.28879    0.36250 =
         0.07522   -0.12011   -0.02898   -0.01084
AFIX 137
H28A  2    0.286160    0.338613   -0.904626    11.00000   -1.50000
H28B  2    0.232863    0.164370   -0.920294    11.00000   -1.50000
H28C  2    0.392268    0.196702   -0.879019    11.00000   -1.50000
AFIX   0

C2    1    0.191653    0.410067   -0.490849    11.00000    0.19951    0.21009 =
         0.20987   -0.09338    0.01268    0.11414
AFIX 137
H2A   2    0.298797    0.447864   -0.482772    11.00000   -1.50000
H2B   2    0.127354    0.441069   -0.455105    11.00000   -1.50000
H2C   2    0.147847    0.454519   -0.531279    11.00000   -1.50000
AFIX   0
HKLF 4

REM  mo_EAR2300K3_0m in P21 #4
REM R1 =  0.0504 for    4700 Fo > 4sig(Fo)  and  0.0770 for all    6594 data
REM    220 parameters refined using      5 restraints

END

WGHT      0.0463      0.0000

REM Highest difference peak  2.416,  deepest hole -2.787,  1-sigma level  0.262
Q1    1   0.1360 -0.2259 -0.6568  11.00000  0.05    2.42
Q2    1   0.3480 -0.2239 -0.6605  11.00000  0.05    2.08
Q3    1   0.1495 -0.2229 -0.3417  11.00000  0.05    2.04
Q4    1   0.3691 -0.2225 -0.3452  11.00000  0.05    1.97
Q5    1   0.2666 -0.2227 -0.2963  11.00000  0.05    1.69
Q6    1   0.2668 -0.2173 -0.5987  11.00000  0.05    1.53
Q7    1   0.2289 -0.2239 -0.7031  11.00000  0.05    1.51
Q8    1   0.2302 -0.2333 -0.4044  11.00000  0.05    1.23
Q9    1   0.2417 -0.3165 -0.6594  11.00000  0.05    1.07
Q10   1   0.2572  0.2723 -0.5414  11.00000  0.05    1.01
Q11   1   0.2330 -0.2390 -0.4336  11.00000  0.05    1.01
Q12   1   0.2408 -0.1298 -0.6602  11.00000  0.05    0.98
Q13   1   0.2475 -0.2252 -0.7307  11.00000  0.05    0.96
Q14   1   0.1551 -0.3207 -0.3029  11.00000  0.05    0.96
Q15   1   0.2533 -0.1870 -0.5638  11.00000  0.05    0.95
Q16   1   0.1429 -0.3208 -0.6226  11.00000  0.05    0.92
Q17   1   0.2256  0.2787 -0.4566  11.00000  0.05    0.91
Q18   1   0.2359 -0.2931 -0.5587  11.00000  0.05    0.91
Q19   1   0.1704 -0.1476 -0.4031  11.00000  0.05    0.89
Q20   1   0.3476 -0.1349 -0.6956  11.00000  0.05    0.89
;
_shelx_res_checksum                31000
_shelx_hkl_file
;
  -2   0   0  373.36   31.32
  -3   0   0    4.72    0.68
   3   0   0    4.06    0.60
  -4   0   0  516.03   43.37
   5   0   0    9.66    1.24
  -5   0   0   10.12    1.37
   6   0   0   66.72    5.87
  -6   0   0   53.49    5.95
  -6   0   0   72.64    6.13
   7   0   0    0.40    0.30
  -7   0   0    0.03    0.47
   8   0   0   66.32    5.97
   9   0   0   -0.15    0.40
   9   0   0   -0.06    0.55
  -9   0   0   -0.12    0.62
  10   0   0   24.81    3.08
  10   0   0   25.09    2.60
   0  -1   0   -0.01    0.03
   0  -1   0    0.00    0.02
   0  -1   0   -0.02    0.01
   0   1   0    0.03    0.06
   0   1   0   -0.01    0.04
  -2  -1   0   13.46    1.33
   2  -1   0   14.11    1.35
   2   1   0   13.78    1.32
   3  -1   0  365.55   30.28
  -3  -1   0  383.51   30.30
  -3   1   0  351.13   30.40
   3   1   0  341.69   30.23
  -4  -1   0   36.89    3.30
   4   1   0   34.00    3.20
  -4   1   0   32.08    3.37
   5  -1   0  127.11   11.51
  -5  -1   0  148.85   11.67
   5   1   0  124.17   11.46
  -6  -1   0   18.25    2.17
   6  -1   0   16.70    1.96
   6  -1   0   19.90    1.89
  -6   1   0   15.12    2.20
   7  -1   0   88.02    7.47
  -7  -1   0   88.06    7.93
   7   1   0   89.20    7.55
   7   1   0   73.79    7.56
  -8  -1   0    6.07    1.39
   8  -1   0    7.91    1.07
   8  -1   0    8.37    1.22
  -8  -1   0    5.52    1.45
  -8   1   0    4.24    1.37
   8   1   0    8.04    1.22
   9  -1   0   33.48    3.25
   9  -1   0   28.91    3.54
   9  -1   0   33.03    3.11
   9   1   0   32.63    3.40
   9   1   0   31.63    3.08
  10  -1   0    2.91    1.17
 -10  -1   0    1.48    0.91
  10  -1   0    2.31    0.80
 -10   1   0   -0.84    1.54
  10   1   0    2.66    0.96
  10   1   0    3.55    0.85
   0  -2   0  194.89   16.15
   0  -2   0  192.92   16.09
   0  -2   0  199.14   16.03
   0   2   0  186.77   16.02
   0   2   0  186.57   16.14
   0   2   0  184.49   16.06
  -1  -2   0   15.14    1.30
  -1  -2   0   14.47    1.31
  -1  -2   0   12.27    1.41
   1  -2   0   14.08    1.42
   1  -2   0   14.20    1.42
   1  -2   0   13.70    1.33
  -1  -2   0   12.85    1.34
   1   2   0   14.45    1.30
   1   2   0   12.98    1.41
  -1   2   0   13.71    1.35
  -1   2   0   14.69    1.45
   1   2   0   14.30    1.30
  -1   2   0   14.33    1.46
   2  -2   0  985.62   82.92
  -2   2   0 1000.00   82.98
   3  -2   0   15.50    1.77
  -3  -2   0   16.72    1.64
   3  -2   0   15.26    1.58
   3  -2   0   16.98    1.64
  -3   2   0   16.08    1.83
   3   2   0   15.55    1.58
  -4  -2   0   92.28    7.93
   4  -2   0   95.89    7.89
   4  -2   0   87.51    7.88
   4  -2   0   91.43    7.82
  -4   2   0   89.33    8.17
   4   2   0   84.59    7.65
   4   2   0   91.61    7.84
   5  -2   0    0.37    0.29
   5  -2   0    0.46    0.31
  -5  -2   0    0.73    0.42
   5  -2   0    0.99    0.53
   5   2   0   -0.08    0.18
   5   2   0    0.15    0.29
  -5   2   0    1.06    0.58
   6  -2   0  158.21   12.62
   6  -2   0  142.09   12.69
  -6  -2   0  153.23   12.89
   6  -2   0  158.98   12.66
   6   2   0  137.30   12.64
  -6   2   0  126.36   13.01
   6   2   0  146.39   12.46
   7  -2   0    1.65    0.56
   7  -2   0    1.57    0.54
   7  -2   0    0.76    0.45
  -7  -2   0    0.95    0.71
   7   2   0    1.14    0.56
   7   2   0    1.29    0.45
  -7   2   0    1.57    0.92
  -8  -2   0   31.84    3.70
   8  -2   0   34.19    3.28
   8  -2   0   26.33    3.27
   8  -2   0   35.04    3.25
   8   2   0   34.12    3.12
   8   2   0   31.81    3.13
  -9  -2   0    1.57    0.87
   9  -2   0    2.62    0.72
   9  -2   0    2.97    0.81
   9   2   0    3.13    0.66
   9   2   0    2.65    0.60
  -9   2   0    3.35    1.29
   9   2   0    2.12    0.71
  10  -2   0   21.82    2.38
  10  -2   0   22.26    2.24
  10  -2   0   24.61    3.12
  10   2   0   18.84    2.31
 -10   2   0   13.18    3.15
  10   2   0   20.42    2.06
   0  -3   0   -0.09    0.12
   0  -3   0    0.09    0.14
   0  -3   0   -0.06    0.14
   0   3   0   -0.05    0.12
   0   3   0   -0.02    0.14
   0   3   0    0.05    0.18
   1  -3   0  376.05   31.08
   1  -3   0  351.84   31.20
  -1  -3   0  355.43   31.10
   1  -3   0  375.35   31.20
  -1  -3   0  349.66   31.03
  -1  -3   0  378.80   30.99
  -1  -3   0  346.17   31.23
  -1   3   0  361.92   31.26
  -1   3   0  365.41   31.10
  -1   3   0  396.61   31.23
   1   3   0  402.67   31.03
   1   3   0  376.71   31.24
   1   3   0  379.70   31.04
  -2  -3   0   13.20    1.27
   2  -3   0   12.84    1.48
   2  -3   0   11.82    1.41
   2  -3   0   12.39    1.31
  -2   3   0   12.04    1.38
   2   3   0   12.24    1.42
   2   3   0   12.64    1.26
  -2   3   0   13.02    1.52
  -2   3   0   11.72    1.49
   2   3   0   12.37    1.23
   3  -3   0  144.12   11.72
   3  -3   0  133.49   11.60
   3  -3   0  131.89   11.49
  -3  -3   0  129.69   11.48
   3  -3   0  121.72   11.47
   3   3   0  126.15   11.43
   3   3   0  147.64   11.67
   3   3   0  143.13   11.37
  -3   3   0  133.44   11.81
   4  -3   0    8.77    1.08
   4  -3   0    7.47    1.09
   4  -3   0    7.92    1.08
  -4  -3   0    8.27    1.11
  -4   3   0    7.84    1.55
   4   3   0   10.00    1.20
   4   3   0    8.14    0.89
   4   3   0    8.72    1.03
  -5  -3   0  178.82   15.83
   5  -3   0  190.40   15.82
   5  -3   0  181.88   15.96
   5  -3   0  175.80   15.77
  -5   3   0  170.29   16.17
   5   3   0  215.31   15.87
   5   3   0  163.17   15.87
   5   3   0  193.75   15.51
   6  -3   0    7.41    1.27
  -6  -3   0   11.03    1.53
   6  -3   0   11.47    1.39
   6  -3   0   11.12    1.34
   6   3   0    8.55    1.25
  -6   3   0    6.88    1.54
   6   3   0   11.23    1.36
   7  -3   0   31.45    2.96
  -7  -3   0   28.34    3.15
   7  -3   0   23.51    2.85
   7  -3   0   32.00    2.92
   7   3   0   23.73    2.80
   7   3   0   33.73    2.93
  -7   3   0   20.26    3.25
  -8  -3   0    4.41    1.31
   8  -3   0    5.00    1.18
   8  -3   0    7.19    1.23
   8  -3   0    6.06    1.20
   8   3   0    8.00    1.14
  -8   3   0    4.09    1.43
   9  -3   0   38.62    3.64
  -9  -3   0   36.45    4.19
   9  -3   0   38.89    3.65
  -9   3   0   25.60    5.49
   9   3   0   33.25    3.20
   9   3   0   35.92    3.38
   9   3   0   33.71    3.15
  10  -3   0    0.90    0.88
  10  -3   0    1.13    0.74
  10  -3   0    2.68    0.87
 -10  -3   0   -0.13    0.92
  10   3   0    1.34    0.34
 -10   3   0    1.57    1.17
  10   3   0    1.19    0.37
   0  -4   0  408.21   37.57
   0  -4   0  462.35   37.81
   0  -4   0  459.47   37.68
   0   4   0  447.17   37.92
   0   4   0  461.05   37.74
   0   4   0  457.48   37.69
   1  -4   0   24.20    2.43
  -1  -4   0   23.14    2.48
   1  -4   0   24.66    2.61
  -1  -4   0   26.10    2.34
  -1  -4   0   25.25    2.41
  -1  -4   0   25.58    2.67
   1  -4   0   23.89    2.56
   1   4   0   24.66    2.64
  -1   4   0   26.97    2.50
  -1   4   0   26.26    2.70
  -1   4   0   27.31    2.61
   1   4   0   26.65    2.42
  -2  -4   0   72.27    6.56
   2  -4   0   69.50    6.75
   2  -4   0   76.96    6.83
  -2  -4   0   77.28    6.53
   2  -4   0   73.61    6.61
  -2   4   0   75.03    6.72
   2   4   0   77.51    6.54
   2   4   0   76.55    6.82
  -2   4   0   74.06    6.86
   2   4   0   82.55    6.57
  -2   4   0   70.97    6.89
   3  -4   0   13.21    1.60
   3  -4   0   17.38    1.90
  -3  -4   0   14.98    1.59
   3  -4   0   15.86    1.79
   3   4   0   16.06    1.53
   3   4   0   14.75    1.79
   3   4   0   14.25    1.55
   4  -4   0  244.88   20.74
   4  -4   0  221.37   20.55
   4  -4   0  244.25   20.58
  -4  -4   0  248.80   20.60
   4   4   0  221.16   20.47
  -4   4   0  231.47   21.02
   4   4   0  257.60   20.78
   4   4   0  268.01   20.41
   5  -4   0    0.85    0.50
   5  -4   0    1.27    0.47
   5  -4   0    1.63    0.61
  -5  -4   0    0.61    0.47
   5   4   0    1.09    0.55
  -5   4   0    0.67    0.70
   5   4   0    1.63    0.39
   5   4   0    0.87    0.43
   6  -4   0   28.74    2.84
   6  -4   0   26.97    2.86
   6  -4   0   24.67    3.09
  -6  -4   0   28.93    3.01
  -6   4   0   22.75    3.34
   6   4   0   24.88    2.74
   6   4   0   28.18    2.54
   6   4   0   33.45    3.01
   7  -4   0    1.52    0.63
   7  -4   0    1.53    0.61
   7  -4   0    0.45    0.46
  -7  -4   0    1.15    0.71
   7   4   0    0.82    0.34
  -7   4   0   -0.19    0.66
   7   4   0    0.80    0.53
   7   4   0    1.62    0.63
   8  -4   0   49.33    4.56
  -8  -4   0   46.83    4.84
   8  -4   0   36.90    4.38
   8   4   0   43.59    3.96
   8   4   0   50.95    4.62
   9  -4   0    0.35    0.65
  -9  -4   0    0.00    0.70
   9  -4   0    0.14    0.70
  -9  -4   0    0.43    0.91
  -9   4   0   -0.18    0.99
   9   4   0    0.47    0.28
   9   4   0    0.81    0.58
  10  -4   0    8.53    1.97
 -10  -4   0    4.20    1.38
 -10   4   0    6.39    1.86
   0  -5   0   -0.08    0.28
   0  -5   0    0.09    0.22
   0  -5   0   -0.18    0.25
   0  -5   0    0.13    0.26
   0   5   0   -0.08    0.29
   0   5   0    0.19    0.30
   0   5   0   -0.38    0.23
   1  -5   0  134.08   11.35
  -1  -5   0  123.43   11.24
   1  -5   0  130.16   11.13
  -1  -5   0  132.65   11.11
  -1  -5   0  137.42   11.51
   1  -5   0  133.38   11.41
  -1  -5   0  125.85   10.97
  -1   5   0  129.51   11.30
  -1   5   0  124.20   11.17
  -1   5   0  120.98   11.44
   1   5   0  128.57   11.10
   1   5   0  126.37   11.42
   2  -5   0    1.80    0.51
  -2  -5   0    1.49    0.46
  -2  -5   0    0.56    0.46
  -2  -5   0    1.58    0.38
   2  -5   0    1.99    0.70
  -2  -5   0    0.67    0.37
   2   5   0    1.68    0.69
  -2   5   0    0.62    0.47
   2   5   0    0.99    0.39
   2   5   0    1.00    0.43
  -2   5   0    1.01    0.57
  -2   5   0    0.86    0.42
  -3  -5   0  161.93   15.63
   3  -5   0  174.21   15.80
   3  -5   0  174.81   15.59
   3  -5   0  198.34   15.93
  -3  -5   0  175.08   15.51
  -3   5   0  197.36   16.09
   3   5   0  188.11   15.50
   3   5   0  189.98   15.90
   3   5   0  183.62   15.53
   4  -5   0    3.81    0.84
  -4  -5   0    3.62    0.74
   4  -5   0    4.10    0.97
  -4  -5   0    2.76    0.74
   4  -5   0    3.13    1.11
   4   5   0    2.76    0.63
   4   5   0    3.77    0.69
  -4   5   0    1.59    0.74
   4   5   0    3.38    0.94
   5  -5   0   22.25    2.36
   5  -5   0   22.64    2.53
  -5  -5   0   22.21    2.40
   5  -5   0   22.49    2.37
   5   5   0   17.95    2.19
  -5   5   0   18.72    2.83
   5   5   0   23.08    2.14
   5   5   0   24.98    2.63
   6  -5   0    0.92    0.58
   6  -5   0    1.38    0.61
  -6  -5   0    0.19    0.51
   6  -5   0    2.08    0.72
  -6   5   0    1.13    0.88
   6   5   0    1.38    0.42
   6   5   0    1.90    0.60
   6   5   0    1.95    0.78
  -7  -5   0   64.49    6.33
   7  -5   0   56.86    6.12
   7  -5   0   68.43    6.32
   7   5   0   74.29    6.30
   7   5   0   69.92    5.75
  -7   5   0   55.80    6.84
   8  -5   0    4.02    0.95
   8  -5   0    2.55    0.93
  -8  -5   0    3.21    1.32
   8   5   0    1.60    0.42
   8   5   0    0.18    0.52
   8   5   0    1.82    0.80
  -8   5   0    1.61    1.19
  -9  -5   0    6.60    1.83
   9  -5   0   10.66    1.78
  -9   5   0    5.02    2.16
   9   5   0    7.72    1.39
   0  -6   0   49.24    5.08
   0  -6   0   48.78    4.59
   0  -6   0   54.68    5.01
   0  -6   0   51.16    4.77
   0   6   0   52.46    4.87
   0   6   0   51.90    4.81
   0   6   0   53.12    5.19
   1  -6   0   20.96    2.40
   1  -6   0   27.80    2.78
  -1  -6   0   24.35    2.60
   1  -6   0   22.16    2.69
  -1  -6   0   24.66    2.80
  -1  -6   0   23.42    2.25
  -1  -6   0   22.71    2.46
  -1   6   0   22.01    2.79
  -1   6   0   22.82    2.52
  -1   6   0   25.65    2.66
   1   6   0   21.86    2.41
   1   6   0   22.57    2.75
   2  -6   0  137.89   12.01
   2  -6   0  130.96   11.98
  -2  -6   0  128.42   11.51
  -2  -6   0  127.04   11.51
  -2  -6   0  134.58   11.69
   2  -6   0  129.58   11.68
  -2  -6   0  127.99   11.80
  -2   6   0  141.02   12.04
  -2   6   0  132.16   12.21
  -2   6   0  138.68   11.89
   2   6   0  144.18   12.11
   2   6   0  144.32   11.66
   3  -6   0    7.21    1.43
   3  -6   0    7.11    1.40
  -3  -6   0    5.11    0.88
  -3  -6   0    4.75    1.06
   3  -6   0    4.38    0.98
   3   6   0    6.28    1.01
  -3   6   0    6.58    1.43
   3   6   0    6.59    0.98
   3   6   0    6.08    1.31
   4  -6   0   21.53    2.42
  -4  -6   0   23.08    2.44
   4  -6   0   25.10    2.79
   4  -6   0   21.03    2.48
  -4  -6   0   20.56    2.52
   4  -6   0   26.58    2.92
   4   6   0   26.84    2.90
   4   6   0   24.93    2.44
  -4   6   0   22.61    3.03
  -5  -6   0    5.30    1.03
   5  -6   0    2.55    0.73
   5  -6   0    4.42    1.09
  -5  -6   0    4.58    1.03
   5  -6   0    5.31    1.08
  -5   6   0    4.12    1.21
   5   6   0    6.24    1.36
   5   6   0    5.56    0.90
   5   6   0    4.69    0.95
   6  -6   0   52.67    5.48
   6  -6   0   64.74    5.86
  -6  -6   0   60.50    5.62
  -6  -6   0   49.66    5.46
  -6   6   0   59.84    6.42
   6   6   0   69.77    5.30
   6   6   0   53.99    5.35
   7  -6   0   -0.02    0.65
   7  -6   0   -0.30    0.49
  -7  -6   0    0.27    0.66
   7  -6   0   -0.83    0.57
   7   6   0   -0.31    0.49
   7   6   0   -0.24    0.32
  -7   6   0    0.83    0.84
   7   6   0    1.38    0.53
   8  -6   0    3.85    1.40
  -8  -6   0    7.64    1.74
   8   6   0    8.80    0.99
   8   6   0    7.72    1.53
  -8   6   0    8.07    2.37
  -9  -6   0    1.67    1.02
   9   6   0    2.81    0.93
   0  -7   0    0.05    0.29
   0  -7   0    0.28    0.55
   0  -7   0   -0.36    0.35
   0   7   0   -0.03    0.40
   0   7   0   -0.31    0.42
   0   7   0    0.34    0.47
  -1  -7   0   73.67    6.69
  -1  -7   0   74.47    7.53
   1  -7   0   82.64    7.00
  -1  -7   0   82.94    7.01
   1  -7   0   83.93    7.32
   1  -7   0   72.64    7.29
   1  -7   0   64.86    6.72
   1   7   0   79.04    7.43
  -1   7   0   77.81    7.16
  -1   7   0   81.21    7.13
  -1   7   0   67.03    7.37
   1   7   0   81.85    6.99
   2  -7   0   -0.43    0.37
  -2  -7   0    0.48    0.50
  -2  -7   0    0.24    0.34
   2  -7   0    0.10    0.44
   2  -7   0    0.04    0.64
  -2  -7   0    0.20    0.35
  -2  -7   0    0.06    0.37
  -2   7   0    0.62    0.67
  -2   7   0    0.59    0.68
   2   7   0   -0.26    0.32
   2   7   0   -0.24    0.41
  -3  -7   0   25.31    2.68
   3  -7   0   26.96    3.16
  -3  -7   0   23.71    2.90
   3  -7   0   30.69    3.32
   3   7   0   29.06    2.83
  -3   7   0   29.47    3.43
   3   7   0   27.35    3.27
   4  -7   0    1.12    0.55
  -4  -7   0    1.60    0.72
  -4  -7   0    1.07    0.57
   4  -7   0    1.65    0.80
  -4   7   0    0.75    0.90
   4   7   0    1.50    0.61
   4   7   0    0.72    0.71
   5  -7   0   52.38    5.51
  -5  -7   0   52.58    5.57
   5  -7   0   56.54    5.62
  -5  -7   0   62.18    5.58
   5   7   0   55.53    5.44
   5   7   0   67.36    5.47
   5   7   0   69.98    6.16
  -5   7   0   62.21    6.45
  -6  -7   0    1.12    0.70
   6  -7   0    0.92    0.53
  -6  -7   0    0.20    0.67
   6   7   0    0.75    0.48
   6   7   0    1.35    0.87
  -6   7   0    0.45    1.11
   6   7   0    0.51    0.43
   7  -7   0    5.77    1.48
  -7  -7   0    4.22    1.22
  -7  -7   0    3.23    1.05
   7  -7   0    4.64    1.20
   7   7   0    4.44    1.36
  -7   7   0    5.43    1.78
   7   7   0    6.64    0.99
  -8  -7   0   -0.67    0.75
  -8  -7   0    0.14    0.78
   8  -7   0    1.54    1.10
   8   7   0    1.00    0.43
   8   7   0    0.15    0.64
  -8   7   0    2.41    1.57
   0  -8   0   37.32    4.09
   0  -8   0   34.94    3.53
   0  -8   0   38.20    3.86
   0   8   0   42.57    4.51
   0   8   0   39.40    3.98
   1  -8   0    6.80    1.45
  -1  -8   0    6.37    1.42
  -1  -8   0    5.14    1.12
   1  -8   0    5.58    0.98
   1  -8   0    5.75    1.13
  -1  -8   0    5.46    0.94
   1   8   0    5.97    1.17
  -1   8   0    6.37    1.54
   1   8   0    6.62    1.67
  -1   8   0    4.38    1.15
  -1   8   0    4.99    1.33
  -2  -8   0   25.34    2.78
   2  -8   0   23.23    3.18
  -2  -8   0   22.14    2.41
  -2  -8   0   21.43    2.78
  -2  -8   0   22.47    2.50
   2  -8   0   25.10    3.12
   2   8   0   25.89    3.23
   2   8   0   29.15    2.79
  -2   8   0   26.73    3.10
  -3  -8   0    9.40    1.69
  -3  -8   0    8.09    1.44
   3  -8   0    8.30    1.27
  -3   8   0    9.85    2.12
   3   8   0    5.77    1.55
   3   8   0   11.03    1.48
   4  -8   0   40.93    4.45
  -4  -8   0   36.35    3.79
   4  -8   0   35.64    3.86
   4   8   0   42.95    4.55
   4   8   0   42.18    3.93
  -4   8   0   40.65    4.73
  -5  -8   0   -0.61    0.54
   5  -8   0    0.23    0.77
   5  -8   0    0.27    0.55
  -5  -8   0   -0.49    0.43
  -5   8   0    0.25    1.03
   5   8   0    0.94    0.61
   5   8   0    0.53    0.79
   5   8   0    1.33    0.65
  -6  -8   0    5.76    1.32
   6  -8   0    8.27    1.47
   6   8   0    7.40    1.69
  -6   8   0    5.19    1.96
   6   8   0    6.81    1.26
   6   8   0    6.66    1.16
  -7  -8   0    0.29    0.76
  -7  -8   0    1.49    0.81
   7   8   0    0.57    0.92
   7   8   0    0.48    0.55
  -7   8   0    2.31    1.49
   0  -9   0   -0.11    0.38
   0  -9   0    0.06    0.69
   0  -9   0   -0.30    0.65
   0  -9   0    0.00    0.52
   0   9   0    1.12    0.87
   0   9   0   -0.30    0.52
   1  -9   0   19.69    2.52
  -1  -9   0   20.45    2.79
  -1  -9   0   22.02    2.67
  -1  -9   0   18.20    2.11
   1  -9   0   25.86    3.16
  -1  -9   0   21.77    2.56
   1   9   0   21.88    3.20
   1   9   0   21.21    2.64
  -1   9   0   23.42    2.88
  -2  -9   0    0.25    0.79
  -2  -9   0    1.18    0.79
  -2  -9   0    1.21    0.54
   2  -9   0    0.61    0.50
   2  -9   0    0.87    0.97
  -2  -9   0    0.49    0.47
   2   9   0    0.80    0.98
  -2   9   0    0.63    0.87
   2   9   0    1.12    0.69
   3  -9   0   27.29    3.89
   3  -9   0   27.50    2.84
  -3  -9   0   20.10    2.99
  -3  -9   0   25.74    2.70
   3   9   0   32.94    3.13
  -3   9   0   31.66    3.77
  -4  -9   0    0.96    0.60
   4  -9   0    0.40    0.55
  -4  -9   0   -1.10    0.64
   4   9   0    1.66    0.72
  -4   9   0   -0.49    0.81
   4   9   0    1.24    1.06
   5  -9   0    6.07    1.27
  -5  -9   0    5.38    1.23
  -5   9   0    6.16    1.98
   5   9   0    8.10    1.94
   5   9   0    7.68    1.37
   6  -9   0    0.30    0.71
  -6  -9   0    0.49    0.71
   6   9   0    2.05    1.22
   6   9   0    1.10    0.65
  -6   9   0    0.60    1.31
   0 -10   0   14.75    2.67
   0 -10   0   15.24    2.35
   0 -10   0   13.20    1.85
   0  10   0   13.34    2.67
   1 -10   0    2.67    1.34
   1 -10   0    2.53    0.73
  -1 -10   0    1.75    0.83
  -1 -10   0    2.57    1.26
  -1 -10   0    1.73    0.59
   1 -10   0    2.18    1.22
   1  10   0    2.66    1.01
   1  10   0    0.74    0.98
   2 -10   0   13.73    1.77
   2 -10   0   15.37    2.78
   2 -10   0   12.49    1.70
  -2 -10   0   14.49    1.74
  -2 -10   0   12.73    2.36
  -2  10   0    9.48    2.24
   2  10   0   13.30    2.82
   3 -10   0    0.65    0.74
  -3 -10   0    0.25    0.90
  -3 -10   0    0.50    0.47
   3 -10   0    0.12    0.98
   3 -10   0    0.81    0.59
   3  10   0    1.25    1.14
  -3  10   0   -0.82    0.86
   3  10   0    1.44    0.84
  -4 -10   0    9.51    1.37
   4 -10   0    6.83    1.39
  -4 -10   0    6.87    1.54
   4  10   0   11.91    2.55
   4  10   0    8.81    1.54
  -4  10   0    9.68    2.32
 -10   0   1    4.50    1.57
  10   0  -1    7.72    1.14
  10   0  -1    7.05    1.56
   9   0  -1    0.06    0.39
  -9   0   1   -0.54    0.57
   8   0  -1   17.95    1.70
  -8   0   1   11.21    2.37
   8   0  -1   18.36    1.84
   7   0  -1    0.18    0.30
   7   0  -1    0.55    0.39
  -7   0   1   -0.07    0.53
  -7   0   1   -0.02    0.62
  -6   0   1   18.73    2.21
   6   0  -1   15.77    1.97
   6   0  -1   19.92    1.84
  -5   0   1    3.62    0.81
   5   0  -1    5.52    0.83
   4   0  -1  145.10   12.97
  -4   0   1  158.77   13.08
   3   0  -1   -0.01    0.14
  -3   0   1    0.00    0.12
   2   0  -1   18.66    1.73
  -1   0   1    0.11    0.05
  -1   0   1    0.07    0.13
   1   0   1    0.78    0.17
  -2   0  -1    1.23    0.28
  -2   0  -1    1.61    0.34
   2   0   1    2.38    0.35
   3   0   1    2.99    0.51
  -3   0  -1    3.19    0.59
  -3   0  -1    3.66    0.60
  -4   0  -1   85.14    6.89
  -4   0  -1   73.81    6.82
   4   0   1   71.94    6.71
   5   0   1    2.81    0.62
  -5   0  -1    2.05    0.66
  -5   0  -1    3.78    0.88
  -6   0  -1    8.34    1.41
   6   0   1    9.64    1.27
  -7   0  -1    4.22    1.11
   7   0   1    6.32    1.23
   7   0   1    5.57    1.08
  -8   0  -1    9.05    1.95
   8   0   1   15.62    1.83
   9   0   1    1.64    0.78
   9   0   1    1.76    0.68
  -9   0  -1    1.85    1.01
  10   0   1    8.11    1.58
 -10   0  -1    4.39    1.42
  10   0   1    7.85    1.23
  10   0   1    7.68    1.09
 -10  -1   1   -0.24    0.90
  10  -1  -1    1.18    1.00
  10  -1  -1    0.25    0.49
  10   1  -1    0.03    0.64
  10   1  -1    0.75    0.48
 -10   1   1    1.98    1.30
   9  -1  -1   12.38    1.27
   9  -1  -1   10.12    1.46
  -9   1   1    6.57    1.81
   9   1  -1   11.70    1.33
   9   1  -1   10.93    1.66
  -8  -1   1    2.09    0.91
  -8  -1   1    3.60    1.29
   8  -1  -1    4.13    0.94
  -8   1   1    1.87    0.93
   8   1  -1    2.98    0.61
  -7  -1   1   28.58    2.90
   7  -1  -1   19.14    2.44
   7   1  -1   27.53    2.60
  -7   1   1   19.52    2.79
   6  -1  -1    8.81    1.24
   6  -1  -1   10.35    1.13
  -6  -1   1   10.62    1.48
   6  -1  -1    8.23    1.04
   6   1  -1    8.63    1.22
  -6   1   1    7.17    1.48
   5  -1  -1   45.87    4.37
   5  -1  -1   44.75    4.19
  -5  -1   1   47.98    4.48
   5  -1  -1   48.25    4.20
   5   1  -1   46.22    4.35
  -5   1   1   50.14    4.53
   4  -1  -1    9.38    1.09
  -4  -1   1   11.05    1.29
   4  -1  -1   11.45    1.26
   4  -1  -1   11.38    1.12
  -4   1   1   10.08    1.38
   4   1  -1    9.42    1.18
   3  -1  -1  111.04    9.85
   3  -1  -1  116.06    9.86
   3  -1  -1  109.58    9.94
  -3  -1   1  119.92    9.98
   3   1  -1  113.51    9.93
  -3   1   1  128.35   10.04
  -2  -1   1   10.84    1.11
   2  -1  -1   10.46    1.06
   2  -1  -1   10.96    1.11
   2  -1  -1   10.86    1.07
   2   1  -1   11.19    1.10
  -2   1   1   11.04    1.13
   2   1  -1   12.00    1.07
  -1  -1   1  100.22    8.65
  -1  -1   1   98.87    8.65
  -1  -1   1  113.67    8.74
  -1  -1   1  101.23    8.74
  -1   1   1   97.19    8.75
   1   1  -1  108.04    8.65
  -1   1   1  106.05    8.80
   1   1  -1   96.42    8.72
  -1   1   1  107.71    8.72
  -1   1   1  105.43    8.73
   0  -1   1    2.54    0.32
   0   1   1    2.75    0.32
   0   1   1    4.08    0.51
   0   1  -1    2.50    0.34
   0   1   1    2.76    0.31
   0   1  -1    2.78    0.36
  -1  -1  -1   93.28    8.29
  -1  -1  -1  104.12    8.28
   1   1   1   98.39    8.26
  -2  -1  -1    1.18    0.27
   2  -1   1    0.82    0.25
  -2   1  -1    0.90    0.28
   2   1   1    1.07    0.21
   2   1   1    1.29    0.29
  -3  -1  -1   72.16    6.03
   3  -1   1   65.48    5.97
  -3   1  -1   69.16    6.15
   3   1   1   69.81    5.97
   3   1   1   66.57    5.87
   4   1   1   10.61    1.23
  -4   1  -1   10.91    1.43
   4   1   1   10.77    1.13
   5  -1   1   25.41    2.81
  -5   1  -1   22.94    2.76
   5   1   1   25.17    2.42
   5   1   1   27.93    2.58
  -6  -1  -1    4.56    1.01
   6  -1   1    4.34    0.82
  -6  -1  -1    9.30    1.60
  -6   1  -1    4.28    1.09
   6   1   1    6.20    0.87
   6   1   1    6.15    0.93
  -7  -1  -1   25.34    2.61
  -7  -1  -1   14.72    2.21
   7  -1   1   21.08    2.33
  -7   1  -1   15.15    2.40
   7   1   1   20.50    2.09
   7   1   1   18.40    2.11
  -8  -1  -1    1.99    0.96
   8  -1   1    4.32    0.92
   8  -1   1    4.46    1.04
   8   1   1    3.68    0.88
  -8   1  -1    3.80    1.21
   9  -1   1    7.12    1.17
   9  -1   1   10.05    1.79
   9  -1   1    6.64    1.10
  -9  -1  -1    3.47    1.27
  -9   1  -1    4.97    1.46
   9   1   1    6.92    1.28
  10  -1   1    0.93    0.55
 -10  -1  -1    0.12    0.82
  10  -1   1    1.06    0.64
  10  -1   1    0.12    0.79
  10   1   1    0.80    0.72
  10   1   1    1.74    0.58
 -10   1  -1   -0.90    0.85
  10  -2  -1    6.85    1.25
 -10  -2   1    5.82    1.71
 -10   2   1    6.20    1.88
  10   2  -1    8.29    0.93
  10   2  -1    5.84    1.18
  -9  -2   1   -0.26    0.66
   9  -2  -1    1.89    0.66
   9  -2  -1    0.75    0.49
  -9  -2   1    0.85    0.99
   9   2  -1    1.12    0.40
  -9   2   1    1.37    0.99
   9   2  -1    0.66    0.57
   8  -2  -1   11.11    1.51
   8  -2  -1    8.59    1.54
  -8  -2   1    7.25    1.61
   8  -2  -1   13.10    1.45
   8   2  -1   13.85    1.33
  -8   2   1    8.97    2.13
   8   2  -1   12.39    1.49
   7  -2  -1    2.15    0.59
   7  -2  -1    2.10    0.60
  -7  -2   1    1.76    0.73
   7  -2  -1    1.31    0.59
   7   2  -1    1.35    0.47
   7   2  -1    3.14    0.63
  -7   2   1    0.77    0.84
   7   2  -1    1.67    0.67
   6  -2  -1   60.13    5.08
   6  -2  -1   55.14    5.05
  -6  -2   1   59.66    5.39
   6  -2  -1   51.97    5.17
   6   2  -1   61.75    5.03
   6   2  -1   55.13    5.16
  -6   2   1   45.17    5.45
  -5  -2   1    0.48    0.44
   5  -2  -1    0.03    0.22
   5  -2  -1    0.26    0.27
   5   2  -1    0.82    0.37
   5   2  -1    0.22    0.38
  -5   2   1    0.01    0.40
   4  -2  -1   23.72    2.42
   4  -2  -1   22.20    2.49
  -4  -2   1   23.97    2.45
   4  -2  -1   24.15    2.33
   4   2  -1   28.24    2.38
  -4   2   1   23.98    2.68
   4   2  -1   24.77    2.39
   3  -2  -1   11.15    1.24
   3  -2  -1   11.38    1.20
   3  -2  -1   10.90    1.23
  -3  -2   1   12.01    1.27
   3   2  -1   11.62    1.23
   3   2  -1   11.41    1.21
   3   2  -1   11.81    1.07
  -3   2   1   10.96    1.44
  -2  -2   1  253.86   20.42
   2  -2  -1  238.11   20.46
   2  -2  -1  220.37   20.48
   2  -2  -1  243.85   20.41
   2   2  -1  239.81   20.39
  -2   2   1  241.79   20.53
   2   2  -1  248.06   20.45
  -2   2   1  245.44   20.60
  -2   2   1  240.90   20.45
   2   2  -1  253.69   20.29
   1  -2  -1    0.52    0.17
   1  -2  -1    1.39    0.36
  -1  -2   1    0.93    0.29
   1  -2  -1    0.75    0.25
  -1  -2   1    0.72    0.18
  -1  -2   1    1.15    0.26
  -1  -2   1    0.77    0.19
  -1   2   1    1.21    0.33
   1   2  -1    1.42    0.23
  -1   2   1    0.80    0.29
   1   2  -1    1.74    0.32
  -1   2   1    0.86    0.24
   1   2  -1    0.88    0.28
   0  -2  -1   23.45    2.28
   0  -2   1   22.88    2.24
   0  -2  -1   26.61    2.19
   0  -2   1   24.62    2.28
   0  -2   1   24.72    2.17
   0  -2  -1   24.59    2.21
   0   2  -1   25.28    2.30
   0   2   1   23.36    2.18
   0   2  -1   23.28    2.16
   0   2   1   25.61    2.31
   0   2   1   24.79    2.19
   0   2  -1   21.97    2.22
   1  -2   1   22.16    2.12
   1  -2   1   22.17    2.21
  -1  -2  -1   22.01    2.10
  -1  -2  -1   23.09    2.04
  -1  -2  -1   21.94    2.08
   1   2   1   26.81    2.06
   1   2   1   22.60    2.23
   1   2   1   24.68    2.10
  -1   2  -1   24.42    2.25
   2  -2   1  139.53   12.00
   2  -2   1  138.95   12.09
   2  -2   1  146.09   12.12
  -2  -2  -1  139.77   11.96
   2   2   1  134.14   11.93
  -2   2  -1  146.23   12.19
   2   2   1  146.45   11.93
   3  -2   1    0.65    0.27
   3  -2   1    0.81    0.28
   3  -2   1    1.29    0.37
   3  -2   1    1.03    0.36
  -3  -2  -1    1.17    0.37
   3   2   1    0.78    0.28
  -3   2  -1    0.61    0.33
   4  -2   1    5.91    0.77
   4  -2   1    5.23    0.78
  -4  -2  -1    5.08    0.81
   4   2   1    4.94    0.72
   4   2   1    4.32    0.56
  -4   2  -1    3.78    0.85
  -5  -2  -1    8.23    1.12
   5  -2   1    7.37    1.01
   5  -2   1    6.91    0.95
   5   2   1    5.32    0.75
   5   2   1    6.96    0.96
  -5   2  -1    6.30    1.41
   6  -2   1   26.86    2.94
   6  -2   1   30.09    2.96
  -6  -2  -1   34.81    3.23
   6   2   1   29.18    2.75
  -6   2  -1   28.80    3.37
   6   2   1   28.15    2.92
   7  -2   1    2.23    0.66
   7  -2   1    2.28    0.70
  -7  -2  -1    2.77    1.03
  -7  -2  -1    1.28    0.63
   7  -2   1    1.72    0.58
  -7   2  -1    1.45    0.80
   7   2   1    1.66    0.61
   7   2   1    1.79    0.50
   8  -2   1   12.08    1.47
  -8  -2  -1    7.34    1.53
   8  -2   1   13.25    1.51
  -8  -2  -1    8.32    1.66
  -8   2  -1    5.21    1.65
   8   2   1   10.83    1.31
   9  -2   1    1.56    0.93
  -9  -2  -1    1.02    0.90
   9  -2   1    1.85    0.71
   9  -2   1    1.52    0.77
  -9   2  -1    0.31    0.79
   9   2   1    1.92    0.63
 -10  -2  -1    3.12    1.27
  10  -2   1    4.31    0.97
  10  -2   1    4.97    1.37
 -10   2  -1    2.10    1.50
  10   2   1    4.50    0.82
  10   2   1    3.81    0.94
  10   2   1    5.82    0.92
 -10  -3   1    1.46    1.16
  10  -3  -1    0.22    0.60
 -10  -3   1   -0.47    0.66
 -10   3   1    1.64    1.07
   9  -3  -1   15.36    1.95
   9  -3  -1   14.16    1.84
  -9  -3   1   10.87    2.34
  -9   3   1    9.81    2.54
   9   3  -1   16.65    1.60
   8  -3  -1    2.18    0.87
   8  -3  -1    1.84    0.66
   8  -3  -1    1.66    0.64
  -8  -3   1    2.11    1.04
   8   3  -1    2.43    0.65
   8   3  -1    1.88    0.38
  -8   3   1   -0.11    0.67
   7  -3  -1   13.31    1.61
   7  -3  -1   13.95    1.63
   7  -3  -1   10.14    1.60
  -7  -3   1   12.54    1.90
   7   3  -1   13.16    1.26
  -7   3   1   10.26    2.16
   7   3  -1   11.07    1.55
   7   3  -1   14.91    1.58
   6  -3  -1    3.79    0.76
  -6  -3   1    3.55    1.03
   6  -3  -1    3.19    0.80
   6  -3  -1    2.54    0.76
   6   3  -1    3.05    0.48
   6   3  -1    3.96    0.78
  -6   3   1    2.31    1.08
   6   3  -1    2.88    0.67
   5  -3  -1   75.01    6.90
   5  -3  -1   73.76    6.99
   5  -3  -1   78.27    6.99
  -5  -3   1   79.65    7.08
  -5   3   1   73.00    7.38
   5   3  -1   81.76    6.69
   5   3  -1   71.35    7.06
   5   3  -1   92.12    7.03
   4  -3  -1    8.69    1.06
   4  -3  -1    7.60    1.08
   4  -3  -1   10.12    1.18
  -4  -3   1    6.71    1.08
   4   3  -1    7.47    1.02
   4   3  -1    9.64    1.15
  -4   3   1    8.70    1.56
   4   3  -1    9.26    0.88
   3  -3  -1   45.94    4.35
   3  -3  -1   47.43    4.46
   3  -3  -1   44.56    4.36
  -3  -3   1   49.76    4.41
  -3   3   1   48.40    4.67
   3   3  -1   55.05    4.51
   3   3  -1   51.77    4.23
   3   3  -1   47.76    4.34
  -2  -3   1    0.84    0.24
   2  -3  -1    0.91    0.29
   2  -3  -1    0.98    0.41
   2  -3  -1    1.08    0.34
  -2  -3   1    1.32    0.35
   2   3  -1    0.92    0.26
  -2   3   1    0.93    0.39
  -2   3   1    1.00    0.38
  -2   3   1    0.64    0.38
   2   3  -1    0.87    0.33
   2   3  -1    0.95    0.35
   1  -3  -1  116.22    9.83
  -1  -3   1  111.62    9.86
  -1  -3   1  111.72    9.65
  -1  -3   1  117.53    9.66
   1  -3  -1  110.93    9.69
  -1  -3   1  102.70    9.62
  -1  -3   1  101.15    9.74
   1  -3  -1  109.21    9.83
  -1   3   1  120.68    9.82
   1   3  -1  115.53    9.68
   1   3  -1  121.03    9.87
  -1   3   1  117.21    9.90
   1   3  -1  113.78    9.64
  -1   3   1  121.42    9.75
   0  -3   1   12.13    1.47
   0  -3   1   12.28    1.37
   0  -3  -1   12.94    1.30
   0  -3  -1   12.29    1.14
   0  -3  -1   12.32    1.23
   0  -3  -1   11.34    1.36
   0  -3   1   13.48    1.24
   0   3   1   10.66    1.22
   0   3   1   12.27    1.39
   0   3  -1   12.25    1.38
   0   3  -1   11.08    1.21
   0   3   1   10.40    1.23
   0   3  -1   11.57    1.29
  -1  -3  -1   73.26    6.54
  -1  -3  -1   78.30    6.42
   1  -3   1   77.00    6.68
   1  -3   1   71.93    6.53
   1  -3   1   70.21    6.67
  -1   3  -1   76.23    6.76
   1   3   1   85.92    6.46
   1   3   1   71.67    6.50
  -1   3  -1   72.98    6.58
  -1   3  -1   76.47    6.69
   1   3   1   76.01    6.72
  -2  -3  -1   20.95    1.92
   2  -3   1   21.40    2.14
   2  -3   1   21.11    2.13
  -2  -3  -1   19.97    1.96
   2   3   1   20.14    1.92
  -2   3  -1   21.25    2.22
   2   3   1   21.01    1.91
   2   3   1   19.10    2.13
   3  -3   1   28.74    2.72
   3  -3   1   29.98    2.78
  -3  -3  -1   27.88    2.57
   3  -3   1   27.86    2.59
  -3   3  -1   25.04    2.84
   3   3   1   24.30    2.48
   3   3   1   26.65    2.47
   3   3   1   28.08    2.74
   4  -3   1    0.75    0.38
  -4  -3  -1    0.42    0.36
   4  -3   1    0.57    0.35
   4  -3   1    0.29    0.25
   4   3   1    0.21    0.20
  -4   3  -1    0.29    0.45
   4   3   1    0.48    0.29
   5  -3   1   35.12    3.70
   5  -3   1   43.87    3.85
   5  -3   1   43.45    3.77
  -5  -3  -1   39.30    3.82
   5   3   1   38.62    3.67
  -5   3  -1   35.65    4.14
   6  -3   1    6.91    1.22
   6  -3   1    7.16    1.02
  -6  -3  -1    3.90    0.91
   6  -3   1    5.93    1.11
   6   3   1    5.75    0.97
  -6   3  -1    5.12    1.46
   7  -3   1    6.22    1.26
   7  -3   1    7.43    1.33
  -7  -3  -1    5.44    1.42
   7  -3   1    6.24    1.12
   7   3   1    7.98    1.19
  -7   3  -1    7.60    1.86
   7   3   1    7.00    1.33
   8  -3   1    1.23    0.63
  -8  -3  -1    1.29    0.74
  -8  -3  -1    0.86    0.90
   8  -3   1    1.46    0.74
   8  -3   1    0.63    0.54
  -8   3  -1    0.98    0.89
   8   3   1    1.94    0.67
   9  -3   1    5.71    1.48
   9  -3   1    9.68    1.48
  -9  -3  -1    4.81    1.46
   9   3   1    8.47    1.08
   9   3   1   10.52    1.34
 -10  -3  -1    0.06    0.84
  10  -3   1    0.85    0.72
  10  -3   1    0.23    0.69
  10  -3   1    0.96    0.88
 -10   3  -1    0.01    1.28
  10   3   1    0.62    0.37
  10   3   1    0.82    0.51
 -10  -4   1    2.05    1.17
 -10  -4   1    2.15    1.15
  10  -4  -1    5.27    1.07
 -10   4   1    0.67    1.29
   9  -4  -1    1.07    0.74
   9  -4  -1    0.90    0.75
  -9  -4   1   -0.78    0.79
   9   4  -1    0.62    0.47
  -9   4   1   -0.14    0.78
   8  -4  -1   20.70    2.30
   8  -4  -1   22.35    2.45
  -8  -4   1   18.84    2.66
   8  -4  -1   14.79    2.26
   8   4  -1   13.59    2.94
   8   4  -1   25.03    2.32
  -7  -4   1    0.49    0.59
   7  -4  -1    0.62    0.47
   7  -4  -1    0.17    0.44
   7  -4  -1   -0.19    0.38
   7   4  -1    0.09    0.25
   7   4  -1    0.47    0.41
  -7   4   1    0.47    0.73
   7   4  -1    0.49    0.48
   6  -4  -1   14.14    1.77
   6  -4  -1   11.72    1.76
  -6  -4   1   14.08    1.96
   6  -4  -1   15.71    1.90
   6   4  -1   21.18    2.00
   6   4  -1   15.88    1.80
  -6   4   1   15.65    2.41
   5  -4  -1    1.42    0.54
   5  -4  -1    1.72    0.63
   5  -4  -1    1.18    0.52
  -5  -4   1    1.24    0.55
   5   4  -1    1.97    0.40
   5   4  -1    1.66    0.58
  -5   4   1    1.36    0.84
   5   4  -1    2.15    0.67
   4  -4  -1  102.41    8.64
   4  -4  -1   94.42    8.63
   4  -4  -1   96.65    8.76
  -4  -4   1   90.99    8.64
   4   4  -1  104.80    8.80
  -4   4   1   95.10    9.06
   4   4  -1   94.94    8.57
   4   4  -1  109.37    8.45
   3  -4  -1    0.74    0.42
  -3  -4   1    0.47    0.33
   3  -4  -1    0.81    0.31
   3  -4  -1    0.97    0.38
   3  -4  -1    1.22    0.53
  -3   4   1    0.51    0.51
   3   4  -1    0.36    0.26
   3   4  -1    0.98    0.45
   3   4  -1    0.56    0.26
   2  -4  -1   28.08    2.73
  -2  -4   1   24.19    2.77
   2  -4  -1   26.10    2.87
  -2  -4   1   25.36    2.64
  -2  -4   1   25.97    2.64
   2  -4  -1   27.80    2.88
   2   4  -1   31.93    2.95
   2   4  -1   30.24    2.65
  -2   4   1   30.26    2.83
  -2   4   1   30.47    2.98
  -2   4   1   33.14    3.09
   2   4  -1   32.09    2.72
   1  -4  -1   35.61    3.31
  -1  -4   1   33.76    3.07
   1  -4  -1   32.41    3.33
   1  -4  -1   36.72    3.16
  -1  -4   1   34.95    3.39
  -1  -4   1   33.48    3.10
  -1  -4   1   29.93    3.21
   1   4  -1   34.04    3.34
   1   4  -1   33.01    3.09
  -1   4   1   33.08    3.24
  -1   4   1   31.94    3.37
  -1   4   1   36.45    3.22
   0  -4  -1  130.04   11.49
   0  -4   1  128.60   11.24
   0  -4  -1  140.82   11.28
   0  -4   1  126.20   11.46
   0  -4  -1  126.27   11.11
   0  -4  -1  133.32   11.36
   0  -4   1  126.77   11.21
   0  -4   1  127.77   11.39
   0   4   1  129.02   11.29
   0   4   1  137.69   11.55
   0   4   1  140.75   11.30
   0   4  -1  136.42   11.27
   0   4  -1  126.55   11.33
   1  -4   1    1.03    0.36
  -1  -4  -1    0.47    0.20
  -1  -4  -1    0.57    0.32
  -1  -4  -1    0.65    0.38
   1  -4   1    0.50    0.30
   1  -4   1    0.73    0.41
  -1   4  -1    0.52    0.40
   1   4   1    0.84    0.44
  -1   4  -1    0.40    0.28
   1   4   1    0.51    0.27
  -1   4  -1    0.32    0.32
   2  -4   1   17.24    1.85
  -2  -4  -1   13.58    1.61
   2  -4   1   13.87    1.61
   2  -4   1   16.25    1.82
  -2  -4  -1   15.87    1.53
   2   4   1   16.82    1.55
   2   4   1   15.94    1.84
   2   4   1   14.91    1.57
  -2   4  -1   14.85    1.85
  -3  -4  -1   13.69    1.65
   3  -4   1   16.55    1.72
   3  -4   1   16.49    1.86
  -3  -4  -1   16.02    1.63
   3  -4   1   17.99    1.95
   3   4   1   14.61    1.57
   3   4   1   16.58    1.92
   3   4   1   15.56    1.58
  -3   4  -1   15.40    2.01
   4  -4   1   53.69    4.82
   4  -4   1   49.26    4.70
   4  -4   1   46.75    4.53
   4  -4   1   48.55    4.55
  -4  -4  -1   48.20    4.52
   4   4   1   53.02    4.40
   4   4   1   43.85    4.42
  -4   4  -1   48.40    4.99
   4   4   1   55.49    4.82
   5  -4   1    0.89    0.49
   5  -4   1    0.81    0.43
  -5  -4  -1    0.47    0.42
   5  -4   1    0.30    0.37
   5   4   1    0.45    0.48
   5   4   1    0.41    0.28
  -5   4  -1    0.52    0.54
   6  -4   1    7.68    1.23
  -6  -4  -1    8.80    1.45
   6  -4   1   11.38    1.38
   6  -4   1    9.30    1.40
   6   4   1    7.15    1.13
  -6   4  -1    7.49    1.89
   6   4   1    8.96    1.03
  -7  -4  -1    1.49    0.82
   7  -4   1    0.78    0.58
   7  -4   1    1.39    0.60
   7  -4   1    1.80    0.72
  -7   4  -1   -0.33    0.70
   7   4   1    1.02    0.40
   7   4   1    0.87    0.40
   7   4   1    1.30    0.66
  -8  -4  -1   10.05    1.94
   8  -4   1    5.35    1.15
   8   4   1    9.10    1.36
  -8   4  -1    4.75    1.47
  -9  -4  -1   -0.43    0.63
  -9  -4  -1    0.91    0.99
   9  -4   1    0.71    0.64
   9  -4   1    1.24    0.74
  -9   4  -1   -0.61    0.92
   9   4   1    1.06    0.38
   9   4   1    0.37    0.56
  10  -4   1    1.81    1.16
 -10  -4  -1    1.99    1.11
  10  -4   1    1.19    0.91
 -10   4  -1    1.80    1.50
   9  -5  -1    5.76    1.38
  -9  -5   1    4.21    1.66
  -9   5   1    3.57    1.52
   9   5  -1    6.01    1.16
  -8  -5   1    1.40    0.79
   8  -5  -1    0.85    0.68
   8  -5  -1    2.38    0.86
   8  -5  -1    0.79    0.69
   8   5  -1    1.20    0.64
  -8   5   1    1.59    1.23
   8   5  -1    0.67    0.56
  -7  -5   1   31.00    3.39
   7  -5  -1   31.03    3.31
   7  -5  -1   23.17    3.01
  -7   5   1   26.89    3.82
   7   5  -1   32.39    2.70
   7   5  -1   33.88    3.27
   7   5  -1   26.45    2.95
   6  -5  -1    0.42    0.46
   6  -5  -1    0.32    0.37
  -6  -5   1    0.02    0.48
   6  -5  -1    0.57    0.64
  -6   5   1   -0.04    0.70
   6   5  -1    1.08    0.38
   6   5  -1    1.12    0.51
   6   5  -1    0.89    0.61
  -5  -5   1   13.63    1.79
   5  -5  -1   12.69    1.67
   5  -5  -1   12.04    1.68
   5  -5  -1   13.39    1.87
   5   5  -1   16.76    1.52
   5   5  -1   13.36    1.62
  -5   5   1   14.12    2.25
   5   5  -1   18.05    2.02
   4  -5  -1    0.49    0.42
   4  -5  -1    0.92    0.44
   4  -5  -1    1.53    0.59
  -4  -5   1    0.52    0.41
   4   5  -1    0.87    0.39
   4   5  -1    0.78    0.35
  -4   5   1    0.68    0.57
   4   5  -1    0.72    0.53
   3  -5  -1   78.07    7.56
   3  -5  -1   83.23    7.65
   3  -5  -1   86.41    7.88
   3  -5  -1   89.81    7.97
  -3  -5   1   77.32    7.74
  -3  -5   1   85.02    7.60
  -3   5   1   87.54    8.04
   3   5  -1   90.10    7.94
  -3   5   1   94.14    7.91
   3   5  -1   93.43    7.55
   3   5  -1   93.91    7.65
  -3   5   1   82.33    8.08
  -2  -5   1    3.99    0.87
  -2  -5   1    4.34    0.79
  -2  -5   1    3.98    0.70
   2  -5  -1    1.79    0.96
   2  -5  -1    5.30    0.87
  -2  -5   1    2.72    0.56
   2  -5  -1    3.97    0.94
  -2   5   1    3.63    0.80
  -2   5   1    3.44    1.01
  -2   5   1    3.47    0.91
   2   5  -1    5.35    0.91
   2   5  -1    2.87    0.76
   2   5  -1    4.03    0.71
  -1  -5   1   38.72    3.91
   1  -5  -1   42.48    4.08
   1  -5  -1   39.38    3.78
  -1  -5   1   40.54    3.68
  -1  -5   1   38.73    4.05
   1  -5  -1   39.07    3.95
  -1  -5   1   36.13    3.70
  -1  -5   1   38.13    3.73
  -1   5   1   44.42    3.97
  -1   5   1   41.02    4.13
   1   5  -1   43.13    4.09
   1   5  -1   42.32    3.77
  -1   5   1   44.43    3.89
   0  -5   1   11.85    1.55
   0  -5  -1    9.73    1.07
   0  -5   1   10.78    1.25
   0  -5  -1   10.68    1.36
   0  -5   1    9.68    1.17
   0  -5   1   10.43    1.41
   0  -5  -1    9.98    1.24
   0  -5  -1   10.37    1.48
   0   5  -1    9.76    1.33
   0   5   1    7.99    1.22
   0   5  -1   10.70    1.28
   0   5   1   11.84    1.57
   0   5  -1    9.97    1.46
   1  -5   1   39.30    3.78
   1  -5   1   38.23    3.57
  -1  -5  -1   38.12    3.57
  -1  -5  -1   37.88    3.38
  -1  -5  -1   34.39    3.61
   1  -5   1   35.32    3.78
   1   5   1   38.98    3.89
   1   5   1   43.71    3.60
  -1   5  -1   37.29    3.91
  -1   5  -1   33.68    3.81
  -1   5  -1   39.96    3.67
  -2  -5  -1    3.84    0.81
  -2  -5  -1    3.32    0.69
   2  -5   1    3.26    0.90
  -2  -5  -1    4.17    0.67
   2  -5   1    5.28    1.42
   2  -5   1    4.94    0.86
   2   5   1    4.61    0.78
  -2   5  -1    4.92    1.16
   2   5   1    2.81    0.86
   2   5   1    4.41    0.75
   3  -5   1   39.49    3.77
  -3  -5  -1   38.06    3.76
  -3  -5  -1   36.08    3.62
   3  -5   1   44.02    4.08
   3  -5   1   41.12    4.00
   3   5   1   39.96    3.65
   3   5   1   41.45    4.06
  -3   5  -1   39.48    4.15
   3   5   1   40.52    3.67
   4  -5   1    4.01    1.02
  -4  -5  -1    3.19    0.71
   4  -5   1    3.82    0.80
  -4  -5  -1    1.62    0.61
   4  -5   1    3.35    0.89
   4  -5   1    3.10    0.71
   4   5   1    4.37    0.74
   4   5   1    4.70    1.05
  -4   5  -1    3.49    1.07
   4   5   1    3.40    0.69
  -5  -5  -1    5.10    1.04
   5  -5   1    2.95    0.73
   5  -5   1    5.74    1.18
   5  -5   1    4.55    0.97
   5   5   1    4.11    0.72
  -5   5  -1    3.78    1.17
   5   5   1    4.91    1.11
   5   5   1    3.58    0.71
   6  -5   1    0.06    0.43
  -6  -5  -1   -0.26    0.53
   6  -5   1    0.39    0.54
   6  -5   1    0.23    0.43
   6   5   1    0.57    0.43
   6   5   1   -0.20    0.44
  -6   5  -1   -0.04    0.75
   6   5   1    0.55    0.36
  -7  -5  -1   13.09    2.02
   7  -5   1   15.66    2.05
   7   5   1   15.30    2.03
  -7   5  -1   12.31    2.73
   7   5   1   14.23    1.51
   7   5   1   12.39    1.68
   8  -5   1    0.17    0.76
   8  -5   1    0.92    0.65
  -8  -5  -1    2.01    1.10
   8   5   1    1.63    0.72
  -8   5  -1    1.71    1.39
   8   5   1    1.25    0.68
   8   5   1    0.79    0.40
  -9  -5  -1    0.01    0.68
   9  -5   1    3.94    1.47
   9  -5   1    2.71    1.07
  -9  -5  -1    1.83    1.03
  -9   5  -1    3.28    1.26
   9   5   1    1.79    0.46
   9   5   1    2.14    0.84
  -9  -6   1   -0.85    0.76
  -9   6   1   -0.31    1.02
   9   6  -1    0.70    0.72
  -8  -6   1    2.84    1.10
   8  -6  -1    5.62    1.35
   8   6  -1    4.88    1.26
   8   6  -1    4.11    0.94
  -8   6   1    4.62    1.83
   7  -6  -1    0.93    0.50
  -7  -6   1    0.15    0.72
   7  -6  -1    0.82    0.76
   7  -6  -1    1.48    0.75
   7   6  -1    0.39    0.64
   7   6  -1   -0.10    0.30
   7   6  -1   -0.05    0.31
  -7   6   1    1.92    1.19
  -6  -6   1   29.05    3.32
   6  -6  -1   29.58    3.22
   6  -6  -1   32.26    3.49
   6   6  -1   37.24    3.60
  -6   6   1   31.09    4.06
   6   6  -1   33.76    2.96
   6   6  -1   26.78    3.07
  -5  -6   1    1.30    0.70
   5  -6  -1    0.37    0.56
   5  -6  -1   -0.19    0.28
  -5  -6   1    0.47    0.58
   5  -6  -1    0.00    0.39
   5   6  -1    0.23    0.31
   5   6  -1    0.11    0.52
   5   6  -1    0.40    0.37
  -5   6   1    0.87    0.77
   4  -6  -1   15.45    1.88
  -4  -6   1   12.77    1.95
   4  -6  -1   15.57    2.11
   4  -6  -1   14.80    1.83
  -4  -6   1   14.73    1.84
   4   6  -1   15.48    2.02
  -4   6   1   18.04    2.49
   4   6  -1   20.07    1.81
   4   6  -1   19.18    2.27
  -3  -6   1    5.94    1.22
   3  -6  -1    6.34    1.29
   3  -6  -1    6.28    1.40
   3  -6  -1    6.79    1.00
  -3  -6   1    5.45    0.96
   3  -6  -1    5.14    0.99
   3   6  -1    7.73    1.12
   3   6  -1    8.27    1.28
   3   6  -1    7.18    1.41
  -3   6   1    7.23    1.65
  -3   6   1    8.38    1.71
   2  -6  -1   60.78    5.58
   2  -6  -1   54.61    5.54
  -2  -6   1   57.06    5.45
  -2  -6   1   52.49    5.10
  -2  -6   1   59.42    5.26
   2  -6  -1   56.87    5.28
  -2  -6   1   53.87    5.09
  -2   6   1   55.49    5.72
   2   6  -1   62.86    5.25
  -2   6   1   57.29    5.54
  -2   6   1   54.87    5.41
   2   6  -1   63.05    5.68
  -1  -6   1    0.36    0.53
   1  -6  -1    1.56    0.56
  -1  -6   1    1.52    0.48
  -1  -6   1    1.24    0.59
   1  -6  -1    1.54    0.70
  -1  -6   1    0.48    0.69
  -1  -6   1    0.54    0.42
  -1   6   1    0.74    0.45
  -1   6   1    0.94    0.53
  -1   6   1    0.96    0.58
   1   6  -1    0.81    0.42
   1   6  -1    0.80    0.49
   0  -6  -1   17.94    2.24
   0  -6  -1   16.49    1.68
   0  -6   1   14.28    2.11
   0  -6   1   17.98    1.91
   0  -6  -1   17.45    2.10
   0  -6   1   17.40    1.79
   0  -6   1   16.38    2.11
   0  -6  -1   19.27    1.97
   0   6  -1   17.07    1.94
   0   6   1   18.78    2.31
   0   6  -1   16.51    2.01
   0   6  -1   16.10    2.22
   0   6   1   15.37    2.16
   0   6   1   16.33    1.94
  -1  -6  -1   21.81    2.26
  -1  -6  -1   19.50    2.31
   1  -6   1   19.90    2.20
   1  -6   1   20.61    2.49
  -1  -6  -1   20.21    1.99
   1  -6   1   20.25    2.42
   1   6   1   20.78    2.57
  -1   6  -1   21.06    2.63
  -1   6  -1   20.33    2.41
   1   6   1   22.97    2.26
  -1   6  -1   20.92    2.33
  -2  -6  -1   35.85    3.50
   2  -6   1   43.39    4.08
  -2  -6  -1   35.05    3.75
   2  -6   1   40.15    3.76
  -2  -6  -1   36.62    4.48
   2  -6   1   38.22    4.01
   2   6   1   40.10    4.13
   2   6   1   42.71    3.73
  -2   6  -1   37.65    4.02
  -3  -6  -1    0.28    0.32
  -3  -6  -1    0.27    0.45
   3  -6   1    0.26    0.33
   3  -6   1    0.26    0.52
   3  -6   1   -0.27    0.37
   3   6   1    0.87    0.46
   3   6   1    0.64    0.41
  -3   6  -1    0.50    0.64
   3   6   1    0.22    0.47
   4  -6   1   10.70    1.67
   4  -6   1   13.58    1.57
  -4  -6  -1    9.38    1.41
   4  -6   1   11.90    1.50
  -4  -6  -1   10.79    1.51
   4  -6   1   12.38    1.87
  -4   6  -1   10.74    2.07
   4   6   1   11.12    1.38
   4   6   1   10.10    1.78
   4   6   1   14.68    1.49
  -5  -6  -1    1.43    0.59
  -5  -6  -1    1.69    0.64
   5  -6   1    2.90    0.71
   5  -6   1    3.03    0.95
   5   6   1    2.20    0.65
   5   6   1    1.38    0.77
   5   6   1    2.54    0.63
  -5   6  -1    0.43    0.84
  -6  -6  -1   10.72    1.66
   6  -6   1   13.75    2.00
  -6  -6  -1   12.68    1.85
   6  -6   1   12.32    1.71
   6   6   1   15.62    2.12
   6   6   1   11.94    1.57
   6   6   1   16.18    1.61
  -6   6  -1   14.71    2.98
   7  -6   1   -0.22    0.45
   7  -6   1   -0.15    0.54
  -7  -6  -1    0.75    0.76
   7  -6   1    0.28    0.61
  -7  -6  -1    0.23    0.57
  -7   6  -1   -0.16    1.09
   7   6   1   -0.43    0.53
   7   6   1    0.19    0.39
  -8  -6  -1    1.50    0.86
   8   6   1    2.15    0.58
  -8   6  -1    2.10    1.53
   8   6   1    2.43    0.95
   8   6   1    1.19    0.65
   9  -6   1   -0.01    0.97
  -9  -6  -1    0.71    1.01
   9  -6   1    0.63    1.06
   9   6   1    0.06    0.69
  -9   6  -1   -0.47    1.28
   9   6   1   -0.03    0.25
  -8  -7   1   -1.69    0.87
  -8  -7   1    1.09    1.21
   8  -7  -1    0.85    0.93
  -8   7   1    0.39    1.34
   8   7  -1    0.08    0.73
   7  -7  -1    3.34    0.93
   7  -7  -1    5.44    1.96
  -7  -7   1    0.97    0.82
  -7  -7   1    2.89    0.98
  -7   7   1    0.91    1.22
   7   7  -1    4.92    0.79
   7   7  -1    3.92    1.22
  -6  -7   1    0.75    0.77
  -6  -7   1    0.21    0.57
   6  -7  -1   -0.01    0.46
   6   7  -1   -0.23    0.59
   6   7  -1   -0.16    0.42
   6   7  -1   -0.34    0.40
  -6   7   1   -0.38    0.83
  -5  -7   1   24.37    3.15
  -5  -7   1   28.37    3.11
   5  -7  -1   26.59    3.08
   5  -7  -1   26.57    3.02
   5   7  -1   29.18    3.01
   5   7  -1   35.77    3.62
  -5   7   1   30.24    3.86
   5   7  -1   34.54    2.99
   4  -7  -1   -0.03    0.48
  -4  -7   1    0.59    0.63
  -4  -7   1    0.35    0.46
   4  -7  -1    0.04    0.38
  -4   7   1    0.22    0.75
   4   7  -1    0.60    0.66
   4   7  -1   -0.05    0.50
   4   7  -1    0.27    0.43
  -3  -7   1   10.29    1.74
   3  -7  -1   10.28    1.80
  -3  -7   1    9.46    1.44
   3  -7  -1   11.53    2.12
   3  -7  -1   12.72    1.50
   3   7  -1   14.47    1.61
   3   7  -1   14.63    2.08
  -3   7   1   12.60    2.05
   2  -7  -1    3.77    1.06
   2  -7  -1    5.73    1.09
   2  -7  -1    3.97    1.09
  -2  -7   1    2.53    0.77
  -2  -7   1    3.04    0.74
  -2  -7   1    3.92    0.77
   2   7  -1    3.22    0.82
  -2   7   1    3.13    1.05
   2   7  -1    3.37    1.05
  -2   7   1    4.50    1.19
  -2   7   1    3.57    1.18
   1  -7  -1   26.88    3.36
  -1  -7   1   28.17    3.06
  -1  -7   1   32.46    3.13
  -1  -7   1   29.22    3.30
   1  -7  -1   32.23    3.13
   1  -7  -1   27.56    2.87
  -1  -7   1   29.73    3.51
  -1  -7   1   28.19    2.89
   1  -7  -1   31.39    3.42
   1   7  -1   33.75    3.16
   1   7  -1   30.21    3.53
  -1   7   1   33.65    3.32
  -1   7   1   28.62    3.54
  -1   7   1   33.87    3.28
   0  -7   1    1.73    0.86
   0  -7   1    1.37    0.49
   0  -7  -1    1.95    0.48
   0  -7  -1    1.67    0.61
   0  -7  -1    1.39    0.66
   0  -7   1    0.67    0.70
   0  -7   1    2.33    0.69
   0   7   1    1.35    0.65
   0   7  -1    1.27    0.60
   0   7   1    1.43    0.87
   0   7   1    1.28    0.61
   0   7  -1    0.25    0.52
   1  -7   1   18.20    2.17
  -1  -7  -1   19.56    2.44
   1  -7   1   26.95    2.78
   1  -7   1   20.07    2.31
  -1  -7  -1   22.91    2.43
  -1  -7  -1   20.84    2.04
   1   7   1   20.59    2.35
  -1   7  -1   18.58    2.73
  -1   7  -1   20.72    2.55
  -1   7  -1   21.85    2.49
   1   7   1   22.15    2.75
  -2  -7  -1    2.88    0.80
   2  -7   1    0.96    0.59
   2  -7   1    1.39    0.61
  -2  -7  -1    1.23    0.48
  -2  -7  -1    1.90    0.49
   2  -7   1    2.14    0.86
  -2  -7  -1    2.02    0.67
   2   7   1    0.79    0.51
   2   7   1    1.32    0.70
  -2   7  -1    1.80    0.91
  -3  -7  -1    5.94    1.15
   3  -7   1    4.64    1.27
  -3  -7  -1    5.16    0.87
   3  -7   1    3.65    1.02
   3   7   1    6.76    1.58
   3   7   1    5.99    1.05
  -3   7  -1    6.41    1.61
   4  -7   1    0.68    0.45
   4  -7   1    0.69    0.57
  -4  -7  -1    0.13    0.45
   4  -7   1    0.57    0.61
  -4  -7  -1    0.34    0.45
  -4   7  -1    0.43    0.81
   4   7   1    0.12    0.43
   4   7   1    0.63    0.52
   4   7   1    0.44    0.66
  -5  -7  -1   13.00    1.73
   5  -7   1    9.74    1.63
   5  -7   1   11.53    1.76
  -5  -7  -1   10.86    1.68
  -5   7  -1   13.98    2.71
   5   7   1   15.74    2.26
   5   7   1   17.07    1.73
   5   7   1   14.68    1.66
  -6  -7  -1    0.06    0.56
  -6  -7  -1    0.15    0.55
   6  -7   1    0.68    0.54
   6   7   1    0.60    0.44
  -6   7  -1    0.74    1.17
   6   7   1    0.06    0.38
   6   7   1    0.72    0.78
  -7  -7  -1    1.15    0.65
  -7  -7  -1    1.79    0.86
   7  -7   1    1.57    0.90
   7  -7   1    1.86    0.82
   7   7   1    1.65    0.61
   7   7   1    1.69    0.94
   7   7   1    0.63    0.52
  -8  -7  -1   -0.59    0.60
  -8  -7  -1   -0.38    0.85
   8   7   1    0.54    0.61
   8   7   1   -0.99    0.63
   8   7   1    0.73    0.48
  -8   7  -1    0.89    1.37
  -7  -8   1   -0.14    0.71
  -7  -8   1   -1.16    0.81
   7   8  -1   -0.12    0.46
  -7   8   1    0.50    1.32
   7   8  -1    1.41    0.94
   7   8  -1    0.48    0.61
  -6  -8   1    3.06    1.01
  -6  -8   1    2.75    1.05
   6  -8  -1    3.55    1.06
  -6   8   1    2.17    1.32
   6   8  -1    2.42    1.18
   6   8  -1    2.59    0.85
   6   8  -1    3.72    0.83
   5  -8  -1   -0.31    0.71
   5  -8  -1   -0.26    0.50
  -5  -8   1    0.31    0.59
  -5  -8   1   -1.05    0.66
  -5   8   1    2.29    1.18
   5   8  -1    0.35    0.55
   5   8  -1    0.51    0.67
   5   8  -1    1.55    0.69
   4  -8  -1   19.82    2.12
  -4  -8   1   16.77    2.06
  -4  -8   1   14.67    2.27
   4  -8  -1   14.81    2.53
   4   8  -1   18.73    2.65
  -4   8   1   20.13    3.00
   4   8  -1   18.28    2.13
  -3  -8   1    0.93    0.74
   3  -8  -1    1.25    0.71
   3  -8  -1    1.05    0.98
  -3  -8   1    0.63    0.53
   3   8  -1    0.82    0.71
   3   8  -1    0.27    0.53
  -3   8   1    0.48    0.75
  -2  -8   1   12.78    1.93
   2  -8  -1   11.35    1.72
  -2  -8   1   12.41    1.54
   2  -8  -1   10.94    2.00
  -2  -8   1   11.18    1.70
   2   8  -1   14.11    1.77
  -2   8   1   10.06    2.28
  -2   8   1   12.83    2.12
  -2   8   1    8.44    1.79
   2   8  -1   12.91    2.17
  -1  -8   1    5.94    1.16
  -1  -8   1    5.79    0.93
   1  -8  -1    4.66    1.29
   1  -8  -1    5.26    0.86
  -1  -8   1    3.07    1.14
   1  -8  -1    3.73    1.07
  -1  -8   1    5.51    1.29
  -1   8   1    6.19    1.40
  -1   8   1    4.69    1.22
   1   8  -1    5.33    1.21
  -1   8   1    5.98    1.60
   1   8  -1    4.59    1.31
   0  -8  -1   16.57    1.82
   0  -8   1   17.44    1.95
   0  -8   1   18.29    2.31
   0  -8   1   18.02    2.23
   0  -8   1   16.30    2.43
   0  -8  -1   20.28    2.26
   0  -8  -1   17.91    2.50
   0   8  -1   18.86    2.29
   0   8   1   19.43    2.29
   0   8   1   14.68    2.50
   0   8  -1   19.04    2.74
   1  -8   1    0.05    0.46
   1  -8   1    0.68    0.50
  -1  -8  -1    0.78    0.37
  -1  -8  -1    1.27    0.64
   1  -8   1    0.74    0.74
  -1  -8  -1    1.00    0.77
   1   8   1    1.42    0.66
  -1   8  -1    0.66    0.76
  -1   8  -1    0.27    0.68
   1   8   1   -0.19    0.53
  -2  -8  -1    9.37    1.78
  -2  -8  -1   11.55    1.55
   2  -8   1   15.62    2.63
  -2  -8  -1   13.15    1.80
   2  -8   1   14.29    2.43
  -2  -8  -1   11.46    1.37
   2   8   1   12.64    2.14
  -2   8  -1   12.73    2.07
   2   8   1   11.42    1.69
   3  -8   1    3.52    2.07
  -3  -8  -1    2.36    0.64
   3  -8   1    3.23    0.93
   3  -8   1    1.86    0.97
  -3  -8  -1    3.56    1.00
   3   8   1    3.04    1.18
  -3   8  -1    2.14    1.13
   3   8   1    2.48    0.77
  -4  -8  -1    7.27    1.27
   4  -8   1    9.04    1.45
   4  -8   1    9.94    2.08
  -4  -8  -1    8.30    1.46
   4  -8   1   10.03    2.04
   4   8   1   12.38    2.34
   4   8   1   11.71    1.56
  -4   8  -1    9.56    2.20
  -5  -8  -1    0.13    0.52
   5  -8   1   -0.06    0.79
  -5  -8  -1    0.04    0.51
   5  -8   1   -0.71    0.39
   5   8   1   -0.30    0.43
   5   8   1   -0.03    0.54
   5   8   1    0.73    0.79
  -5   8  -1    0.52    1.11
  -6  -8  -1    3.27    0.96
  -6  -8  -1    1.31    0.75
  -6   8  -1    3.65    1.82
   6   8   1    3.07    1.15
   6   8   1    3.57    0.84
   6   8   1    1.14    0.67
  -7  -8  -1   -0.44    0.56
  -7  -8  -1    0.12    0.73
   7   8   1   -0.13    0.50
  -7   8  -1    0.82    1.15
   7   8   1    0.15    0.79
  -6  -9   1   -0.05    0.64
   6  -9  -1   -0.79    0.65
  -6  -9   1    1.83    0.96
  -6   9   1    0.09    1.38
   6   9  -1    0.66    0.62
   6   9  -1    0.73    0.83
  -5  -9   1    2.75    0.91
  -5  -9   1    2.91    1.14
   5  -9  -1    3.17    0.97
   5   9  -1    2.28    1.20
  -5   9   1    4.10    1.68
   5   9  -1    4.32    1.05
  -4  -9   1    0.58    0.59
   4  -9  -1   -0.10    0.51
   4   9  -1   -1.65    1.14
   4   9  -1    1.27    0.78
  -4   9   1   -0.26    0.95
  -3  -9   1   11.02    1.60
   3  -9  -1   11.43    1.58
  -3  -9   1   10.34    1.98
   3   9  -1   13.76    2.95
  -3   9   1   12.62    2.52
   3   9  -1   16.45    2.00
   2  -9  -1   -0.50    0.80
  -2  -9   1   -1.32    0.57
   2  -9  -1    0.56    0.62
  -2  -9   1    0.47    0.47
   2  -9  -1    0.41    0.51
  -2  -9   1   -0.13    0.64
  -2  -9   1   -0.08    0.45
   2   9  -1    0.43    0.84
  -2   9   1   -0.33    0.63
   2   9  -1   -0.16    0.55
  -2   9   1    0.62    0.87
  -1  -9   1   11.12    1.58
  -1  -9   1    7.20    1.61
  -1  -9   1    7.63    1.20
  -1  -9   1    8.26    1.88
   1  -9  -1    7.41    1.12
   1  -9  -1   10.08    1.96
   1  -9  -1    6.77    1.52
   1   9  -1    7.76    2.07
   1   9  -1   10.22    1.75
  -1   9   1    8.63    1.72
  -1   9   1    7.83    1.65
   0  -9   1    0.64    0.85
   0  -9   1    0.36    0.50
   0  -9   1    0.33    0.69
   0  -9  -1    0.63    0.38
   0  -9  -1    1.10    0.86
   0  -9   1    0.45    0.49
   0  -9  -1    1.25    0.81
   0   9   1    0.68    0.80
   0   9  -1    0.62    0.75
   0   9   1    0.86    0.78
   1  -9   1    6.11    1.72
  -1  -9  -1    7.87    1.48
   1  -9   1    7.05    1.64
  -1  -9  -1    5.90    1.52
  -1  -9  -1    6.74    1.35
   1  -9   1    6.70    1.12
  -1  -9  -1    5.83    0.92
   1  -9   1    6.70    1.27
   1   9   1    5.95    1.85
   1   9   1    6.82    1.41
  -2  -9  -1    0.70    0.41
   2  -9   1    0.23    0.93
   2  -9   1    0.95    0.84
  -2  -9  -1    1.03    0.50
   2  -9   1   -0.74    0.41
  -2  -9  -1   -1.05    0.69
  -2  -9  -1   -0.71    0.41
  -2   9  -1    0.60    0.81
   2   9   1    0.06    0.51
  -3  -9  -1    7.18    1.12
  -3  -9  -1    7.50    1.46
   3   9   1   10.23    1.61
   3   9   1    6.19    2.07
  -4  -9  -1    0.94    0.73
   4  -9   1   -0.06    0.49
  -4  -9  -1    0.48    0.44
   4   9   1    0.32    0.82
   4   9   1    0.59    0.66
  -4   9  -1    0.90    1.05
  -5  -9  -1    2.14    0.81
  -5  -9  -1    3.12    0.89
   5  -9   1    1.22    0.90
   5   9   1    2.82    1.16
   5   9   1    1.61    0.80
  -5   9  -1    3.45    1.48
  -6  -9  -1    0.48    0.75
  -6  -9  -1    0.61    0.65
   6  -9   1    0.30    0.84
   6  -9   1   -1.72    0.71
  -6   9  -1   -0.39    1.28
   6   9   1    0.69    0.98
   6   9   1    0.27    0.57
   4 -10  -1    2.57    0.84
  -4 -10   1    3.14    0.86
  -4 -10   1   -0.52    0.98
  -4  10   1    1.47    1.21
   4  10  -1    6.24    1.79
   3 -10  -1   -0.05    0.49
  -3 -10   1    0.40    0.53
   3 -10  -1    1.00    0.58
  -3 -10   1   -0.07    0.87
   3  10  -1    0.00    0.99
  -3  10   1    0.09    0.91
   2 -10  -1    4.72    0.98
  -2 -10   1    5.55    1.45
  -2 -10   1    6.06    1.05
  -2 -10   1    7.41    1.68
   2 -10  -1    4.70    1.04
   2  10  -1    6.14    1.93
  -2  10   1    6.24    1.54
  -1 -10   1    0.74    2.20
  -1 -10   1   -0.11    0.60
   1 -10  -1    0.85    1.08
   1 -10  -1    0.60    0.40
  -1 -10   1    0.18    0.47
  -1  10   1    1.21    1.05
   1  10  -1    0.48    0.86
   0 -10   1    6.06    1.51
   0 -10  -1    6.80    1.87
   0 -10   1    7.18    1.68
   0 -10  -1    5.90    0.89
   0 -10   1    6.17    1.12
   0 -10  -1    7.16    1.57
   0  10   1    5.94    1.50
   0  10   1    3.58    1.49
   1 -10   1   -0.13    1.19
   1 -10   1    0.32    0.79
  -1 -10  -1   -0.35    0.78
  -1 -10  -1    0.22    0.65
   1 -10   1    1.41    0.62
   1  10   1    2.82    1.43
   1  10   1    0.02    0.70
   2 -10   1    7.23    1.69
  -2 -10  -1    5.24    1.02
  -2 -10  -1    4.63    1.50
   2 -10   1    3.53    0.95
  -2 -10  -1    3.43    0.70
   2  10   1    5.39    1.45
  -2  10  -1    2.93    1.30
   2  10   1    4.43    1.52
  -3 -10  -1    1.02    0.90
  -3 -10  -1    0.87    0.47
   3 -10   1    0.86    0.59
   3 -10   1   -0.54    0.76
  -3  10  -1   -0.69    0.83
   3  10   1    0.77    0.83
   3  10   1   -0.17    0.72
  -4 -10  -1    1.20    1.10
   4 -10   1    4.66    1.08
  -4 -10  -1    2.97    0.79
   4 -10   1    6.83    1.75
  -4  10  -1    2.89    1.58
   4  10   1    4.76    1.76
   4  10   1    1.88    0.93
   0  11   1   -0.01    0.98
  10   0  -2    2.13    0.61
  10   0  -2    0.66    0.77
 -10   0   2    0.50    1.04
  -9   0   2   -0.73    0.56
   9   0  -2   -0.35    0.30
  -8   0   2    1.94    1.08
   8   0  -2    1.99    0.52
  -8   0   2    1.33    0.87
   7   0  -2    0.44    0.31
  -7   0   2   -0.27    0.39
   7   0  -2   -0.04    0.32
  -6   0   2    2.60    0.71
   6   0  -2    4.01    0.90
   6   0  -2    4.70    0.62
  -5   0   2    1.35    0.59
   5   0  -2    1.46    0.33
   5   0  -2    1.30    0.37
   4   0  -2   57.96    5.64
  -4   0   2   66.07    5.75
   4   0  -2   67.34    5.47
  -3   0   2   10.16    1.14
   3   0  -2    9.81    1.09
   3   0  -2   10.37    0.96
  -2   0   2   11.60    1.15
   2   0  -2   11.20    1.12
  -2   0  -2    4.06    0.55
   2   0   2    4.23    0.53
   2   0   2    4.53    0.52
   2   0   2    3.85    0.52
   3   0   2   -0.18    0.11
  -3   0  -2    0.20    0.23
   3   0   2   -0.03    0.12
   4   0   2   78.62    6.68
  -4   0  -2   75.29    6.78
   4   0   2   73.89    6.63
   5   0   2    0.24    0.26
  -5   0  -2   -0.01    0.30
   5   0   2    0.07    0.26
   6   0   2    4.46    0.84
   6   0   2    4.96    0.93
   7   0   2    1.79    0.63
   7   0   2    2.15    0.70
  -7   0  -2    1.98    0.83
  -8   0  -2   12.91    2.14
   8   0   2   16.43    1.96
   9   0   2    0.61    0.59
   9   0   2    0.37    0.54
  -9   0  -2    1.13    0.81
  10   0   2    6.21    1.12
  10   0   2    5.50    1.37
 -10   0  -2    3.06    1.42
 -10  -1   2   -0.43    0.92
  10  -1  -2    1.06    0.60
 -10   1   2    1.27    1.04
  10   1  -2    0.28    0.64
  10   1  -2    0.23    0.36
   9  -1  -2    1.67    0.59
  -9  -1   2    1.29    1.31
  -9  -1   2    1.08    0.86
   9   1  -2    1.40    0.43
  -9   1   2    1.53    1.02
   8  -1  -2    1.60    0.56
   8  -1  -2    0.76    0.32
  -8  -1   2    0.17    0.77
  -8   1   2    0.22    0.63
   8   1  -2    0.70    0.35
   7  -1  -2    7.58    0.81
   7  -1  -2    5.81    1.21
  -7  -1   2    3.68    0.92
   7  -1  -2    6.00    0.89
   7   1  -2    5.75    0.74
  -7   1   2    3.80    1.04
  -7   1   2    4.30    1.17
   7   1  -2    5.56    1.14
   6  -1  -2    6.77    0.83
   6  -1  -2    7.23    0.91
  -6  -1   2    6.95    1.33
  -6   1   2    8.75    1.57
   6   1  -2    6.06    1.03
  -6   1   2    4.32    1.14
   6   1  -2    7.30    0.80
   5  -1  -2    6.88    0.89
  -5  -1   2    6.56    1.13
   5  -1  -2    7.31    1.06
   5  -1  -2    8.85    0.89
   5   1  -2    8.13    1.09
  -5   1   2    7.59    1.17
   4  -1  -2    6.50    0.74
   4  -1  -2    5.90    0.87
  -4  -1   2    6.16    0.93
   4  -1  -2    5.65    0.74
  -4   1   2    7.80    1.01
   4   1  -2    5.83    0.85
   4   1  -2    7.44    0.71
  -3  -1   2   29.55    2.81
   3  -1  -2   28.79    2.67
   3  -1  -2   28.09    2.77
   3  -1  -2   31.62    2.68
   3   1  -2   27.96    2.75
   3   1  -2   30.81    2.62
  -3   1   2   33.91    2.86
   2  -1  -2    8.01    0.82
   2  -1  -2    8.22    0.87
   2  -1  -2    8.86    0.85
  -2  -1   2    8.45    0.90
  -2   1   2    9.62    0.92
   2   1  -2    7.45    0.79
  -2   1   2    8.16    0.85
  -2   1   2    7.73    0.85
   2   1  -2    8.55    0.81
  -1  -1   2   48.71    4.20
  -1  -1   2   53.55    4.32
   1  -1  -2   50.51    4.25
  -1  -1   2   50.70    4.28
  -1  -1   2   47.95    4.29
  -1   1   2   52.50    4.29
  -1   1   2   49.77    4.26
  -1   1   2   46.29    4.31
  -1  -1  -2   58.20    4.65
   1   1   2   51.94    4.58
   1   1   2   54.10    4.62
  -1   1  -2   51.94    4.71
  -2  -1  -2    1.56    0.29
  -2  -1  -2    1.58    0.31
   2  -1   2    1.00    0.29
   2   1   2    1.57    0.29
   2   1   2    1.63    0.28
  -2   1  -2    1.26    0.35
  -3  -1  -2   48.04    3.84
   3  -1   2   44.94    3.81
   3  -1   2   36.58    3.72
   3   1   2   40.27    3.72
   3   1   2   40.08    3.66
  -3   1  -2   41.98    3.91
   4  -1   2    3.86    0.65
  -4  -1  -2    4.06    0.73
  -4  -1  -2    4.60    0.88
   4   1   2    3.36    0.56
  -4   1  -2    3.59    0.81
   4   1   2    3.93    0.64
  -5  -1  -2   17.24    1.84
  -5  -1  -2   13.03    1.66
   5  -1   2   14.80    1.81
   5   1   2   15.05    1.63
  -5   1  -2   12.82    1.81
   5   1   2   14.14    1.51
  -6  -1  -2    2.96    0.81
   6  -1   2    2.28    0.63
  -6   1  -2    3.08    0.97
   6   1   2    4.86    0.96
   6   1   2    4.50    0.74
  -7  -1  -2   15.28    2.04
   7  -1   2   19.25    2.05
   7   1   2   17.43    1.87
  -7   1  -2   13.03    2.13
   7   1   2   14.21    1.81
   8  -1   2    2.07    0.68
  -8  -1  -2    1.93    0.89
   8  -1   2    2.79    0.86
   8   1   2    2.03    0.70
  -8   1  -2    1.07    0.83
   9  -1   2    7.32    1.28
   9  -1   2    6.40    1.40
  -9  -1  -2    5.81    1.59
   9  -1   2    8.40    1.37
   9   1   2    8.93    1.33
  -9   1  -2    3.55    1.36
  10  -1   2    1.97    0.67
 -10  -1  -2    0.62    0.88
  10  -1   2    1.23    0.69
  10  -1   2    1.78    0.90
 -10   1  -2    0.58    1.04
  10   1   2    0.71    0.64
  10   1   2    1.96    0.67
  10  -2  -2    0.52    0.64
 -10  -2   2    0.40    0.82
 -10  -2   2    1.35    0.99
  10   2  -2    1.03    0.69
 -10   2   2    0.30    0.91
  10   2  -2    0.53    0.49
   9  -2  -2    0.79    0.51
  -9  -2   2   -0.77    0.77
   9   2  -2    0.18    0.25
   9   2  -2    0.79    0.56
  -9   2   2   -0.50    0.73
  -8  -2   2    1.99    0.97
   8  -2  -2    1.15    0.48
   8  -2  -2    2.44    0.67
   8  -2  -2    1.44    0.65
   8   2  -2    2.59    0.44
   8   2  -2    2.94    0.73
  -8   2   2    0.27    0.79
   7  -2  -2    0.20    0.37
  -7  -2   2   -0.04    0.56
   7  -2  -2    0.18    0.30
   7  -2  -2    0.27    0.41
   7   2  -2    0.52    0.25
   7   2  -2    0.20    0.38
  -7   2   2    0.32    0.62
   7   2  -2    0.61    0.30
   6  -2  -2   11.74    1.33
   6  -2  -2   10.38    1.28
   6  -2  -2   10.32    1.46
  -6  -2   2   15.29    1.77
  -6   2   2    8.08    1.70
   6   2  -2   11.35    1.22
   6   2  -2   11.37    1.44
   5  -2  -2    2.04    0.50
   5  -2  -2    1.62    0.87
  -5  -2   2    0.97    0.43
   5  -2  -2    2.13    0.57
   5   2  -2    2.39    0.46
  -5   2   2    2.36    0.82
   4  -2  -2    6.88    0.96
   4  -2  -2    7.92    0.89
   4  -2  -2    8.15    0.91
  -4  -2   2    8.44    1.07
   4   2  -2    5.91    0.87
   4   2  -2    7.17    0.84
   4   2  -2    6.67    0.67
  -4   2   2    5.40    1.14
   4   2  -2    6.55    0.74
   3  -2  -2    4.51    0.71
  -3  -2   2    7.22    0.86
   3  -2  -2    5.51    0.76
   3  -2  -2    5.05    0.70
  -3   2   2    6.07    0.96
   3   2  -2    6.70    0.75
   3   2  -2    5.26    0.73
   3   2  -2    6.37    0.57
  -3   2   2    5.90    0.80
  -2  -2   2  110.61   10.15
  -2  -2   2  131.77   10.17
   2  -2  -2  117.83   10.10
   2  -2  -2  121.63   10.16
  -2  -2   2  109.22    9.98
   2  -2  -2  118.68   10.17
  -2   2   2  119.94   10.15
  -2   2   2  120.07   10.29
   2   2  -2  121.21    9.98
   2   2  -2  116.91   10.24
  -2   2   2  122.29   10.23
   2   2  -2  118.38   10.13
   1  -2  -2    4.16    0.53
   1  -2  -2    4.07    0.46
  -1  -2   2    4.42    0.54
  -1  -2   2    4.46    0.51
   1  -2  -2    4.13    0.59
  -1  -2   2    3.95    0.46
  -1  -2   2    3.88    0.58
   1   2  -2    3.96    0.57
  -1   2   2    4.35    0.61
   1   2  -2    4.00    0.47
   1   2  -2    3.98    0.46
  -1   2   2    4.20    0.62
   1   2  -2    4.03    0.53
   0  -2  -2   23.07    1.91
   0  -2  -2   22.08    1.91
   0  -2   2   21.25    1.97
   0  -2   2   21.13    1.93
   0  -2   2   21.85    2.00
   0  -2   2   20.84    1.87
   0   2   2   19.72    1.89
   0   2   2   17.47    1.97
   0   2   2   19.93    1.87
   0   2  -2   18.28    1.94
  -1  -2  -2   15.99    1.47
   1  -2   2   14.74    1.57
   1  -2   2   16.36    1.52
  -1  -2  -2   15.89    1.39
  -1  -2  -2   16.08    1.43
   1  -2   2   15.61    1.61
   1   2   2   14.88    1.48
  -1   2  -2   17.18    1.65
   1   2   2   14.89    1.38
   2  -2   2  113.34    9.75
  -2  -2  -2  113.50    9.55
  -2  -2  -2  112.96    9.60
  -2   2  -2  120.30    9.87
   2   2   2  103.85    9.56
   2   2   2  115.87    9.50
   3  -2   2    1.12    0.38
  -3  -2  -2    0.88    0.35
   3   2   2    0.48    0.24
   3   2   2    0.62    0.19
  -3   2  -2    0.52    0.39
   4  -2   2    3.42    0.67
  -4  -2  -2    3.26    0.61
   4   2   2    2.75    0.57
  -4   2  -2    1.20    0.53
   4   2   2    2.68    0.42
  -5  -2  -2    1.41    0.49
   5  -2   2    1.39    0.42
  -5   2  -2    1.09    0.58
   5   2   2    1.40    0.49
   5   2   2    1.55    0.39
  -6  -2  -2   22.82    2.78
  -6  -2  -2   32.99    3.11
   6  -2   2   26.75    2.82
   6   2   2   29.26    2.83
  -6   2  -2   28.34    3.28
   6   2   2   28.86    2.62
   7  -2   2    0.73    0.45
   7  -2   2   -0.33    0.27
  -7  -2  -2   -0.21    0.40
   7   2   2   -0.10    0.30
   7   2   2    0.02    0.30
  -7   2  -2    0.63    0.63
   8  -2   2    7.06    1.48
   8  -2   2    7.48    1.29
  -8  -2  -2    3.91    1.18
   8  -2   2    6.41    1.12
   8   2   2    5.30    0.93
  -8   2  -2    5.28    1.56
   9  -2   2    1.82    1.05
   9  -2   2    2.43    0.79
  -9  -2  -2    0.42    0.76
  -9   2  -2    1.76    1.02
   9   2   2    1.30    0.58
  10  -2   2    9.90    1.42
  10  -2   2    5.62    1.60
 -10  -2  -2    3.83    1.31
 -10   2  -2    4.96    1.54
  10   2   2    5.98    1.16
  10   2   2    6.30    1.06
 -10  -3   2    1.65    1.20
 -10  -3   2    0.85    1.05
 -10   3   2   -0.29    1.01
  -9  -3   2    1.98    1.26
   9  -3  -2    3.58    0.82
   9  -3  -2    2.52    0.86
   9   3  -2    2.33    0.58
  -9   3   2    0.15    0.93
   8  -3  -2    2.60    0.71
   8  -3  -2    1.26    0.61
  -8  -3   2    1.92    0.89
   8  -3  -2    1.89    0.81
  -8   3   2    0.75    0.89
   8   3  -2    2.37    0.56
   7  -3  -2    1.10    0.53
  -7  -3   2    1.36    0.66
   7  -3  -2    1.69    0.70
   7  -3  -2    1.94    0.56
   7   3  -2    0.92    0.46
   7   3  -2    1.83    0.68
  -7   3   2    0.18    0.68
  -6  -3   2   -0.05    0.45
   6  -3  -2    0.47    0.39
   6  -3  -2    0.22    0.35
   6  -3  -2    0.91    0.48
  -6   3   2    0.84    0.76
   6   3  -2    0.69    0.41
   6   3  -2    0.63    0.20
   6   3  -2    0.32    0.34
   5  -3  -2   20.83    2.07
   5  -3  -2   18.72    1.93
  -5  -3   2   20.70    2.18
   5  -3  -2   20.18    2.01
  -5   3   2   15.26    2.32
   5   3  -2   19.80    1.96
   5   3  -2   15.09    1.91
   5   3  -2   17.69    1.66
   4  -3  -2    7.15    1.03
  -4  -3   2    7.96    1.10
   4  -3  -2    6.86    1.02
   4  -3  -2    7.21    0.97
   4   3  -2    8.01    1.01
   4   3  -2    8.46    1.05
   4   3  -2    8.93    0.79
  -4   3   2    5.25    1.15
   3  -3  -2   10.02    1.23
  -3  -3   2   10.92    1.22
   3  -3  -2   10.73    1.16
   3  -3  -2   10.18    1.16
  -3   3   2    8.03    1.35
  -3   3   2    9.40    1.31
   3   3  -2   10.07    1.22
   3   3  -2   10.78    1.17
  -3   3   2    9.32    1.24
   3   3  -2   10.53    0.99
   2  -3  -2   -0.09    0.17
  -2  -3   2    0.14    0.24
   2  -3  -2    0.20    0.18
  -2  -3   2    0.03    0.15
   2  -3  -2    0.32    0.21
  -2  -3   2    0.34    0.25
   2   3  -2    0.17    0.14
  -2   3   2    0.15    0.23
  -2   3   2    0.03    0.20
   2   3  -2    0.12    0.23
   2   3  -2    0.10    0.16
  -2   3   2    0.17    0.23
  -1  -3   2   39.59    3.28
  -1  -3   2   36.43    3.22
   1  -3  -2   38.95    3.45
   1  -3  -2   40.02    3.41
   1  -3  -2   37.59    3.28
  -1  -3   2   38.54    3.25
  -1  -3   2   36.99    3.42
  -1   3   2   34.59    3.44
  -1   3   2   35.10    3.30
   1   3  -2   32.88    3.37
   1   3  -2   32.49    3.19
   1   3  -2   34.03    3.28
  -1   3   2   34.22    3.34
   0  -3   2    7.97    1.07
   0  -3   2   10.53    1.01
   0  -3   2    9.88    1.04
   0  -3  -2    9.22    1.00
   0  -3   2    9.72    1.15
   0  -3  -2   10.07    1.06
   0   3  -2    8.57    1.07
   0   3  -2    8.40    0.99
   0   3  -2    8.42    1.13
   0   3   2    8.15    1.12
   0   3   2    8.79    1.01
   0   3   2    8.82    0.99
  -1  -3  -2   41.67    3.56
   1  -3   2   42.77    3.86
   1  -3   2   41.64    3.72
  -1  -3  -2   42.64    3.69
   1  -3   2   41.26    3.87
  -1  -3  -2   42.12    3.73
   1   3   2   40.36    3.63
   1   3   2   38.69    3.89
   1   3   2   47.39    3.60
  -1   3  -2   42.35    3.89
   1   3   2   35.62    3.67
   2  -3   2    5.60    0.71
   2  -3   2    4.52    0.77
  -2  -3  -2    4.46    0.60
  -2  -3  -2    5.06    0.61
   2  -3   2    5.67    0.84
   2   3   2    4.95    0.58
  -2   3  -2    4.32    0.87
   2   3   2    4.68    0.64
  -3  -3  -2   18.00    1.76
   3  -3   2   20.21    2.00
   3  -3   2   17.32    1.81
   3  -3   2   18.94    1.95
  -3   3  -2   16.76    2.05
   3   3   2   14.95    1.67
   4  -3   2   -0.01    0.21
   4  -3   2   -0.31    0.23
   4  -3   2    0.00    0.21
   4  -3   2    0.04    0.24
  -4  -3  -2   -0.07    0.26
   4   3   2   -0.15    0.20
  -4   3  -2    0.06    0.46
   5  -3   2   36.32    3.05
   5  -3   2   25.42    2.90
   5  -3   2   33.36    3.12
  -5  -3  -2   30.56    3.05
  -5   3  -2   29.33    3.42
   5   3   2   27.43    2.86
   6  -3   2    3.94    0.87
   6  -3   2    2.99    0.78
   6  -3   2    4.26    0.97
  -6  -3  -2    2.59    0.82
   6   3   2    2.11    0.60
  -6   3  -2    3.16    1.16
   7  -3   2    8.37    1.56
  -7  -3  -2    6.87    1.37
   7  -3   2    7.35    1.23
   7  -3   2    3.87    0.95
  -7  -3  -2    4.55    0.96
   7   3   2    4.70    1.05
  -7   3  -2    3.90    1.34
   8  -3   2    1.03    0.65
   8  -3   2    1.80    0.70
   8  -3   2    2.01    0.78
   8  -3   2    1.14    0.58
  -8  -3  -2    0.88    0.67
  -8   3  -2    0.48    0.96
   8   3   2    1.45    0.42
   9  -3   2    9.19    2.34
  -9  -3  -2    6.57    1.51
   9  -3   2   11.20    1.62
  -9   3  -2    6.79    2.88
   9   3   2    9.35    1.38
  10  -3   2   -0.05    0.74
 -10  -3  -2    0.56    0.76
  10  -3   2    1.08    0.76
  10  -3   2   -1.03    0.77
 -10   3  -2    1.81    1.32
 -10  -4   2    2.19    1.25
 -10   4   2    1.13    1.19
   9  -4  -2    0.11    0.65
  -9  -4   2    0.39    0.90
  -9   4   2    1.00    1.11
   9   4  -2    0.04    0.36
  -8  -4   2    2.77    1.11
   8  -4  -2    2.55    0.98
   8  -4  -2    1.71    0.71
   8  -4  -2    2.86    0.82
  -8   4   2   -0.28    0.89
   8   4  -2    1.25    0.68
   8   4  -2    2.30    0.67
   7  -4  -2    0.46    0.46
   7  -4  -2    0.25    0.54
  -7  -4   2   -0.13    0.53
   7  -4  -2    1.80    0.66
   7   4  -2    0.35    0.44
  -7   4   2   -0.10    0.67
   7   4  -2    0.97    0.50
   6  -4  -2    1.64    0.67
   6  -4  -2    2.61    0.76
   6  -4  -2    1.50    0.55
  -6  -4   2    2.88    0.90
   6   4  -2    2.00    0.66
  -6   4   2    1.97    0.95
   6   4  -2    1.27    0.61
   6   4  -2    2.31    0.38
   5  -4  -2    2.10    0.60
   5  -4  -2    2.32    0.68
   5  -4  -2    2.35    0.68
  -5  -4   2    2.57    0.80
   5   4  -2    2.68    0.43
   5   4  -2    2.70    0.76
   5   4  -2    2.15    0.63
  -5   4   2    1.79    0.83
  -4  -4   2   19.74    2.83
   4  -4  -2   19.53    2.24
   4  -4  -2   19.33    2.12
   4  -4  -2   20.38    2.14
   4   4  -2   19.66    2.23
   4   4  -2   22.89    1.94
   4   4  -2   19.45    2.10
  -4   4   2   23.59    2.62
   3  -4  -2    0.36    0.31
   3  -4  -2    0.48    0.33
  -3  -4   2    0.44    0.36
   3  -4  -2   -0.04    0.21
  -3   4   2    0.21    0.34
   3   4  -2    0.33    0.22
   3   4  -2    0.35    0.26
  -3   4   2    0.08    0.38
  -3   4   2    0.23    0.35
   3   4  -2    0.24    0.30
   2  -4  -2    9.03    1.19
   2  -4  -2    6.91    0.97
  -2  -4   2    7.70    1.14
   2  -4  -2    7.01    1.06
  -2  -4   2    6.93    0.85
  -2  -4   2    7.46    0.92
  -2  -4   2    4.60    1.00
   2  -4  -2    6.93    0.93
  -2  -4   2    7.86    0.81
  -2   4   2    7.74    1.15
   2   4  -2    7.03    0.92
  -2   4   2    6.47    1.12
   2   4  -2    6.82    0.84
   2   4  -2    7.47    1.08
  -2   4   2    6.19    0.98
   1  -4  -2   17.65    2.03
   1  -4  -2   19.18    1.88
  -1  -4   2   18.86    1.84
  -1  -4   2   18.86    1.82
  -1  -4   2   18.86    1.83
   1  -4  -2   16.91    1.95
  -1  -4   2   17.97    2.05
  -1  -4   2   17.32    1.97
  -1   4   2   16.50    1.88
  -1   4   2   19.06    2.12
  -1   4   2   20.45    1.99
   1   4  -2   18.71    1.81
   1   4  -2   18.02    2.04
   0  -4  -2   69.34    5.97
   0  -4  -2   63.89    5.75
   0  -4   2   67.07    6.11
   0  -4   2   67.62    6.17
   0  -4  -2   66.49    6.03
   0  -4   2   64.58    5.95
   0  -4   2   64.54    5.93
   0   4  -2   71.26    5.99
   0   4  -2   72.37    6.24
   0   4   2   67.04    5.98
   0   4  -2   70.82    6.09
   0   4   2   66.52    5.97
   0   4   2   71.29    6.24
   1  -4   2   -0.09    0.19
  -1  -4  -2    0.16    0.21
  -1  -4  -2    0.39    0.25
   1  -4   2    0.11    0.17
  -1  -4  -2    0.13    0.14
   1  -4   2    0.04    0.28
   1   4   2    0.12    0.22
  -1   4  -2    0.26    0.30
   1   4   2    0.08    0.26
   1   4   2    0.05    0.20
   2  -4   2    6.36    0.95
  -2  -4  -2    8.69    0.97
  -2  -4  -2    8.26    0.82
   2  -4   2    9.12    1.19
   2  -4   2    7.93    1.13
  -2  -4  -2    7.73    0.84
   2   4   2    6.63    0.92
   2   4   2    7.15    0.85
   2   4   2    5.76    1.17
  -2   4  -2    7.23    1.21
   3  -4   2    6.84    1.12
   3  -4   2    7.81    1.03
  -3  -4  -2    8.10    0.95
  -3  -4  -2    7.11    0.94
   3  -4   2    8.78    1.26
   3   4   2    7.29    0.88
   3   4   2    6.59    1.17
   3   4   2    7.89    0.94
  -3   4  -2    8.42    1.37
   4  -4   2   43.52    3.95
   4  -4   2   41.37    3.89
  -4  -4  -2   40.50    3.68
   4  -4   2   37.07    3.70
   4   4   2   41.44    3.94
   4   4   2   35.38    3.55
   4   4   2   38.68    3.55
  -4   4  -2   36.82    4.15
   5  -4   2    0.27    0.36
   5  -4   2    0.27    0.32
   5  -4   2    0.08    0.35
  -5  -4  -2    0.38    0.45
  -5   4  -2   -0.17    0.51
   5   4   2    0.01    0.24
   5   4   2    0.21    0.25
   5   4   2    0.66    0.58
  -6  -4  -2    3.17    0.96
   6  -4   2    4.44    0.98
   6  -4   2    3.99    1.00
   6  -4   2    4.04    0.86
  -6   4  -2    1.79    1.09
   6   4   2    3.79    1.00
   6   4   2    2.41    0.57
   7  -4   2    1.39    0.59
  -7  -4  -2    1.90    0.89
   7  -4   2    1.04    0.62
   7  -4   2    1.64    0.65
   7   4   2    1.10    0.38
   7   4   2    0.42    0.44
  -7   4  -2    1.63    1.04
   7   4   2    0.92    0.62
   8  -4   2    9.49    1.85
   8  -4   2   14.04    1.87
  -8  -4  -2    8.16    1.52
   8  -4   2   10.45    1.62
  -8  -4  -2   15.09    2.11
  -8   4  -2    7.67    2.14
   8   4   2   11.65    1.72
   8   4   2   11.68    1.29
   9  -4   2    0.16    0.66
   9  -4   2   -0.31    0.62
  -9  -4  -2    0.22    0.67
   9  -4   2   -1.38    0.65
  -9   4  -2    0.54    1.16
   9   4   2    0.47    0.55
  10  -4   2    1.89    1.17
 -10  -4  -2    1.31    0.86
  10  -4   2    3.43    1.06
 -10   4  -2    1.13    1.14
  10   4   2    0.43    0.42
  10   4   2    2.14    0.78
  -9  -5   2    1.02    1.01
   9  -5  -2    1.83    0.86
  -9   5   2    1.56    1.23
   9   5  -2   -0.03    0.50
  -8  -5   2    0.48    0.85
   8  -5  -2    0.95    0.66
   8  -5  -2    0.52    0.69
   8  -5  -2   -0.50    0.52
  -8   5   2   -0.42    0.77
   8   5  -2    0.08    0.56
   8   5  -2    0.18    0.48
   7  -5  -2    3.71    0.93
  -7  -5   2    4.70    1.34
   7  -5  -2    7.68    1.38
   7   5  -2    6.96    1.24
  -7   5   2    2.63    1.41
  -6  -5   2    1.47    0.83
   6  -5  -2    0.74    0.48
   6  -5  -2    1.29    0.67
   6  -5  -2    0.87    0.50
  -6   5   2    1.65    0.94
   6   5  -2    0.98    0.34
   6   5  -2    0.62    0.42
   6   5  -2    0.67    0.57
   5  -5  -2    2.34    0.80
   5  -5  -2    1.31    0.54
   5  -5  -2    2.67    0.74
  -5  -5   2    1.84    0.80
   5   5  -2    1.30    0.68
   5   5  -2    1.24    0.38
  -5   5   2    0.83    0.75
   5   5  -2    1.65    0.60
  -4  -5   2    0.52    0.41
   4  -5  -2   -0.01    0.41
   4  -5  -2    0.46    0.33
   4  -5  -2   -0.19    0.28
   4   5  -2    0.57    0.53
  -4   5   2   -0.50    0.44
   4   5  -2    0.63    0.32
   4   5  -2    1.02    0.47
  -3  -5   2   25.24    2.32
   3  -5  -2   21.61    2.50
   3  -5  -2   20.52    2.18
  -3  -5   2   22.34    2.48
   3  -5  -2   21.36    2.26
  -3  -5   2   18.98    2.13
   3   5  -2   23.30    2.27
   3   5  -2   21.26    2.12
   3   5  -2   24.06    2.52
  -3   5   2   19.83    2.59
  -3   5   2   19.75    2.41
  -3   5   2   23.20    2.66
   2  -5  -2    3.57    1.03
  -2  -5   2    3.15    0.66
  -2  -5   2    3.01    0.59
  -2  -5   2    2.89    0.61
   2  -5  -2    3.02    0.59
  -2  -5   2    2.88    0.76
   2  -5  -2    4.20    0.80
  -2  -5   2    2.85    0.80
   2  -5  -2    3.96    0.95
  -2   5   2    4.14    0.97
   2   5  -2    2.52    0.79
  -2   5   2    2.75    0.73
  -2   5   2    2.85    0.94
   2   5  -2    3.41    0.62
   1  -5  -2   10.14    1.26
  -1  -5   2    9.50    1.17
  -1  -5   2   11.16    1.47
  -1  -5   2   11.11    1.54
  -1  -5   2    9.96    1.24
  -1  -5   2   10.13    1.22
   1  -5  -2   10.40    1.41
   1  -5  -2    9.96    1.44
  -1   5   2    8.12    1.44
  -1   5   2   10.61    1.38
  -1   5   2    8.99    1.28
   1   5  -2    9.91    1.21
   1   5  -2   10.76    1.51
   0  -5  -2    0.72    0.36
   0  -5   2    0.32    0.29
   0  -5  -2    0.51    0.42
   0  -5  -2    0.64    0.23
   0  -5   2    0.66    0.47
   0  -5   2    0.53    0.41
   0  -5   2    0.69    0.36
   0  -5   2    0.28    0.29
   0   5   2    0.77    0.41
   0   5   2    0.52    0.38
   0   5  -2    0.63    0.41
   0   5  -2    0.45    0.32
   0   5  -2    0.28    0.37
   0   5   2    0.66    0.51
   1  -5   2   11.10    1.79
  -1  -5  -2   10.38    1.06
  -1  -5  -2   12.50    1.38
  -1  -5  -2   11.02    1.36
   1  -5   2   11.30    1.52
   1  -5   2   11.89    1.34
  -1   5  -2    9.49    1.54
   1   5   2   10.40    1.26
   1   5   2    9.17    1.28
  -1   5  -2   11.05    1.53
   1   5   2    8.86    1.46
   2  -5   2    3.43    0.86
   2  -5   2    4.92    1.13
  -2  -5  -2    4.63    0.64
  -2  -5  -2    5.47    0.65
  -2  -5  -2    4.15    0.80
   2  -5   2    3.73    0.75
   2   5   2    5.86    1.26
   2   5   2    4.39    0.69
   2   5   2    4.89    0.81
  -2   5  -2    4.92    1.17
   3  -5   2   24.83    2.44
   3  -5   2   24.07    2.63
  -3  -5  -2   21.56    2.32
  -3  -5  -2   23.21    2.25
   3  -5   2   27.35    2.75
   3   5   2   23.18    2.67
   3   5   2   23.73    2.32
  -3   5  -2   20.49    2.74
   3   5   2   22.43    2.24
  -4  -5  -2    1.92    0.60
  -4  -5  -2    2.23    0.60
   4  -5   2    2.20    0.77
   4  -5   2    2.44    0.71
   4  -5   2    1.53    0.55
   4   5   2    2.34    0.57
   4   5   2    2.37    0.83
  -4   5  -2    3.72    1.15
   4   5   2    2.38    0.57
   5  -5   2    6.09    1.10
   5  -5   2    6.80    1.33
   5  -5   2    5.65    1.07
  -5  -5  -2    4.76    0.94
   5   5   2    2.94    0.98
   5   5   2    4.24    0.78
  -6  -5  -2    0.20    0.56
   6  -5   2    0.48    0.39
   6  -5   2    0.31    0.49
   6  -5   2    0.58    0.38
  -6   5  -2   -0.39    0.73
   6   5   2    0.48    0.35
   6   5   2   -0.23    0.25
   6   5   2    0.10    0.57
   7  -5   2   11.63    1.84
   7  -5   2   10.46    1.55
  -7  -5  -2   11.41    1.77
   7   5   2    8.74    1.37
  -7   5  -2   11.52    2.52
   7   5   2   12.89    1.83
   7   5   2   11.04    1.83
  -8  -5  -2    0.01    0.54
   8  -5   2    0.35    0.89
   8  -5   2    0.63    0.70
   8  -5   2    1.27    0.71
  -8  -5  -2    0.43    0.81
  -8   5  -2    0.75    0.97
   8   5   2    0.31    0.62
   9  -5   2    2.90    1.44
   9  -5   2    2.95    1.07
  -9   5  -2    2.44    1.54
   9   5   2    2.56    0.97
  -9  -6   2    0.30    0.82
   9  -6  -2    0.85    0.89
  -9   6   2    0.81    1.20
   9   6  -2    0.64    0.71
  -8  -6   2    1.68    1.08
   8  -6  -2   -0.21    0.76
  -8   6   2   -0.25    1.07
   8   6  -2    1.61    0.80
   7  -6  -2    0.53    0.55
  -7  -6   2   -0.20    0.71
   7  -6  -2    0.43    0.81
   7   6  -2    0.40    0.30
   7   6  -2    1.47    0.81
  -7   6   2    0.27    0.87
   6  -6  -2    4.82    1.20
  -6  -6   2    3.36    1.06
   6  -6  -2    5.36    1.16
   6   6  -2    3.99    0.72
  -6   6   2    4.46    1.61
   6   6  -2    3.41    0.86
   6   6  -2    4.99    1.24
   5  -6  -2    0.89    0.43
   5  -6  -2    0.80    0.52
  -5  -6   2    0.44    0.49
  -5  -6   2    0.16    0.61
   5  -6  -2   -0.35    0.45
   5   6  -2    0.34    0.38
   5   6  -2    0.95    0.69
  -5   6   2    0.23    0.68
   5   6  -2    0.34    0.34
   4  -6  -2    2.50    0.74
  -4  -6   2    2.42    0.77
   4  -6  -2    2.42    0.81
   4  -6  -2    2.93    0.94
  -4  -6   2    1.10    0.69
   4   6  -2    2.57    0.86
   4   6  -2    2.65    0.70
   4   6  -2    2.36    0.59
  -4   6   2    2.54    1.06
   3  -6  -2    4.88    0.94
  -3  -6   2    4.63    1.43
   3  -6  -2    5.12    0.86
  -3  -6   2    3.33    1.01
  -3  -6   2    3.80    0.82
   3  -6  -2    6.24    1.33
  -3   6   2    4.01    1.18
   3   6  -2    7.05    1.23
   3   6  -2    6.12    1.34
   3   6  -2    5.35    0.89
  -3   6   2    3.85    1.05
  -3   6   2    5.29    1.24
  -2  -6   2   11.67    1.44
  -2  -6   2   11.47    1.83
   2  -6  -2   12.13    1.75
  -2  -6   2   11.68    1.47
   2  -6  -2   11.98    1.77
   2  -6  -2   12.23    1.52
  -2  -6   2   10.94    1.34
   2  -6  -2   11.29    1.34
  -2  -6   2   12.42    1.79
  -2   6   2   12.15    1.90
  -2   6   2   12.07    1.64
   2   6  -2   11.70    1.77
   2   6  -2   13.48    1.51
  -2   6   2   13.81    1.84
   1  -6  -2    0.56    0.43
   1  -6  -2    0.44    0.39
  -1  -6   2   -0.25    0.33
   1  -6  -2    0.77    0.53
  -1  -6   2   -0.15    0.43
  -1  -6   2   -0.13    0.25
  -1  -6   2    0.16    0.37
  -1  -6   2   -0.32    0.36
   1   6  -2    0.27    0.35
   1   6  -2   -0.30    0.31
  -1   6   2    0.33    0.45
  -1   6   2    0.19    0.37
  -1   6   2    0.32    0.44
   0  -6   2    3.37    0.81
   0  -6   2    4.89    0.88
   0  -6  -2    4.12    0.56
   0  -6  -2    5.07    0.95
   0  -6   2    3.33    0.76
   0  -6   2    6.04    1.31
   0  -6  -2    3.49    0.95
   0   6  -2    3.78    1.04
   0   6   2    2.01    0.65
   0   6   2    2.77    0.95
   0   6  -2    2.61    0.71
   0   6   2    2.70    0.73
   1  -6   2   14.88    1.63
  -1  -6  -2   14.94    1.67
  -1  -6  -2   10.71    1.60
   1  -6   2   13.17    1.82
  -1  -6  -2   12.78    1.29
   1  -6   2   13.14    1.86
   1   6   2   12.24    1.58
   1   6   2   11.39    1.85
  -1   6  -2   13.21    1.81
  -1   6  -2   14.28    2.02
  -2  -6  -2   19.89    2.17
   2  -6   2   20.99    2.21
   2  -6   2   19.55    2.39
   2  -6   2   23.32    2.51
  -2  -6  -2   18.02    2.03
  -2  -6  -2   20.55    2.21
  -2  -6  -2   17.61    1.88
  -2   6  -2   21.72    2.57
   2   6   2   21.49    2.17
   2   6   2   20.01    2.53
   3  -6   2    0.34    0.40
   3  -6   2    0.24    0.31
  -3  -6  -2    0.82    0.35
   3  -6   2   -0.23    0.51
  -3  -6  -2    0.17    0.39
   3   6   2    0.34    0.35
   3   6   2    0.31    0.39
  -3   6  -2    0.11    0.56
   3   6   2    0.03    0.40
   4  -6   2    4.28    1.05
   4  -6   2    1.03    0.43
   4  -6   2    3.12    0.99
  -4  -6  -2    2.37    0.66
  -4  -6  -2    2.63    0.65
   4   6   2    2.82    0.70
  -4   6  -2    1.88    0.95
   4   6   2    2.22    0.60
   4   6   2    2.73    0.92
   5  -6   2    0.86    0.51
   5  -6   2    1.25    0.70
  -5  -6  -2    0.96    0.59
  -5  -6  -2    0.52    0.49
   5   6   2    1.34    0.51
  -5   6  -2    0.88    0.86
   5   6   2    1.36    0.53
   5   6   2    1.26    0.76
  -6  -6  -2   14.84    1.91
   6  -6   2   18.44    2.22
   6  -6   2   10.64    2.45
  -6  -6  -2   12.56    1.63
   6  -6   2   13.81    1.78
   6   6   2   15.75    2.22
  -6   6  -2   16.14    2.90
   6   6   2   10.89    1.57
   6   6   2   15.96    1.66
   7  -6   2   -0.51    0.35
   7  -6   2    0.23    0.71
  -7  -6  -2    0.85    0.55
   7  -6   2   -0.61    0.50
  -7  -6  -2    0.75    0.75
  -7   6  -2    0.62    1.09
   7   6   2    0.04    0.37
   7   6   2    0.20    0.61
   7   6   2    0.44    0.40
  -8  -6  -2    0.19    0.67
  -8  -6  -2    0.83    0.54
  -8  -6  -2    1.17    0.83
   8  -6   2    1.54    0.96
   8   6   2    0.65    0.48
   8   6   2    1.26    0.85
   8   6   2    0.65    0.44
  -8   6  -2    1.22    1.17
   9  -6   2    0.85    1.09
   9  -6   2    0.29    1.06
  -9  -6  -2    1.04    0.60
   9   6   2    0.12    0.76
  -9   6  -2    0.36    1.27
   9   6   2    0.39    0.64
  -8  -7   2   -1.82    0.95
  -8  -7   2    0.49    0.87
   8  -7  -2   -1.29    0.84
  -8   7   2    1.54    1.48
   8   7  -2    0.42    0.70
   7  -7  -2    0.18    0.54
  -7  -7   2    0.64    0.98
  -7  -7   2    0.29    0.67
   7   7  -2    0.45    0.74
  -7   7   2   -0.21    1.23
  -6  -7   2    0.96    0.77
  -6  -7   2   -0.14    0.63
   6  -7  -2    0.58    0.69
   6  -7  -2    0.35    0.53
   6   7  -2    0.19    0.42
   6   7  -2    0.80    0.69
   6   7  -2    1.10    0.48
  -6   7   2   -0.13    0.74
  -5  -7   2    4.11    1.15
   5  -7  -2    4.49    1.31
  -5  -7   2    7.16    1.40
   5  -7  -2    5.31    1.08
   5  -7  -2    4.03    1.01
   5   7  -2    5.69    1.40
   5   7  -2    7.13    1.27
  -5   7   2    6.17    1.66
   5   7  -2    6.82    1.03
  -4  -7   2    0.09    0.53
  -4  -7   2   -0.02    0.49
   4  -7  -2    0.79    0.58
   4  -7  -2   -0.15    0.36
   4   7  -2    0.10    0.37
   4   7  -2   -0.48    0.42
   4   7  -2    0.54    0.61
  -4   7   2    0.22    0.68
   3  -7  -2    1.54    0.69
  -3  -7   2    0.10    0.63
  -3  -7   2    1.05    0.53
   3  -7  -2    1.64    0.60
  -3  -7   2    0.88    0.53
  -3   7   2    1.01    0.82
  -3   7   2    1.81    0.86
   3   7  -2    1.76    0.63
  -3   7   2    1.78    0.80
   3   7  -2    0.95    0.68
   2  -7  -2    0.60    0.55
  -2  -7   2    0.86    0.53
   2  -7  -2    1.41    0.74
   2  -7  -2    0.53    0.39
   2  -7  -2    0.19    0.34
  -2  -7   2    1.18    0.75
  -2  -7   2    1.04    0.46
   2   7  -2    0.77    0.50
  -2   7   2    0.17    0.55
  -2   7   2    0.67    0.66
  -2   7   2    0.58    0.57
   2   7  -2    1.09    0.77
  -1  -7   2    7.96    1.23
   1  -7  -2    9.29    1.30
  -1  -7   2    9.85    1.56
  -1  -7   2    5.80    1.32
  -1  -7   2    9.86    1.32
  -1  -7   2    7.00    1.09
   1  -7  -2    8.01    0.99
   1  -7  -2    7.30    1.50
  -1   7   2    5.66    1.37
   1   7  -2    6.95    1.55
  -1   7   2    7.48    1.45
   1   7  -2   10.18    1.36
  -1   7   2    5.50    1.19
   0  -7  -2    2.36    0.66
   0  -7   2    2.68    0.91
   0  -7  -2    2.71    0.54
   0  -7  -2    4.21    1.03
   0  -7   2    3.14    0.81
   0  -7   2    3.10    0.91
   0  -7   2    2.05    0.94
   0  -7   2    3.03    0.69
   0   7   2    2.50    0.80
   0   7   2    2.18    0.98
   0   7  -2    2.59    1.02
   0   7   2    2.60    0.78
   1  -7   2    5.32    1.00
   1  -7   2    6.64    1.32
   1  -7   2    6.69    1.35
  -1  -7  -2    6.70    0.79
   1  -7   2    6.62    1.32
  -1  -7  -2    6.29    1.24
  -1  -7  -2    4.58    1.02
   1   7   2    5.14    1.31
  -1   7  -2    6.38    1.40
   1   7   2    4.89    0.99
  -2  -7  -2    0.06    0.39
   2  -7   2    0.09    0.38
   2  -7   2    0.46    0.42
   2  -7   2    0.83    0.67
  -2  -7  -2    0.18    0.43
  -2  -7  -2   -0.09    0.28
  -2  -7  -2    0.04    0.27
   2   7   2    0.54    0.47
   2   7   2    0.52    0.55
  -2   7  -2    0.39    0.58
   3  -7   2    3.20    0.97
  -3  -7  -2    3.58    0.68
  -3  -7  -2    2.66    0.78
   3  -7   2    4.51    1.22
   3   7   2    2.40    1.04
  -3   7  -2    2.91    1.12
   3   7   2    2.77    0.83
  -4  -7  -2    1.78    0.58
   4  -7   2    1.46    0.86
  -4  -7  -2    1.13    0.58
   4   7   2    1.25    0.59
  -4   7  -2    1.72    1.15
   4   7   2    0.33    0.62
   4   7   2    2.07    0.64
  -5  -7  -2    7.09    1.25
   5  -7   2    9.99    1.43
  -5  -7  -2    9.13    1.41
   5  -7   2    8.07    2.01
   5  -7   2   11.03    1.87
  -5   7  -2    7.72    1.92
   5   7   2    8.74    1.29
   5   7   2    9.74    1.36
   5   7   2   11.43    2.06
  -6  -7  -2    0.29    0.56
  -6  -7  -2    1.25    0.49
   6  -7   2   -0.10    0.65
   6  -7   2    0.70    0.68
   6   7   2    0.70    0.49
   6   7   2    0.68    0.79
   6   7   2    0.93    0.47
  -6   7  -2   -0.07    0.84
   7  -7   2    1.12    0.95
   7  -7   2    1.46    1.25
  -7  -7  -2    1.84    0.83
  -7  -7  -2    0.74    0.73
   7   7   2    0.38    0.48
  -7   7  -2   -0.22    1.17
   7   7   2    0.13    0.45
   7   7   2   -0.06    0.69
   8  -7   2    0.83    0.89
  -8  -7  -2    0.95    0.85
   8   7   2    0.55    0.49
   8   7   2   -0.54    0.48
   8   7   2   -0.30    0.62
  -8   7  -2    0.74    1.63
  -7  -8   2    0.25    0.81
  -7  -8   2    0.61    0.84
   7  -8  -2    0.71    0.75
   7   8  -2    0.69    0.66
   7   8  -2    0.27    0.80
  -7   8   2    0.11    1.24
  -6  -8   2    0.64    0.78
   6  -8  -2    0.45    0.62
  -6  -8   2    2.74    1.01
   6   8  -2   -0.12    0.51
   6   8  -2    0.74    0.88
  -6   8   2    1.75    1.27
  -5  -8   2    0.16    0.60
   5  -8  -2    0.02    0.53
  -5  -8   2    1.46    0.85
   5  -8  -2    0.14    0.73
   5   8  -2    0.78    0.91
   5   8  -2    0.11    0.44
  -5   8   2    0.43    0.95
   4  -8  -2    1.59    0.91
  -4  -8   2    0.25    0.78
  -4  -8   2    1.62    0.71
   4  -8  -2    3.30    0.83
  -4   8   2    3.14    1.29
   4   8  -2    1.86    0.74
   4   8  -2    3.58    1.19
  -3  -8   2    0.19    0.86
  -3  -8   2   -0.67    0.46
  -3  -8   2   -0.26    0.45
   3  -8  -2   -0.24    0.38
  -3   8   2    1.30    0.86
  -3   8   2    0.75    0.83
   3   8  -2    0.65    0.57
   3   8  -2    0.74    0.78
  -2  -8   2    2.51    0.79
   2  -8  -2    1.83    0.68
   2  -8  -2    2.36    0.99
  -2  -8   2    3.00    1.02
   2  -8  -2    1.47    0.56
  -2  -8   2    1.54    0.59
  -2  -8   2    1.64    0.61
  -2   8   2    1.23    0.75
  -2   8   2    0.48    0.82
   2   8  -2    1.58    0.68
   2   8  -2    0.40    0.64
  -2   8   2    2.09    0.96
  -1  -8   2    1.80    0.73
   1  -8  -2    2.56    0.59
  -1  -8   2    2.18    0.80
  -1  -8   2    1.72    0.97
   1  -8  -2    2.88    0.78
  -1  -8   2    5.17    1.51
   1  -8  -2    1.78    1.07
  -1  -8   2    2.94    0.75
  -1   8   2    2.86    0.88
   1   8  -2    2.31    0.97
  -1   8   2    3.25    0.97
  -1   8   2    2.50    1.24
   0  -8  -2    5.66    1.12
   0  -8  -2    4.73    0.68
   0  -8   2    3.08    1.03
   0  -8  -2    4.41    1.20
   0  -8   2    3.42    1.00
   0  -8   2    1.53    0.89
   0  -8   2    6.16    1.17
   0  -8   2    3.71    0.84
   0   8   2    3.84    1.24
   0   8   2    3.93    1.05
   0   8   2    4.96    1.14
   0   8  -2    2.38    1.07
   1  -8   2    0.48    0.51
   1  -8   2   -0.27    0.51
   1  -8   2   -0.32    0.46
  -1  -8  -2    0.06    0.54
   1  -8   2    0.40    0.43
  -1  -8  -2   -0.13    0.46
  -1   8  -2    0.24    0.62
   1   8   2    0.02    0.42
   2  -8   2    2.84    1.28
  -2  -8  -2    1.57    0.93
   2  -8   2    1.83    0.89
  -2  -8  -2    1.86    0.49
  -2  -8  -2    2.09    0.60
   2  -8   2    3.05    1.17
   2   8   2    2.61    0.93
  -2   8  -2    2.15    1.02
   2   8   2    1.40    0.68
   3  -8   2    2.50    0.82
   3  -8   2    2.81    1.07
   3  -8   2    1.05    0.98
  -3  -8  -2    2.73    0.63
  -3  -8  -2    2.53    0.81
   3   8   2    3.05    0.85
  -3   8  -2    1.93    0.99
   3   8   2    2.84    1.12
   4  -8   2    8.49    1.76
   4  -8   2    6.58    1.61
  -4  -8  -2    5.32    1.17
   4   8   2    7.07    1.62
  -4   8  -2    6.02    1.94
   4   8   2    8.18    1.38
  -5  -8  -2    0.57    0.54
   5  -8   2    0.84    0.55
   5   8   2    0.45    0.56
   5   8   2    1.61    1.00
  -5   8  -2   -0.50    0.86
   5   8   2    0.98    0.57
   6  -8   2    1.43    1.02
  -6  -8  -2    0.28    0.49
  -6  -8  -2    0.89    0.72
   6  -8   2    0.71    0.69
   6   8   2    1.77    0.68
   6   8   2    1.00    0.59
   6   8   2    0.49    0.87
  -6   8  -2    4.40    1.64
  -7  -8  -2    0.15    0.73
   7  -8   2    1.38    1.08
  -7   8  -2   -1.59    1.19
   7   8   2    0.77    0.51
   7   8   2    0.59    0.53
   7   8   2    0.23    1.02
   6  -9  -2    0.98    0.71
  -6  -9   2   -0.34    0.92
  -6  -9   2    1.01    0.74
  -6   9   2    0.46    1.40
   6   9  -2   -0.88    0.88
  -5  -9   2    0.34    1.02
  -5  -9   2    0.40    0.75
   5  -9  -2    0.48    0.59
  -5   9   2    0.76    1.23
   5   9  -2    1.67    1.11
  -4  -9   2    1.23    0.99
   4  -9  -2   -0.07    0.54
  -4  -9   2    0.41    0.60
  -4   9   2    0.04    0.87
  -3  -9   2    4.10    1.01
  -3  -9   2    3.22    1.14
  -3  -9   2    4.31    0.98
  -3   9   2    3.65    1.27
   3   9  -2    3.49    1.39
   2  -9  -2    0.72    0.46
  -2  -9   2    0.26    0.67
   2  -9  -2    0.49    0.41
  -2  -9   2   -0.06    0.47
  -2  -9   2    0.52    0.53
  -2  -9   2    1.00    0.70
   2   9  -2   -0.78    0.51
  -2   9   2   -0.30    0.58
  -2   9   2   -0.10    0.67
  -2   9   2    0.67    0.66
   1  -9  -2    1.26    0.47
  -1  -9   2    1.57    0.65
   1  -9  -2    2.02    0.90
  -1  -9   2    1.72    0.97
  -1  -9   2    2.71    0.84
  -1  -9   2   -1.68    1.00
   1  -9  -2    2.64    1.08
  -1   9   2   -0.26    0.67
   1   9  -2    0.35    0.82
  -1   9   2    0.74    0.71
   0  -9  -2    2.16    0.81
   0  -9  -2    0.02    0.73
   0  -9   2   -1.30    0.57
   0  -9   2   -0.46    0.42
   0  -9   2   -0.68    0.40
   0  -9   2   -0.29    0.59
   0   9   2    0.19    1.04
   0   9   2   -0.40    0.44
   1  -9   2    4.39    1.14
   1  -9   2    1.30    0.92
   1  -9   2    3.71    1.28
  -1  -9  -2    2.72    0.88
  -1  -9  -2    3.02    1.16
   1  -9   2    2.31    0.81
   1   9   2    3.48    1.06
   2  -9   2    1.87    0.96
   2  -9   2    0.46    0.57
  -2  -9  -2    0.96    0.59
  -2  -9  -2    1.93    0.66
  -2  -9  -2    1.47    0.82
   2  -9   2    1.48    1.11
  -2   9  -2    0.11    0.74
   2   9   2    1.81    0.74
  -3  -9  -2    5.62    1.19
   3  -9   2    4.56    1.32
  -3   9  -2    3.97    1.45
   3   9   2    5.01    1.19
   4  -9   2    0.75    0.56
   4  -9   2    0.24    0.68
  -4  -9  -2   -0.84    0.55
   4   9   2    0.22    0.51
  -4   9  -2   -0.89    0.89
   4   9   2    0.54    0.91
  -5  -9  -2    0.95    0.64
   5  -9   2    0.18    0.95
   5  -9   2    0.29    0.69
  -5  -9  -2    2.17    0.71
   5   9   2   -0.51    0.78
  -5   9  -2    0.64    1.26
   5   9   2    1.54    0.78
  -6  -9  -2   -0.32    0.61
   6  -9   2   -0.04    1.00
   6   9   2    0.91    0.70
   6   9   2    1.16    0.98
  -6   9  -2    1.80    1.35
   4 -10  -2    1.76    0.71
  -4 -10   2    0.06    0.57
  -4 -10   2    0.17    0.99
   4  10  -2   -1.57    0.78
  -4  10   2    0.70    1.01
   3 -10  -2    0.25    0.55
  -3 -10   2   -0.75    0.98
  -3 -10   2    0.30    0.58
   3 -10  -2   -0.39    0.45
  -3  10   2   -0.20    0.99
   3  10  -2    1.78    1.18
   2 -10  -2    0.87    0.47
  -2 -10   2    1.54    1.46
  -2 -10   2    1.15    0.70
  -2 -10   2    1.66    0.70
   2 -10  -2    1.14    0.48
  -2 -10   2    0.82    0.89
  -2  10   2   -0.15    0.84
  -2  10   2    1.23    1.12
   2  10  -2    2.31    1.41
  -1 -10   2   -1.16    0.99
  -1 -10   2   -0.19    0.50
  -1 -10   2    0.47    0.65
  -1  10   2    1.02    0.88
  -1  10   2    0.26    0.89
  -1  10   2   -0.13    0.78
   0 -10   2    1.21    0.63
   0 -10  -2    0.72    1.01
   0 -10   2   -1.28    1.14
   0 -10   2    1.02    0.87
   0  10   2    0.93    1.00
   0  10   2    0.36    0.74
  -1 -10  -2    1.05    0.77
  -1 -10  -2    0.03    0.64
  -1 -10  -2   -0.85    0.94
   1 -10   2    0.28    0.61
   1 -10   2    3.28    1.18
   1  10   2    2.13    0.91
   1  10   2    0.43    0.81
  -2 -10  -2    1.32    0.83
   2 -10   2    3.78    1.31
   2 -10   2    0.30    0.61
  -2 -10  -2    2.62    1.07
  -2 -10  -2    1.78    0.68
   2  10   2    2.16    1.23
   2  10   2    3.06    1.04
   3 -10   2   -0.36    0.91
   3 -10   2    0.74    0.65
  -3 -10  -2   -0.71    0.72
  -3  10  -2    0.37    1.12
   3  10   2    0.31    0.95
   3  10   2    0.78    0.76
   4 -10   2    2.76    1.43
  -4 -10  -2    1.30    0.55
   4 -10   2    1.16    0.92
  -4 -10  -2    0.54    0.82
   4  10   2    1.32    1.03
  -4  10  -2    1.07    1.14
 -10   0   3    8.99    3.63
  10   0  -3   16.34    1.68
  -9   0   3    1.70    0.97
  -9   0   3    1.51    1.19
   8   0  -3   34.94    3.17
  -8   0   3   32.97    3.87
  -7   0   3    5.17    1.39
   7   0  -3    6.33    0.81
  -6   0   3   38.35    3.57
   6   0  -3   31.13    3.29
   6   0  -3   32.55    3.01
   5   0  -3    2.69    0.43
  -5   0   3    2.29    0.61
   5   0  -3    1.90    0.56
  -4   0   3  194.17   16.49
   4   0  -3  210.30   16.21
   4   0  -3  174.15   16.39
  -3   0   3   16.93    1.68
   3   0  -3   14.85    1.60
   3   0  -3   17.17    1.47
   2   0  -3   13.45    1.20
   2   0  -3   10.04    1.06
  -2   0   3   12.48    1.08
  -2   0   3   12.86    1.22
   1   0  -3   -0.03    0.03
  -1   0   3    0.10    0.10
  -1   0   3    0.07    0.08
   1   0  -3    0.00    0.03
   0   0   3  285.26   23.93
  -1   0  -3   11.15    1.14
   1   0   3   12.25    1.12
   1   0   3   13.31    1.22
  -2   0  -3   57.54    5.26
  -2   0  -3   60.36    5.18
   2   0   3   62.65    5.12
   2   0   3   57.09    5.17
  -3   0  -3   24.69    2.31
   3   0   3   21.68    2.22
   3   0   3   24.47    2.23
   4   0   3  153.99   13.19
   4   0   3  153.48   13.19
  -4   0  -3  156.13   13.32
  -5   0  -3   13.51    1.73
   5   0   3   16.43    1.61
   5   0   3   11.97    1.67
  -6   0  -3   12.69    1.98
   6   0   3   17.91    1.82
  -7   0  -3   18.81    2.44
   7   0   3   20.30    2.19
  -8   0  -3   31.50    3.60
   9   0   3    1.43    0.73
  -9   0  -3    1.85    0.95
  10   0   3   19.26    2.26
  10   0   3   17.49    2.43
  10  -1  -3    3.26    0.80
 -10  -1   3    2.23    1.50
 -10  -1   3    2.47    1.24
 -10   1   3    3.55    1.46
  10   1  -3    4.35    1.18
  10   1  -3    4.07    0.72
  -9  -1   3   13.99    2.79
  -9  -1   3   21.74    3.03
   9  -1  -3   24.06    2.22
  -9   1   3   14.36    3.03
   9   1  -3   21.48    1.94
  -8  -1   3   15.70    2.25
   8  -1  -3   11.91    1.47
  -8   1   3   12.14    2.31
  -7  -1   3   61.39    5.44
   7  -1  -3   58.72    4.83
   7  -1  -3   45.89    5.02
   7   1  -3   57.43    4.66
  -7   1   3   58.07    5.39
   7   1  -3   50.78    5.06
  -7   1   3   41.84    5.30
  -6  -1   3   25.49    2.87
   6  -1  -3   26.17    2.49
   6  -1  -3   28.21    2.40
   6  -1  -3   24.28    2.70
   6   1  -3   28.18    2.36
   6   1  -3   24.87    2.71
  -6   1   3   25.18    2.88
   5  -1  -3   49.64    4.77
  -5  -1   3   54.50    5.10
   5  -1  -3   58.13    4.74
   5  -1  -3   50.70    5.00
  -5   1   3   56.95    5.13
   5   1  -3   57.29    4.67
  -4  -1   3   34.92    3.44
   4  -1  -3   38.58    3.20
  -4   1   3   34.56    3.43
   3  -1  -3  105.61   10.05
   3  -1  -3  124.44    9.97
   3  -1  -3  113.86    9.97
  -3  -1   3  130.12   10.17
   3   1  -3  104.38   10.05
   3   1  -3  120.86    9.99
  -3   1   3  128.39   10.14
  -3   1   3  116.13   10.03
  -2  -1   3   75.78    5.83
   2  -1  -3   64.62    5.74
   2  -1  -3   66.28    5.70
  -2  -1   3   66.70    5.68
  -2   1   3   62.92    5.72
  -2   1   3   63.88    5.75
   2   1  -3   68.96    5.71
   2   1  -3   63.50    5.77
  -2   1   3   69.32    5.73
  -1  -1   3  100.39    9.14
  -1  -1   3  114.73    9.17
   1  -1  -3  102.36    9.07
   1  -1  -3  104.39    9.11
  -1   1   3  114.52    9.09
   1   1  -3  111.42    9.16
   1   1  -3  102.91    9.14
  -1   1   3  112.56    9.12
   0  -1   3    2.61    0.41
   0   1   3    2.82    0.29
   0   1   3    3.01    0.40
   1  -1   3  102.28    9.38
  -1  -1  -3  102.54    9.39
  -1   1  -3  114.41    9.49
   1   1   3  119.87    9.39
  -1   1  -3  113.47    9.44
   2  -1   3    7.85    0.98
  -2  -1  -3    7.91    0.97
   2  -1   3    9.16    0.98
  -2  -1  -3    9.18    0.86
  -2   1  -3    9.99    1.09
   2   1   3    7.94    0.89
   2   1   3    9.97    0.95
   3  -1   3   86.30    7.59
  -3  -1  -3   82.84    7.47
   3  -1   3   95.94    7.59
   3   1   3   85.08    7.47
   3   1   3   83.24    7.50
  -3   1  -3   90.79    7.73
   4  -1   3   42.18    3.52
   4  -1   3   35.86    3.41
  -4  -1  -3   37.12    3.43
   4   1   3   37.15    3.41
  -4   1  -3   35.95    3.63
   4   1   3   34.07    3.32
  -5  -1  -3   30.71    3.27
   5  -1   3   32.06    3.31
   5  -1   3   29.38    3.20
   5   1   3   35.59    3.16
   5   1   3   38.44    3.28
  -5   1  -3   39.20    3.61
  -6  -1  -3   20.16    2.59
   6  -1   3   28.02    2.70
   6  -1   3   24.17    2.55
   6   1   3   26.41    2.50
   6   1   3   28.21    2.61
  -6   1  -3   23.22    2.86
  -7  -1  -3   37.46    4.23
   7  -1   3   49.08    4.32
   7   1   3   46.34    4.35
  -7   1  -3   40.70    4.50
   7   1   3   42.22    4.13
  -8  -1  -3   11.50    1.90
   8  -1   3   12.43    1.82
   8   1   3   13.88    1.66
   9  -1   3   23.16    2.47
   9  -1   3   19.65    2.56
  -9   1  -3   14.95    2.98
   9   1   3   22.80    2.42
  10  -1   3    3.65    1.13
  10  -1   3    4.09    1.00
 -10  -1  -3    0.88    1.02
  10  -1   3    4.83    1.10
  10   1   3    4.42    1.07
 -10   1  -3    3.06    1.42
 -10  -2   3    8.45    1.90
  10  -2  -3   13.74    1.62
 -10  -2   3    7.04    1.98
 -10   2   3    6.92    2.24
  10   2  -3   12.76    1.76
  10   2  -3   10.72    1.44
   9  -2  -3    2.94    0.79
  -9  -2   3    1.06    0.92
  -9   2   3    1.29    1.09
   9   2  -3    4.28    0.86
   9   2  -3    4.03    0.95
  -8  -2   3   24.09    3.16
   8  -2  -3   28.93    2.56
   8  -2  -3   26.48    2.69
   8   2  -3   29.17    2.62
  -8   2   3   17.64    3.14
   7  -2  -3    0.65    0.51
   7  -2  -3    0.59    0.35
  -7  -2   3    1.06    0.68
   7   2  -3    1.05    0.40
   7   2  -3    0.17    0.40
  -7   2   3    0.34    0.68
  -6  -2   3   89.51    7.80
   6  -2  -3   78.39    7.55
   6  -2  -3   86.43    7.41
   6   2  -3   84.48    7.31
   6   2  -3   77.54    7.52
  -6   2   3   93.86    7.83
   6   2  -3   84.23    7.22
   5  -2  -3    6.79    0.93
   5  -2  -3    8.03    0.97
  -5  -2   3    9.13    1.27
  -5   2   3    8.15    1.21
   5   2  -3    8.22    0.87
   5   2  -3    7.38    1.03
   5   2  -3    7.93    0.88
  -5   2   3    4.96    1.21
  -4  -2   3   16.18    1.75
   4  -2  -3   15.25    1.57
   4  -2  -3   16.34    1.61
   4  -2  -3   14.22    1.65
  -4   2   3   11.12    1.79
   4   2  -3   16.88    1.48
   4   2  -3   15.78    1.66
   4   2  -3   16.91    1.54
  -4   2   3   16.11    1.75
   3  -2  -3   10.00    1.16
   3  -2  -3   10.01    1.11
   3  -2  -3   10.06    1.16
  -3  -2   3   11.40    1.24
   3   2  -3   10.14    1.16
   3   2  -3   11.84    1.04
   3   2  -3   10.90    1.11
  -3   2   3    8.69    1.17
  -3   2   3   11.03    1.20
  -3   2   3   11.60    1.22
   2  -2  -3  259.00   21.90
  -2  -2   3  247.58   21.76
  -2  -2   3  239.43   21.82
  -2  -2   3  255.58   21.95
   2  -2  -3  242.39   21.87
   2  -2  -3  257.94   21.98
   2   2  -3  260.84   21.93
   2   2  -3  282.58   21.85
  -2   2   3  279.46   21.92
  -2   2   3  267.77   21.95
  -2   2   3  276.19   22.03
   2   2  -3  261.06   21.95
  -1  -2   3   15.70    1.49
   1  -2  -3   14.69    1.46
  -1  -2   3   13.78    1.52
   1  -2  -3   14.22    1.37
  -1  -2   3   16.18    1.40
   1   2  -3   15.49    1.46
  -1   2   3   16.96    1.39
  -1   2   3   14.12    1.58
  -1   2   3   15.20    1.55
  -1   2   3   16.74    1.51
   1   2  -3   14.65    1.49
   0  -2   3   35.92    3.32
   0  -2   3   36.52    3.30
   0  -2  -3   38.68    3.23
   0  -2   3   36.72    3.26
   0   2   3   34.35    3.20
   0   2  -3   30.76    3.22
   0   2   3   39.56    3.19
  -1  -2  -3   28.24    2.34
   1  -2   3   28.74    2.48
   1  -2   3   23.29    2.56
   1   2   3   26.24    2.30
   1   2   3   23.20    2.34
   1   2   3   25.04    2.21
  -1   2  -3   26.39    2.50
  -2  -2  -3  227.57   19.49
   2  -2   3  202.18   19.58
  -2  -2  -3  228.99   19.47
   2  -2   3  235.47   19.62
   2   2   3  227.94   19.43
  -2   2  -3  244.02   19.75
   2   2   3  255.45   19.43
  -3  -2  -3   16.86    1.65
  -3  -2  -3   14.04    1.54
   3  -2   3   16.86    1.72
  -3   2  -3   16.04    1.87
   3   2   3   14.87    1.55
   3   2   3   16.27    1.50
  -4  -2  -3    2.02    0.46
  -4  -2  -3    3.37    0.64
   4  -2   3    3.88    0.71
   4  -2   3    3.34    0.70
  -4   2  -3    2.25    0.67
   4   2   3    2.10    0.41
   4   2   3    2.66    0.57
  -5  -2  -3   22.04    2.58
  -5  -2  -3   28.82    2.85
   5  -2   3   26.71    2.69
   5   2   3   29.17    2.69
   5   2   3   28.93    2.53
  -5   2  -3   29.05    3.12
   6  -2   3  102.95    8.15
   6  -2   3   82.90    7.89
  -6   2  -3   72.97    8.24
   6   2   3   95.61    7.73
   6   2   3   89.62    7.88
   7  -2   3    4.62    1.09
  -7  -2  -3    3.10    0.90
   7   2   3    4.30    0.75
  -7   2  -3    3.18    1.09
   7   2   3    3.37    0.71
   8  -2   3   21.54    2.71
   8  -2   3   26.01    2.63
   8   2   3   21.36    2.33
   9  -2   3   10.67    1.46
  -9  -2  -3    6.77    1.50
   9  -2   3    9.72    1.51
   9  -2   3    8.92    1.86
  -9   2  -3    6.17    1.63
   9   2   3    6.74    1.19
  10  -2   3   19.24    2.35
  10  -2   3   18.84    2.70
  10  -2   3   19.13    2.41
 -10   2  -3   12.42    2.92
  10   2   3   19.71    2.19
  10  -3  -3   -0.31    0.47
 -10  -3   3    2.42    1.27
 -10   3   3    1.16    1.30
   9  -3  -3   32.04    3.01
  -9  -3   3   27.48    3.55
   9   3  -3   28.22    2.73
  -9   3   3   20.22    3.87
   9   3  -3   27.45    2.59
   8  -3  -3    7.15    1.10
  -8  -3   3    4.56    1.27
   8  -3  -3    3.49    0.83
  -8   3   3    1.97    1.07
   8   3  -3    6.17    0.84
   8   3  -3    3.17    1.11
   7  -3  -3   16.00    2.19
   7  -3  -3   22.14    2.18
   7  -3  -3   19.61    2.14
  -7  -3   3   20.33    2.53
  -7   3   3   17.11    2.71
   7   3  -3   23.61    2.01
   7   3  -3   15.49    2.12
   6  -3  -3   12.65    1.68
  -6  -3   3   14.99    1.91
   6  -3  -3   13.88    1.57
   6  -3  -3   15.53    1.66
   6   3  -3   10.06    1.54
   6   3  -3   14.88    1.51
  -5  -3   3  140.40   11.30
   5  -3  -3  119.05   11.14
   5  -3  -3  130.49   11.10
   5  -3  -3  130.15   11.03
  -5   3   3  119.19   11.50
   5   3  -3  114.46   11.06
   5   3  -3  140.57   11.03
   4  -3  -3   31.87    2.91
   4  -3  -3   30.31    2.95
  -4  -3   3   27.79    3.23
   4  -3  -3   29.15    2.97
   4   3  -3   28.41    2.91
   4   3  -3   32.80    2.93
  -4   3   3   26.44    3.22
   4   3  -3   34.70    2.66
   3  -3  -3   38.76    3.98
   3  -3  -3   40.18    4.09
  -3  -3   3   44.09    4.10
   3   3  -3   45.51    3.83
  -3   3   3   44.26    4.10
   3   3  -3   46.90    4.09
   3   3  -3   45.96    4.06
  -3   3   3   48.47    4.26
  -3   3   3   48.23    4.37
   2  -3  -3    8.53    0.93
   2  -3  -3    8.19    1.08
  -2  -3   3    7.71    0.87
  -2  -3   3    7.43    0.89
  -2  -3   3   10.23    1.07
   2  -3  -3    8.69    1.00
  -2  -3   3    7.72    1.07
   2   3  -3   10.05    1.05
   2   3  -3    8.97    1.08
  -2   3   3    8.07    1.15
  -2   3   3    8.06    1.04
  -2   3   3    9.72    1.19
   2   3  -3    8.08    0.86
   2   3  -3    9.36    0.89
  -1  -3   3  105.00    9.70
  -1  -3   3  107.54    9.70
   1  -3  -3  108.35    9.56
   1  -3  -3  110.02    9.41
  -1  -3   3  111.91    9.49
  -1  -3   3  115.78    9.59
  -1  -3   3  115.45    9.57
  -1   3   3  117.36    9.66
   1   3  -3  118.87    9.73
  -1   3   3  109.22    9.75
  -1   3   3  108.76    9.59
   0  -3   3   18.71    1.85
   0  -3   3   17.27    1.92
   0  -3  -3   20.73    1.84
   0  -3  -3   19.75    1.83
   0  -3   3   16.76    1.89
   0  -3   3   16.83    1.75
   0   3   3   18.36    1.81
   0   3   3   18.03    1.76
   0   3   3   19.29    2.01
  -1  -3  -3   79.66    6.67
   1  -3   3   80.78    6.94
  -1  -3  -3   86.15    6.70
   1  -3   3   79.73    6.76
   1  -3   3   75.44    6.83
  -1   3  -3   75.57    6.91
   1   3   3   70.46    6.71
   1   3   3   74.31    6.61
  -2  -3  -3   11.69    1.13
   2  -3   3   13.31    1.49
   2  -3   3   11.92    1.40
   2  -3   3   11.93    1.32
  -2  -3  -3   10.83    1.18
  -2  -3  -3   12.55    1.19
   2   3   3   12.24    1.15
  -2   3  -3   12.45    1.54
   2   3   3   10.67    1.24
   3  -3   3   24.62    2.55
   3  -3   3   26.96    2.49
   3  -3   3   24.71    2.59
  -3  -3  -3   26.27    2.40
  -3   3  -3   24.23    2.73
   3   3   3   24.49    2.31
   3   3   3   24.57    2.35
   4  -3   3    7.96    1.19
  -4  -3  -3    8.90    1.20
   4  -3   3   11.33    1.36
  -4   3  -3   10.60    1.63
   4   3   3   10.65    1.14
  -5  -3  -3  102.81    8.42
   5  -3   3   84.85    8.25
   5  -3   3  100.64    8.37
   5  -3   3  100.38    8.50
   5   3   3   85.30    8.19
  -5   3  -3   93.37    8.80
  -6  -3  -3   20.25    2.24
   6  -3   3   18.07    2.89
   6  -3   3   16.27    1.99
   6  -3   3   22.02    2.16
   6   3   3   17.18    1.71
   6   3   3   18.26    1.98
  -6   3  -3   16.79    2.55
  -7  -3  -3   12.20    1.77
   7  -3   3   19.51    2.13
   7  -3   3   13.55    1.83
   7  -3   3   17.90    1.99
   7  -3   3   18.25    2.20
   7   3   3   16.16    1.85
   7   3   3   17.00    1.57
  -7   3  -3   10.29    2.17
   8  -3   3   10.07    1.50
   8  -3   3    6.92    1.55
   8  -3   3    6.25    1.38
   8  -3   3    8.59    1.40
  -8   3  -3    4.46    1.63
   8   3   3    7.64    0.97
  -9  -3  -3   18.37    2.78
   9  -3   3   33.80    3.17
  -9   3  -3   23.25    5.10
   9   3   3   26.95    2.50
  10  -3   3    4.07    1.35
 -10  -3  -3    1.54    0.95
  10  -3   3    4.20    1.10
  10   3   3    3.44    0.70
  10   3   3    3.01    0.85
 -10   3  -3    2.09    1.40
 -10  -4   3    9.63    2.31
  10  -4  -3    9.67    1.66
 -10   4   3   12.52    2.92
  -9  -4   3    0.53    0.72
  -9   4   3    0.22    0.97
   8  -4  -3   39.41    3.63
  -8  -4   3   37.62    4.06
   8  -4  -3   29.07    3.52
   8  -4  -3   35.43    3.54
  -8   4   3   30.13    4.25
   8   4  -3   40.29    3.37
   8   4  -3   27.98    3.47
   7  -4  -3    3.77    0.95
  -7  -4   3    3.78    1.20
   7  -4  -3    3.28    0.81
   7  -4  -3    3.54    0.91
  -7   4   3    2.26    1.13
   7   4  -3    2.47    0.74
   7   4  -3    4.28    0.87
  -6  -4   3   25.46    2.81
   6  -4  -3   21.95    2.58
   6  -4  -3   24.81    2.52
   6  -4  -3   25.53    2.64
   6   4  -3   22.38    2.50
  -6   4   3   18.35    2.93
   6   4  -3   28.38    2.59
  -5  -4   3    4.16    0.88
   5  -4  -3    4.02    0.90
   5  -4  -3    5.51    0.98
   5  -4  -3    3.10    0.73
   5   4  -3    5.09    1.00
   5   4  -3    5.72    0.57
  -5   4   3    4.46    1.28
   5   4  -3    3.91    0.85
   4  -4  -3  142.83   12.09
   4  -4  -3  147.43   12.28
   4  -4  -3  145.48   12.11
  -4  -4   3  147.51   12.22
   4   4  -3  125.75   12.06
  -4   4   3  134.03   12.50
   4   4  -3  139.38   11.84
  -4   4   3  138.83   12.29
   4   4  -3  141.64   12.19
   3  -4  -3    5.31    0.84
  -3  -4   3    4.48    0.62
   3  -4  -3    4.94    0.95
  -3  -4   3    5.95    1.00
   3  -4  -3    4.42    0.71
  -3   4   3    2.90    0.80
  -3   4   3    4.01    0.94
  -3   4   3    5.09    0.98
   3   4  -3    3.66    0.77
   3   4  -3    4.44    0.74
   3   4  -3    4.19    0.58
  -2  -4   3   14.71    1.38
   2  -4  -3   14.71    1.38
  -2  -4   3   15.22    1.40
  -2  -4   3   15.43    1.52
   2  -4  -3   17.79    1.56
  -2  -4   3   14.72    1.70
   2  -4  -3   15.81    1.69
   2   4  -3   11.46    1.34
  -2   4   3   10.18    1.48
   2   4  -3   11.27    1.45
  -2   4   3    9.75    1.59
  -2   4   3   12.47    1.63
   2   4  -3   11.83    1.58
  -1  -4   3   44.60    3.96
   1  -4  -3   45.26    3.83
  -1  -4   3   41.83    3.99
   1  -4  -3   46.19    4.04
  -1  -4   3   42.46    4.16
   1  -4  -3   45.37    4.16
  -1  -4   3   46.91    4.03
  -1  -4   3   41.22    4.18
   1   4  -3   42.78    4.20
  -1   4   3   46.54    4.12
  -1   4   3   40.92    4.04
  -1   4   3   45.26    4.29
   1   4  -3   43.59    3.96
   0  -4   3  200.82   17.02
   0  -4   3  182.31   16.79
   0  -4   3  200.65   16.86
   0  -4  -3  211.87   16.83
   0  -4  -3  197.80   16.82
   0  -4   3  194.68   16.96
   0  -4   3  192.60   16.75
   0   4   3  191.89   17.04
   0   4  -3  204.32   17.07
   0   4   3  194.02   16.75
   0   4   3  204.34   16.82
  -1  -4  -3   11.32    1.18
   1  -4   3    9.51    1.37
   1  -4   3   11.68    1.44
  -1  -4  -3   10.74    1.28
   1  -4   3   10.39    1.25
  -1  -4  -3   11.02    1.23
   1  -4   3   10.27    1.32
   1   4   3   10.81    1.25
   1   4   3   13.09    1.57
   1   4   3   11.13    1.17
  -1   4  -3   12.07    1.48
   2  -4   3    9.35    1.08
   2  -4   3    9.42    1.25
  -2  -4  -3    8.70    0.95
  -2  -4  -3    8.44    0.88
  -2  -4  -3    9.66    0.93
   2  -4   3   10.48    1.30
   2   4   3    6.56    1.31
   2   4   3    6.07    0.95
   2   4   3    6.66    0.85
  -3  -4  -3   25.76    2.42
  -3  -4  -3   26.44    2.36
   3  -4   3   25.12    2.70
   3   4   3   26.68    2.79
  -3   4  -3   27.52    2.95
   3   4   3   23.91    2.35
   3   4   3   24.31    2.43
  -4  -4  -3  122.49   10.78
  -4  -4  -3  117.62   10.62
   4  -4   3  137.51   11.08
   4  -4   3  125.66   10.85
   4   4   3  113.65   10.65
   4   4   3  132.55   10.72
  -4   4  -3  127.85   11.36
   5  -4   3    5.90    1.19
  -5  -4  -3    3.72    0.87
   5  -4   3    3.59    0.79
   5  -4   3    5.50    1.19
   5  -4   3    5.47    1.03
  -5   4  -3    4.69    1.39
   5   4   3    5.96    0.82
   5   4   3    5.20    0.80
   6  -4   3   13.81    1.64
   6  -4   3   14.05    1.81
   6  -4   3   10.29    1.51
  -6  -4  -3   13.34    1.75
  -6   4  -3   11.32    2.31
   6   4   3   13.18    1.39
   6   4   3   10.75    1.44
   7  -4   3    5.09    1.14
  -7  -4  -3    5.19    0.96
   7  -4   3    7.73    1.57
   7  -4   3    6.35    1.33
  -7  -4  -3    6.85    1.43
  -7   4  -3    3.99    1.33
   7   4   3    8.90    1.40
   7   4   3    5.26    0.98
   7   4   3    6.56    0.92
   8  -4   3   27.56    4.35
   8  -4   3   41.11    4.09
   8  -4   3   44.36    4.38
   8   4   3   36.12    3.49
  -8   4  -3   30.84    4.50
   8   4   3   44.57    4.01
  -9  -4  -3    0.91    0.71
   9  -4   3    2.20    0.97
   9  -4   3    3.25    1.27
  -9   4  -3    1.25    1.18
   9   4   3    1.31    0.72
   9   4   3    1.28    0.49
  10  -4   3    8.77    1.72
  10   4   3    8.16    1.46
  -9  -5   3    7.12    1.65
  -9   5   3    7.35    2.23
   8  -5  -3    2.44    1.03
   8  -5  -3    3.05    0.97
   8  -5  -3    2.79    0.88
  -8  -5   3    1.86    1.16
   8   5  -3    3.32    0.86
   8   5  -3    1.57    0.74
  -8   5   3    2.95    1.47
  -7  -5   3   54.33    5.51
   7  -5  -3   63.77    5.50
   7  -5  -3   50.23    5.23
  -7   5   3   50.27    5.97
   6  -5  -3    4.84    0.99
   6  -5  -3    3.13    0.84
   6  -5  -3    5.68    1.22
  -6  -5   3    3.74    1.20
  -6   5   3    4.18    1.20
   6   5  -3    4.45    1.03
   6   5  -3    5.37    0.64
   6   5  -3    4.97    1.29
   5  -5  -3   15.41    1.84
   5  -5  -3   13.83    1.82
  -5  -5   3   14.34    1.95
   5  -5  -3   16.39    2.06
   5   5  -3   20.89    2.17
  -5   5   3   14.89    2.38
   5   5  -3   17.94    1.59
   5   5  -3   14.67    1.81
   4  -5  -3    2.40    0.64
   4  -5  -3    4.21    0.83
   4  -5  -3    3.81    0.92
  -4  -5   3    4.04    0.91
   4   5  -3    3.05    0.69
  -4   5   3    2.05    0.75
  -4   5   3    2.21    0.91
   4   5  -3    3.81    0.97
  -4   5   3    3.43    1.08
   4   5  -3    3.57    0.60
  -3  -5   3  133.37   11.87
   3  -5  -3  124.97   11.46
   3  -5  -3  133.90   11.58
  -3  -5   3  130.49   11.64
  -3  -5   3  125.94   11.44
   3  -5  -3  132.44   11.85
  -3   5   3  131.43   11.92
   3   5  -3  136.04   11.85
  -3   5   3  128.79   11.96
   3   5  -3  149.16   11.45
  -3   5   3  133.42   11.74
   3   5  -3  143.95   11.63
  -2  -5   3   12.14    1.43
   2  -5  -3   14.91    1.59
  -2  -5   3   15.73    1.59
   2  -5  -3   16.06    1.46
  -2  -5   3   14.03    1.50
  -2  -5   3   13.14    1.81
  -2  -5   3   13.76    1.78
  -2   5   3   12.49    1.65
   2   5  -3   13.73    1.49
  -2   5   3   11.56    1.70
  -2   5   3   11.45    1.79
   2   5  -3   12.90    1.76
   1  -5  -3   46.86    4.39
  -1  -5   3   46.83    4.44
  -1  -5   3   47.42    4.21
  -1  -5   3   44.12    4.20
  -1  -5   3   46.60    4.16
  -1  -5   3   46.47    4.51
  -1   5   3   43.26    4.53
  -1   5   3   44.05    4.27
   1   5  -3   48.63    4.21
  -1   5   3   43.05    4.29
   1   5  -3   43.20    4.46
   0  -5  -3    5.63    0.94
   0  -5   3    4.41    0.83
   0  -5   3    4.88    0.91
   0  -5   3    4.00    0.92
   0  -5   3    5.69    0.88
   0  -5   3    4.87    1.01
   0  -5  -3    4.01    0.83
   0   5   3    3.08    0.69
   0   5   3    5.91    1.20
   0   5  -3    2.53    0.76
   0   5   3    4.12    0.85
   1  -5   3   49.51    4.96
   1  -5   3   52.40    5.40
   1  -5   3   57.68    4.90
  -1  -5  -3   62.14    4.98
  -1  -5  -3   50.38    4.85
   1  -5   3   58.24    5.13
  -1   5  -3   45.90    5.02
   1   5   3   56.37    4.79
   1   5   3   52.11    5.19
   1   5   3   50.05    4.88
  -2  -5  -3    2.92    0.49
   2  -5   3    2.93    0.87
   2  -5   3    2.47    0.73
   2  -5   3    4.07    0.76
  -2  -5  -3    1.77    0.52
  -2  -5  -3    2.67    0.51
  -2   5  -3    3.55    1.02
   2   5   3    3.02    0.54
   2   5   3    2.75    0.81
   3  -5   3   90.53    8.52
  -3  -5  -3   89.37    8.11
   3  -5   3   94.92    8.31
   3  -5   3   99.77    8.55
  -3  -5  -3   93.13    8.10
   3   5   3  102.54    8.69
   3   5   3   89.32    8.08
  -3   5  -3   95.36    8.78
   4  -5   3    5.38    0.99
  -4  -5  -3    6.19    0.91
   4  -5   3    9.55    1.56
   4  -5   3    8.83    1.34
  -4  -5  -3    6.82    1.01
   4   5   3    6.37    1.29
  -4   5  -3    9.44    1.94
   4   5   3    7.68    0.93
  -5  -5  -3   12.30    1.50
   5  -5   3   13.39    1.88
   5  -5   3   14.52    1.92
   5  -5   3   16.32    1.81
   5  -5   3   13.27    1.67
  -5  -5  -3   13.78    1.71
   5   5   3   13.89    1.56
  -5   5  -3   16.74    2.49
   5   5   3   15.00    2.06
   5   5   3   14.75    1.58
   6  -5   3    1.85    0.59
  -6  -5  -3    2.49    0.76
   6  -5   3    1.91    0.70
   6  -5   3    1.99    0.83
   6   5   3    3.70    0.68
   6   5   3    2.69    0.70
   6   5   3    3.78    1.10
  -6   5  -3    3.00    1.20
   7  -5   3   48.24    4.80
  -7  -5  -3   52.04    4.99
   7  -5   3   55.51    5.15
  -7   5  -3   45.29    5.67
   7   5   3   52.68    4.52
   7   5   3   44.12    4.60
   8  -5   3    3.29    1.19
   8  -5   3    3.21    1.05
  -8  -5  -3    1.73    0.68
   8   5   3    2.55    0.61
  -8   5  -3    0.86    1.07
   8   5   3    3.13    1.07
   9  -5   3    6.05    1.71
  -9  -5  -3    5.42    1.05
   9   5   3    7.28    1.02
  -9   5  -3    3.87    1.76
   9   5   3    7.42    1.43
  -9  -6   3    0.23    0.96
  -9   6   3    0.79    1.40
   8  -6  -3   13.91    2.16
  -8  -6   3    8.87    2.58
   8   6  -3   11.59    1.78
  -8   6   3    9.30    2.51
   7  -6  -3   -1.08    0.62
  -7  -6   3    0.70    0.71
   7  -6  -3    1.22    0.62
   7  -6  -3    1.11    0.82
  -7   6   3   -0.76    0.65
   7   6  -3   -0.13    0.55
   6  -6  -3   50.79    5.18
   6  -6  -3   63.67    5.60
  -6  -6   3   52.98    5.39
  -6   6   3   47.34    5.86
   6   6  -3   50.03    5.11
   6   6  -3   66.16    5.57
   5  -6  -3    1.37    0.78
   5  -6  -3    0.37    0.36
  -5  -6   3    1.16    0.70
   5  -6  -3    1.09    0.55
   5   6  -3    1.56    0.49
  -5   6   3    0.72    0.79
   5   6  -3    1.47    0.63
   5   6  -3    1.78    0.81
  -4  -6   3   23.25    2.49
   4  -6  -3   20.68    2.60
   4  -6  -3   24.57    2.45
  -4  -6   3   20.45    2.67
   4  -6  -3   22.39    2.33
   4   6  -3   21.41    2.38
  -4   6   3   19.12    2.84
   4   6  -3   24.56    2.75
   4   6  -3   23.18    2.25
  -4   6   3   19.68    2.64
  -4   6   3   23.22    2.93
   3  -6  -3   18.86    2.25
  -3  -6   3   16.87    1.93
   3  -6  -3   15.39    1.90
  -3  -6   3   18.24    2.22
  -3  -6   3   14.96    1.81
   3  -6  -3   15.76    1.77
  -3   6   3   14.98    2.30
  -3   6   3   15.03    2.09
   3   6  -3   18.46    1.85
   3   6  -3   17.00    2.21
  -3   6   3   18.18    2.31
   3   6  -3   17.64    2.04
  -2  -6   3  106.39    9.68
  -2  -6   3  104.27    9.18
   2  -6  -3  106.76    9.27
   2  -6  -3  113.76    9.65
  -2  -6   3   98.86    9.10
   2  -6  -3  105.59    9.05
  -2  -6   3  109.13    9.57
  -2  -6   3  103.19    9.21
  -2   6   3  109.34    9.43
  -2   6   3  100.64    9.47
  -2   6   3  100.34    9.69
   2   6  -3  104.48    9.60
  -1  -6   3    7.81    1.60
  -1  -6   3    6.68    1.04
   1  -6  -3    7.92    1.39
  -1  -6   3    7.26    1.08
  -1  -6   3    7.74    1.65
   1  -6  -3    7.38    1.20
  -1  -6   3    7.21    1.09
  -1   6   3    7.30    1.33
  -1   6   3    5.47    1.11
  -1   6   3    7.34    1.55
   0  -6   3   44.05    4.19
   0  -6  -3   40.19    3.91
   0  -6  -3   41.09    4.00
   0  -6   3   37.47    3.80
   0  -6   3   46.29    3.92
   0  -6   3   44.97    4.30
   0  -6   3   42.96    4.00
   0   6   3   36.13    3.88
   0   6  -3   36.75    4.21
   0   6   3   40.31    3.89
   0   6   3   37.44    4.24
   1  -6   3   26.01    2.67
  -1  -6  -3   28.44    2.76
  -1  -6  -3   26.45    2.72
   1  -6   3   25.80    2.82
   1  -6   3   25.34    2.92
   1  -6   3   28.51    3.00
   1   6   3   24.65    3.01
   1   6   3   24.19    2.66
  -1   6  -3   23.87    2.87
   1   6   3   26.75    2.63
   2  -6   3  109.44    9.18
   2  -6   3   97.06    8.83
   2  -6   3  103.72    9.19
  -2  -6  -3   88.51    8.49
  -2  -6  -3  104.66    8.66
  -2  -6  -3   94.42    8.76
   2  -6   3   89.85    8.98
   2   6   3  104.94    9.28
  -2   6  -3  102.36    9.23
   2   6   3  109.43    8.85
  -3  -6  -3    6.70    1.06
   3  -6   3    7.52    1.49
   3  -6   3    7.85    1.19
   3  -6   3    7.22    1.42
  -3  -6  -3    7.01    0.97
  -3   6  -3    6.94    1.55
   3   6   3   10.20    1.10
   3   6   3   10.02    1.63
   3   6   3   10.73    1.24
  -4  -6  -3   15.69    1.74
   4  -6   3   16.15    2.19
  -4  -6  -3   15.79    1.79
   4   6   3   15.44    1.73
   4   6   3   19.29    2.37
   4   6   3   19.58    1.91
  -4   6  -3   15.39    2.57
   5  -6   3    4.53    1.01
  -5  -6  -3    5.29    1.03
   5  -6   3    4.59    1.11
  -5  -6  -3    4.00    0.73
   5   6   3    3.20    1.14
  -5   6  -3    4.39    1.60
   5   6   3    4.36    0.84
   6  -6   3   55.48    5.34
   6  -6   3   62.76    5.83
   6  -6   3   57.91    5.60
   6  -6   3   44.83    5.15
  -6  -6  -3   51.01    5.24
  -6   6  -3   61.52    6.38
   6   6   3   67.88    5.77
   6   6   3   48.75    5.01
   6   6   3   60.39    5.08
   7  -6   3    1.05    0.92
   7  -6   3    0.71    0.57
  -7  -6  -3    1.64    0.79
   7   6   3    1.29    0.50
   7   6   3    1.33    0.84
   7   6   3    0.52    0.44
  -7   6  -3    2.55    1.55
   8  -6   3    7.41    1.79
   8  -6   3    7.34    1.75
   8   6   3    5.33    1.02
   8   6   3    5.63    1.41
   8   6   3    5.96    1.00
  -8   6  -3    4.49    2.02
   9  -6   3    1.38    1.07
   9   6   3    1.31    0.83
  -8  -7   3    0.63    0.87
   8   7  -3    0.56    0.77
  -8   7   3   -0.33    0.90
   7  -7  -3    6.27    1.33
  -7  -7   3    3.98    1.35
  -7   7   3    2.94    1.64
   7   7  -3    5.86    1.11
   7   7  -3    7.21    1.61
  -6  -7   3    0.89    0.83
  -6  -7   3    1.32    0.80
   6   7  -3    1.21    0.59
  -6   7   3    1.20    0.96
  -5  -7   3   49.87    5.80
   5  -7  -3   59.48    5.66
   5  -7  -3   61.12    5.99
   5  -7  -3   55.45    5.53
  -5  -7   3   62.13    5.73
   5   7  -3   71.49    6.18
  -5   7   3   59.35    6.36
   5   7  -3   61.32    5.64
   4  -7  -3    1.01    0.63
  -4  -7   3    1.60    0.71
   4  -7  -3    1.68    0.72
  -4  -7   3    2.23    0.89
  -4   7   3    2.13    1.09
   4   7  -3    1.66    0.77
   4   7  -3    0.54    0.44
   4   7  -3    1.70    0.92
  -3  -7   3   22.80    2.69
   3  -7  -3   21.54    2.15
  -3  -7   3   19.42    2.27
   3  -7  -3   19.15    2.60
  -3  -7   3   22.05    2.34
   3   7  -3   23.77    2.33
  -3   7   3   17.15    2.52
  -3   7   3   19.80    2.84
   3   7  -3   19.60    2.68
  -3   7   3   18.93    2.69
  -2  -7   3    2.76    0.80
  -2  -7   3    2.22    0.63
  -2  -7   3    3.09    1.05
  -2  -7   3    3.13    0.77
   2  -7  -3    3.25    0.65
  -2  -7   3    3.44    1.01
  -2   7   3    2.69    0.98
   2   7  -3    3.37    1.02
  -2   7   3    2.46    0.83
  -2   7   3    1.72    0.87
  -1  -7   3   62.05    6.07
  -1  -7   3   68.99    6.71
   1  -7  -3   63.71    5.83
  -1  -7   3   66.91    6.18
   1  -7  -3   67.24    6.43
  -1  -7   3   73.19    6.57
   1  -7  -3   70.01    6.24
  -1  -7   3   69.67    6.18
  -1   7   3   65.95    6.31
  -1   7   3   66.64    6.31
   1   7  -3   73.77    6.76
  -1   7   3   63.44    6.66
   0  -7   3    4.70    1.12
   0  -7   3    2.38    0.78
   0  -7   3    2.19    0.84
   0  -7   3    2.76    0.75
   0  -7  -3    3.67    1.65
   0  -7  -3    2.22    0.70
   0  -7   3    3.59    0.84
   0   7   3    1.96    0.67
   0   7   3    3.86    1.24
   0   7   3    2.46    0.75
   1  -7   3   53.54    5.10
   1  -7   3   52.37    4.88
  -1  -7  -3   52.23    4.96
   1  -7   3   50.93    5.17
  -1  -7  -3   60.60    5.05
   1  -7   3   41.51    4.74
   1   7   3   49.17    5.32
  -1   7  -3   54.06    5.20
   1   7   3   52.77    4.92
   2  -7   3    1.14    0.62
  -2  -7  -3    0.61    0.30
   2  -7   3    0.98    0.62
  -2  -7  -3    1.33    0.45
  -2  -7  -3    0.35    0.47
   2  -7   3    1.02    0.57
   2  -7   3    0.47    0.53
   2   7   3    1.12    0.72
   2   7   3    1.13    0.55
  -2   7  -3    0.03    0.57
   3  -7   3   24.25    2.89
  -3  -7  -3   20.57    2.23
  -3  -7  -3   20.11    2.41
   3  -7   3   25.48    2.88
   3  -7   3   27.76    3.03
  -3   7  -3   23.83    3.10
   3   7   3   25.91    3.07
   3   7   3   26.59    2.60
  -4  -7  -3    0.97    0.48
  -4  -7  -3    1.20    0.51
   4  -7   3    0.16    0.39
   4  -7   3    2.41    1.26
   4  -7   3    0.79    0.76
  -4   7  -3    1.35    1.08
   4   7   3    2.14    0.70
   4   7   3    1.28    0.82
   4   7   3    1.74    0.59
  -5  -7  -3   47.39    4.83
   5  -7   3   59.73    5.63
   5  -7   3   42.44    4.86
   5  -7   3   53.80    5.48
   5   7   3   58.06    5.55
  -5   7  -3   60.98    6.13
   5   7   3   50.71    4.91
   5   7   3   56.76    4.92
   6  -7   3    2.25    0.98
   6  -7   3    0.59    0.53
  -6  -7  -3    1.49    0.70
   6  -7   3    1.37    0.78
  -6   7  -3    0.99    1.38
   6   7   3    1.33    0.62
   6   7   3    0.77    0.48
   6   7   3    2.50    1.02
   7  -7   3    6.36    1.78
  -7  -7  -3    4.65    1.18
   7  -7   3    7.84    2.06
   7   7   3    7.85    1.19
   7   7   3    4.48    0.95
   7   7   3    5.00    1.43
  -7   7  -3    5.63    2.12
   8  -7   3    0.88    1.10
   8   7   3    0.50    0.81
   8   7   3    0.80    0.58
  -8   7  -3   -0.43    1.31
   8   7   3    0.28    0.56
   7  -8  -3    1.54    0.85
  -7  -8   3    0.86    0.89
  -7  -8   3    0.07    1.04
   7   8  -3   -0.05    0.65
  -7   8   3    0.23    1.34
   7   8  -3   -0.73    0.78
   6  -8  -3    8.62    1.48
  -6  -8   3    9.66    1.86
   6   8  -3    8.61    1.89
  -6   8   3   10.31    2.50
   5  -8  -3    1.91    0.67
  -5  -8   3    1.30    0.75
  -5  -8   3   -0.10    0.76
   5   8  -3    1.38    0.95
  -5   8   3    1.63    1.09
   4  -8  -3   36.88    3.68
  -4  -8   3   33.11    4.14
  -4  -8   3   42.04    3.93
   4   8  -3   40.02    4.46
  -4   8   3   38.15    4.49
  -3  -8   3    0.92    0.84
  -3  -8   3    1.32    0.69
   3  -8  -3    1.28    0.52
  -3  -8   3    0.46    0.66
  -3   8   3    1.26    0.92
  -3   8   3    0.29    0.76
  -3   8   3    1.00    0.71
   3   8  -3    0.85    0.95
  -2  -8   3   28.11    3.10
   2  -8  -3   27.35    3.08
   2  -8  -3   30.78    2.79
  -2  -8   3   31.93    3.47
  -2  -8   3   31.44    3.03
  -2  -8   3   28.50    2.94
   2   8  -3   30.65    3.67
  -2   8   3   25.90    3.32
  -2   8   3   28.22    3.73
  -2   8   3   25.28    3.23
   1  -8  -3   11.86    1.74
   1  -8  -3   13.52    1.99
  -1  -8   3   10.22    1.58
  -1  -8   3   10.94    1.62
  -1  -8   3   11.99    2.03
  -1  -8   3   11.82    1.54
  -1  -8   3   11.61    1.91
   1   8  -3    7.73    1.82
  -1   8   3   11.37    1.78
  -1   8   3   11.13    2.32
  -1   8   3   12.21    1.96
   0  -8  -3   49.97    5.00
   0  -8   3   50.27    5.15
   0  -8   3   49.38    4.68
   0  -8   3   48.91    4.94
   0  -8   3   49.91    4.82
   0  -8   3   43.21    5.48
   0  -8  -3   52.75    4.94
   0   8   3   47.03    5.34
   0   8   3   54.17    4.92
   0   8   3   47.79    4.90
  -1  -8  -3    5.53    1.17
   1  -8   3    4.05    1.15
   1  -8   3    4.01    0.92
   1  -8   3    4.50    0.99
  -1  -8  -3    3.98    1.00
   1  -8   3    2.75    0.99
   1   8   3    5.62    1.44
   1   8   3    4.78    1.14
  -2  -8  -3   37.06    3.30
  -2  -8  -3   29.15    3.40
   2  -8   3   34.66    3.89
   2  -8   3   32.11    3.76
   2  -8   3   39.94    3.97
   2   8   3   29.85    3.42
   2   8   3   31.42    3.95
  -2   8  -3   34.11    3.92
  -3  -8  -3    5.70    1.08
  -3  -8  -3    4.52    0.78
   3  -8   3    7.46    1.68
   3  -8   3    5.67    1.51
   3  -8   3    4.10    0.96
   3  -8   3    5.21    1.34
  -3   8  -3    8.49    2.02
   3   8   3    4.15    1.46
   3   8   3    4.14    0.99
   4  -8   3   44.86    4.57
  -4  -8  -3   31.31    3.67
  -4  -8  -3   35.66    3.64
   4  -8   3   44.88    4.51
   4  -8   3   38.11    4.76
   4   8   3   45.80    4.71
  -4   8  -3   39.38    4.82
   4   8   3   44.89    4.01
   5  -8   3    3.48    1.05
  -5  -8  -3    2.55    0.74
   5  -8   3    0.98    0.69
  -5  -8  -3    1.63    0.72
   5   8   3    4.23    0.94
   5   8   3    4.59    0.97
  -5   8  -3    1.88    1.14
   5   8   3    2.74    1.20
   6  -8   3    7.08    1.49
   6  -8   3   11.23    2.26
  -6  -8  -3    7.27    1.35
   6   8   3    7.68    1.28
   6   8   3    8.19    1.38
  -6   8  -3    6.10    2.29
   6   8   3    8.54    1.91
   7  -8   3    0.79    1.13
   7   8   3    0.80    0.56
   7   8   3    0.96    0.96
  -7   8  -3    1.71    1.48
   7   8   3    1.18    0.61
   6  -9  -3   -0.43    0.68
  -6  -9   3   -2.07    0.95
  -6  -9   3    0.73    0.81
   6   9  -3   -0.57    0.81
  -6   9   3    0.15    1.33
  -5  -9   3    5.20    1.24
   5  -9  -3    7.13    1.30
  -5  -9   3    5.42    1.54
  -5   9   3    5.29    1.81
   5   9  -3    7.03    2.56
   4  -9  -3    1.01    0.55
  -4  -9   3    1.38    1.06
  -4  -9   3    1.42    0.74
  -4   9   3    1.19    1.06
  -3  -9   3   26.46    3.58
  -3  -9   3   33.18    3.40
   3  -9  -3   29.37    2.98
  -3  -9   3   30.81    3.25
   3   9  -3   40.48    4.51
  -3   9   3   26.46    4.06
  -3   9   3   33.47    3.95
  -2  -9   3   -0.42    0.78
  -2  -9   3    0.07    0.46
  -2  -9   3   -0.01    0.45
   2  -9  -3   -0.23    0.35
  -2  -9   3    0.37    0.54
   2  -9  -3    0.48    0.34
  -2   9   3    0.25    0.79
  -2   9   3    0.08    1.02
   2   9  -3    0.53    0.73
  -2   9   3   -0.05    0.66
  -1  -9   3   20.17    2.40
  -1  -9   3   21.83    2.58
  -1  -9   3   22.79    4.27
  -1  -9   3   19.70    2.83
  -1  -9   3   23.38    2.93
   1  -9  -3   19.68    3.08
  -1   9   3   22.82    4.31
  -1   9   3   19.80    2.75
  -1   9   3   26.15    2.88
   0  -9   3    0.60    0.58
   0  -9   3   -0.56    0.75
   0  -9   3    0.78    0.70
   0  -9  -3    0.27    0.65
   0  -9  -3    0.62    0.71
   0  -9   3    0.30    0.53
   0   9   3    0.39    0.56
   1  -9   3   28.97    3.59
  -1  -9  -3   27.40    3.17
   1  -9   3   30.09    3.20
   1  -9   3   25.33    2.89
   1  -9   3   27.43    3.33
  -1  -9  -3   27.06    2.91
  -1  -9  -3   31.28    3.30
   1   9   3   25.65    3.12
   1   9   3   27.25    4.16
   2  -9   3    0.39    0.76
  -2  -9  -3    1.23    0.61
   2  -9   3    0.19    0.51
  -2  -9  -3    0.00    0.68
  -2  -9  -3    0.45    0.55
   2  -9   3    2.84    1.16
  -2   9  -3    0.98    1.01
   2   9   3    0.02    0.56
   2   9   3    0.41    0.70
   3  -9   3   34.80    3.72
  -3  -9  -3   22.05    2.82
   3   9   3   25.05    3.48
  -3   9  -3   28.32    3.66
   3   9   3   27.65    3.05
   4  -9   3    1.83    1.17
  -4  -9  -3    1.44    0.52
  -4  -9  -3    2.45    0.75
  -4   9  -3    0.84    0.99
   4   9   3    1.29    1.06
   4   9   3   -0.06    0.53
  -5  -9  -3    7.21    1.18
   5  -9   3    9.47    1.45
   5  -9   3    9.59    2.15
  -5  -9  -3    6.68    1.19
  -5   9  -3    7.34    2.21
   5   9   3    8.94    1.51
   5   9   3    7.02    1.80
   6  -9   3    0.55    0.98
  -6   9  -3   -0.16    1.10
   6   9   3    0.26    0.93
   6   9   3   -0.92    0.52
  -4 -10   3    7.91    1.89
   4 -10  -3    9.02    1.36
  -4 -10   3    8.62    1.55
  -4  10   3    7.78    2.05
   3 -10  -3    1.16    0.55
  -3 -10   3    0.10    0.71
  -3 -10   3    0.88    0.74
  -3  10   3    2.40    1.14
  -2 -10   3   16.95    2.00
  -2 -10   3   17.61    2.68
  -2 -10   3   15.46    1.88
  -2  10   3   11.29    2.21
  -2  10   3   11.72    2.69
  -1 -10   3   -0.56    1.01
  -1 -10   3   -0.58    0.47
  -1 -10   3   -0.03    0.62
  -1  10   3    0.12    0.74
  -1  10   3    0.94    0.83
  -1  10   3    0.31    0.90
   0 -10   3   24.19    3.41
   0 -10   3   23.23    2.90
   0 -10   3   20.37    2.46
   0  10   3   21.47    2.85
   0  10   3   19.91    3.30
  -1 -10  -3    2.60    0.92
   1 -10   3    2.13    0.85
   1 -10   3    2.08    1.11
   1  10   3    1.67    1.16
   1  10   3    2.62    0.97
  -2 -10  -3   18.60    2.08
   2 -10   3   17.81    2.74
  -2 -10  -3   16.26    2.09
  -2 -10  -3   21.41    2.51
   2 -10   3   12.44    1.96
   2  10   3   15.74    2.38
   2  10   3   17.97    3.00
  -3 -10  -3    0.76    0.78
   3 -10   3    0.46    1.10
   3 -10   3    1.58    0.77
   3  10   3    0.78    1.01
  -3  10  -3    1.05    0.96
   3  10   3   -0.32    0.60
   4 -10   3   11.53    1.76
   4 -10   3   12.11    2.57
  -4  10  -3   10.09    2.63
   4  10   3   12.88    2.00
   4  10   3    8.77    2.18
  10   0  -4   19.59    1.96
  -9   0   4    1.35    0.97
  -9   0   4   -0.19    0.86
   9   0  -4    1.29    0.41
  -8   0   4   33.04    3.93
   8   0  -4   36.69    3.24
   7   0  -4   14.25    1.45
  -7   0   4   14.88    2.04
  -6   0   4   33.88    3.49
   6   0  -4   31.13    3.28
   6   0  -4   34.65    3.04
   5   0  -4    5.08    0.58
  -5   0   4    3.64    0.84
   4   0  -4  103.72    8.14
   4   0  -4   81.44    8.32
  -4   0   4  103.57    8.47
   3   0  -4   28.70    2.34
   3   0  -4   24.84    2.49
  -3   0   4   26.55    2.36
   2   0  -4    3.38    0.48
  -2   0   4    3.43    0.39
  -2   0   4    3.63    0.52
   2   0  -4    3.04    0.46
  -1   0   4    6.45    0.79
   1   0  -4    7.11    0.74
   1   0  -4    7.46    0.78
   0   0   4  120.87   10.32
   1   0   4    4.00    0.49
   1   0   4    4.45    0.60
  -1   0  -4    4.56    0.65
   2   0   4    2.21    0.45
  -2   0  -4    1.78    0.41
   2   0   4    1.86    0.36
  -2   0  -4    2.13    0.52
   3   0   4   11.99    1.35
   3   0   4   13.92    1.43
  -3   0  -4   14.98    1.50
   3   0   4   13.61    1.35
  -4   0  -4   85.45    7.38
   4   0   4   81.78    7.24
   4   0   4   81.37    7.22
  -5   0  -4    0.01    0.32
   5   0   4    0.16    0.25
   5   0   4   -0.04    0.27
  -6   0  -4    6.93    1.40
   6   0   4    8.08    1.14
   6   0   4    7.79    1.11
   7   0   4    2.08    0.62
   7   0   4    1.50    0.54
  -7   0  -4    1.27    0.78
  -8   0  -4    6.18    1.58
   8   0   4   10.12    1.42
   9   0   4   -0.03    0.49
  -9   0  -4   -0.11    0.65
  10   0   4    4.15    1.05
 -10   0  -4    3.38    1.32
 -10  -1   4    2.99    1.53
  10  -1  -4    1.89    0.62
 -10  -1   4    0.46    1.11
 -10   1   4    1.34    1.38
  10   1  -4    2.01    0.74
   9  -1  -4   23.45    2.17
  -9  -1   4   21.32    2.95
  -9   1   4   13.64    2.92
   8  -1  -4    9.54    1.02
   8  -1  -4    6.49    1.30
  -8  -1   4    4.25    1.11
   8   1  -4    7.44    0.75
  -8   1   4    4.07    1.05
  -8   1   4    3.75    1.34
  -7  -1   4   35.08    4.06
   7  -1  -4   32.65    3.81
   7  -1  -4   42.43    3.61
   7   1  -4   42.01    3.40
  -7   1   4   41.11    4.16
  -6  -1   4   21.97    2.52
   6  -1  -4   20.69    2.33
   6  -1  -4   22.33    2.11
   6   1  -4   23.18    1.93
  -6   1   4   23.41    2.55
   6   1  -4   18.48    2.28
   5  -1  -4   29.02    3.20
   5  -1  -4   28.23    2.51
   5   1  -4   22.82    2.64
  -5   1   4   29.95    2.86
  -4  -1   4   39.21    3.51
   4  -1  -4   34.65    3.37
   4   1  -4   39.37    3.34
  -4   1   4   37.31    3.47
   4   1  -4   32.24    3.35
  -3  -1   4   48.04    4.30
   3  -1  -4   45.67    4.11
   3  -1  -4   42.58    4.19
   3   1  -4   44.37    4.22
   3   1  -4   50.40    4.18
  -3   1   4   52.49    4.29
  -3   1   4   49.18    4.18
  -3   1   4   47.62    4.14
   2  -1  -4   14.35    1.49
   2  -1  -4   16.09    1.47
  -2  -1   4   17.22    1.60
  -2  -1   4   15.46    1.47
  -2  -1   4   14.80    1.52
  -2   1   4   17.33    1.54
   2   1  -4   15.81    1.55
  -2   1   4   16.23    1.50
  -2   1   4   14.05    1.50
   2   1  -4   17.57    1.53
   1  -1  -4   32.33    2.55
   1  -1  -4   33.86    2.67
  -1  -1   4   31.15    2.67
   1   1  -4   24.56    2.59
  -1   1   4   27.98    2.54
  -1   1   4   24.89    2.56
   0  -1   4    1.75    0.39
   0  -1  -4    1.51    0.32
   0   1   4    1.45    0.23
   0   1  -4    2.10    0.46
   0   1   4    1.78    0.39
  -1  -1  -4   34.29    3.05
   1  -1   4   31.38    2.98
   1  -1   4   35.00    3.05
   1   1   4   34.62    3.01
  -1   1  -4   32.39    3.11
  -1   1  -4   31.40    3.03
   2  -1   4   10.31    1.22
   2  -1   4   10.06    1.17
  -2  -1  -4   10.38    1.06
  -2  -1  -4   10.89    1.25
  -2   1  -4   12.80    1.38
   2   1   4   13.31    1.22
   2   1   4   11.27    1.11
  -2   1  -4   13.22    1.35
  -3  -1  -4   40.15    3.64
   3  -1   4   40.49    3.55
   3  -1   4   39.39    3.59
  -3  -1  -4   38.03    3.46
   3   1   4   37.58    3.48
  -3   1  -4   40.43    3.73
   3   1   4   36.49    3.47
   4  -1   4    3.72    0.65
   4  -1   4    3.32    0.64
   4  -1   4    2.68    0.57
  -4  -1  -4    2.18    0.56
   4   1   4    3.33    0.64
  -4   1  -4    2.91    0.72
   4   1   4    2.68    0.53
   5  -1   4   16.70    2.00
  -5  -1  -4   13.31    1.76
   5  -1   4   14.93    1.74
   5   1   4   18.46    1.72
   5   1   4   16.95    1.77
  -5   1  -4   18.49    2.10
  -6  -1  -4    4.28    0.98
   6  -1   4    5.41    0.98
   6  -1   4    5.72    0.92
  -6   1  -4    4.79    1.16
   6   1   4    5.70    0.92
   6   1   4    6.39    0.89
  -7  -1  -4   11.97    1.87
   7  -1   4   16.68    1.88
   7   1   4   12.49    1.66
  -7   1  -4   11.71    2.06
   7   1   4   17.86    1.73
  -8  -1  -4    1.98    0.83
   8  -1   4    3.81    1.00
  -8   1  -4   -0.14    0.54
   8   1   4    1.52    0.58
  -9  -1  -4    2.63    1.08
   9  -1   4    4.33    1.08
   9   1   4    4.82    0.98
  -9   1  -4    4.07    1.29
  10  -1   4    0.58    0.75
 -10  -1  -4    1.32    1.03
  10   1   4    0.80    0.65
 -10   1  -4    1.79    1.11
  10  -2  -4   14.27    1.89
  10   2  -4   15.51    1.83
  10   2  -4   17.71    2.17
  -9  -2   4    2.58    1.11
   9  -2  -4    2.65    0.71
  -9   2   4    1.16    1.14
  -8  -2   4   27.76    3.41
   8  -2  -4   27.72    2.82
   8   2  -4   29.35    2.80
   7  -2  -4    1.89    0.71
  -7  -2   4    2.92    1.08
   7  -2  -4    3.52    0.73
   7   2  -4    1.95    0.61
  -7   2   4    1.27    0.80
   7   2  -4    2.13    0.54
  -7   2   4    2.00    0.77
  -6  -2   4   61.55    5.41
   6  -2  -4   59.25    4.99
   6  -2  -4   54.67    5.16
  -6   2   4   60.30    5.39
   6   2  -4   58.78    4.92
  -6   2   4   44.54    5.41
   6   2  -4   48.28    5.08
  -5  -2   4   20.20    2.21
   5  -2  -4   19.01    1.89
   5  -2  -4   19.10    1.90
  -5   2   4   19.67    2.15
   5   2  -4   17.16    1.98
   4  -2  -4   13.54    1.30
  -4  -2   4   14.91    1.56
   4  -2  -4   12.23    1.37
  -4   2   4   12.13    1.39
   4   2  -4   10.52    1.19
   4   2  -4   11.36    1.36
  -4   2   4   11.82    1.43
  -3  -2   4    3.52    0.53
  -3  -2   4    3.15    0.62
   3  -2  -4    3.11    0.51
   3  -2  -4    2.49    0.47
  -3   2   4    2.74    0.56
   3   2  -4    2.12    0.51
  -3   2   4    2.58    0.53
   3   2  -4    3.66    0.47
  -3   2   4    3.22    0.61
  -2  -2   4  115.41    9.70
   2  -2  -4  101.71    9.57
  -2  -2   4  106.62    9.61
   2  -2  -4  117.40    9.64
  -2  -2   4  114.02    9.49
  -2  -2   4  131.31    9.78
  -2   2   4  116.39    9.69
   2   2  -4  111.68    9.69
   2   2  -4  112.65    9.62
  -2   2   4  103.06    9.72
  -2   2   4  115.36    9.62
  -1  -2   4   30.18    2.98
   1  -2  -4   33.61    3.04
   1  -2  -4   29.70    2.77
  -1  -2   4   34.50    2.97
  -1  -2   4   33.15    2.95
  -1   2   4   31.80    2.92
   1   2  -4   31.26    2.93
  -1   2   4   34.01    2.79
   0  -2  -4    7.70    0.90
   0  -2   4    9.25    1.00
   0  -2   4    7.68    1.11
   1  -2   4    9.15    1.08
  -1  -2  -4    9.00    1.00
   1  -2   4    8.18    1.06
  -1   2  -4    8.91    1.13
   1   2   4    9.44    0.83
   1   2   4    9.61    0.98
   1   2   4   10.04    0.86
  -1   2  -4    7.82    1.08
   2  -2   4  104.44    9.56
   2  -2   4  113.64    9.56
  -2  -2  -4  104.42    9.47
   2   2   4  111.46    9.37
  -2   2  -4  112.48    9.70
   2   2   4  116.71    9.41
   3  -2   4    9.08    1.11
   3  -2   4    7.77    1.09
  -3  -2  -4    7.26    1.01
   3   2   4    9.91    0.98
  -3   2  -4    8.75    1.28
   3   2   4    8.95    0.98
  -4  -2  -4    5.02    0.69
   4  -2   4    5.59    0.87
   4  -2   4    2.87    1.13
  -4   2  -4    6.32    1.26
   4   2   4    5.52    0.77
   4   2   4    5.46    0.70
  -5  -2  -4    4.81    0.80
   5  -2   4    5.03    0.85
   5  -2   4    5.75    1.08
  -5   2  -4    4.13    1.08
   5   2   4    5.10    0.82
   5   2   4    6.49    0.76
   6  -2   4   28.08    2.91
  -6  -2  -4   23.61    2.83
   6  -2   4   31.78    3.11
   6   2   4   32.93    2.78
  -6   2  -4   27.24    3.36
   6   2   4   30.56    2.91
   7  -2   4    0.24    0.45
  -7  -2  -4    1.06    0.50
  -7   2  -4    0.72    0.77
   7   2   4    0.38    0.35
   7   2   4    0.21    0.38
   8  -2   4    5.91    1.24
  -8  -2  -4    4.77    1.15
  -8   2  -4    4.48    1.40
   8   2   4    6.68    1.04
   9  -2   4    1.25    0.90
   9  -2   4    0.58    0.53
   9  -2   4    1.02    0.71
  -9  -2  -4    0.86    0.78
  -9   2  -4    1.69    1.19
   9   2   4    1.74    0.61
 -10  -2  -4    1.01    0.92
  10  -2   4    1.59    0.90
  10  -2   4    3.62    1.04
  10  -2   4    2.79    0.96
 -10   2  -4    2.51    1.50
  10   2   4    3.96    0.88
 -10  -3   4    0.27    1.07
  10  -3  -4    2.64    0.77
 -10   3   4    0.21    1.06
  -9  -3   4   21.44    3.04
   9  -3  -4   23.39    2.46
   9   3  -4   24.59    2.34
  -9   3   4   14.73    3.04
   8  -3  -4    5.20    1.26
  -8  -3   4    6.54    1.69
   8  -3  -4    5.52    1.06
  -8   3   4    4.95    1.62
   8   3  -4    6.58    1.35
   8   3  -4    5.92    0.80
   7  -3  -4   18.04    2.23
  -7  -3   4   21.54    2.61
   7  -3  -4   22.22    2.15
  -7   3   4   19.80    2.80
   7   3  -4   16.85    2.16
   6  -3  -4    9.53    1.33
   6  -3  -4   10.20    1.27
   6  -3  -4    9.06    1.19
  -6  -3   4   10.78    1.58
   6   3  -4    8.36    0.96
   6   3  -4    9.97    1.12
  -6   3   4    7.37    1.70
   6   3  -4    8.43    1.27
   5  -3  -4   67.24    5.78
   5  -3  -4   63.07    5.68
  -5  -3   4   66.50    5.95
   5  -3  -4   62.99    5.83
  -5   3   4   57.57    6.10
   5   3  -4   62.82    5.47
   5   3  -4   58.25    5.73
   5   3  -4   70.38    5.68
   4  -3  -4   11.48    1.45
   4  -3  -4   11.94    1.42
   4  -3  -4   13.69    1.40
  -4  -3   4   12.34    1.55
  -4   3   4   12.30    1.74
  -4   3   4   13.46    1.55
   4   3  -4   13.56    1.42
  -4   3   4   11.41    1.55
   4   3  -4   12.90    1.21
   4   3  -4   12.47    1.45
  -3  -3   4   19.86    1.59
  -3  -3   4   21.31    1.95
  -3  -3   4   18.72    1.63
   3  -3  -4   21.43    1.80
  -3   3   4   13.75    1.93
   3   3  -4   15.73    1.61
  -3   3   4   15.42    1.82
   3   3  -4   14.90    1.76
  -3   3   4   15.88    1.90
   3   3  -4   15.42    1.77
  -2  -3   4    9.10    0.99
   2  -3  -4    8.81    1.01
   2  -3  -4   10.27    1.13
  -2  -3   4    9.71    1.21
  -2  -3   4   10.36    1.18
  -2  -3   4    8.82    1.06
   2   3  -4   11.39    1.19
   2   3  -4   10.26    1.04
  -2   3   4   11.47    1.32
  -2   3   4   12.25    1.24
  -2   3   4    9.60    1.27
   1  -3  -4   67.38    5.64
  -1  -3   4   66.45    5.65
   1  -3  -4   59.78    5.41
  -1  -3   4   71.41    5.67
  -1  -3   4   66.46    5.55
  -1  -3   4   62.61    5.75
  -1   3   4   64.39    5.69
  -1   3   4   64.26    5.64
   1   3  -4   58.20    5.57
  -1   3   4   60.45    5.80
   0  -3   4    1.39    0.48
   0  -3   4    1.46    0.37
   0  -3   4    1.75    0.46
   0  -3  -4    1.69    0.41
   0  -3   4    1.96    0.55
   0   3   4    2.22    0.49
   0   3   4    3.05    0.76
   0   3   4    1.98    0.39
   1  -3   4   43.93    4.16
  -1  -3  -4   48.64    4.01
   1  -3   4   48.02    4.18
   1  -3   4   42.77    4.21
   1   3   4   43.13    3.88
  -1   3  -4   44.02    4.22
   1   3   4   45.05    4.05
   2  -3   4   10.72    1.22
  -2  -3  -4    9.13    1.02
   2  -3   4    6.85    1.10
  -2   3  -4    8.96    1.28
   2   3   4    9.28    0.91
   2   3   4    9.52    1.06
  -3  -3  -4   22.50    2.19
   3  -3   4   24.04    2.38
  -3  -3  -4   20.88    2.14
   3  -3   4   17.45    2.28
   3   3   4   23.32    2.11
  -3   3  -4   24.96    2.64
   3   3   4   24.50    2.04
   4  -3   4   11.52    1.55
  -4  -3  -4   12.23    1.47
   4  -3   4   12.03    1.74
   4   3   4   13.20    1.23
   4   3   4   13.08    1.36
  -4   3  -4   11.30    1.80
   5  -3   4   43.64    3.99
   5  -3   4   34.31    3.76
   5  -3   4   42.20    4.03
   5   3   4   40.88    3.57
  -5   3  -4   42.09    4.42
   5   3   4   41.36    3.76
   6  -3   4    1.12    0.39
  -6  -3  -4    1.11    0.44
   6  -3   4    2.62    0.83
  -6   3  -4    2.24    0.99
   6   3   4    0.95    0.43
   6   3   4    1.34    0.35
  -7  -3  -4    5.51    1.09
   7  -3   4    7.39    1.15
   7  -3   4    9.91    1.46
   7  -3   4    7.97    1.66
   7  -3   4    8.87    1.49
  -7   3  -4    5.77    1.64
   7   3   4    7.83    0.94
   7   3   4    6.99    1.13
   8  -3   4    1.28    0.72
   8  -3   4    2.63    1.01
  -8  -3  -4    1.70    0.70
   8  -3   4    1.39    0.79
   8   3   4    1.70    0.47
  -8   3  -4    1.64    1.08
   9  -3   4   10.97    1.89
   9  -3   4    8.74    1.56
   9  -3   4   11.48    1.71
  -9  -3  -4    5.87    1.39
  -9   3  -4    6.24    2.23
   9   3   4    9.38    1.16
  10  -3   4   -0.07    0.80
  10  -3   4    0.15    0.76
 -10  -3  -4   -0.19    0.73
  10   3   4    0.44    0.53
 -10   3  -4   -0.70    1.08
 -10  -4   4    7.54    2.10
  10  -4  -4    8.01    1.43
 -10   4   4    3.23    1.84
  -9  -4   4    1.15    1.06
  -9   4   4   -0.19    1.03
  -8  -4   4   22.71    2.93
   8  -4  -4   21.41    2.53
   8  -4  -4   22.55    2.43
   8   4  -4   18.50    2.39
  -8   4   4   21.47    5.06
  -7  -4   4    3.00    1.18
   7  -4  -4    4.55    1.01
   7  -4  -4    2.91    0.73
   7  -4  -4    3.00    0.92
  -7   4   4    3.01    1.34
  -6  -4   4   16.31    2.02
   6  -4  -4   12.94    1.72
   6  -4  -4   14.27    1.64
   6  -4  -4   18.69    1.86
  -6   4   4    8.44    1.94
   6   4  -4   14.74    1.64
   6   4  -4   10.06    1.55
   5  -4  -4    1.32    0.56
   5  -4  -4    1.77    0.55
   5  -4  -4    1.64    0.61
  -5  -4   4    1.77    0.70
   5   4  -4    1.51    0.57
  -5   4   4    1.37    0.74
   5   4  -4    1.56    0.51
   4  -4  -4   71.07    6.40
   4  -4  -4   80.18    6.63
   4  -4  -4   78.16    6.44
  -4  -4   4   74.82    6.55
  -4   4   4   64.21    6.54
  -4   4   4   64.74    6.77
  -4   4   4   69.80    6.72
   4   4  -4   71.19    6.49
   3  -4  -4   15.13    1.59
  -3  -4   4   15.46    1.86
   3  -4  -4   19.24    1.92
  -3  -4   4   13.30    1.49
  -3  -4   4   16.66    1.77
   3  -4  -4   15.04    1.66
   3   4  -4   15.46    1.79
  -3   4   4   14.38    1.92
  -3   4   4   14.99    1.79
   3   4  -4   16.66    1.73
  -3   4   4   15.03    1.91
  -2  -4   4    9.09    1.25
  -2  -4   4    8.92    1.01
  -2  -4   4    9.05    0.98
   2  -4  -4    8.94    0.94
  -2  -4   4   10.25    1.16
   2  -4  -4    9.73    1.11
   2   4  -4    6.52    1.13
  -2   4   4    6.94    1.30
  -2   4   4    6.84    1.24
   2   4  -4    8.19    1.11
  -2   4   4    6.75    1.33
   1  -4  -4    2.47    0.57
  -1  -4   4    2.71    0.59
  -1  -4   4    3.21    0.80
  -1  -4   4    3.50    0.82
   1  -4  -4    2.62    0.37
  -1  -4   4    2.62    0.57
  -1  -4   4    2.91    0.56
  -1   4   4    3.24    0.81
  -1   4   4    3.20    0.61
  -1   4   4    2.95    0.62
   0  -4   4   86.99    7.61
   0  -4   4   80.03    7.45
   0  -4   4   80.49    7.36
   0  -4   4   87.26    7.51
   0  -4   4   86.15    7.64
   0  -4  -4   91.86    7.47
   0   4   4   82.98    7.35
   0   4   4   86.20    7.44
   0   4   4   81.92    7.68
   1  -4   4   39.85    3.69
   1  -4   4   36.04    3.52
   1  -4   4   38.68    3.78
   1  -4   4   39.15    3.73
  -1  -4  -4   34.04    3.44
   1   4   4   39.07    3.41
   1   4   4   40.06    3.56
   1   4   4   39.30    3.83
  -1   4  -4   40.79    3.80
   2  -4   4   11.00    1.39
   2  -4   4   10.45    1.41
   2  -4   4   10.25    1.37
  -2  -4  -4   10.11    1.05
  -2  -4  -4    9.74    1.04
  -2  -4  -4    9.28    1.10
   2  -4   4    9.64    1.22
  -2   4  -4   13.64    2.11
   2   4   4   11.46    1.04
   2   4   4    8.71    1.41
   3  -4   4    7.27    1.16
   3  -4   4    7.79    1.21
  -3  -4  -4    7.28    0.93
  -3  -4  -4    7.09    0.86
   3  -4   4    8.05    1.09
   3  -4   4    7.17    1.15
  -3   4  -4    8.35    1.57
   3   4   4    7.31    0.84
   3   4   4    7.94    0.99
   4  -4   4   56.13    5.23
   4  -4   4   58.63    5.24
   4  -4   4   54.36    5.23
  -4  -4  -4   53.71    4.95
   4  -4   4   57.38    5.08
   4   4   4   55.06    4.90
  -4   4  -4   55.78    5.56
   4   4   4   49.22    4.81
   5  -4   4    7.09    1.17
   5  -4   4    5.54    1.10
   5  -4   4    5.18    1.14
   5  -4   4    4.84    1.09
   5  -4   4    4.48    0.93
  -5  -4  -4    5.68    1.11
   5   4   4    5.57    0.95
   5   4   4    4.81    0.80
  -5   4  -4    3.51    1.13
   6  -4   4    8.59    1.37
   6  -4   4   11.20    1.51
   6  -4   4    6.55    1.14
   6  -4   4   10.61    1.53
  -6  -4  -4    6.19    0.92
  -6   4  -4    7.03    1.65
   6   4   4    8.83    1.08
   6   4   4    7.37    1.10
   7  -4   4    1.90    0.77
   7  -4   4    3.07    0.91
  -7  -4  -4    2.38    0.64
   7  -4   4    2.71    0.92
  -7   4  -4    4.55    1.43
   7   4   4    3.71    0.87
   8  -4   4   12.93    1.77
   8  -4   4   12.35    1.82
   8  -4   4   13.88    2.24
  -8  -4  -4    6.55    1.21
   8   4   4    8.87    1.21
  -8   4  -4    7.57    1.99
   9  -4   4    0.51    0.73
  -9  -4  -4    0.72    0.65
   9  -4   4   -0.27    0.68
   9   4   4   -0.01    0.35
   9   4   4    0.14    0.60
  -9  -5   4    5.69    1.59
  -9   5   4    3.26    1.64
  -8  -5   4    0.85    0.77
   8  -5  -4    0.24    0.55
   8  -5  -4    1.99    1.09
  -8   5   4   -0.48    0.94
   8   5  -4    0.58    1.04
   7  -5  -4   27.56    3.17
  -7  -5   4   33.67    3.57
  -7   5   4   30.28    3.91
  -6  -5   4    2.39    0.84
   6  -5  -4    4.46    1.06
   6  -5  -4    2.56    0.75
   6  -5  -4    3.84    0.97
   6   5  -4    2.57    0.76
  -6   5   4    3.25    1.22
   6   5  -4    2.36    0.78
   5  -5  -4   16.63    1.78
   5  -5  -4   17.76    2.02
   5  -5  -4   15.07    1.77
  -5  -5   4   16.51    1.97
   5   5  -4   11.13    1.64
  -5   5   4   10.43    2.18
   4  -5  -4    1.93    0.53
  -4  -5   4    2.25    0.75
   4  -5  -4    1.25    0.49
   4  -5  -4    2.32    0.74
   4   5  -4    2.37    0.95
  -4   5   4    1.06    0.67
  -4   5   4    0.56    0.58
   4   5  -4    1.56    0.62
  -4   5   4    0.66    0.54
  -3  -5   4   72.71    6.13
   3  -5  -4   64.63    5.91
  -3  -5   4   68.94    6.38
  -3  -5   4   62.58    5.89
   3  -5  -4   67.73    6.06
  -3   5   4   63.51    6.19
   3   5  -4   66.61    6.31
   3   5  -4   71.15    6.14
  -3   5   4   69.41    6.41
  -3   5   4   65.60    6.42
  -2  -5   4    1.12    0.59
   2  -5  -4    0.68    0.29
   2  -5  -4    0.18    0.27
  -2  -5   4    0.74    0.40
  -2  -5   4    0.93    0.56
  -2  -5   4    0.95    0.37
  -2  -5   4    0.47    0.36
  -2   5   4    0.78    0.52
   2   5  -4    0.25    0.36
  -2   5   4    0.61    0.41
  -2   5   4    0.86    0.54
  -1  -5   4   35.02    3.22
  -1  -5   4   30.94    2.81
  -1  -5   4   30.08    3.10
  -1  -5   4   28.91    2.84
  -1  -5   4   30.76    2.87
   1  -5  -4   29.91    2.87
  -1   5   4   24.32    2.84
  -1   5   4   23.26    3.04
   0  -5   4   10.24    1.31
   0  -5   4    7.45    1.58
   0  -5   4    8.43    1.19
   0  -5  -4    9.21    1.26
   0  -5   4    9.31    1.40
   0  -5  -4    8.69    1.22
   0  -5   4   10.26    1.19
   0   5   4    9.90    1.26
   0   5   4    8.66    1.43
   0   5   4    9.18    1.16
   1  -5   4   30.65    3.59
  -1  -5  -4   32.29    2.99
   1  -5   4   32.62    3.08
  -1  -5  -4   33.56    3.13
  -1  -5  -4   29.19    2.99
   1  -5   4   33.01    3.23
   1  -5   4   33.89    3.37
   1   5   4   30.14    2.94
  -1   5  -4   33.42    3.35
   1   5   4   28.82    3.04
   1   5   4   32.37    3.42
  -2  -5  -4    8.41    0.95
  -2  -5  -4    7.61    1.06
   2  -5   4   11.38    1.46
   2  -5   4    7.87    1.20
   2  -5   4    8.99    1.40
   2  -5   4   10.19    1.45
  -2  -5  -4    8.55    1.06
   2   5   4    9.80    1.21
   2   5   4   11.38    1.03
  -2   5  -4   10.53    1.60
   2   5   4   10.03    1.54
  -3  -5  -4   40.05    3.94
  -3  -5  -4   43.55    4.03
   3  -5   4   49.24    4.55
   3  -5   4   45.76    4.46
   3  -5   4   45.91    4.26
   3   5   4   45.91    4.58
  -3   5  -4   51.51    4.81
   3   5   4   44.56    4.00
   3   5   4   45.35    4.16
   4  -5   4    3.30    0.78
   4  -5   4    2.49    0.79
   4  -5   4    4.27    1.06
  -4  -5  -4    2.74    0.67
   4  -5   4    4.62    1.05
   4   5   4    3.70    1.04
   4   5   4    4.24    0.74
   4   5   4    4.22    0.63
  -4   5  -4    2.24    1.01
   5  -5   4    9.60    1.52
   5  -5   4   10.23    1.81
   5  -5   4    7.89    1.40
   5  -5   4    9.02    1.56
  -5  -5  -4    8.79    1.34
   5   5   4   12.15    1.32
   5   5   4   11.96    1.75
   5   5   4   10.48    1.22
  -5   5  -4   10.58    2.10
   6  -5   4    3.05    0.91
   6  -5   4    2.41    0.68
   6  -5   4    2.20    0.78
  -6  -5  -4    2.91    0.85
   6   5   4    3.98    1.08
   6   5   4    2.13    0.58
  -6   5  -4    3.67    1.57
   6   5   4    3.66    0.73
   7  -5   4   19.06    2.38
   7  -5   4   16.16    2.20
   7  -5   4   20.99    2.57
   7  -5   4   20.80    2.74
   7   5   4   16.44    2.07
  -7   5  -4   20.52    3.28
   7   5   4   22.37    2.62
   7   5   4   23.19    2.13
   8  -5   4    0.25    0.75
   8  -5   4    0.33    0.68
  -8   5  -4   -0.39    0.83
   8   5   4    0.27    0.42
   8   5   4    0.23    0.67
   9  -5   4    2.91    1.23
  -9   5  -4    3.47    1.67
   9   5   4    1.25    0.76
   9   5   4    2.87    0.70
  -9  -6   4    1.36    1.01
  -9   6   4    0.82    1.12
  -8  -6   4    5.84    1.42
  -8   6   4    3.40    1.60
  -7  -6   4    0.40    0.71
   7  -6  -4   -0.78    0.41
   7  -6  -4    0.03    0.49
   7   6  -4    0.23    0.74
   7   6  -4    0.49    0.66
  -7   6   4    0.75    0.93
  -6  -6   4   32.51    3.49
   6  -6  -4   33.04    3.56
   6  -6  -4   30.66    3.22
   6   6  -4   35.74    3.54
   6   6  -4   25.25    3.09
  -6   6   4   32.66    4.03
   5  -6  -4    0.29    0.55
  -5  -6   4    0.31    0.51
   5  -6  -4   -0.01    0.44
   5  -6  -4    0.95    0.45
   5   6  -4    0.83    0.66
   5   6  -4    0.37    0.42
  -5   6   4   -0.27    0.51
  -4  -6   4   10.90    1.71
  -4  -6   4    9.21    1.43
   4  -6  -4    7.99    1.18
   4  -6  -4    9.06    1.30
   4   6  -4   10.02    1.59
  -4   6   4    8.48    1.86
  -4   6   4    7.48    1.56
   4   6  -4    8.77    1.32
  -4   6   4    9.15    1.95
  -3  -6   4    0.83    0.50
  -3  -6   4    0.86    0.66
  -3  -6   4    0.71    0.66
  -3  -6   4    0.84    0.43
   3  -6  -4    0.88    0.40
   3  -6  -4    1.28    0.49
  -3   6   4    0.28    0.56
  -3   6   4    0.07    0.55
  -3   6   4    0.40    0.59
   3   6  -4    0.74    0.63
  -2  -6   4   48.08    4.89
  -2  -6   4   47.03    4.36
   2  -6  -4   46.35    4.26
  -2  -6   4   54.18    4.95
   2  -6  -4   52.30    4.54
  -2  -6   4   52.07    4.43
  -2  -6   4   48.10    4.49
  -2   6   4   43.67    4.64
  -2   6   4   41.73    4.57
  -2   6   4   42.79    4.84
   2   6  -4   47.69    4.82
  -1  -6   4   14.31    2.03
  -1  -6   4   11.04    1.79
   1  -6  -4   15.73    1.77
  -1  -6   4   14.35    1.67
  -1  -6   4   16.40    2.10
  -1  -6   4   11.78    1.64
  -1   6   4   16.29    2.15
  -1   6   4   15.26    1.82
  -1   6   4   16.83    1.87
   0  -6   4   13.78    2.11
   0  -6   4   19.37    2.36
   0  -6   4   19.95    2.20
   0  -6   4   19.29    2.07
   0  -6   4   20.97    2.38
   0  -6  -4   20.77    2.17
   0  -6  -4   19.98    2.17
   0   6   4   18.23    2.11
   0   6   4   19.00    2.05
   0   6   4   15.62    2.32
   1  -6   4    2.33    0.75
  -1  -6  -4    3.62    0.81
   1  -6   4    4.26    1.05
  -1  -6  -4    2.86    0.78
   1  -6   4    3.34    0.88
   1  -6   4    3.72    0.78
  -1  -6  -4    3.85    0.72
  -1   6  -4    5.39    1.21
   1   6   4    4.06    1.09
   1   6   4    4.96    0.86
   1   6   4    3.46    0.77
  -2  -6  -4   38.38    3.50
   2  -6   4   34.05    3.91
   2  -6   4   39.02    3.91
   2  -6   4   36.86    3.67
  -2  -6  -4   33.44    3.51
   2  -6   4   41.57    4.00
   2   6   4   36.77    4.04
  -2   6  -4   44.64    4.19
   2   6   4   38.40    3.65
   3  -6   4   13.80    1.93
   3  -6   4   13.92    1.70
  -3  -6  -4   11.30    1.39
  -3  -6  -4   10.67    1.42
   3  -6   4   15.04    1.99
   3  -6   4   14.62    1.97
   3   6   4   16.41    2.15
   3   6   4   15.76    1.49
   3   6   4   15.80    1.70
  -3   6  -4   15.22    2.22
   4  -6   4   12.16    1.86
   4  -6   4   12.11    1.87
  -4  -6  -4   11.68    1.45
   4   6   4   14.43    1.59
   4   6   4   13.96    2.06
   4   6   4   12.39    1.40
  -4   6  -4   11.37    2.25
   5  -6   4    4.10    1.18
   5  -6   4    3.08    1.05
  -5  -6  -4    3.99    0.90
   5   6   4    4.22    1.25
   5   6   4    3.56    0.74
  -5   6  -4    4.93    1.54
   5   6   4    3.75    0.83
   6  -6   4   15.60    2.79
  -6  -6  -4   17.83    2.22
   6  -6   4   20.45    2.36
   6  -6   4   21.44    2.71
   6   6   4   20.23    2.62
   6   6   4   18.05    2.02
   6   6   4   17.93    1.98
  -6   6  -4   20.60    3.61
   7  -6   4    0.45    0.70
   7  -6   4    0.14    0.78
   7   6   4    1.01    0.47
   7   6   4    0.74    0.43
  -7   6  -4   -0.88    1.03
   7   6   4    0.43    0.65
   8  -6   4    2.53    1.13
   8  -6   4    4.39    1.35
   8   6   4    5.65    1.39
  -8   6  -4    1.08    1.26
   8   6   4    2.97    0.75
  -8  -7   4    1.35    0.92
  -8   7   4    0.57    1.19
   7  -7  -4    3.55    1.00
  -7  -7   4    4.53    1.38
  -7   7   4    2.06    1.23
   7   7  -4    3.87    0.97
  -6  -7   4    0.19    0.65
  -6   7   4   -0.10    0.76
   6   7  -4   -0.95    0.58
   6   7  -4    0.28    0.42
  -5  -7   4   25.81    3.49
  -5  -7   4   32.09    3.40
   5  -7  -4   31.52    3.28
   5  -7  -4   30.11    3.15
   5   7  -4   38.38    3.80
   5   7  -4   30.14    3.27
  -5   7   4   30.64    3.93
   4  -7  -4    0.28    0.43
  -4  -7   4    0.29    0.50
  -4  -7   4    0.51    0.78
  -4   7   4   -0.65    0.57
  -4   7   4    0.96    0.81
  -4   7   4    0.70    0.66
   4   7  -4    0.64    0.68
   3  -7  -4   13.96    1.58
  -3  -7   4   16.45    1.89
  -3  -7   4   15.97    2.76
  -3  -7   4   18.81    2.32
  -3   7   4   10.98    2.19
  -3   7   4   11.09    2.24
   3   7  -4   13.92    2.17
  -3   7   4   14.31    2.03
   2  -7  -4    0.47    0.31
  -2  -7   4    1.96    0.89
  -2  -7   4    0.21    0.38
  -2  -7   4   -0.02    0.55
   2  -7  -4   -0.02    0.33
  -2  -7   4    0.84    0.44
  -2  -7   4    0.24    0.48
   2   7  -4   -0.14    0.59
  -2   7   4    0.70    0.56
  -2   7   4    0.25    0.53
  -2   7   4    0.47    0.62
  -1  -7   4   33.29    3.46
  -1  -7   4   36.56    3.98
   1  -7  -4   36.54    3.59
  -1  -7   4   36.58    3.88
  -1  -7   4   35.78    3.48
  -1  -7   4   35.10    3.47
  -1   7   4   36.56    3.66
  -1   7   4   33.37    3.96
  -1   7   4   30.18    3.55
   0  -7   4    2.76    1.04
   0  -7   4    2.15    0.87
   0  -7   4    3.25    0.84
   0  -7  -4    2.87    0.87
   0  -7   4    3.67    0.86
   0  -7   4    2.86    0.82
   0  -7  -4    3.10    0.77
   0   7   4    2.25    0.71
   0   7   4    3.52    0.90
   0   7   4    2.19    0.90
   1  -7   4   23.01    2.68
  -1  -7  -4   28.99    2.68
   1  -7   4   27.32    2.79
  -1  -7  -4   27.51    2.85
   1  -7   4   25.97    2.95
   1  -7   4   30.34    3.17
  -1  -7  -4   24.84    2.74
   1   7   4   20.87    3.06
   1   7   4   23.67    2.75
   2  -7   4    4.79    1.22
   2  -7   4    3.28    0.90
  -2  -7  -4    3.70    0.85
   2  -7   4    4.38    1.19
  -2  -7  -4    4.62    0.85
  -2   7  -4    5.64    1.45
   2   7   4    5.14    1.00
   2   7   4    5.78    1.49
   3  -7   4   13.66    2.00
   3  -7   4   15.00    2.03
  -3  -7  -4   10.29    1.25
  -3  -7  -4    9.75    1.38
  -3   7  -4   15.47    2.29
   3   7   4   15.49    2.23
   4  -7   4    1.23    0.71
  -4  -7  -4    1.27    0.44
   4  -7   4    2.55    0.90
  -4  -7  -4    1.30    0.51
   4   7   4    1.80    0.60
   4   7   4    1.30    0.61
   4   7   4    2.00    0.91
  -4   7  -4    3.03    1.26
  -5  -7  -4   18.21    2.23
   5  -7   4   21.75    2.89
   5   7   4   21.79    2.17
  -5   7  -4   20.68    3.28
   5   7   4   22.86    2.35
   5   7   4   20.30    2.82
   6  -7   4    1.89    0.99
   6  -7   4    0.92    0.50
   6  -7   4    1.95    1.16
   6   7   4    2.77    1.13
  -6   7  -4    0.16    0.93
   6   7   4    1.02    0.49
   6   7   4    1.21    0.62
   7  -7   4    3.22    1.50
   7   7   4    3.28    0.82
   7   7   4    3.31    1.22
   7   7   4    5.13    1.00
  -7   7  -4    1.98    1.58
   8  -7   4   -0.12    0.98
  -8   7  -4    2.38    1.80
   8   7   4    0.78    0.61
   8   7   4    0.11    0.43
   8   7   4    1.71    0.96
   7  -8  -4    0.95    0.69
  -7  -8   4   -1.85    0.99
  -7  -8   4    0.51    0.96
  -7   8   4   -0.19    1.05
  -6  -8   4    2.96    1.07
   6  -8  -4    3.46    0.95
  -6  -8   4    3.34    1.27
  -6   8   4    5.27    1.59
   5  -8  -4    0.77    0.51
  -5  -8   4    0.22    0.57
  -5  -8   4    1.30    0.89
  -5   8   4   -0.43    0.94
   5   8  -4    0.25    0.67
  -4  -8   4   18.92    2.89
  -4  -8   4   18.87    2.49
  -4   8   4   25.01    3.23
   4   8  -4   27.61    3.18
  -4   8   4   19.63    3.17
   3  -8  -4    0.77    0.43
  -3  -8   4    0.89    0.84
  -3  -8   4    1.37    0.64
  -3  -8   4    1.43    0.77
   3   8  -4    1.65    0.93
  -3   8   4    0.79    0.80
  -3   8   4    1.51    0.85
  -3   8   4    1.99    1.08
  -2  -8   4   12.90    1.81
   2  -8  -4   12.79    1.44
  -2  -8   4   15.84    2.29
  -2  -8   4   13.84    1.70
  -2  -8   4   17.22    2.51
  -2  -8   4   15.42    1.89
  -2   8   4   12.85    2.14
  -2   8   4   12.93    2.67
  -2   8   4   14.81    2.08
  -1  -8   4    1.68    0.87
  -1  -8   4    1.42    0.93
  -1  -8   4    1.58    0.69
  -1  -8   4    2.60    0.73
  -1  -8   4    1.17    0.65
  -1   8   4    1.75    0.82
  -1   8   4    1.45    0.78
  -1   8   4    1.11    0.89
   0  -8   4   21.21    2.45
   0  -8  -4   23.72    2.70
   0  -8   4   22.79    2.92
   0  -8   4   23.34    2.71
   0  -8   4   25.66    2.62
   0   8   4   20.09    2.56
   0   8   4   23.62    2.70
   0   8   4   18.52    2.90
  -1  -8  -4    5.13    1.06
  -1  -8  -4    5.69    1.09
   1  -8   4    6.32    1.23
   1  -8   4    6.15    1.34
   1  -8   4    6.05    1.50
   1  -8   4    5.72    1.10
   1   8   4    5.09    1.18
   1   8   4    6.73    1.76
   2  -8   4   14.79    1.89
   2  -8   4   17.06    2.26
  -2  -8  -4   11.65    1.78
   2  -8   4   12.41    2.53
  -2  -8  -4   15.03    1.69
   2   8   4   13.18    1.88
  -2   8  -4   13.83    2.51
   2   8   4   15.08    2.42
   3  -8   4    2.22    0.81
   3  -8   4    2.16    0.97
  -3  -8  -4    1.22    0.60
   3  -8   4    1.76    0.93
   3  -8   4    2.74    1.01
   3   8   4    2.53    0.84
   3   8   4    1.49    0.95
  -3   8  -4    1.53    0.99
  -4  -8  -4   10.28    1.35
   4  -8   4   11.79    2.01
   4  -8   4   15.56    2.34
  -4  -8  -4   10.51    1.40
   4   8   4   10.88    2.12
   4   8   4   14.65    1.77
   5  -8   4    2.10    1.15
   5  -8   4    1.55    0.62
  -5   8  -4   -0.44    0.85
   5   8   4    2.47    1.18
   5   8   4    1.37    0.68
   5   8   4    1.01    0.64
   6  -8   4    3.95    1.51
   6   8   4    5.46    1.11
   6   8   4    3.78    0.89
  -6   8  -4    4.54    1.83
   6   8   4    6.46    2.54
   7  -8   4    0.58    1.09
   7   8   4   -0.17    0.53
   7   8   4    0.96    0.96
   7   8   4    1.83    0.69
  -7   8  -4    0.95    1.44
  -6  -9   4    0.07    1.18
   6  -9  -4   -0.44    0.60
  -6  -9   4    0.19    0.81
  -6   9   4   -1.11    1.11
   5  -9  -4    2.84    0.85
  -5  -9   4    4.53    1.26
  -5  -9   4    3.87    1.31
  -5   9   4    3.61    1.65
   4  -9  -4    1.24    0.51
  -4  -9   4    1.06    0.77
  -4  -9   4   -0.60    0.92
  -4   9   4    1.32    1.16
   3  -9  -4   13.75    1.60
  -3  -9   4   18.09    2.08
  -3  -9   4   13.34    2.00
  -3  -9   4   21.32    2.70
  -3   9   4   13.89    2.53
  -3   9   4   14.03    2.55
  -3   9   4   12.51    2.78
  -2  -9   4    0.71    0.92
  -2  -9   4    0.91    0.67
  -2  -9   4    0.64    0.57
  -2  -9   4    0.61    0.52
  -2   9   4    1.15    1.01
  -2   9   4    0.10    0.58
  -2   9   4    0.62    0.84
  -1  -9   4   11.07    1.72
  -1  -9   4   10.78    2.24
  -1  -9   4   10.97    1.77
  -1  -9   4   15.27    2.27
  -1   9   4   16.15    2.17
  -1   9   4   12.52    2.48
   0  -9   4   -0.30    0.58
   0  -9   4    0.71    0.90
   0  -9  -4    0.90    0.78
   0  -9   4    0.24    0.66
   0  -9   4    0.06    0.50
   0   9   4    0.90    0.73
   0   9   4    0.07    0.66
   0   9   4    1.03    0.74
  -1  -9  -4   10.77    1.91
  -1  -9  -4   13.80    1.76
   1  -9   4   13.87    1.97
   1  -9   4   14.22    2.32
   1  -9   4   11.31    1.70
   1  -9   4   12.95    2.18
   1   9   4   13.21    2.59
   1   9   4   13.21    1.98
   2  -9   4    0.66    0.56
  -2  -9  -4    2.14    0.71
   2  -9   4   -0.51    0.70
   2  -9   4    1.16    1.07
   2   9   4    1.15    0.90
   2   9   4    0.42    0.63
   3  -9   4   14.76    2.54
   3   9   4    8.64    2.17
   3   9   4    9.35    1.63
  -3   9  -4    8.82    2.26
   4  -9   4    0.42    0.92
   4   9   4    1.74    0.76
   4   9   4    2.44    1.18
  -4   9  -4   -0.17    0.80
   5  -9   4    2.53    0.99
   5  -9   4    6.09    1.68
  -5   9  -4    5.05    1.69
   5   9   4    4.72    1.13
   5   9   4    5.41    1.70
   4 -10  -4    5.48    0.93
  -4 -10   4    5.64    1.27
  -4 -10   4    3.49    1.25
  -4  10   4    3.03    1.50
  -3 -10   4   -0.28    0.55
  -3 -10   4   -0.18    0.81
  -3 -10   4    1.31    1.13
  -3  10   4   -0.47    0.93
  -3  10   4    0.35    1.01
  -2 -10   4   10.68    1.80
  -2 -10   4    7.25    1.86
  -2 -10   4    9.57    1.49
  -2 -10   4    7.68    1.32
  -2  10   4    9.15    2.35
  -2  10   4    9.28    1.86
  -2  10   4    6.81    1.88
  -1 -10   4   -0.19    0.68
  -1 -10   4    0.48    0.54
  -1 -10   4    0.69    1.01
  -1  10   4    0.43    0.70
  -1  10   4    0.83    0.89
  -1  10   4    0.47    1.11
   0 -10   4    9.92    1.86
   0 -10  -4   10.19    1.72
   0 -10   4   10.34    1.59
   0  10   4    7.93    1.69
   0  10   4    9.08    2.32
   1 -10   4   -0.78    0.75
   1 -10   4   -0.34    0.53
  -1 -10  -4   -0.44    0.72
   1  10   4    0.07    0.60
   1  10   4    0.68    0.88
   2 -10   4    6.39    1.28
  -2 -10  -4    4.44    1.08
   2 -10   4    9.08    2.37
   2  10   4    7.29    1.52
   2  10   4    5.44    1.74
   3 -10   4    1.29    0.94
   3 -10   4    0.37    0.65
   3  10   4    1.19    0.99
   3  10   4   -0.30    0.63
  -3  10  -4    0.78    1.15
   4 -10   4    8.23    2.07
   4  10   4    4.88    1.28
  -4  10  -4    6.67    2.14
   4  10   4    6.12    1.94
 -10   0   5   -0.40    0.94
 -10   0   5   -0.91    0.77
  10   0  -5   -0.04    0.32
  -9   0   5   -0.24    0.68
   9   0  -5    0.38    0.29
   8   0  -5    0.38    0.28
  -8   0   5    0.87    0.95
   7   0  -5    0.21    0.23
   7   0  -5    0.16    0.32
  -7   0   5    0.05    0.50
  -6   0   5   -0.07    0.36
   6   0  -5   -0.11    0.29
   6   0  -5    0.11    0.19
   5   0  -5    3.11    0.44
  -5   0   5    2.98    0.74
   5   0  -5    3.00    0.77
   4   0  -5    2.77    0.57
   4   0  -5    3.61    0.43
  -4   0   5    2.57    0.53
   3   0  -5    0.77    0.30
   3   0  -5    0.82    0.19
  -3   0   5    0.66    0.21
  -3   0   5    1.04    0.42
   3   0  -5    0.77    0.29
   2   0  -5    7.50    0.82
   2   0  -5    5.06    0.80
  -2   0   5    8.02    0.84
  -2   0   5    6.21    0.67
  -1   0   5   28.54    2.78
  -1   0   5   32.68    2.73
   1   0  -5   30.27    2.76
   1   0  -5   28.96    2.69
   0   0  -5   20.58    2.07
   0   0   5   21.55    2.07
   1   0   5    1.88    0.34
  -1   0  -5    2.19    0.55
   1   0   5    1.72    0.44
   2   0   5    6.89    0.74
   2   0   5    5.62    0.81
  -2   0  -5    7.10    0.84
  -3   0  -5    1.25    0.44
  -3   0  -5    1.46    0.53
   3   0   5    1.99    0.39
   3   0   5    1.56    0.42
  -4   0  -5   14.00    1.66
   4   0   5   14.25    1.53
   4   0   5   13.48    1.48
  -5   0  -5    2.04    0.74
   5   0   5    3.67    0.73
   5   0   5    3.03    0.68
  -6   0  -5    0.08    0.42
   6   0   5   -0.11    0.29
   6   0   5    0.52    0.41
   7   0   5    0.45    0.43
  -7   0  -5   -0.08    0.52
   7   0   5    0.87    0.49
   8   0   5    7.43    1.29
  -8   0  -5    3.51    1.17
   9   0   5    1.08    0.69
  -9   0  -5    0.47    0.81
 -10   0  -5    0.53    0.94
  10   0   5    0.76    0.73
 -10  -1   5    0.44    0.73
  10  -1  -5    0.81    0.58
 -10  -1   5    1.11    1.14
 -10   1   5    0.14    1.12
  -9  -1   5    0.37    0.59
   9  -1  -5    1.05    0.49
  -9   1   5    1.60    0.99
  -9   1   5    1.46    1.10
   9   1  -5    1.48    0.63
   8  -1  -5    1.78    0.53
  -8  -1   5    2.48    1.22
   8  -1  -5    0.61    0.61
   8   1  -5    1.47    0.57
  -8   1   5    1.23    0.92
   7  -1  -5    0.89    0.49
  -7  -1   5    1.49    0.75
   7  -1  -5    1.94    0.50
   7   1  -5    1.62    0.52
  -7   1   5    1.07    0.81
  -6  -1   5    1.88    0.73
   6  -1  -5    2.04    0.47
   6  -1  -5    2.64    0.72
   6   1  -5    2.04    0.54
  -6   1   5    1.60    0.74
   6   1  -5    1.46    0.57
  -5  -1   5    6.23    1.20
   5  -1  -5    4.66    0.68
   5  -1  -5    7.30    1.30
   5   1  -5    6.55    0.84
   5   1  -5    5.88    0.89
  -5   1   5    3.93    0.84
   4  -1  -5    6.60    0.95
  -4  -1   5   10.89    1.32
   4   1  -5    5.91    0.93
   4   1  -5    8.55    0.94
  -4   1   5    8.02    0.94
  -4   1   5    7.53    1.05
   3  -1  -5    1.50    0.35
  -3  -1   5    1.25    0.42
  -3  -1   5    1.77    0.31
   3  -1  -5    2.23    0.37
  -3   1   5    1.24    0.34
  -3   1   5    1.74    0.43
   3   1  -5    1.28    0.36
   3   1  -5    1.54    0.42
  -3   1   5    1.31    0.33
   2  -1  -5    3.50    0.48
   2  -1  -5    3.56    0.56
   2  -1  -5    3.50    0.49
  -2  -1   5    4.19    0.61
  -2  -1   5    4.30    0.60
   2   1  -5    3.18    0.53
  -2   1   5    3.75    0.51
   2   1  -5    3.19    0.53
  -2   1   5    4.50    0.56
  -1  -1   5    2.40    0.51
   1  -1  -5    2.60    0.40
  -1   1   5    3.63    0.50
   1   1  -5    3.57    0.51
   1   1  -5    4.55    0.60
  -1   1   5    3.98    0.45
   0  -1   5    2.32    0.53
   0  -1  -5    1.52    0.35
   0   1  -5    1.68    0.44
   0   1   5    2.19    0.30
   0   1   5    1.53    0.36
   1  -1   5    2.39    0.50
  -1  -1  -5    1.48    0.40
   1  -1   5    1.67    0.38
  -1   1  -5    3.73    0.86
   1   1   5    2.35    0.42
   2  -1   5    1.13    0.39
  -2  -1  -5    0.79    0.31
  -2   1  -5    1.64    0.48
   2   1   5    0.75    0.31
   2   1   5    1.32    0.21
  -2   1  -5    1.47    0.50
  -3  -1  -5    2.48    0.47
  -3  -1  -5    1.62    0.53
   3  -1   5    2.43    0.52
   3  -1   5    2.54    0.61
  -3   1  -5    1.70    0.57
   3   1   5    1.51    0.41
   3   1   5    2.25    0.48
   4  -1   5    2.89    0.66
   4  -1   5    4.33    0.69
  -4  -1  -5    3.54    0.70
   4   1   5    4.18    0.65
  -4   1  -5    3.56    0.89
   4   1   5    3.54    0.68
  -5  -1  -5    3.83    0.87
   5  -1   5    4.95    0.92
   5  -1   5    5.36    0.98
  -5   1  -5    6.22    1.25
   5   1   5    4.72    0.75
   5   1   5    2.70    0.98
   6  -1   5    1.08    0.53
   6  -1   5    1.26    0.51
  -6  -1  -5    0.62    0.49
  -6   1  -5    1.53    0.77
   6   1   5    2.05    0.56
   6   1   5    1.07    0.49
   7  -1   5    2.20    0.88
  -7  -1  -5    1.90    0.94
   7  -1   5    5.33    1.14
   7   1   5    4.09    0.86
   7   1   5    4.55    0.83
  -7   1  -5    4.17    1.18
   8  -1   5    2.51    0.84
  -8  -1  -5    1.05    0.70
  -8   1  -5   -0.66    0.57
   8   1   5    1.40    0.62
   9  -1   5    1.97    0.90
  -9  -1  -5    0.43    0.84
   9   1   5    1.76    0.68
  -9   1  -5    1.51    1.05
  10  -1   5   -0.35    0.67
  10  -1   5   -0.09    0.72
 -10  -1  -5   -0.68    0.72
  10   1   5    0.51    0.61
 -10   1  -5   -0.32    0.90
  10  -2  -5    0.95    0.59
 -10  -2   5    0.53    0.99
  10   2  -5    0.33    0.49
 -10   2   5    0.86    1.15
   9  -2  -5   -0.59    0.38
  -9  -2   5    0.57    0.81
  -9   2   5    1.01    1.31
   9   2  -5    0.00    0.40
   8  -2  -5    0.42    0.42
  -8  -2   5    0.23    0.75
   8  -2  -5    0.28    0.48
  -8   2   5   -0.79    0.49
  -8   2   5   -0.10    0.52
   8   2  -5    0.25    0.46
   8   2  -5    0.66    0.44
   7  -2  -5    0.49    0.36
  -7  -2   5    1.09    0.82
   7  -2  -5    0.45    0.52
   7   2  -5   -0.02    0.31
  -7   2   5   -0.18    0.67
   7   2  -5    0.75    0.43
  -7   2   5    0.48    0.47
   6  -2  -5    2.58    0.59
   6  -2  -5    2.35    0.73
  -6  -2   5    2.90    0.93
   6   2  -5    2.30    0.65
  -6   2   5    1.37    0.57
   6   2  -5    2.75    0.54
   5  -2  -5    0.09    0.32
   5  -2  -5    0.27    0.26
  -5  -2   5    0.82    0.39
   5   2  -5    0.62    0.28
  -5   2   5    0.71    0.52
   5   2  -5   -0.01    0.28
   4  -2  -5   -0.14    0.15
  -4  -2   5    0.45    0.39
   4  -2  -5   -0.07    0.18
   4   2  -5    0.33    0.22
  -4   2   5    0.36    0.27
   4   2  -5    0.13    0.28
  -4   2   5   -0.03    0.26
  -4   2   5    0.26    0.33
  -3  -2   5    6.61    0.80
  -3  -2   5    6.47    0.94
   3  -2  -5    5.82    0.77
   3  -2  -5    6.62    0.79
   3   2  -5    6.07    0.77
  -3   2   5    6.24    0.85
  -3   2   5    7.05    0.87
   3   2  -5    5.73    0.83
  -3   2   5    6.83    0.90
   2  -2  -5   10.10    1.04
   2  -2  -5    9.04    0.96
  -2  -2   5    9.48    1.07
  -2  -2   5    8.74    0.88
  -2  -2   5    8.41    1.03
   2   2  -5    9.83    1.06
  -2   2   5    9.76    1.00
  -2   2   5    9.42    1.06
  -2   2   5    8.88    1.12
   2   2  -5    9.87    1.09
   1  -2  -5    6.16    0.61
   1  -2  -5    6.00    0.73
  -1  -2   5    4.49    0.72
  -1  -2   5    6.68    0.83
   1  -2  -5    5.60    0.75
   1   2  -5    5.88    0.79
   1   2  -5    5.43    0.78
  -1   2   5    5.16    0.72
  -1   2   5    6.06    0.61
   0  -2  -5    8.52    1.00
   0  -2   5    9.49    1.09
   0   2  -5    8.76    1.10
   0   2   5    8.97    1.01
   1  -2   5    0.54    0.26
  -1  -2  -5    0.95    0.33
   1  -2   5    0.47    0.31
  -1   2  -5    0.63    0.38
   1   2   5    0.87    0.29
  -1   2  -5    0.42    0.29
   2  -2   5   15.67    1.74
   2  -2   5   14.45    1.75
  -2  -2  -5   15.31    1.72
   2   2   5   19.44    1.68
   2   2   5   16.18    1.56
  -2   2  -5   20.76    1.98
  -3  -2  -5    3.38    0.70
   3  -2   5    3.17    0.67
   3  -2   5    2.81    0.62
   3   2   5    3.73    0.55
   3   2   5    4.13    0.59
  -3   2  -5    3.55    0.86
  -4  -2  -5    0.73    0.28
   4  -2   5    1.03    0.45
   4  -2   5    0.53    0.36
   4   2   5    1.77    0.47
   4   2   5    1.29    0.36
  -4   2  -5    1.38    0.72
   5  -2   5    1.26    0.45
  -5  -2  -5    0.83    0.38
   5  -2   5    0.93    0.45
   5   2   5    1.08    0.42
  -5   2  -5    1.17    0.70
   5   2   5    1.25    0.39
   6  -2   5   13.46    1.64
  -6  -2  -5    9.87    1.35
   6  -2   5   10.36    1.38
   6   2   5   12.47    1.31
   6   2   5   10.17    1.37
  -6   2  -5    8.83    1.75
  -7  -2  -5    0.57    0.48
   7  -2   5    0.96    0.57
  -7   2  -5    0.40    0.78
   7   2   5    0.55    0.47
   7   2   5    0.47    0.40
   8  -2   5    2.18    0.88
  -8  -2  -5    0.24    0.57
   8   2   5    1.90    0.60
  -8   2  -5    0.92    0.88
  -9  -2  -5   -0.12    0.65
   9  -2   5    1.08    0.90
  -9   2  -5   -0.34    0.83
   9   2   5    0.84    0.50
  10  -2   5    1.47    0.92
  10  -2   5    2.81    1.11
 -10  -2  -5    1.73    0.98
  10  -2   5    3.17    1.17
 -10   2  -5    1.70    1.36
  10   2   5    0.95    0.71
 -10  -3   5   -0.36    0.88
  10   3  -5    1.44    0.63
 -10   3   5    0.09    1.02
  10   3  -5    0.05    0.41
   9  -3  -5    0.48    0.61
  -9  -3   5   -0.38    0.72
   9   3  -5    0.46    0.54
   9   3  -5    0.49    0.38
  -9   3   5   -0.31    0.87
   8  -3  -5   -0.70    0.41
  -8  -3   5    0.46    0.71
   8  -3  -5   -0.06    0.44
   8   3  -5    0.22    0.50
   8   3  -5    0.39    0.30
  -8   3   5    0.54    0.79
  -7  -3   5    4.59    1.33
   7  -3  -5    4.63    0.88
   7  -3  -5    4.45    1.07
   7   3  -5    3.35    0.91
   7   3  -5    3.72    0.63
  -7   3   5    3.93    1.42
   6  -3  -5    3.03    0.69
   6  -3  -5    1.83    0.70
  -6  -3   5    3.07    1.04
   6   3  -5    2.39    0.53
   6   3  -5    2.95    0.82
  -6   3   5    3.00    1.01
  -5  -3   5    3.66    0.95
   5  -3  -5    2.74    0.63
   5  -3  -5    2.54    0.67
   5   3  -5    3.93    0.53
  -5   3   5    2.27    0.80
   5   3  -5    3.07    0.71
  -5   3   5    2.85    0.70
  -4  -3   5    1.68    0.56
   4  -3  -5    1.81    0.49
   4  -3  -5    2.55    0.57
  -4   3   5    2.31    0.59
  -4   3   5    2.47    0.80
   4   3  -5    2.81    0.69
  -4   3   5    1.36    0.56
  -4   3   5    2.36    0.64
   4   3  -5    2.41    0.43
  -3  -3   5    6.30    0.71
   3  -3  -5    6.61    0.91
  -3  -3   5    6.91    1.02
  -3  -3   5    6.97    1.00
  -3  -3   5    5.80    0.81
   3  -3  -5    5.86    0.84
  -3   3   5    8.71    1.24
   3   3  -5    8.46    0.86
  -3   3   5    8.62    0.97
  -3   3   5    8.32    1.11
   3   3  -5    8.87    1.03
  -3   3   5    8.34    1.05
  -2  -3   5    1.39    0.31
   2  -3  -5    1.85    0.36
  -2  -3   5    1.05    0.37
  -2  -3   5    1.15    0.38
   2  -3  -5    1.36    0.39
  -2  -3   5    1.85    0.51
  -2   3   5    2.69    0.64
   2   3  -5    2.33    0.56
  -2   3   5    2.90    0.48
  -2   3   5    1.67    0.57
   2   3  -5    2.97    0.51
  -2   3   5    1.33    0.39
  -1  -3   5    6.48    0.94
  -1  -3   5    6.80    0.84
   1  -3  -5    7.59    0.72
   1  -3  -5    7.88    0.95
  -1  -3   5    8.36    1.07
  -1  -3   5    7.81    0.98
   1   3  -5    7.41    0.94
  -1   3   5    7.33    1.08
  -1   3   5    7.30    0.96
   0  -3   5    3.42    0.79
   0  -3  -5    3.50    0.64
   0  -3   5    3.07    0.67
   0  -3   5    3.72    0.80
   0   3  -5    3.14    0.70
   0   3   5    3.08    0.57
   0   3   5    3.50    0.53
  -1  -3  -5    7.43    0.90
   1  -3   5    6.72    1.00
   1  -3   5    5.71    0.97
  -1   3  -5    7.44    1.10
   1   3   5    7.49    0.94
   1   3   5    7.72    0.74
  -2  -3  -5    2.90    0.60
   2  -3   5    3.24    0.75
   2  -3   5    3.99    0.81
   2   3   5    2.24    0.54
   2   3   5    2.44    0.38
  -2   3  -5    3.05    0.83
   2   3   5    2.80    0.48
   3  -3   5    3.12    0.69
   3  -3   5    2.08    0.66
  -3  -3  -5    3.32    0.66
  -3   3  -5    3.67    1.12
   3   3   5    4.22    0.54
   3   3   5    4.74    0.59
  -4  -3  -5    0.38    0.29
   4  -3   5    0.27    0.36
   4  -3   5    1.00    0.54
  -4   3  -5    0.41    0.51
   4   3   5    0.11    0.18
   4   3   5    0.16    0.22
   5  -3   5    8.25    1.31
   5  -3   5    8.87    1.28
  -5  -3  -5    6.44    0.88
   5   3   5   10.24    0.98
   5   3   5    7.32    1.03
  -5   3  -5    8.31    1.65
   6  -3   5    2.44    0.69
   6  -3   5    1.74    0.70
  -6  -3  -5    1.45    0.45
   6   3   5    1.70    0.62
  -6   3  -5    3.11    1.18
   6   3   5    2.11    0.45
   7  -3   5    2.29    0.83
  -7  -3  -5    1.66    0.58
  -7   3  -5    2.78    1.20
   7   3   5    3.35    0.82
   8  -3   5    0.22    0.53
   8  -3   5    0.79    0.66
  -8  -3  -5   -0.32    0.43
   8  -3   5    0.57    0.65
  -8   3  -5    1.06    0.99
   8   3   5    0.76    0.37
   9  -3   5    5.85    1.59
  -9  -3  -5    2.99    1.15
   9  -3   5    4.80    1.22
   9  -3   5    4.04    1.14
   9   3   5    3.11    0.69
  -9   3  -5    4.28    2.40
 -10  -3  -5    0.97    0.84
  10  -3   5    0.95    0.88
  10  -3   5    0.78    0.89
  10   3   5    0.62    0.54
 -10   3  -5    1.35    1.14
  10  -4  -5    0.22    0.72
 -10  -4   5    0.70    0.92
 -10   4   5   -0.43    1.20
  -9  -4   5    1.19    1.07
  -9   4   5    0.80    1.01
   8  -4  -5    0.81    0.58
   8  -4  -5    0.98    0.56
  -8  -4   5    1.30    0.96
  -8   4   5   -1.33    0.74
   8   4  -5    0.88    0.61
  -7  -4   5    1.05    0.80
   7  -4  -5    0.53    0.48
   7  -4  -5    0.14    0.38
  -7   4   5    0.04    0.66
   7   4  -5    0.42    0.22
   6  -4  -5    0.67    0.47
   6  -4  -5    1.31    0.49
  -6  -4   5    0.72    0.74
  -6   4   5    1.06    0.82
   6   4  -5    0.77    0.58
   5  -4  -5    0.93    0.41
  -5  -4   5    0.81    0.57
   5  -4  -5    0.98    0.44
  -5   4   5    0.12    0.49
  -5   4   5    0.26    0.49
   5   4  -5    1.40    0.51
   4  -4  -5    8.31    1.06
   4  -4  -5    9.51    1.13
  -4  -4   5    7.58    1.24
  -4   4   5    7.66    1.32
  -4   4   5    6.25    1.38
   4   4  -5    8.26    1.14
  -4   4   5    6.53    1.19
   3  -4  -5    2.68    0.54
  -3  -4   5    2.72    0.75
  -3  -4   5    1.61    0.37
  -3  -4   5    1.87    0.42
   3  -4  -5    1.76    0.52
  -3  -4   5    1.37    0.56
  -3   4   5    1.42    0.64
   3   4  -5    2.03    0.58
  -3   4   5    1.87    0.66
   3   4  -5    1.70    0.38
  -3   4   5    1.82    0.52
  -2  -4   5    0.57    0.43
  -2  -4   5    0.33    0.23
  -2  -4   5   -0.09    0.24
  -2  -4   5    0.49    0.30
   2  -4  -5    0.31    0.21
   2  -4  -5    0.32    0.33
  -2   4   5    0.06    0.39
  -2   4   5   -0.08    0.23
   2   4  -5    0.09    0.17
   2   4  -5   -0.01    0.31
  -2   4   5    0.13    0.35
  -1  -4   5    0.91    0.46
  -1  -4   5    1.28    0.37
   1  -4  -5    1.29    0.43
  -1  -4   5    1.39    0.48
  -1  -4   5    0.79    0.36
  -1  -4   5    0.74    0.45
  -1   4   5    0.57    0.40
  -1   4   5    0.59    0.35
  -1   4   5    0.48    0.40
   0  -4   5   14.04    1.74
   0  -4  -5   14.25    1.57
   0  -4   5   13.05    1.71
   0  -4  -5   14.08    1.53
   0  -4   5   15.10    1.65
   0  -4   5   12.73    1.47
   0  -4   5   13.31    1.60
   0   4   5   13.70    1.78
   0   4   5   15.30    1.60
   0   4   5   15.29    1.50
   1  -4   5    4.94    0.98
   1  -4   5    3.73    0.85
  -1  -4  -5    5.53    0.77
   1  -4   5    7.40    0.90
   1  -4   5    4.78    0.93
   1   4   5    6.19    0.87
   1   4   5    5.07    1.06
   1   4   5    5.68    0.68
  -1   4  -5    5.11    1.12
   2  -4   5   -0.31    0.16
   2  -4   5    0.02    0.30
   2  -4   5   -0.40    0.18
   2  -4   5    0.19    0.37
  -2  -4  -5    0.22    0.25
   2   4   5    0.33    0.29
  -2   4  -5   -0.09    0.29
   2   4   5    0.31    0.18
   3  -4   5    0.34    0.35
   3  -4   5    0.05    0.35
   3  -4   5    0.36    0.34
  -3  -4  -5    0.60    0.32
   3  -4   5    1.32    0.69
  -3   4  -5    0.27    0.49
   3   4   5    0.36    0.23
   3   4   5    0.67    0.33
   4  -4   5   19.92    2.17
   4  -4   5   18.46    2.20
   4  -4   5   17.01    2.01
   4  -4   5   20.31    2.20
   4   4   5   17.69    2.01
   4   4   5   15.89    1.76
  -4   4  -5   18.16    2.53
   5  -4   5    0.87    0.47
   5  -4   5    1.30    0.60
   5  -4   5    1.65    0.72
   5  -4   5    2.09    0.80
   5   4   5    1.41    0.47
  -5   4  -5    1.74    0.92
   5   4   5    1.30    0.45
   6  -4   5    1.68    0.68
   6  -4   5    2.84    0.83
   6  -4   5    1.00    0.53
   6  -4   5    1.87    0.76
   6  -4   5    1.70    0.79
  -6   4  -5    1.93    1.14
   6   4   5    2.00    0.63
  -7  -4  -5    0.54    0.36
   7  -4   5    0.63    0.62
   7  -4   5    0.45    0.55
   7   4   5    0.30    0.44
  -7   4  -5   -0.61    0.68
   8  -4   5    4.99    1.13
   8  -4   5    7.25    1.53
  -8  -4  -5    6.17    0.97
  -8   4  -5    4.06    1.71
   9  -4   5   -0.04    0.68
  -9  -4  -5   -0.44    0.49
   9  -4   5   -0.09    0.57
  -9   4  -5   -0.16    1.12
   9  -5  -5    1.47    1.10
  -9  -5   5    0.81    1.06
  -9   5   5    0.67    1.25
   8  -5  -5    0.06    0.76
  -8  -5   5    1.60    1.30
   8  -5  -5    1.95    0.71
  -8   5   5   -0.45    0.78
   7  -5  -5    1.94    0.87
  -7  -5   5    2.42    1.19
  -7   5   5    2.26    1.27
   6  -5  -5    0.57    0.52
   6  -5  -5    1.21    0.50
  -6  -5   5   -0.38    0.40
   6   5  -5    0.54    0.40
  -6   5   5    0.53    0.71
   5  -5  -5    4.42    0.87
   5  -5  -5    3.65    0.86
  -5  -5   5    3.47    1.06
  -5   5   5    3.44    0.93
  -5   5   5    3.73    1.26
   5   5  -5    3.66    0.87
  -4  -5   5    0.95    0.53
   4  -5  -5    0.46    0.39
   4  -5  -5    0.11    0.33
  -4   5   5    0.05    0.46
  -4   5   5    0.47    0.60
   4   5  -5    0.35    0.38
  -4   5   5    0.41    0.47
  -3  -5   5    6.86    1.36
  -3  -5   5    8.06    1.18
   3  -5  -5    7.90    1.10
   3  -5  -5    5.77    0.88
  -3  -5   5    6.53    0.86
  -3  -5   5    8.06    0.93
  -3   5   5    7.88    1.51
  -3   5   5    6.39    1.37
  -3   5   5    9.13    1.48
   2  -5  -5    1.49    0.47
   2  -5  -5    2.09    0.42
  -2  -5   5    2.40    0.82
  -2  -5   5    2.22    0.77
  -2  -5   5    2.47    0.56
  -2  -5   5    1.88    0.69
  -2  -5   5    1.46    0.50
  -2   5   5    1.92    0.59
  -2   5   5    2.32    0.75
  -2   5   5    2.02    0.72
  -1  -5   5    5.40    0.86
  -1  -5   5    4.01    0.98
  -1  -5   5    5.21    1.19
   1  -5  -5    4.27    0.78
  -1  -5   5    4.36    0.89
  -1  -5   5    5.28    0.87
  -1   5   5    4.68    0.99
  -1   5   5    4.93    0.95
  -1   5   5    4.79    1.16
   0  -5   5    0.09    0.23
   0  -5   5   -0.12    0.28
   0  -5   5    0.04    0.34
   0  -5   5   -0.06    0.30
   0  -5   5    0.11    0.42
   0  -5  -5   -0.26    0.27
   0   5   5    0.20    0.32
   0   5   5    0.58    0.44
   0   5   5    0.30    0.34
   1  -5   5    3.65    0.94
   1  -5   5    4.87    1.03
  -1  -5  -5    5.02    0.79
   1  -5   5    4.89    1.63
   1  -5   5    3.07    0.80
   1   5   5    4.20    0.80
  -1   5  -5    6.40    1.32
   1   5   5    5.48    0.75
   1   5   5    6.84    1.33
   2  -5   5    0.21    0.42
   2  -5   5    0.30    0.39
   2  -5   5    0.33    0.32
  -2  -5  -5   -0.17    0.26
   2  -5   5    0.35    0.41
   2   5   5    0.63    0.40
  -2   5  -5   -0.06    0.43
   2   5   5    0.64    0.53
   3  -5   5    9.16    1.46
  -3  -5  -5    7.68    1.08
   3  -5   5    9.90    1.29
   3  -5   5    9.49    1.46
   3  -5   5   11.94    1.61
   3   5   5   11.49    1.66
   3   5   5    9.56    1.24
  -3   5  -5    7.98    1.51
   4  -5   5    1.03    0.62
   4  -5   5    0.59    0.50
   4  -5   5    1.19    0.60
   4  -5   5    0.88    0.49
   4   5   5    1.26    0.39
  -4   5  -5    1.75    0.88
   4   5   5    1.19    0.48
   4   5   5    0.69    0.62
   5  -5   5    2.21    0.69
   5  -5   5    1.64    0.70
   5  -5   5    2.32    0.81
   5   5   5    4.23    1.15
   5   5   5    3.08    0.61
  -5   5  -5    2.89    1.28
   5   5   5    3.16    0.72
   6  -5   5    0.17    0.59
   6  -5   5   -0.16    0.41
   6  -5   5    0.19    0.45
   6   5   5    0.18    0.39
   6   5   5    0.15    0.31
  -6   5  -5    0.01    0.78
   6   5   5    0.61    0.65
   7  -5   5    4.26    1.00
   7  -5   5    7.57    1.50
   7  -5   5    6.54    1.59
   7  -5   5    7.76    1.41
   7   5   5    6.03    1.15
   7   5   5    6.06    1.01
   7   5   5    6.82    1.48
  -7   5  -5    5.73    1.86
   8  -5   5    1.44    0.98
   8   5   5    0.83    0.45
  -8   5  -5   -0.10    1.00
   8   5   5   -0.03    0.62
   9  -5   5    0.22    0.92
   9  -5   5    0.04    0.89
  -9   5  -5    1.02    1.34
   9   5   5   -0.27    0.61
   9   5   5    1.69    0.58
   8  -6  -5   -0.20    0.84
  -8  -6   5    0.03    0.90
  -8   6   5    0.24    0.89
   7  -6  -5    0.29    0.57
  -7  -6   5    0.78    0.82
   7  -6  -5   -0.47    0.51
   7   6  -5    0.62    0.44
  -7   6   5   -0.68    0.85
  -6  -6   5    1.58    0.81
   6  -6  -5    2.55    0.74
  -6   6   5    1.62    1.00
   6   6  -5    1.47    0.54
  -5  -6   5    0.84    0.69
   5  -6  -5   -0.08    0.33
  -5   6   5   -0.25    0.55
   5   6  -5    1.19    0.55
   4  -6  -5    1.25    0.53
  -4  -6   5    0.80    0.61
   4  -6  -5    0.62    0.41
   4   6  -5    1.16    0.69
  -4   6   5    1.21    0.83
  -4   6   5    0.41    0.65
  -4   6   5    0.03    0.61
   4   6  -5    0.65    0.57
  -3  -6   5   -0.05    0.40
  -3  -6   5   -0.57    0.51
   3  -6  -5    0.57    0.35
  -3  -6   5    0.51    0.32
  -3  -6   5    0.77    0.37
   3  -6  -5    0.59    0.42
  -3  -6   5   -0.07    0.50
  -3   6   5    0.30    0.42
  -3   6   5    0.15    0.51
  -3   6   5   -0.06    0.43
  -2  -6   5    8.93    1.66
  -2  -6   5    8.50    1.25
  -2  -6   5    8.48    1.64
  -2  -6   5    6.88    1.08
   2  -6  -5    7.42    0.86
  -2  -6   5    6.01    1.06
   2  -6  -5   10.13    1.26
  -2   6   5    8.78    1.75
  -2   6   5    5.12    1.09
  -2   6   5    8.06    1.41
   1  -6  -5    0.70    0.54
  -1  -6   5    0.87    0.48
  -1  -6   5    1.58    0.65
  -1  -6   5    1.26    0.71
  -1  -6   5    0.79    0.45
  -1  -6   5    0.94    0.69
  -1   6   5    1.86    0.64
  -1   6   5    1.25    0.59
  -1   6   5    0.96    0.56
   0  -6   5    2.08    0.67
   0  -6   5    1.62    0.77
   0  -6   5    1.46    0.58
   0  -6  -5    2.00    0.70
   0  -6   5    2.23    0.85
   0   6   5    1.27    0.69
   0   6   5    0.90    0.49
   0   6   5    1.80    0.65
   1  -6   5    2.04    0.74
   1  -6   5    0.78    0.43
   1  -6   5    0.90    0.63
   1  -6   5    0.51    0.51
  -1  -6  -5    1.45    0.50
   1   6   5    1.14    0.52
   1   6   5    0.68    0.44
   1   6   5    1.56    0.69
   2  -6   5   10.31    1.66
   2  -6   5   10.33    1.71
  -2  -6  -5    9.75    1.32
   2  -6   5    9.81    1.61
   2  -6   5   11.82    1.52
   2   6   5   14.52    1.59
   2   6   5   13.24    1.94
  -2   6  -5   12.30    1.86
   3  -6   5    3.06    0.94
  -3  -6  -5    1.75    0.50
   3  -6   5    1.88    0.75
   3  -6   5    3.20    0.78
   3  -6   5    2.09    0.76
  -3   6  -5    3.32    1.20
   3   6   5    3.95    1.16
   3   6   5    3.04    0.59
   3   6   5    3.32    0.72
   4  -6   5    0.92    0.63
   4  -6   5    1.72    0.79
   4   6   5    1.71    0.48
  -4   6  -5    2.13    0.97
   4   6   5    1.95    0.78
   4   6   5    2.33    0.66
   5  -6   5    0.03    0.54
   5  -6   5    0.68    0.63
  -5   6  -5    1.04    0.85
   5   6   5    0.72    0.74
   5   6   5    0.47    0.44
   5   6   5    0.37    0.36
   6  -6   5    6.32    1.40
   6  -6   5    6.21    1.20
   6  -6   5    5.44    1.20
   6  -6   5    7.55    1.49
   6   6   5   11.90    2.02
   6   6   5    8.74    1.27
   6   6   5    6.22    1.01
  -6   6  -5   14.66    2.96
   7  -6   5    0.50    0.71
   7  -6   5    0.61    0.81
   7   6   5    0.36    0.75
   7   6   5    0.00    0.42
  -7   6  -5    2.87    1.51
   7   6   5    0.12    0.41
   8  -6   5    1.37    1.05
   8  -6   5    0.78    0.96
   8   6   5    1.03    0.53
   8   6   5    1.35    0.86
  -8   6  -5   -1.10    1.27
  -8  -7   5   -0.55    0.82
  -8   7   5    0.83    1.20
   7  -7  -5    0.98    0.83
  -7  -7   5    1.63    1.09
  -7   7   5    1.59    1.22
   7   7  -5    1.11    0.79
   6  -7  -5    0.01    0.38
  -6  -7   5   -0.54    0.77
  -6  -7   5   -0.26    0.57
  -6   7   5    0.96    1.06
   5  -7  -5    2.11    0.67
  -5  -7   5    4.21    1.19
   5  -7  -5    2.81    0.79
  -5  -7   5    3.45    1.13
  -5   7   5    2.81    1.10
   5   7  -5    0.89    0.68
   4  -7  -5    0.06    0.38
  -4  -7   5    1.03    0.69
  -4  -7   5    1.01    0.84
  -4   7   5    0.64    0.77
  -4   7   5    0.68    0.65
  -4   7   5   -0.49    0.56
  -3  -7   5    1.39    0.65
  -3  -7   5    1.71    0.87
  -3  -7   5    1.00    0.61
   3  -7  -5    1.21    0.43
  -3  -7   5    1.37    0.92
  -3   7   5    2.90    1.13
  -3   7   5    1.56    0.74
  -3   7   5    0.74    0.68
  -2  -7   5   -0.26    0.52
  -2  -7   5   -0.07    0.37
  -2  -7   5    0.70    0.56
  -2  -7   5   -0.59    0.49
  -2  -7   5    0.47    0.43
  -2   7   5   -0.27    0.52
  -2   7   5    0.15    0.48
  -2   7   5   -0.40    0.31
  -1  -7   5    4.51    0.92
  -1  -7   5    3.27    0.89
  -1  -7   5    4.31    1.23
  -1  -7   5    2.28    0.90
  -1  -7   5    4.62    0.95
   1  -7  -5    5.43    1.11
  -1   7   5    5.63    1.16
  -1   7   5    4.56    1.12
  -1   7   5    4.49    1.36
   0  -7   5    0.49    0.51
   0  -7  -5    0.69    0.49
   0  -7   5    0.02    0.52
   0  -7   5    1.02    0.76
   0  -7   5    0.13    0.57
   0  -7   5    0.99    0.51
   0   7   5    0.85    0.51
   0   7   5    1.32    0.83
   0   7   5    0.60    0.51
   1  -7   5    5.55    1.01
   1  -7   5    3.48    1.04
   1  -7   5    3.61    0.88
  -1  -7  -5    4.14    0.91
   1  -7   5    3.30    1.11
   1   7   5    5.44    0.97
   1   7   5    4.08    1.27
   1   7   5    4.46    0.98
  -2  -7  -5    0.61    0.41
   2  -7   5    1.35    0.76
   2  -7   5    0.77    0.55
   2  -7   5    0.59    0.50
   2   7   5    1.26    0.85
   2   7   5    0.98    0.59
  -2   7  -5    0.41    0.62
   3  -7   5    2.44    0.72
   3  -7   5    2.56    0.90
   3  -7   5    1.37    0.74
   3   7   5    2.51    1.00
  -3   7  -5    1.67    0.92
   3   7   5    2.39    0.70
   4  -7   5    0.40    0.65
   4  -7   5   -0.77    0.55
   4   7   5    0.40    0.47
   4   7   5    0.06    0.34
  -4   7  -5    0.08    0.82
   4   7   5    0.04    0.54
   5  -7   5    5.41    1.41
   5  -7   5    5.20    1.38
  -5   7  -5    4.68    1.53
   5   7   5    7.21    1.22
   5   7   5    6.53    0.95
   5   7   5    6.62    1.55
   6  -7   5   -0.52    0.43
   6  -7   5    0.01    0.70
   6  -7   5    0.86    0.78
   6   7   5    0.62    0.53
   6   7   5    0.21    0.43
   6   7   5    0.84    0.80
  -6   7  -5    1.01    1.07
   7  -7   5    2.02    1.05
   7   7   5    0.30    0.53
  -7   7  -5    2.06    1.53
   7   7   5    1.99    1.08
   8  -7   5   -0.06    0.87
   8   7   5   -0.50    0.50
   8   7   5   -0.72    0.45
  -8   7  -5    1.19    1.50
   7  -8  -5    0.44    0.58
  -7  -8   5    0.41    0.87
  -7  -8   5    1.48    1.19
  -7   8   5    0.40    0.96
   6  -8  -5    0.38    0.57
  -6  -8   5   -0.23    0.62
  -6  -8   5   -1.61    0.78
  -6   8   5   -0.45    0.97
   6   8  -5   -0.03    0.59
  -5  -8   5    0.46    0.67
  -5  -8   5    0.61    0.99
   5  -8  -5   -0.64    0.35
  -5   8   5   -0.34    0.82
  -4  -8   5   -0.03    0.87
  -4  -8   5    1.06    0.79
   4  -8  -5    2.31    0.65
  -4   8   5    1.23    1.03
  -4   8   5    1.31    0.95
  -4   8   5    2.92    1.25
  -3  -8   5    0.89    0.82
  -3  -8   5    0.61    0.61
  -3  -8   5   -0.26    0.46
  -3   8   5    0.34    0.50
  -3   8   5   -0.50    0.57
  -3   8   5    1.01    0.83
  -2  -8   5    1.44    0.61
  -2  -8   5    0.77    0.52
  -2  -8   5    1.11    1.03
  -2  -8   5    2.28    0.82
  -2  -8   5    1.82    1.02
  -2   8   5    1.70    0.92
  -2   8   5    0.73    0.79
  -2   8   5    1.36    0.78
  -1  -8   5    1.27    0.63
  -1  -8   5    0.40    0.52
  -1  -8   5    0.50    0.85
  -1  -8   5    0.08    0.74
  -1  -8   5    1.30    0.66
   1  -8  -5    0.03    0.60
  -1   8   5    0.67    0.72
  -1   8   5    1.79    0.80
  -1   8   5    1.35    0.62
   0  -8   5    4.27    1.06
   0  -8   5    4.70    1.06
   0  -8   5    4.35    1.59
   0  -8   5    2.34    1.02
   0  -8  -5    4.88    1.26
   0  -8   5    5.17    1.14
   0   8   5    4.17    1.26
   0   8   5    5.64    1.24
   0   8   5    5.50    1.19
   1  -8   5    0.92    0.64
   1  -8   5    1.36    0.82
   1  -8   5    0.37    0.51
  -1  -8  -5    0.91    0.68
   1  -8   5    1.89    0.93
   1   8   5    1.36    1.02
   1   8   5    0.88    0.64
  -2  -8  -5    2.49    0.72
   2  -8   5    3.28    1.23
   2  -8   5    2.17    0.80
   2  -8   5    2.67    0.99
   2   8   5    2.55    0.88
  -2   8  -5    2.03    1.08
   2   8   5    2.26    1.09
   3  -8   5    1.14    0.82
   3  -8   5    0.60    0.70
   3  -8   5    0.72    0.77
  -3  -8  -5    0.79    0.46
   3  -8   5    0.11    0.51
   3   8   5   -0.67    0.53
   3   8   5    0.57    0.59
  -3   8  -5   -0.29    0.60
   4  -8   5    3.22    1.29
   4   8   5    4.18    1.01
  -4   8  -5    4.06    1.66
   4   8   5    4.40    1.43
   5  -8   5    0.69    0.79
   5   8   5    0.69    0.90
   5   8   5    0.52    0.50
  -5   8  -5    1.66    1.32
   5   8   5    1.39    0.62
   6  -8   5    0.62    0.94
   6   8   5    0.69    0.50
   6   8   5    1.06    0.96
   6   8   5    0.86    0.57
  -6   8  -5    0.84    0.95
   7  -8   5    0.22    1.07
   7   8   5    0.51    0.56
   7   8   5    1.13    0.51
   7   8   5   -1.11    0.56
  -7   8  -5   -0.93    1.09
   5  -9  -5   -0.13    0.48
  -5  -9   5   -0.68    0.56
  -5  -9   5    0.06    1.19
  -5   9   5    0.47    1.12
  -4  -9   5   -0.31    0.95
   4  -9  -5   -0.16    0.37
  -4  -9   5   -0.09    0.57
  -4   9   5    0.13    1.02
  -4   9   5    1.95    1.13
  -3  -9   5    2.13    0.80
  -3  -9   5    2.90    1.12
  -3  -9   5    1.57    0.79
  -3   9   5    2.20    1.02
  -3   9   5   -0.35    0.74
  -3   9   5    1.75    1.14
  -2  -9   5    1.43    0.78
  -2  -9   5   -1.41    0.98
  -2  -9   5    0.39    0.55
  -2  -9   5    0.32    0.59
  -2   9   5    0.71    0.85
  -2   9   5   -0.38    0.53
  -2   9   5    0.34    0.75
  -1  -9   5    1.10    0.70
  -1  -9   5    0.43    0.96
  -1  -9   5    1.64    0.76
  -1  -9   5    0.73    0.65
  -1   9   5    0.90    0.96
  -1   9   5   -0.03    0.64
  -1   9   5   -0.49    0.55
   0  -9  -5   -0.02    1.11
   0  -9   5    0.02    0.71
   0  -9   5    0.22    0.56
   0  -9   5   -0.07    0.51
   0  -9  -5   -0.24    0.51
   0  -9   5   -0.08    0.62
   0   9   5    0.34    0.56
   0   9   5    0.91    0.67
   0   9   5    0.09    0.67
   1  -9   5    3.81    1.16
   1  -9   5    1.58    0.80
   1  -9   5    2.89    0.97
   1  -9   5    2.78    1.13
  -1  -9  -5    3.16    0.89
   1   9   5    3.27    1.07
   1   9   5    2.38    1.08
   2  -9   5    0.72    0.79
  -2  -9  -5   -0.66    0.45
   2  -9   5   -0.27    0.41
   2   9   5    0.04    0.77
   2   9   5   -0.41    0.46
   3  -9   5    1.70    1.11
   3   9   5    2.15    0.87
  -3   9  -5    1.81    1.11
   3   9   5    4.22    1.52
   4  -9   5   -0.56    0.70
  -4   9  -5   -1.47    0.80
   4   9   5    1.06    0.74
   4   9   5    0.41    0.84
   5  -9   5    1.66    1.07
   5   9   5   -0.01    0.89
   5   9   5    1.14    0.77
  -4 -10   5    3.92    1.43
  -4 -10   5    0.74    0.87
  -4  10   5    2.86    1.38
  -3 -10   5   -0.31    1.09
  -3 -10   5    0.05    0.81
  -3 -10   5    0.58    0.75
  -3  10   5    0.60    1.10
  -3  10   5    0.01    1.02
  -3  10   5    0.29    0.84
  -2 -10   5    1.56    0.84
  -2 -10   5   -1.05    1.05
  -2 -10   5   -0.19    0.85
  -2 -10   5    0.48    0.67
  -2  10   5    1.18    0.89
  -2  10   5   -0.62    0.83
  -2  10   5    1.60    1.04
  -1 -10   5   -0.16    0.56
  -1 -10   5   -0.93    0.52
  -1  10   5    0.33    0.87
  -1  10   5    0.00    0.67
  -1  10   5    0.43    0.80
   0 -10  -5    1.51    0.75
   0 -10   5    1.72    0.93
   0 -10   5    1.95    0.87
   0  10   5    3.68    1.59
   0  10   5    1.81    0.92
  -1 -10  -5    0.12    0.68
   1 -10   5    0.80    0.93
   1 -10   5    1.29    0.68
   1  10   5    0.83    0.84
   1  10   5   -0.16    0.56
   2 -10   5    0.63    1.60
  -2 -10  -5    1.85    0.82
   2 -10   5    1.29    0.73
   2  10   5    2.28    0.97
   2  10   5    1.49    1.26
   3 -10   5    0.47    0.92
   3 -10   5    0.03    0.63
   3  10   5    1.43    0.79
   3  10   5    0.62    0.87
 -10   0   6   14.48    3.15
 -10   0   6   21.89    3.15
  -9   0   6   -0.38    0.87
   9   0  -6    0.31    0.30
  -8   0   6   38.42    4.27
   8   0  -6   38.23    3.45
  -7   0   6    2.95    1.13
   7   0  -6    1.79    0.40
   7   0  -6    1.07    0.52
  -6   0   6   59.21    5.49
   6   0  -6   50.96    5.23
   6   0  -6   59.71    4.91
   5   0  -6    0.19    0.18
   5   0  -6    0.20    0.35
  -5   0   6    0.04    0.34
   4   0  -6  182.33   17.07
  -4   0   6  207.49   17.22
   4   0  -6  216.90   17.13
  -4   0   6  198.71   16.91
  -3   0   6    0.16    0.27
   3   0  -6   -0.13    0.15
  -3   0   6    0.19    0.14
   3   0  -6    0.18    0.26
   2   0  -6   42.88    3.86
   2   0  -6   42.08    3.83
  -2   0   6   49.70    3.91
  -2   0   6   41.11    3.74
  -2   0   6   39.22    3.90
  -1   0   6    8.50    0.92
   1   0  -6    8.29    0.89
   1   0  -6    7.25    1.04
  -1   0   6    7.98    1.00
   0   0   6  667.92   53.31
   0   0  -6  604.23   53.30
  -1   0  -6   16.06    2.12
   1   0   6   19.73    1.90
   2   0   6   58.85    5.28
  -2   0  -6   61.51    5.62
   2   0   6   63.18    5.45
   3   0   6    0.44    0.23
  -3   0  -6    0.42    0.33
   3   0   6    0.43    0.28
  -3   0  -6    0.83    0.52
  -4   0  -6  306.38   25.49
   4   0   6  286.10   25.34
   4   0   6  326.46   25.26
   4   0   6  280.86   25.27
   5   0   6    0.47    0.28
   5   0   6    0.36    0.33
  -5   0  -6    0.51    0.47
   6   0   6   30.27    2.74
  -6   0  -6   23.96    2.90
   6   0   6   25.04    2.65
   7   0   6    2.55    0.72
  -7   0  -6    1.72    0.77
   7   0   6    2.40    0.71
   8   0   6   24.49    3.33
  -8   0  -6   27.05    3.42
   8   0   6   35.92    3.20
  -9   0  -6   -0.24    0.70
   9   0   6   -0.30    0.44
  10   0   6    8.99    1.53
 -10   0  -6    5.59    1.73
 -10  -1   6    2.18    1.41
  10  -1  -6    1.16    0.53
 -10   1   6    1.72    1.23
  10   1  -6    1.63    0.78
  -9  -1   6   24.48    3.25
   9  -1  -6   26.65    2.36
  -9   1   6   16.57    3.36
  -9   1   6   23.12    3.21
   9   1  -6   22.72    2.57
   8  -1  -6    4.62    1.13
  -8  -1   6    6.72    1.69
   8  -1  -6    6.43    0.93
   8   1  -6    6.55    1.12
  -8   1   6    8.53    1.92
  -7  -1   6   61.74    5.97
   7  -1  -6   62.17    5.34
   7  -1  -6   53.22    5.62
  -7   1   6   59.27    5.91
   7   1  -6   65.97    5.57
   6  -1  -6   16.08    1.65
  -6  -1   6   17.15    2.13
   6  -1  -6   14.37    1.88
   6   1  -6   15.70    1.89
   6   1  -6   18.43    1.85
  -6   1   6   18.64    2.15
   5  -1  -6   71.71    6.57
  -5  -1   6   84.39    7.04
   5  -1  -6   65.95    6.75
   5   1  -6   81.23    6.75
  -5   1   6   81.26    6.97
   4  -1  -6   34.25    2.86
   4  -1  -6   30.15    2.97
  -4  -1   6   39.14    3.89
  -4   1   6   29.56    2.89
   4   1  -6   28.02    2.98
  -4   1   6   30.74    2.82
   4   1  -6   33.32    2.95
  -4   1   6   31.84    3.08
   3  -1  -6  198.25   16.00
   3  -1  -6  196.98   16.17
  -3  -1   6  193.41   15.84
  -3  -1   6  202.20   16.21
  -3  -1   6  188.17   15.96
   3  -1  -6  168.24   16.03
   3   1  -6  179.19   16.10
  -3   1   6  214.52   16.16
   3   1  -6  191.22   16.07
  -3   1   6  188.49   16.02
  -3   1   6  168.04   16.00
  -2  -1   6   27.09    2.35
  -2  -1   6   22.29    2.30
   2  -1  -6   25.52    2.33
  -2   1   6   22.43    2.19
  -2   1   6   25.36    2.25
   2   1  -6   21.88    2.36
   2   1  -6   22.11    2.26
   1  -1  -6  231.57   19.68
  -1  -1   6  245.86   19.89
   1  -1  -6  238.95   19.81
   1   1  -6  243.54   19.89
  -1   1   6  235.49   19.75
  -1   1   6  219.57   19.83
   1   1  -6  226.48   19.78
   0  -1   6   51.34    4.52
   0  -1  -6   43.45    4.56
   0   1   6   48.76    4.45
   0   1   6   52.98    4.30
   1  -1   6  296.27   24.75
  -1  -1  -6  273.54   24.81
   1   1   6  305.82   24.73
  -1   1  -6  295.62   24.89
  -2  -1  -6    3.20    0.74
   2  -1   6    2.83    0.58
   2   1   6    3.69    0.42
  -2   1  -6    3.31    0.68
   2   1   6    3.30    0.62
  -2   1  -6    3.01    0.75
  -3  -1  -6  212.55   18.88
   3  -1   6  216.94   19.03
  -3  -1  -6  223.27   19.20
   3  -1   6  227.92   18.96
   3   1   6  240.19   18.79
  -3   1  -6  238.91   19.22
   3   1   6  233.54   18.98
   3   1   6  198.93   18.86
  -3   1  -6  224.58   19.33
   4  -1   6    4.24    0.81
  -4  -1  -6    4.56    1.01
  -4  -1  -6    4.11    0.72
   4  -1   6    4.78    0.72
   4   1   6    2.32    0.56
   4   1   6    2.92    0.63
  -4   1  -6    3.75    0.96
   5  -1   6   82.18    7.96
   5  -1   6   88.14    8.07
  -5  -1  -6   87.14    8.04
   5  -1   6  100.92    8.05
  -5   1  -6   91.70    8.35
   5   1   6   93.20    8.01
   5   1   6   94.24    7.97
  -6  -1  -6    5.10    1.10
   6  -1   6    5.57    0.98
   6  -1   6    8.59    1.19
   6   1   6    8.59    1.10
  -6   1  -6    7.81    1.55
   6   1   6    7.61    1.70
   7  -1   6   52.90    4.76
  -7  -1  -6   42.05    4.70
   7   1   6   56.13    4.63
  -7   1  -6   47.45    5.07
   7   1   6   46.10    4.57
   8  -1   6    0.62    0.44
  -8  -1  -6    1.70    0.83
   8  -1   6    2.42    0.76
  -8   1  -6   -0.87    0.54
   8   1   6    1.17    0.58
   9  -1   6   18.57    2.24
  -9   1  -6   11.91    2.60
   9   1   6   17.71    2.08
 -10  -1  -6    1.48    1.01
 -10   1  -6    1.90    1.12
  10   1   6    2.70    0.85
  10  -2  -6   15.36    1.67
 -10  -2   6   10.82    2.37
  10   2  -6   11.91    1.60
 -10   2   6   11.58    2.80
  -9  -2   6   -0.06    0.65
   9  -2  -6    1.01    0.53
   9   2  -6    2.27    0.63
  -9   2   6    0.94    1.01
  -8  -2   6   36.28    3.99
   8  -2  -6   28.75    3.45
   8  -2  -6   34.26    3.23
   8   2  -6   34.77    3.23
  -8   2   6   34.12    3.86
  -7  -2   6    1.67    0.76
   7  -2  -6    1.96    0.56
   7  -2  -6    1.46    0.62
   7   2  -6    1.61    0.52
  -7   2   6    2.44    0.99
   7   2  -6    0.98    0.69
   6  -2  -6   81.57    7.07
  -6  -2   6   86.99    7.58
   6  -2  -6   72.54    7.24
   6   2  -6   72.29    7.26
  -6   2   6   93.00    7.55
   6   2  -6   82.06    7.06
  -5  -2   6    2.42    0.84
   5  -2  -6    1.48    0.43
   5  -2  -6    1.05    0.43
  -5   2   6    1.43    0.57
   5   2  -6    1.91    0.55
   5   2  -6    1.51    0.41
   4  -2  -6   44.31    4.11
  -4  -2   6   50.99    4.34
   4  -2  -6   45.37    4.04
  -4   2   6   39.62    4.09
  -4   2   6   45.07    4.19
   4   2  -6   46.02    4.19
   4   2  -6   46.63    4.04
  -4   2   6   44.40    4.14
  -3  -2   6    1.20    0.35
  -3  -2   6    0.90    0.36
  -3  -2   6    0.34    0.25
   3  -2  -6    0.86    0.30
   3  -2  -6    1.03    0.35
   3   2  -6    1.15    0.38
  -3   2   6    1.10    0.36
  -3   2   6    1.26    0.39
  -3   2   6    0.92    0.35
   3   2  -6    1.02    0.35
  -2  -2   6  343.90   29.16
   2  -2  -6  361.15   29.11
  -2  -2   6  332.61   29.18
  -2  -2   6  370.06   29.23
   2  -2  -6  315.39   29.00
   2   2  -6  352.58   29.17
  -2   2   6  342.69   29.13
  -2   2   6  352.06   29.05
   2   2  -6  349.45   29.18
   1  -2  -6   29.12    2.85
  -1  -2   6   30.23    2.92
   1  -2  -6   28.84    2.66
  -1  -2   6   28.32    2.84
  -1   2   6   29.49    2.82
   1   2  -6   31.45    3.12
  -1   2   6   34.25    2.68
   0  -2   6   59.26    5.07
   0  -2  -6   51.67    4.94
   0   2   6   53.79    4.94
   0   2   6   55.05    4.96
   0   2  -6   60.11    5.13
   1  -2   6    5.60    0.84
   1  -2   6    6.87    0.92
   1   2   6    5.31    0.76
  -1   2  -6    5.87    1.08
  -2  -2  -6  406.52   38.16
   2  -2   6  442.96   37.99
   2  -2   6  443.79   37.93
  -2   2  -6  461.41   38.12
   2   2   6  432.27   37.72
   2   2   6  464.03   37.87
  -2   2  -6  513.30   38.47
   3  -2   6   15.24    1.74
  -3  -2  -6   14.69    1.75
   3  -2   6   15.95    1.71
   3   2   6   14.73    1.54
  -3   2  -6   15.39    1.95
   3   2   6   17.65    1.65
   4  -2   6   37.79    3.85
  -4  -2  -6   39.13    3.57
  -4  -2  -6   38.21    3.88
   4  -2   6   44.61    3.85
  -4   2  -6   38.45    4.20
   4   2   6   39.91    3.69
   4   2   6   44.17    3.71
  -5  -2  -6    1.25    0.44
   5  -2   6    1.20    0.54
   5  -2   6    1.88    0.62
   5   2   6    1.62    0.46
   5   2   6    1.96    0.58
  -5   2  -6    2.69    0.94
   6  -2   6   86.75    8.35
  -6  -2  -6   82.12    8.29
   6  -2   6  105.91    8.61
  -6   2  -6   88.71    8.88
   6   2   6  108.57    8.29
   6   2   6   97.14    8.36
   7  -2   6    0.49    0.45
   7   2   6    0.25    0.37
  -7   2  -6    0.58    0.75
   7   2   6    0.35    0.41
   8  -2   6   17.07    2.18
  -8   2  -6   12.67    2.58
   8   2   6   17.28    1.87
   9  -2   6    3.19    1.05
  -9   2  -6    1.92    1.25
   9   2   6    3.43    0.81
  10  -2   6    9.47    1.79
 -10   2  -6    7.27    2.16
  10   2   6    9.74    1.50
  10  -3  -6    0.91    0.65
 -10  -3   6    1.89    1.01
  10   3  -6    0.78    0.50
 -10   3   6   -1.02    1.02
   9  -3  -6   27.15    2.59
  -9  -3   6   25.52    3.37
   9   3  -6   22.28    2.29
  -9   3   6   16.54    3.49
   8  -3  -6    3.06    0.93
   8  -3  -6    3.87    0.88
  -8  -3   6    2.43    1.01
  -8   3   6    3.78    1.41
   8   3  -6    4.34    0.70
   8   3  -6    4.81    1.13
   7  -3  -6   17.90    2.23
   7  -3  -6   21.57    2.11
  -7  -3   6   23.29    2.70
   7   3  -6   17.61    1.85
  -7   3   6   16.39    2.65
   6  -3  -6   10.88    1.31
  -6  -3   6   10.26    1.66
   6  -3  -6    9.68    1.38
  -6   3   6   12.22    1.62
   6   3  -6   10.76    1.13
   6   3  -6    8.49    1.31
  -6   3   6    7.22    1.65
   5  -3  -6  108.82    9.42
   5  -3  -6  119.76    9.37
  -5   3   6   93.78    9.76
  -5   3   6  116.71    9.57
  -5   3   6  103.07    9.52
   5   3  -6  101.63    9.45
   4  -3  -6    8.24    1.00
  -4  -3   6    7.97    1.20
   4  -3  -6    6.81    0.95
   4   3  -6    7.65    1.05
  -4   3   6    9.10    1.11
   4   3  -6    6.41    0.85
  -4   3   6    6.52    1.10
  -4   3   6    7.28    1.10
  -3  -3   6   62.50    5.46
  -3  -3   6   61.11    5.30
   3  -3  -6   54.50    5.09
  -3  -3   6   60.52    4.96
  -3  -3   6   54.21    5.12
   3  -3  -6   65.05    5.21
  -3   3   6   54.67    5.25
   3   3  -6   58.37    5.26
   3   3  -6   53.55    5.10
  -3   3   6   53.94    5.34
  -3   3   6   62.22    5.18
  -2  -3   6   42.18    4.25
  -2  -3   6   47.15    4.26
  -2  -3   6   43.90    4.00
   2  -3  -6   43.63    3.99
   2  -3  -6   52.57    4.20
  -2  -3   6   42.53    4.16
  -2   3   6   46.23    4.03
  -2   3   6   42.91    4.34
  -2   3   6   45.19    4.21
   2   3  -6   48.75    4.18
   2   3  -6   51.09    4.28
  -1  -3   6  204.53   15.96
   1  -3  -6  186.78   15.90
   1  -3  -6  184.33   15.62
  -1  -3   6  189.02   15.92
  -1  -3   6  180.72   16.02
   1  -3  -6  190.69   15.86
  -1   3   6  168.01   15.84
  -1   3   6  193.91   15.62
   1   3  -6  179.67   15.91
   0  -3   6    5.84    0.99
   0  -3   6    7.16    0.99
   0  -3  -6    5.54    0.84
   0   3  -6    6.01    0.94
   0   3   6    7.69    0.93
   0   3   6    6.80    0.81
  -1  -3  -6  174.91   14.55
   1  -3   6  170.56   14.68
   1  -3   6  176.18   14.68
  -1   3  -6  155.42   14.72
   1   3   6  179.22   14.33
   1   3   6  165.36   14.54
   2  -3   6   14.18    1.71
   2   3   6   15.78    1.42
   2   3   6   14.79    1.52
  -2   3  -6   14.90    1.90
   3  -3   6  115.30   10.06
  -3  -3  -6  107.39   10.15
   3  -3   6  107.59   10.07
   3   3   6  113.56    9.78
   3   3   6  118.38    9.80
  -3   3  -6  127.84   10.45
  -4  -3  -6    6.19    1.21
   4  -3   6    4.72    0.95
   4  -3   6    6.40    1.20
  -4   3  -6   11.33    1.69
   4   3   6    6.21    0.86
   4   3   6    7.70    0.85
   5  -3   6  121.62   10.88
   5  -3   6  131.70   10.84
  -5   3  -6  124.32   11.33
   5   3   6  115.44   10.58
   5   3   6  122.32   10.49
  -6  -3  -6    1.27    0.42
   6  -3   6    1.60    0.45
   6  -3   6    1.48    0.64
   6  -3   6    1.43    0.60
   6   3   6    1.84    0.56
  -6   3  -6    1.09    0.82
   6   3   6    1.21    0.40
   7  -3   6   20.76    2.57
   7   3   6   19.18    2.25
  -7   3  -6   21.08    3.05
   7   3   6   23.07    2.13
   8  -3   6    3.11    1.07
  -8  -3  -6    0.52    0.58
  -8   3  -6    1.77    1.11
   8   3   6    2.13    0.54
   9  -3   6   23.86    2.68
  -9  -3  -6   16.08    2.07
   9   3   6   14.94    2.19
  10  -3   6    0.90    0.99
 -10  -3  -6    1.26    0.86
 -10   3  -6   -0.92    1.08
  10   3   6    0.81    0.52
  -9  -4   6    0.69    0.87
   9  -4  -6    0.31    0.42
  -9   4   6    1.79    1.07
  -8  -4   6   28.56    3.43
   8  -4  -6   22.45    2.81
   8  -4  -6   30.15    2.79
   8   4  -6   21.27    3.59
  -8   4   6   21.51    3.44
   7  -4  -6    0.68    0.49
  -7  -4   6    0.40    0.74
   7  -4  -6    0.06    0.45
  -7   4   6   -0.56    0.64
   6  -4  -6   22.83    2.53
   6  -4  -6   24.48    2.50
  -6  -4   6   28.04    2.92
   6   4  -6   22.36    2.54
  -6   4   6   22.18    3.05
   5  -4  -6    1.15    0.51
   5  -4  -6    2.02    0.66
  -5  -4   6    1.41    0.67
   5   4  -6    1.14    0.54
  -5   4   6    1.22    0.60
  -5   4   6    1.11    0.57
  -5   4   6    0.82    0.62
   4  -4  -6  102.42    9.18
   4  -4  -6  118.33    9.29
  -4  -4   6  108.87    9.45
  -4  -4   6  101.87    9.41
   4   4  -6  107.91    9.04
   4   4  -6  105.56    9.32
  -4   4   6  104.18    9.41
  -4   4   6  101.95    9.62
  -4   4   6  102.18    9.53
  -3  -4   6   17.89    2.01
  -3  -4   6   18.29    1.95
   3  -4  -6   14.47    1.61
  -3  -4   6   16.77    1.59
   3   4  -6   19.32    1.92
   3   4  -6   16.25    1.65
  -3   4   6   15.34    1.88
  -3   4   6   16.98    2.06
  -3   4   6   14.79    2.01
  -2  -4   6   34.82    3.47
   2  -4  -6   35.94    3.39
   2  -4  -6   43.00    3.67
  -2  -4   6   39.26    3.72
  -2  -4   6   39.20    3.84
  -2  -4   6   40.10    3.64
  -2   4   6   39.53    3.73
  -2   4   6   41.02    3.82
  -2   4   6   35.44    3.85
   2   4  -6   43.60    3.82
   2   4  -6   37.62    3.55
   1  -4  -6    4.44    0.79
  -1  -4   6    5.13    1.04
  -1  -4   6    3.40    0.76
  -1  -4   6    5.09    0.93
  -1  -4   6    4.68    0.86
  -1  -4   6    5.51    0.71
   1   4  -6    2.67    0.63
  -1   4   6    4.03    0.82
  -1   4   6    4.44    1.03
  -1   4   6    3.51    0.75
   0  -4   6  273.65   21.75
   0  -4   6  253.73   21.69
   0  -4   6  247.03   21.84
   0  -4  -6  275.43   21.65
   0  -4   6  234.18   21.54
   0  -4   6  267.80   21.85
   0   4   6  225.29   22.15
   0   4   6  251.44   21.50
   0   4   6  264.80   22.02
   1  -4   6   46.00    4.42
   1  -4   6   48.11    4.39
   1  -4   6   45.70    4.24
   1  -4   6   45.01    4.49
  -1  -4  -6   45.47    4.19
   1   4   6   46.96    4.46
   1   4   6   45.19    4.01
   2  -4   6   43.60    4.26
   2  -4   6   38.53    3.94
  -2  -4  -6   36.33    3.74
   2  -4   6   37.64    4.20
  -2   4  -6   43.94    4.20
   2   4   6   41.04    4.27
   2   4   6   43.33    3.51
   3  -4   6    5.94    1.15
   3  -4   6    7.35    1.22
  -3  -4  -6    4.57    0.83
   3   4   6    4.54    0.86
   3   4   6    4.16    0.65
  -3   4  -6    3.90    1.13
  -4  -4  -6  146.31   13.32
   4  -4   6  154.38   13.63
   4  -4   6  166.32   13.63
   4   4   6  151.27   13.32
  -4   4  -6  177.26   14.17
   4   4   6  157.58   13.14
   4   4   6  142.98   13.20
   5  -4   6    5.09    1.06
   5  -4   6    2.86    0.90
   5   4   6    5.00    0.77
  -5   4  -6    5.07    1.58
   6  -4   6   15.08    2.01
   6  -4   6   19.72    2.30
   6  -4   6   19.89    2.28
   6  -4   6   20.71    2.42
   6  -4   6   19.32    2.43
  -6   4  -6   18.37    2.84
   6   4   6   19.38    2.01
   7  -4   6    2.99    1.04
   7  -4   6    1.54    0.77
   7  -4   6    2.09    0.83
  -7   4  -6    0.99    1.02
   7   4   6    1.52    0.56
   8  -4   6   38.12    3.79
   8  -4   6   31.80    3.54
   8  -4   6   32.04    3.72
  -8   4  -6   24.75    4.14
  -9   4  -6   -1.11    1.00
  -9  -5   6    5.49    1.53
   9  -5  -6    8.03    1.74
  -9   5   6    4.16    1.67
   8  -5  -6    1.70    0.74
   8  -5  -6    1.94    1.26
  -8  -5   6    2.28    1.33
  -8   5   6    1.14    1.17
   7  -5  -6   38.27    3.85
  -7  -5   6   44.35    4.35
   7   5  -6   33.50    4.70
  -7   5   6   33.09    4.46
   6  -5  -6    1.17    0.58
  -6  -5   6    0.76    0.78
   6  -5  -6    1.25    0.58
   6   5  -6    1.61    0.54
  -6   5   6    0.39    0.70
   5  -5  -6   15.83    1.73
   5  -5  -6   14.09    1.62
  -5  -5   6   14.85    1.95
  -5   5   6   12.99    2.17
  -5   5   6   11.13    1.94
   5   5  -6   12.16    1.66
   4  -5  -6    6.84    1.00
  -4  -5   6    7.65    1.30
  -4  -5   6    8.02    1.54
   4  -5  -6    7.77    1.14
  -4   5   6   10.56    1.86
   4   5  -6    7.67    1.19
  -4   5   6    8.14    1.58
  -4   5   6    7.54    1.33
   3  -5  -6   94.84    9.12
  -3  -5   6  112.32    9.51
  -3  -5   6  103.01    9.17
  -3  -5   6  112.48    9.72
   3  -5  -6  119.01    9.42
  -3   5   6   96.96    9.71
   3   5  -6  111.76    9.52
  -3   5   6  108.87    9.54
  -3   5   6  105.32    9.68
   2  -5  -6    3.23    0.69
  -2  -5   6    3.95    0.66
   2  -5  -6    2.95    0.46
  -2  -5   6    2.41    0.64
  -2  -5   6    4.09    1.07
  -2  -5   6    3.73    0.84
  -2   5   6    4.38    0.95
  -2   5   6    1.80    0.71
  -2   5   6    3.46    0.76
   1  -5  -6   63.03    5.05
  -1  -5   6   57.45    5.00
  -1  -5   6   54.76    5.00
  -1  -5   6   54.97    4.87
  -1   5   6   48.57    4.93
  -1   5   6   48.62    5.23
  -1   5   6   48.79    4.97
   0  -5   6   20.97    2.47
   0  -5   6   20.05    2.14
   0  -5   6   22.96    2.51
   0  -5  -6   21.03    2.23
   0  -5   6   19.25    2.25
   0  -5   6   20.30    2.29
   0  -5  -6   20.30    2.17
   0   5   6   21.23    2.11
   0   5   6   21.64    2.56
   0   5   6   20.03    2.23
   1  -5   6   97.83    8.71
   1  -5   6   91.40    8.54
  -1  -5  -6   95.25    8.49
   1  -5   6   91.17    8.81
   1  -5   6   99.90    8.80
   1   5   6   96.77    8.91
   1   5   6   99.75    8.57
   1   5   6  103.11    8.36
   2  -5   6    3.56    0.93
   2  -5   6    2.59    0.78
   2  -5   6    3.52    0.75
   2  -5   6    3.24    0.95
  -2  -5  -6    3.39    0.68
   2   5   6    5.50    1.28
  -2   5  -6    2.97    0.86
   2   5   6    3.58    0.77
   3  -5   6  107.10    9.29
   3  -5   6   97.73    9.06
   3  -5   6  107.75    9.29
   3  -5   6   95.72    9.31
   3   5   6   96.81    8.72
  -3   5  -6  113.66    9.67
   3   5   6  103.50    8.99
   4  -5   6    5.72    1.09
   4  -5   6    6.98    1.47
   4  -5   6    5.77    1.33
   4  -5   6    4.66    1.10
   4   5   6    7.48    1.04
   4   5   6    6.24    0.80
  -4   5  -6    9.74    2.11
   5  -5   6   28.03    2.85
   5  -5   6   24.96    2.94
   5  -5   6   26.75    3.08
   5  -5   6   24.60    2.98
  -5   5  -6   32.19    3.76
   5   5   6   29.37    2.72
   5   5   6   24.33    2.53
   6  -5   6    0.79    0.47
   6  -5   6    0.70    0.59
   6  -5   6   -0.52    0.45
   6   5   6    0.99    0.46
   6   5   6    1.61    0.52
  -6   5  -6    1.65    1.01
   7  -5   6   42.33    4.01
   7  -5   6   31.02    3.75
   7   5   6   44.94    3.70
   7   5   6   36.18    3.63
  -7   5  -6   36.74    4.88
   8  -5   6    2.58    0.99
   8  -5   6    1.01    0.95
   8   5   6    0.41    0.76
  -8   5  -6   -0.59    1.13
   8   5   6    1.51    0.57
   9  -5   6    5.19    1.52
   9  -5   6    5.05    1.56
   9   5   6    7.06    1.13
  -9   5  -6    6.13    2.38
   9   5   6    6.36    1.47
  -8  -6   6    9.69    2.16
   8  -6  -6    4.82    1.42
  -8   6   6    6.27    1.90
  -7  -6   6   -0.04    0.68
   7  -6  -6    0.84    0.53
   7  -6  -6    0.87    0.61
  -7   6   6   -0.01    0.75
   7   6  -6    0.40    0.63
  -6  -6   6   37.27    3.80
   6  -6  -6   31.57    3.35
  -6   6   6   31.21    4.08
   5  -6  -6    1.11    0.49
  -5  -6   6    0.48    0.59
  -5   6   6    1.14    0.76
  -5   6   6    1.45    0.97
   5   6  -6    2.14    0.68
  -5   6   6    0.57    0.69
  -4  -6   6   18.22    1.95
   4  -6  -6   19.24    2.21
   4  -6  -6   17.64    1.97
  -4  -6   6   23.20    2.44
   4   6  -6   19.33    2.29
  -4   6   6   16.57    2.53
  -4   6   6   24.60    2.57
  -4   6   6   18.99    2.62
  -3  -6   6    1.31    0.44
   3  -6  -6    0.54    0.41
  -3  -6   6    0.49    0.59
  -3  -6   6    0.71    0.82
   3  -6  -6    1.05    0.37
  -3  -6   6    0.18    0.46
  -3  -6   6    1.19    0.44
  -3   6   6    0.48    0.55
  -3   6   6    1.27    0.64
  -3   6   6    0.49    0.64
  -2  -6   6   77.19    7.19
   2  -6  -6   84.60    7.38
  -2  -6   6   83.14    7.74
  -2  -6   6   75.91    7.22
  -2  -6   6   82.29    7.40
  -2  -6   6   93.24    7.87
  -2   6   6   80.53    7.50
  -2   6   6   83.50    7.48
  -2   6   6   75.40    7.75
  -1  -6   6   30.24    3.15
  -1  -6   6   26.87    2.97
  -1  -6   6   29.68    3.02
   1  -6  -6   33.63    3.09
  -1  -6   6   26.01    3.22
  -1  -6   6   29.05    3.32
  -1   6   6   30.46    3.04
  -1   6   6   29.85    3.40
  -1   6   6   27.01    3.03
   0  -6   6   33.93    3.64
   0  -6  -6   39.57    3.74
   0  -6   6   37.93    4.04
   0  -6   6   42.86    4.07
   0  -6   6   37.09    3.76
   0  -6   6   37.99    3.63
   0  -6  -6   39.20    3.65
   0   6   6   35.19    3.70
   0   6   6   34.39    4.01
   0   6   6   37.45    3.58
   1  -6   6    7.40    1.45
   1  -6   6    8.74    1.21
  -1  -6  -6    9.34    1.20
   1  -6   6    7.97    1.64
   1  -6   6    6.29    1.22
   1   6   6    6.98    1.26
   1   6   6    8.53    1.70
   1   6   6    7.12    1.03
   2  -6   6   93.60    8.42
  -2  -6  -6   89.67    8.25
   2  -6   6   91.05    8.73
   2  -6   6   96.16    8.71
   2  -6   6   98.23    8.66
  -2   6  -6  100.56    8.94
   2   6   6   96.46    8.88
   2   6   6   90.92    8.37
   3  -6   6   12.17    1.70
   3  -6   6   14.88    1.98
   3  -6   6   13.82    1.94
  -3  -6  -6   10.56    1.51
   3   6   6   15.40    1.71
   3   6   6   17.29    2.23
  -3   6  -6   16.15    2.35
   4  -6   6   21.96    2.76
   4  -6   6   26.07    2.86
   4   6   6   24.15    2.94
  -4   6  -6   22.26    3.16
   4   6   6   24.06    2.45
   4   6   6   21.14    2.18
   5  -6   6    2.54    0.97
   5   6   6    2.79    0.72
  -5   6  -6    4.34    1.45
   5   6   6    2.63    0.60
   5   6   6    2.43    0.98
   6  -6   6   47.13    4.66
   6  -6   6   42.08    4.24
   6  -6   6   37.13    4.06
   6  -6   6   46.12    4.50
   6   6   6   36.68    3.81
   6   6   6   42.79    3.97
   6   6   6   45.93    4.61
  -6   6  -6   39.27    5.16
   7  -6   6    1.14    0.81
   7  -6   6    1.95    1.00
  -7   6  -6    1.96    1.51
   7   6   6    0.99    0.49
   7   6   6    0.87    0.53
   7   6   6    1.13    0.83
   8  -6   6    5.77    1.51
   8   6   6    5.44    1.05
  -8   6  -6    5.17    1.91
   8   6   6    6.37    1.57
  -8  -7   6    0.77    1.03
  -8   7   6    1.42    1.32
  -7  -7   6    4.36    1.51
  -7   7   6    3.62    1.41
  -6  -7   6    0.12    0.61
   6  -7  -6    0.41    0.49
   6   7  -6    0.69    0.66
  -6   7   6    0.21    0.67
   5  -7  -6   37.81    4.01
  -5  -7   6   43.06    4.24
   5  -7  -6   38.20    3.76
  -5  -7   6   38.34    4.45
  -5   7   6   36.13    4.60
  -5   7   6   39.11    4.59
   5   7  -6   46.21    4.15
  -5   7   6   36.57    4.32
  -4  -7   6    0.03    0.76
   4  -7  -6    0.18    0.33
  -4  -7   6    0.21    0.54
  -4  -7   6    0.74    0.44
  -4   7   6    1.23    0.75
  -4   7   6    0.00    0.59
  -4   7   6   -0.06    0.71
  -3  -7   6   13.35    1.59
  -3  -7   6   10.56    2.09
  -3  -7   6   13.21    2.30
  -3  -7   6   11.50    1.43
   3  -7  -6   11.58    1.29
  -3  -7   6   14.76    1.83
  -3   7   6   11.47    1.97
  -3   7   6   12.69    2.45
  -3   7   6   11.11    2.06
  -2  -7   6    4.85    1.41
  -2  -7   6    3.46    0.79
  -2  -7   6    2.90    0.83
  -2  -7   6    2.55    1.04
  -2  -7   6    3.28    0.82
  -2   7   6    2.22    0.86
  -2   7   6    2.38    0.91
  -2   7   6    2.23    0.96
  -1  -7   6   59.28    5.96
  -1  -7   6   53.29    5.46
  -1  -7   6   59.40    5.53
  -1  -7   6   60.55    5.45
  -1  -7   6   59.05    5.91
  -1   7   6   60.28    5.64
  -1   7   6   65.39    5.62
  -1   7   6   48.77    5.88
   0  -7   6    1.59    0.75
   0  -7  -6    2.64    0.78
   0  -7   6    2.33    0.70
   0  -7   6    2.49    0.93
   0  -7   6    2.07    0.79
   0  -7   6    1.54    0.66
   0  -7  -6    3.32    0.76
   0   7   6    2.92    0.77
   0   7   6    1.23    0.85
   0   7   6    1.80    0.66
   1  -7   6   39.29    4.06
   1  -7   6   36.79    3.86
  -1  -7  -6   41.44    3.83
   1  -7   6   35.31    3.81
   1  -7   6   38.08    4.19
   1   7   6   39.02    4.35
   1   7   6   40.92    3.74
   1   7   6   39.14    3.91
   2  -7   6    5.20    1.34
   2  -7   6    5.92    1.28
   2  -7   6    8.39    1.42
  -2  -7  -6    7.24    1.12
   2   7   6    7.78    1.37
   2   7   6   10.00    1.94
  -2   7  -6    7.01    1.51
   3  -7   6   23.49    2.84
  -3  -7  -6   22.80    2.58
   3  -7   6   26.55    3.15
   3  -7   6   27.76    3.15
   3   7   6   25.96    3.26
   3   7   6   28.15    2.83
  -3   7  -6   33.97    3.65
   4  -7   6    1.24    0.76
  -4   7  -6    0.85    0.76
   4   7   6    1.07    0.45
   4   7   6    0.72    0.54
   4   7   6    0.54    0.67
   5  -7   6   39.61    4.43
   5  -7   6   40.88    4.51
   5   7   6   37.95    3.70
   5   7   6   43.33    3.99
   5   7   6   41.83    4.58
   6  -7   6    1.99    1.17
   6  -7   6    2.86    1.07
   6   7   6    1.94    1.00
  -6   7  -6    1.46    1.19
   6   7   6    2.47    0.75
   6   7   6    2.23    0.60
   7  -7   6    6.22    1.74
  -7   7  -6    5.27    1.73
   7   7   6    6.39    1.16
   7   7   6    7.34    1.62
   7   7   6    5.45    1.04
  -7  -8   6    0.39    0.89
  -7  -8   6   -0.23    1.31
   7  -8  -6   -0.28    0.59
  -7   8   6   -0.68    1.03
  -6  -8   6    4.13    1.66
   6  -8  -6    5.39    1.11
  -6  -8   6    8.06    1.75
   6   8  -6    4.07    1.14
  -6   8   6    7.46    2.10
  -5  -8   6    0.07    0.61
  -5  -8   6   -1.68    0.85
   5  -8  -6   -0.35    0.34
  -5   8   6   -0.63    0.70
  -4  -8   6   19.81    3.08
  -4  -8   6   21.99    2.48
  -4  -8   6   26.09    2.86
   4  -8  -6   21.65    2.28
  -4   8   6   28.20    3.37
  -4   8   6   21.32    3.33
  -4   8   6   26.87    3.24
  -3  -8   6    3.12    0.89
  -3  -8   6    3.21    0.96
   3  -8  -6    4.10    0.63
  -3  -8   6    3.74    1.37
  -3  -8   6    1.68    1.05
  -3   8   6    3.22    1.20
  -3   8   6    1.95    0.91
  -3   8   6    2.61    1.26
  -2  -8   6   19.49    2.36
  -2  -8   6   17.09    2.17
  -2  -8   6   20.62    2.32
  -2  -8   6   22.45    2.87
  -2  -8   6   19.27    3.05
  -2   8   6   21.26    2.62
  -2   8   6   19.89    2.60
  -2   8   6   17.17    2.82
   1  -8  -6    3.46    1.00
  -1  -8   6    2.25    1.05
  -1  -8   6    2.23    0.79
  -1  -8   6    1.40    0.64
  -1  -8   6    1.36    0.70
  -1   8   6    1.00    0.70
  -1   8   6    0.69    0.89
  -1   8   6    2.48    0.89
   0  -8   6   30.32    3.33
   0  -8   6   34.31    3.93
   0  -8   6   33.54    3.50
   0  -8   6   33.92    3.85
   0  -8  -6   32.10    3.53
   0  -8   6   28.80    3.30
   0  -8  -6   34.31    3.38
   0   8   6   30.83    3.45
   0   8   6   33.10    3.37
   0   8   6   29.15    3.92
  -1  -8  -6    9.84    1.43
   1  -8   6    8.83    2.07
   1  -8   6    6.83    1.52
   1  -8   6   10.25    1.63
   1  -8   6    6.20    1.27
   1   8   6   11.20    1.82
   1   8   6   10.11    1.99
   2  -8   6   23.63    3.01
   2  -8   6   22.18    2.84
   2  -8   6   21.81    2.57
  -2  -8  -6   21.09    2.38
   2   8   6   24.00    2.65
   2   8   6   19.92    2.96
   3  -8   6    2.21    1.00
   3  -8   6    4.54    1.39
   3  -8   6    5.13    1.38
  -3  -8  -6    3.38    0.78
   3  -8   6    4.15    1.05
  -3   8  -6    6.07    1.74
   3   8   6    2.44    1.08
   3   8   6    3.85    1.02
   4  -8   6   28.04    3.78
  -4   8  -6   23.64    3.76
   4   8   6   30.53    3.68
   4   8   6   28.41    3.03
   5  -8   6    1.38    1.00
   5   8   6    2.09    0.81
  -5   8  -6    2.20    1.42
   5   8   6    2.49    1.22
   5   8   6    4.09    0.81
   6  -8   6    8.42    2.01
   6   8   6   10.02    1.42
   6   8   6    6.23    1.09
   6   8   6    8.72    1.89
  -6   8  -6    5.63    1.95
  -5  -9   6    4.01    1.60
  -5  -9   6    4.66    1.42
   5  -9  -6    5.24    0.92
  -5   9   6    5.69    1.80
   4  -9  -6    0.54    0.37
  -4  -9   6    0.25    0.65
  -4  -9   6    0.56    1.11
  -4   9   6    0.22    1.03
  -4   9   6   -0.49    0.89
  -4   9   6    0.76    0.89
  -3  -9   6   25.69    3.39
  -3  -9   6   23.68    2.81
  -3  -9   6   27.17    2.89
  -3   9   6   17.85    2.92
  -3   9   6   26.63    3.28
  -3   9   6   20.45    3.42
  -2  -9   6    1.85    1.21
  -2  -9   6    0.47    0.69
  -2  -9   6    1.19    0.64
  -2  -9   6    0.99    0.67
  -2   9   6   -0.04    0.81
  -2   9   6    1.63    0.89
  -2   9   6    0.14    0.65
  -1  -9   6   11.04    2.31
  -1  -9   6   16.39    2.43
  -1  -9   6   12.70    1.83
  -1  -9   6   11.67    1.74
  -1   9   6    9.25    1.76
  -1   9   6   14.06    2.04
  -1   9   6    8.04    1.93
   0  -9   6   -0.65    0.59
   0  -9   6   -0.19    0.77
   0  -9   6   -0.22    0.95
   0  -9  -6    1.52    0.65
   0  -9   6    0.33    0.54
   0   9   6    0.27    0.59
   0   9   6    0.23    0.65
   0   9   6    0.20    0.66
  -1  -9  -6   19.61    2.38
   1  -9   6   17.37    2.47
   1  -9   6   24.84    3.20
   1  -9   6   21.49    2.66
   1  -9   6   15.77    2.27
   1   9   6   22.72    2.85
   1   9   6   25.35    3.28
   2  -9   6   -0.85    0.60
   2  -9   6   -0.30    0.45
  -2  -9  -6   -0.52    0.58
   2   9   6   -0.38    0.59
   2   9   6    0.07    0.74
   3  -9   6   14.80    3.77
   3   9   6   18.38    2.38
   3   9   6   18.84    2.95
   4  -9   6    1.80    1.26
   4   9   6    2.82    0.89
   4   9   6    3.30    1.30
  -4   9  -6    0.75    1.22
   5  -9   6    6.58    1.84
   5   9   6    9.27    2.14
  -5   9  -6    5.08    1.85
  -3 -10   6    1.03    0.80
  -3 -10   6    1.16    0.88
  -3  10   6    0.02    0.82
  -3  10   6    0.39    1.13
  -3  10   6   -0.63    0.88
  -2 -10   6   13.53    1.98
  -2 -10   6    8.04    1.46
  -2 -10   6    8.85    1.68
  -2  10   6   11.11    2.20
  -2  10   6   10.43    2.66
  -2  10   6   11.01    2.14
   1 -10  -6    2.23    0.92
  -1 -10   6    0.83    0.70
  -1 -10   6    1.33    0.79
  -1  10   6    0.39    0.91
  -1  10   6    1.76    0.93
  -1  10   6    1.74    0.90
   0 -10   6   13.01    1.96
   0 -10  -6   15.18    2.03
   0 -10   6    9.96    1.91
   0  10   6   15.42    2.19
   0  10   6    8.76    2.18
  -1 -10  -6   -0.47    0.65
   1 -10   6    0.91    0.91
   1 -10   6    0.33    0.60
   1  10   6    1.60    1.15
   1  10   6    1.05    0.75
   2 -10   6    9.45    1.98
  -2 -10  -6   10.37    1.53
   2 -10   6    7.36    1.47
   2  10   6    7.64    1.88
   2  10   6   10.71    1.90
   3 -10   6    0.29    0.87
   3 -10   6    0.74    0.65
   3  10   6    1.66    1.12
   3  10   6    1.30    0.72
 -10   0   7   11.72    2.30
   9   0  -7    0.07    0.56
  -9   0   7    0.07    0.67
  -8   0   7   26.29    3.14
   8   0  -7   24.45    2.20
   8   0  -7   19.54    2.61
   8   0  -7   26.73    2.72
   7   0  -7    1.32    0.60
   7   0  -7    0.62    0.27
  -7   0   7    0.47    0.52
   7   0  -7   -0.42    0.29
  -6   0   7   59.22    5.40
   6   0  -7   58.29    4.79
   6   0  -7   45.75    5.06
   6   0  -7   59.71    5.46
  -5   0   7   23.35    2.44
   5   0  -7   18.87    2.19
   5   0  -7   22.73    2.26
  -4   0   7  155.18   14.59
   4   0  -7  167.96   14.81
   4   0  -7  199.61   14.89
   3   0  -7   11.28    1.25
  -3   0   7    9.93    1.10
   3   0  -7   11.39    1.27
  -3   0   7   13.28    1.39
   2   0  -7  136.23   12.19
  -2   0   7  140.68   12.32
   2   0  -7  153.05   12.28
  -1   0   7   36.12    3.44
  -1   0   7   38.58    3.34
   1   0  -7   38.03    3.43
   1   0  -7   33.79    3.32
   0   0  -7  661.30   56.76
   0   0   7  692.23   56.75
   1   0   7    0.64    0.33
  -1   0  -7    0.47    0.26
   2   0   7  140.01   11.10
   2   0   7  117.01   10.87
  -2   0  -7  128.67   11.28
   3   0   7    6.16    0.91
  -3   0  -7    6.59    0.96
  -3   0  -7    7.21    1.40
   4   0   7  212.72   17.63
   4   0   7  205.28   17.76
  -4   0  -7  219.53   18.18
  -4   0  -7  196.61   17.86
   5   0   7    0.41    0.36
   5   0   7    0.96    0.46
  -5   0  -7    1.39    0.60
  -6   0  -7   29.27    3.32
   6   0   7   33.58    3.15
   6   0   7   31.14    3.08
  -7   0  -7    1.37    0.80
   7   0   7    3.31    0.76
   7   0   7    2.62    0.70
   8   0   7   25.69    2.49
   8   0   7   19.28    2.31
  -8   0  -7   17.22    2.60
  -9   0  -7   -0.65    0.74
   9   0   7    0.49    0.58
  10   0   7    6.33    1.36
 -10   0  -7    8.68    1.95
 -10  -1   7   -0.40    0.85
  10  -1  -7    1.78    0.87
  10  -1  -7    0.78    0.44
 -10   1   7   -1.11    0.88
  10   1  -7    1.03    0.67
 -10   1   7    1.65    1.39
   9  -1  -7   22.08    2.08
  -9  -1   7   16.74    2.90
   9   1  -7   20.38    2.32
  -9   1   7   18.81    2.90
  -8  -1   7    5.12    1.54
   8  -1  -7    5.26    0.84
   8  -1  -7    4.83    1.19
  -8   1   7    7.09    1.77
   8   1  -7    4.97    1.00
   7  -1  -7   46.52    4.31
  -7  -1   7   47.85    4.96
   7  -1  -7   39.23    4.57
   7   1  -7   57.74    4.68
  -7   1   7   53.28    5.00
  -6  -1   7   18.74    2.21
   6  -1  -7   12.34    1.79
   6  -1  -7   17.24    1.65
   6   1  -7   15.61    1.89
  -6   1   7   19.14    2.17
   6   1  -7   16.36    1.82
  -5  -1   7   95.68    7.54
   5  -1  -7   84.90    7.06
   5  -1  -7   74.35    7.22
   5   1  -7   82.66    7.19
  -5   1   7   83.16    7.40
   5   1  -7   72.25    7.24
  -4  -1   7   46.99    4.15
   4  -1  -7   46.61    3.83
   4  -1  -7   38.74    3.91
   4  -1  -7   44.24    4.05
  -4   1   7   39.16    3.79
  -4   1   7   39.45    3.85
   4   1  -7   45.41    3.94
  -4   1   7   52.27    4.15
   4   1  -7   37.85    3.94
  -3  -1   7  207.88   18.54
   3  -1  -7  202.10   18.73
   3  -1  -7  241.61   18.89
  -3   1   7  257.75   18.87
   3   1  -7  211.49   18.79
  -3   1   7  203.48   18.68
   3   1  -7  231.04   18.78
  -2  -1   7   37.65    3.69
  -2  -1   7   42.24    3.70
   2  -1  -7   39.22    3.68
   2  -1  -7   37.23    3.54
  -2   1   7   46.63    3.64
   2   1  -7   37.79    3.66
   2   1  -7   39.27    3.63
  -2   1   7   38.09    3.56
   1  -1  -7  213.47   19.29
  -1  -1   7  227.84   19.41
   1  -1  -7  238.26   19.46
  -1  -1   7  246.09   19.56
   1   1  -7  236.66   19.54
  -1   1   7  222.08   19.50
   1   1  -7  223.82   19.43
   0  -1  -7    7.16    1.07
   0  -1   7   10.05    1.21
   0   1   7    9.31    0.97
   0   1   7    8.95    1.12
   0   1  -7   10.50    1.38
  -1  -1  -7  240.92   21.65
   1  -1   7  260.00   21.63
   1  -1   7  244.63   21.50
   1   1   7  268.24   21.61
  -1   1  -7  259.75   21.81
  -2  -1  -7    2.08    0.57
   2  -1   7    2.52    0.66
   2  -1   7    3.59    0.65
   2   1   7    3.05    0.66
  -2   1  -7    2.16    0.74
   2   1   7    2.20    0.38
   3  -1   7  168.60   15.17
  -3  -1  -7  185.19   15.42
   3  -1   7  177.95   15.08
   3   1   7  185.28   14.91
  -3   1  -7  165.89   15.49
  -3   1  -7  170.14   15.30
   3   1   7  184.92   15.14
  -4  -1  -7    5.24    1.20
   4  -1   7    4.77    0.74
   4  -1   7    3.28    0.82
  -4  -1  -7    3.65    0.75
   4   1   7    3.89    0.75
  -4   1  -7    4.31    1.05
   4   1   7    4.01    0.72
   5  -1   7   55.16    5.56
  -5  -1  -7   58.95    5.67
   5  -1   7   62.48    5.70
   5  -1   7   67.02    5.63
  -5   1  -7   61.21    6.01
   5   1   7   62.46    5.58
   5   1   7   68.63    5.63
   6  -1   7    1.54    0.65
   6  -1   7    2.10    0.63
  -6  -1  -7    1.22    0.62
   6   1   7    1.52    0.52
  -6   1  -7    3.17    1.02
   6   1   7    3.22    0.74
  -7  -1  -7   25.28    3.15
   7  -1   7   37.68    3.29
   7   1   7   30.13    3.05
   7   1   7   31.53    3.05
  -7   1  -7   27.37    3.48
   8  -1   7    2.63    0.82
  -8  -1  -7    2.72    1.00
   8  -1   7    2.83    0.81
   8   1   7    2.10    0.71
  -8   1  -7    1.64    0.96
   8   1   7    0.84    0.60
   9  -1   7   13.71    1.77
  -9  -1  -7    7.54    1.70
  -9   1  -7    9.54    2.04
   9   1   7    8.52    1.47
  10  -1   7    1.63    0.88
 -10  -1  -7    2.32    1.11
 -10   1  -7    0.04    1.12
  10   1   7    2.54    0.89
 -10  -2   7   12.42    2.90
  10  -2  -7   11.00    1.49
  10   2  -7   11.37    1.54
 -10   2   7    6.49    2.24
   9  -2  -7    0.92    0.47
  -9  -2   7   -0.33    0.97
  -9   2   7    1.02    1.06
  -9   2   7   -0.39    0.84
   9   2  -7    0.93    0.51
  -8  -2   7   28.63    3.33
   8  -2  -7   21.47    2.76
   8  -2  -7   28.64    2.74
  -8   2   7   18.25    3.22
  -8   2   7   28.71    3.25
   7  -2  -7    2.85    0.65
   7  -2  -7    3.46    0.82
  -7  -2   7    2.36    0.91
  -7   2   7    1.79    0.74
   7   2  -7    4.31    0.76
  -6  -2   7   62.73    5.76
   6  -2  -7   52.19    5.41
   6  -2  -7   63.18    5.27
  -6   2   7   60.34    5.65
   6   2  -7   62.22    5.28
   6   2  -7   53.47    5.43
   5  -2  -7    2.34    0.59
  -5  -2   7    3.83    1.02
   5  -2  -7    4.78    0.74
  -5   2   7    3.25    0.72
  -5   2   7    3.19    0.78
   5   2  -7    3.39    0.63
   5   2  -7    2.83    0.73
   4  -2  -7   70.02    6.64
  -4  -2   7   81.69    6.92
   4  -2  -7   84.14    6.64
  -4  -2   7   71.08    6.56
   4   2  -7   75.36    6.99
   4   2  -7   75.10    6.62
  -4   2   7   74.28    6.70
  -4   2   7   78.94    6.78
  -4   2   7   73.56    6.69
  -3  -2   7   25.34    2.60
  -3  -2   7   25.78    2.65
   3  -2  -7   33.51    2.65
  -3  -2   7   32.68    2.83
   3  -2  -7   25.24    2.55
  -3   2   7   24.09    2.68
   3   2  -7   30.65    2.67
  -3   2   7   28.76    2.64
   3   2  -7   26.90    2.69
  -3   2   7   24.70    2.61
  -2  -2   7  351.85   27.71
   2  -2  -7  324.16   27.57
   2  -2  -7  337.89   27.68
  -2  -2   7  299.65   27.62
   2   2  -7  321.27   27.63
  -2   2   7  339.64   27.50
   2   2  -7  327.26   27.65
  -2   2   7  319.23   27.58
  -1  -2   7    6.72    0.95
  -1  -2   7    6.38    0.86
   1  -2  -7    6.23    0.67
  -1   2   7    5.34    0.67
   1   2  -7    5.41    1.06
  -1   2   7    5.31    0.80
   0  -2  -7  133.87   11.72
   0  -2   7  138.94   11.82
   0   2   7  149.47   11.51
   0   2   7  126.62   11.71
   0   2  -7  131.17   11.88
   1  -2   7   29.69    2.71
   1  -2   7   27.20    2.64
  -1  -2  -7   27.59    2.66
   1   2   7   23.40    2.53
  -1   2  -7   25.69    2.81
   2  -2   7  363.38   29.99
  -2  -2  -7  312.43   29.95
   2  -2   7  352.20   29.90
   2   2   7  369.83   29.87
  -2   2  -7  363.48   30.27
  -2   2  -7  366.80   30.13
   3  -2   7    1.98    0.95
  -3  -2  -7    2.20    0.68
   3  -2   7    1.30    0.47
   3   2   7    3.06    0.58
  -3   2  -7    1.74    0.65
   3   2   7    2.36    0.45
   4  -2   7   56.80    4.84
  -4  -2  -7   51.00    4.97
   4  -2   7   48.87    4.85
   4   2   7   54.38    4.72
  -4   2  -7   51.48    5.57
   4   2   7   50.30    4.66
  -5  -2  -7    3.57    0.70
   5  -2   7    5.52    0.98
   5  -2   7    6.17    1.14
  -5   2  -7    4.41    1.20
   5   2   7    3.68    0.73
   6  -2   7   63.95    5.59
  -6  -2  -7   51.36    5.28
  -6   2  -7   55.96    5.96
   6   2   7   59.85    5.34
   6   2   7   62.14    5.29
   7  -2   7   -0.16    0.35
  -7  -2  -7    0.07    0.41
   7   2   7    0.28    0.35
   7   2   7    0.35    0.36
  -7   2  -7   -0.79    0.51
   8  -2   7   16.01    2.03
   8   2   7   14.32    1.68
  -8   2  -7    9.86    2.24
  -9  -2  -7    2.54    0.89
   9  -2   7    1.88    0.94
   9   2   7    3.34    0.81
  -9   2  -7    0.64    1.03
  10  -2   7    8.72    1.75
 -10  -2  -7    6.77    1.47
 -10   2  -7    7.16    2.12
  10   2   7    7.67    1.30
  10  -3  -7   -0.42    0.56
 -10  -3   7    0.45    1.03
  10   3  -7   -0.24    0.46
 -10   3   7   -0.03    1.16
   9  -3  -7   19.66    2.24
  -9  -3   7   23.48    3.17
   9   3  -7   19.04    2.05
   8  -3  -7    2.01    0.79
  -8  -3   7    1.61    0.92
   8  -3  -7    3.32    0.78
  -8   3   7    2.00    1.22
   8   3  -7    0.96    0.63
   8   3  -7    3.01    0.62
  -7  -3   7   26.74    2.94
   7  -3  -7   19.32    2.42
   7  -3  -7   24.95    2.33
  -7   3   7   15.40    2.98
  -7   3   7   24.80    2.75
   7   3  -7   20.02    2.11
  -6  -3   7   11.69    1.70
   6  -3  -7   11.43    1.27
   6  -3  -7    8.41    1.32
   6   3  -7    8.95    1.09
  -6   3   7    8.99    1.47
   6   3  -7    8.29    1.31
  -6   3   7    9.09    1.92
   5  -3  -7   94.73    8.64
  -5  -3   7  109.58    8.99
   5  -3  -7  106.20    8.61
  -5   3   7   90.16    8.73
   5   3  -7   94.53    8.72
  -5   3   7   90.98    8.75
   5   3  -7   94.18    8.49
  -5   3   7  110.38    8.84
  -4  -3   7   13.97    1.68
   4  -3  -7   12.70    1.41
  -4  -3   7   11.35    1.62
   4  -3  -7   11.10    1.37
  -4   3   7   12.12    1.57
  -4   3   7   15.15    1.54
   4   3  -7   11.48    1.32
   4   3  -7   12.31    1.49
  -3  -3   7   70.60    6.58
  -3  -3   7   76.98    6.26
  -3  -3   7   84.15    6.72
   3  -3  -7   65.49    6.36
  -3  -3   7   66.07    6.45
   3   3  -7   77.53    6.61
  -3   3   7   74.38    6.58
   3   3  -7   71.79    6.45
  -3   3   7   79.38    6.47
  -3   3   7   71.20    6.68
  -2  -3   7   19.37    1.98
  -2  -3   7   20.28    2.25
  -2  -3   7   19.32    2.16
   2  -3  -7   21.01    2.21
  -2  -3   7   22.66    2.26
   2  -3  -7   22.74    2.16
   2  -3  -7   19.74    1.96
  -2   3   7   20.36    2.31
  -2   3   7   21.07    2.18
   2   3  -7   24.67    2.29
  -2   3   7   22.60    2.00
   2   3  -7   22.53    2.18
  -1  -3   7  245.72   21.59
  -1  -3   7  276.26   21.68
   1  -3  -7  244.48   21.29
   1  -3  -7  265.51   21.61
  -1  -3   7  237.54   21.71
  -1   3   7  265.91   21.28
   1   3  -7  263.14   21.66
  -1   3   7  237.21   21.54
   0  -3  -7   11.86    1.38
   0  -3   7   11.85    1.54
   0  -3   7   12.88    1.49
   0   3  -7   13.21    1.54
   0   3   7   10.83    1.36
  -1  -3  -7  176.91   15.45
   1  -3   7  190.00   15.59
   1  -3   7  191.58   15.59
  -1   3  -7  177.91   15.70
   1   3   7  165.74   15.36
   1   3   7  174.51   15.42
   1   3   7  188.88   15.19
   2  -3   7    3.19    0.75
   2  -3   7    3.43    0.88
  -2  -3  -7    2.35    0.67
  -2   3  -7    1.49    0.61
   2   3   7    2.41    0.54
   2   3   7    2.70    0.41
   3  -3   7   87.33    7.62
   3  -3   7   87.06    7.67
  -3  -3  -7   72.33    7.51
   3   3   7   79.75    7.30
   3   3   7   93.84    7.40
  -3   3  -7   92.72    7.99
   4  -3   7    1.05    0.49
   4  -3   7    1.10    0.44
  -4  -3  -7    1.51    0.60
  -4   3  -7    0.64    0.63
   4   3   7    0.66    0.35
   4   3   7    0.62    0.32
   5  -3   7   74.62    6.73
   5  -3   7   76.98    6.68
   5   3   7   67.34    6.41
  -5   3  -7   72.25    7.17
   5   3   7   72.95    6.35
   6  -3   7    2.99    0.76
   6  -3   7    3.42    0.85
   6   3   7    2.46    0.66
  -6   3  -7    0.78    0.87
   6   3   7    2.31    0.55
   7  -3   7   14.54    1.92
  -7  -3  -7   12.43    1.45
  -7   3  -7   11.85    2.41
   7   3   7   13.67    1.48
   7   3   7   12.12    1.57
   8  -3   7    1.37    0.79
  -8  -3  -7    0.32    0.50
   8   3   7    2.03    0.64
  -8   3  -7    1.78    1.23
   9  -3   7   10.95    1.91
  -9  -3  -7    6.21    1.18
  -9   3  -7    7.64    2.98
   9  -4  -7   -1.08    0.39
  -9  -4   7   -0.20    0.77
  -9   4   7    0.46    0.90
   8  -4  -7   19.65    2.49
   8  -4  -7   23.98    2.45
  -8  -4   7   27.72    3.45
  -8   4   7   14.22    3.11
   7  -4  -7   -0.27    0.38
  -7  -4   7    0.19    0.72
   7  -4  -7    1.73    0.58
  -7   4   7   -0.10    0.58
   6  -4  -7   30.28    2.62
   6  -4  -7   25.15    2.61
  -6  -4   7   28.73    3.01
   6   4  -7   22.11    2.61
  -6   4   7   21.53    3.04
   6   4  -7   22.06    2.26
  -5  -4   7    2.46    0.84
   5  -4  -7    3.38    0.73
   5  -4  -7    5.22    0.90
  -5   4   7    3.09    1.01
   5   4  -7    4.18    0.90
  -5   4   7    2.33    0.80
  -5   4   7    3.20    0.85
   5   4  -7    3.82    0.61
  -4  -4   7  102.22    9.26
   4  -4  -7  118.90    9.13
   4  -4  -7   99.30    8.97
  -4  -4   7  119.14    9.38
  -4   4   7  104.15    9.25
  -4   4   7  102.54    9.37
   4   4  -7  104.63    9.19
  -4   4   7   99.39    9.43
   4   4  -7   86.28    9.04
  -3  -4   7    2.70    0.83
   3  -4  -7    2.45    0.51
  -3  -4   7    2.17    0.42
  -3  -4   7    1.70    0.49
   3  -4  -7    2.41    0.61
  -3  -4   7    2.28    0.70
  -3   4   7    1.55    0.64
   3   4  -7    1.65    0.46
  -3   4   7    1.56    0.62
  -3   4   7    1.58    0.72
   3   4  -7    3.35    0.85
  -2  -4   7   79.34    6.37
   2  -4  -7   62.09    5.92
  -2  -4   7   65.69    6.03
  -2  -4   7   71.22    6.42
   2  -4  -7   79.94    6.37
  -2  -4   7   65.02    6.19
  -2   4   7   75.34    6.32
  -2   4   7   64.02    6.51
  -2   4   7   72.45    6.35
   2   4  -7   63.52    6.13
  -1  -4   7   18.96    2.30
   1  -4  -7   21.86    2.14
  -1  -4   7   20.50    2.18
   1  -4  -7   22.57    2.18
  -1  -4   7   22.17    2.45
  -1  -4   7   18.83    1.99
  -1  -4   7   20.39    2.32
   1   4  -7   18.93    2.12
  -1   4   7   19.86    2.12
  -1   4   7   18.16    2.11
   0  -4   7  190.92   16.99
   0  -4   7  203.99   17.15
   0  -4   7  210.64   17.32
   0  -4   7  196.54   17.32
   0  -4   7  210.34   17.20
   0  -4  -7  202.61   17.08
   0   4  -7  183.03   17.14
   0   4   7  189.19   17.05
   0   4   7  209.96   16.94
  -1  -4  -7    2.40    0.58
   1  -4   7    1.25    0.50
   1  -4   7    1.85    0.64
   1  -4   7    1.89    0.60
   1   4   7    2.68    0.63
   1   4   7    2.40    0.42
   2  -4   7   57.16    5.19
   2  -4   7   54.26    5.15
  -2  -4  -7   50.90    4.97
  -2   4  -7   59.43    5.44
   2   4   7   52.95    4.97
   3  -4   7   16.77    1.96
  -3  -4  -7   14.56    1.73
   3  -4   7   17.88    1.95
   3   4   7   17.35    1.61
   3   4   7   13.36    1.55
   3   4   7   15.09    1.71
  -3   4  -7   17.14    2.29
  -4  -4  -7   78.96    7.58
   4  -4   7   94.86    7.84
   4  -4   7   87.83    7.85
  -4   4  -7   97.55    8.38
   4   4   7   77.98    7.39
   4   4   7   84.40    7.38
   5  -4   7    0.33    0.47
   5  -4   7   -0.14    0.34
   5   4   7    0.19    0.24
   5   4   7   -0.06    0.28
  -5   4  -7    0.40    0.80
   6  -4   7   11.52    1.69
   6  -4   7   16.29    1.98
   6  -4   7   14.12    2.00
  -6   4  -7   13.00    2.58
   6   4   7   16.06    1.68
   6   4   7   15.12    1.45
   7  -4   7    1.96    0.65
   7  -4   7    1.41    0.78
   7  -4   7    2.05    0.87
   7   4   7    2.41    0.46
   7   4   7    1.95    0.59
  -7   4  -7    1.32    1.05
   8  -4   7   16.36    2.24
  -8   4  -7    9.81    2.50
   9  -4   7   -1.10    0.72
   9  -4   7    1.22    0.76
  -9   4  -7   -0.35    1.22
   9  -5  -7    9.24    1.69
  -9  -5   7    7.37    2.07
  -9   5   7    4.31    1.84
   8  -5  -7    1.04    0.84
  -8  -5   7    1.59    1.07
   8  -5  -7    0.75    0.77
  -8   5   7   -0.58    0.86
  -7  -5   7   36.23    3.70
   7  -5  -7   25.07    3.00
  -7   5   7   33.80    5.25
   7   5  -7   27.95    3.14
  -6  -5   7    1.12    0.75
   6  -5  -7    0.28    0.43
   6  -5  -7    0.56    0.49
  -6   5   7    0.52    0.67
  -5  -5   7   17.97    2.13
   5  -5  -7   15.28    1.72
   5  -5  -7   18.36    1.87
  -5   5   7   12.89    2.06
   5   5  -7   12.84    1.80
  -5   5   7   13.57    2.02
  -5   5   7   14.79    2.27
  -4  -5   7    4.22    0.70
   4  -5  -7    4.74    0.86
  -4  -5   7    4.01    0.67
   4  -5  -7    4.46    0.78
  -4  -5   7    6.81    1.34
  -4  -5   7    7.40    1.31
   4   5  -7    6.23    1.19
  -4   5   7    4.19    1.09
  -4   5   7    4.13    1.14
  -4   5   7    4.01    1.22
  -3  -5   7   98.02    8.91
  -3  -5   7  110.08    9.48
   3  -5  -7   89.67    8.84
   3  -5  -7  110.16    9.16
  -3  -5   7  103.73    9.28
  -3   5   7  113.55    9.49
  -3   5   7  101.41    9.52
  -3   5   7  109.24    9.32
  -2  -5   7    2.03    0.80
  -2  -5   7    2.71    0.83
   2  -5  -7    2.50    0.75
  -2  -5   7    1.89    0.58
  -2  -5   7    2.03    0.52
  -2  -5   7    3.34    1.16
   2  -5  -7    2.11    0.40
  -2   5   7    3.38    0.82
  -2   5   7    2.97    0.80
  -2   5   7    2.65    0.90
  -1  -5   7   52.52    4.83
  -1  -5   7   55.15    5.24
  -1  -5   7   57.63    5.32
   1  -5  -7   52.26    4.95
   1  -5  -7   57.60    4.98
  -1  -5   7   48.92    4.95
  -1  -5   7   54.30    4.98
  -1   5   7   56.83    4.96
  -1   5   7   47.07    5.21
  -1   5   7   49.85    4.95
   0  -5   7    2.29    0.62
   0  -5   7    1.40    0.65
   0  -5  -7    1.52    0.51
   0  -5   7    1.68    0.65
   0  -5   7    1.36    0.54
   0  -5   7    1.63    0.73
   0   5   7    2.12    0.51
   0   5   7    0.67    0.53
   0   5   7    1.29    0.46
  -1  -5  -7   92.84    8.19
   1  -5   7   81.21    8.46
   1  -5   7   90.99    8.20
   1  -5   7   89.96    8.36
   1  -5   7   98.21    8.51
   1   5   7  100.61    8.02
   1   5   7   96.57    8.26
   1   5   7   90.86    8.60
   2  -5   7    4.65    0.95
  -2  -5  -7    2.95    0.68
   2  -5   7    3.21    0.77
   2  -5   7    4.00    0.92
   2  -5   7    2.90    0.90
   2   5   7    3.05    0.67
  -2   5  -7    2.01    0.82
  -3  -5  -7   61.33    6.14
   3  -5   7   70.30    6.47
   3  -5   7   70.75    6.49
   3  -5   7   68.18    6.59
   3  -5   7   68.28    6.31
  -3   5  -7   78.93    6.96
   3   5   7   72.32    6.23
   3   5   7   65.99    5.91
   4  -5   7    1.24    0.56
  -4  -5  -7   -0.17    0.67
   4  -5   7   -0.19    0.25
   4  -5   7    0.10    0.41
   4  -5   7    1.05    0.66
   4   5   7    0.63    0.29
  -4   5  -7    1.36    0.97
   4   5   7    0.64    0.41
   5  -5   7   14.73    1.95
   5  -5   7   15.12    2.13
   5  -5   7   14.14    2.07
  -5   5  -7   18.51    2.77
   5   5   7   14.58    1.60
   5   5   7   16.52    1.79
   6  -5   7    0.61    0.51
   6  -5   7    0.56    0.69
   6   5   7    0.89    0.43
  -6   5  -7    1.23    1.17
   6   5   7    0.50    0.45
   7  -5   7   26.05    2.90
  -7   5  -7   21.93    3.48
   7   5   7   18.40    2.22
   7   5   7   21.27    2.28
   8  -5   7    1.38    0.99
   8  -5   7    0.65    0.73
  -8   5  -7    1.61    1.35
   8   5   7    0.26    0.49
   9  -5   7    3.66    1.33
  -9   5  -7    1.68    1.76
   9   5   7    2.84    1.14
   9   5   7    2.90    0.78
   8  -6  -7    6.49    1.42
  -8  -6   7    7.39    1.88
  -8   6   7    5.68    1.97
   7  -6  -7   -0.14    0.58
   7  -6  -7    0.03    0.51
  -7  -6   7    0.36    0.71
  -7   6   7    1.09    0.91
   7   6  -7    0.49    1.01
  -6  -6   7   38.65    3.87
   6  -6  -7   29.40    3.29
  -6   6   7   34.84    4.09
   5  -6  -7    0.10    0.36
  -5  -6   7   -0.32    0.51
   5   6  -7    0.40    0.37
  -5   6   7    0.45    0.57
  -5   6   7   -0.09    0.47
  -5   6   7    0.00    0.67
   4  -6  -7   22.80    2.33
  -4  -6   7   21.32    2.51
   4  -6  -7   18.53    2.03
  -4  -6   7   16.27    2.02
  -4  -6   7   20.96    2.78
  -4   6   7   21.91    2.79
  -4   6   7   22.77    2.61
  -4   6   7   21.80    2.80
   4   6  -7   24.40    2.53
  -3  -6   7    1.69    0.83
   3  -6  -7    0.80    0.57
  -3  -6   7    2.16    0.83
  -3  -6   7    0.61    0.39
  -3  -6   7    1.01    0.44
   3  -6  -7    1.37    0.37
  -3  -6   7    2.22    0.85
  -3   6   7    1.67    0.78
  -3   6   7    0.81    0.55
  -3   6   7    0.52    0.61
  -2  -6   7   72.49    6.29
  -2  -6   7   73.32    6.85
  -2  -6   7   73.45    6.91
   2  -6  -7   77.12    6.50
  -2  -6   7   59.93    6.27
  -2  -6   7   71.95    6.51
  -2   6   7   63.33    6.79
  -2   6   7   73.77    6.60
  -2   6   7   66.51    6.52
   1  -6  -7    4.18    0.95
  -1  -6   7    3.94    1.04
  -1  -6   7    4.04    1.11
  -1  -6   7    1.58    0.60
   1  -6  -7    2.76    0.70
  -1  -6   7    1.65    0.61
  -1  -6   7    4.05    1.35
  -1   6   7    3.34    0.83
  -1   6   7    4.02    1.14
  -1   6   7    2.73    0.81
   0  -6   7   36.17    3.99
   0  -6   7   37.47    4.32
   0  -6   7   42.86    3.99
   0  -6   7   42.25    4.38
   0  -6  -7   44.09    4.11
   0  -6   7   41.00    4.14
   0   6   7   47.38    3.96
   0   6   7   41.64    4.08
   0   6   7   39.88    4.42
   1  -6   7   14.11    1.90
   1  -6   7   12.45    1.72
  -1  -6  -7   11.68    1.48
   1  -6   7    9.68    1.72
   1  -6   7   11.10    1.53
   1   6   7   10.75    1.31
   1   6   7   11.07    1.54
   1   6   7   13.58    2.00
   2  -6   7   50.24    4.88
   2  -6   7   49.26    4.61
  -2  -6  -7   46.44    4.50
   2  -6   7   42.62    4.81
   2  -6   7   44.64    4.74
   2   6   7   48.65    4.59
  -2   6  -7   49.32    5.13
   2   6   7   56.16    5.17
   3  -6   7    0.54    0.58
   3  -6   7    1.18    0.61
  -3  -6  -7    1.55    0.54
   3   6   7    1.15    0.53
  -3   6  -7    3.68    1.27
   3   6   7    1.34    0.84
   4  -6   7   16.99    2.19
  -4  -6  -7   11.26    1.64
   4  -6   7   13.31    2.02
   4   6   7   15.87    1.82
   4   6   7   16.64    2.33
   4   6   7   15.79    1.53
  -4   6  -7   20.32    2.84
   5  -6   7    5.83    1.41
   5   6   7    5.66    1.04
   5   6   7    4.49    1.27
   5   6   7    4.30    0.77
  -5   6  -7    3.43    1.57
   6  -6   7   20.71    3.39
   6  -6   7   19.32    2.59
   6   6   7   16.43    2.04
   6   6   7   22.24    2.74
   6   6   7   16.63    1.91
  -6   6  -7   24.53    4.91
   7  -6   7    0.24    0.81
   7  -6   7    0.90    0.80
   7   6   7    0.63    0.41
   7   6   7    0.16    0.45
   7   6   7   -0.17    0.72
  -7   6  -7    1.85    1.35
   8  -6   7    2.68    0.99
   8   6   7    3.21    1.19
  -8   6  -7    2.10    1.53
   8   6   7    3.32    0.82
  -8  -7   7    1.16    1.00
  -8   7   7    2.00    1.44
  -7  -7   7    6.59    1.75
   7  -7  -7    4.95    1.14
  -7   7   7    3.17    1.36
  -6  -7   7    0.63    0.76
   6  -7  -7    1.55    0.61
  -6   7   7    0.41    0.89
   6   7  -7   -0.25    0.45
  -5  -7   7   35.93    3.71
  -5  -7   7   34.59    4.00
   5  -7  -7   36.35    3.48
   5  -7  -7   27.79    3.10
  -5   7   7   27.85    3.92
  -5   7   7   33.35    3.83
  -5   7   7   36.89    4.13
   4  -7  -7    0.02    0.62
  -4  -7   7    1.04    0.87
  -4  -7   7    0.26    0.43
   4  -7  -7    0.49    0.37
  -4  -7   7   -0.50    0.66
  -4  -7   7    0.42    0.68
  -4   7   7    0.56    0.70
  -4   7   7    0.39    0.74
  -4   7   7    0.66    0.66
   3  -7  -7   10.17    1.15
  -3  -7   7    9.38    1.90
  -3  -7   7   12.52    1.73
  -3  -7   7   13.70    2.26
  -3  -7   7   11.25    1.44
  -3  -7   7   10.16    1.38
  -3   7   7   10.87    2.06
  -3   7   7    9.23    2.10
  -3   7   7   13.05    1.92
  -2  -7   7    0.72    0.62
  -2  -7   7    0.21    0.44
  -2  -7   7    0.48    0.78
  -2  -7   7    0.24    0.48
  -2  -7   7    1.14    0.83
  -2   7   7    0.82    0.70
  -2   7   7    0.20    0.50
  -2   7   7    2.21    1.07
  -1  -7   7   50.63    4.78
  -1  -7   7   51.95    5.29
  -1  -7   7   50.25    5.29
   1  -7  -7   49.41    4.83
  -1  -7   7   48.36    4.86
  -1  -7   7   46.24    4.79
  -1   7   7   51.36    5.36
  -1   7   7   49.73    4.95
  -1   7   7   53.59    4.89
   0  -7   7   -0.24    0.61
   0  -7  -7   -0.28    0.38
   0  -7   7    0.93    0.62
   0  -7   7    0.39    0.60
   0  -7   7    0.10    0.47
   0  -7   7    1.05    0.58
   0   7   7    0.94    0.62
   0   7   7   -0.27    0.45
   0   7   7    0.13    0.45
  -1  -7  -7   30.49    2.95
   1  -7   7   25.76    3.07
   1  -7   7   27.35    3.27
   1  -7   7   25.77    2.93
   1  -7   7   28.47    2.94
   1   7   7   26.46    3.38
   1   7   7   26.12    2.96
   1   7   7   28.20    2.77
   2  -7   7    1.84    0.83
  -2  -7  -7    0.28    0.44
   2  -7   7   -0.36    0.41
   2  -7   7    0.73    0.47
   2   7   7    0.60    0.68
   2   7   7    1.39    0.58
  -3  -7  -7   17.43    2.08
   3  -7   7   20.21    2.52
   3   7   7   16.91    2.16
  -3   7  -7   18.60    2.87
   3   7   7   22.62    2.85
   4  -7   7    2.22    1.02
   4  -7   7    0.77    0.44
   4  -7   7    1.26    0.76
   4   7   7    1.87    0.66
   4   7   7    1.24    0.87
   5  -7   7   19.90    2.83
   5  -7   7   24.91    4.32
  -5   7  -7   20.54    3.40
   5   7   7   21.16    2.32
   5   7   7   21.40    2.96
   5   7   7   18.73    2.01
   6  -7   7   -0.50    0.66
   6   7   7    0.62    0.80
   6   7   7    0.73    0.52
   6   7   7    0.77    0.41
  -6   7  -7    0.45    0.91
   7  -7   7    4.25    1.43
   7   7   7    4.09    1.44
   7   7   7    2.72    0.71
   7   7   7    3.30    0.89
  -7   7  -7    4.20    1.84
   7  -8  -7    0.46    0.69
  -7  -8   7    2.46    1.36
  -7  -8   7   -0.58    0.80
  -7   8   7   -1.63    0.92
  -6  -8   7    2.27    1.47
  -6  -8   7    4.33    2.19
   6  -8  -7    4.87    1.01
  -6   8   7    4.69    1.65
  -5  -8   7    0.94    0.82
   5  -8  -7    0.26    0.44
  -5   8   7    0.21    0.88
  -5   8   7    0.10    0.87
  -5   8   7    0.96    0.84
   4  -8  -7   17.05    1.89
  -4  -8   7   17.76    2.18
  -4  -8   7   23.84    2.62
  -4  -8   7   18.08    3.01
  -4   8   7   19.87    3.04
  -4   8   7   20.81    2.83
  -3  -8   7    1.15    0.64
  -3  -8   7    1.63    1.08
  -3  -8   7    1.81    0.87
  -3  -8   7    1.71    0.61
  -3  -8   7    2.03    1.22
  -3   8   7    0.60    0.77
  -3   8   7    1.58    1.00
  -3   8   7    1.51    0.94
  -2  -8   7   16.37    2.00
  -2  -8   7   15.39    1.96
  -2  -8   7   17.44    2.15
  -2  -8   7   14.50    2.58
  -2   8   7   13.96    2.48
  -2   8   7   16.30    2.29
  -2   8   7   17.13    2.35
  -1  -8   7    1.65    1.12
  -1  -8   7    0.15    0.81
  -1  -8   7    0.67    0.60
  -1  -8   7    1.18    0.70
  -1  -8   7    1.13    0.73
   1  -8  -7    1.82    0.69
   1  -8  -7    0.97    0.80
  -1   8   7    1.70    0.79
  -1   8   7    1.32    0.73
  -1   8   7    1.46    0.96
   0  -8   7   16.87    2.17
   0  -8   7   18.22    2.33
   0  -8  -7   18.59    2.26
   0  -8   7   16.14    2.14
   0  -8   7   14.84    2.84
   0  -8   7   19.30    2.76
   0   8   7   17.01    2.72
   0   8   7   20.85    2.25
   0   8   7   17.45    2.34
  -1  -8  -7    0.91    0.58
   1  -8   7    0.51    0.57
   1  -8   7    0.81    0.71
   1  -8   7   -0.32    0.81
   1  -8   7    0.32    0.56
   1  -8   7    2.04    0.99
   1   8   7    0.95    0.78
   1   8   7    1.44    0.81
   2  -8   7   16.61    2.50
  -2  -8  -7   14.76    1.97
   2  -8   7   14.05    2.30
   2  -8   7   19.11    2.19
   2   8   7   14.15    2.47
   2   8   7   21.73    2.29
   3  -8   7    5.19    1.46
  -3  -8  -7    3.15    0.83
   3  -8   7    4.47    1.24
   3   8   7    3.28    0.95
   3   8   7    2.74    1.25
  -3   8  -7    5.11    2.17
   4  -8   7   16.59    2.33
  -4   8  -7    8.67    2.20
   4   8   7    8.45    2.27
   4   8   7   11.14    1.67
   5  -8   7    0.30    0.79
  -5   8  -7   -0.13    0.95
   5   8   7    0.63    0.51
   5   8   7    1.05    0.90
   6  -8   7    5.92    1.69
   6   8   7    3.31    0.94
   6   8   7    5.00    1.56
  -6   8  -7    2.72    1.87
   5  -9  -7    4.13    0.84
  -5  -9   7    3.38    1.53
  -5  -9   7    3.49    1.67
  -5   9   7    5.63    1.87
  -4  -9   7   -0.01    0.54
   4  -9  -7    0.51    0.34
  -4  -9   7    1.39    1.27
  -4  -9   7    0.75    0.85
  -4   9   7    0.91    0.81
  -4   9   7    1.03    1.05
  -4   9   7    0.03    0.94
  -3  -9   7   15.41    2.69
  -3  -9   7   12.35    1.92
  -3  -9   7   17.40    2.15
  -3  -9   7    9.61    1.59
  -3   9   7   11.24    2.14
  -3   9   7   16.69    2.48
  -3   9   7   18.30    2.83
  -2  -9   7    0.82    1.13
  -2  -9   7   -0.14    0.51
  -2  -9   7    1.78    0.67
  -2  -9   7   -0.20    0.62
  -2   9   7    1.67    1.04
  -2   9   7    0.48    0.77
  -2   9   7   -0.08    0.58
  -1  -9   7    8.89    1.57
  -1  -9   7   10.34    2.08
  -1  -9   7    9.95    1.82
   1  -9  -7   10.17    1.65
  -1  -9   7   10.14    2.61
  -1   9   7    8.88    1.78
  -1   9   7    7.62    1.59
  -1   9   7    7.14    1.93
   0  -9   7   -1.38    0.84
   0  -9   7    1.54    0.68
   0  -9  -7    0.67    0.54
   0  -9   7    1.06    0.72
   0  -9   7    0.13    0.56
   0   9   7    0.39    0.56
   0   9   7   -0.11    0.73
   0   9   7   -0.15    0.62
   1  -9   7   11.06    1.74
   1  -9   7   13.99    2.14
  -1  -9  -7   13.23    1.86
   1  -9   7   13.28    2.23
   1   9   7   15.03    2.89
   1   9   7   11.10    1.93
  -2  -9  -7   -0.72    0.53
   2  -9   7    0.57    0.59
   2  -9   7    0.27    0.74
   2   9   7   -0.01    0.74
   2   9   7   -0.02    0.74
   3  -9   7   10.49    2.16
  -3  -9  -7    7.94    1.39
   3   9   7   11.46    2.00
   3   9   7    9.03    2.12
   4  -9   7    0.58    0.85
   4   9   7    0.39    0.64
   4   9   7   -0.51    0.65
  -4   9  -7    0.10    1.13
   5  -9   7    3.81    1.49
  -5   9  -7    5.73    2.16
   5   9   7    1.98    1.17
   5   9   7    3.60    1.00
  -3 -10   7    1.52    0.87
  -3 -10   7    0.51    0.80
  -3  10   7    0.61    0.88
  -3  10   7    0.47    1.20
  -3  10   7   -0.40    0.92
  -2 -10   7    7.27    1.56
  -2 -10   7    6.49    1.25
  -2 -10   7    6.69    1.42
  -2  10   7    7.29    1.70
  -2  10   7    5.45    1.47
  -2  10   7    6.26    1.86
  -1 -10   7   -0.37    0.64
  -1 -10   7    1.94    0.90
   1 -10  -7   -0.47    0.71
  -1  10   7    0.23    0.71
  -1  10   7   -0.68    0.78
  -1  10   7   -0.31    0.72
   0 -10  -7    8.82    1.66
   0 -10   7    7.98    1.64
   0 -10   7    9.09    1.73
   0  10   7    9.80    1.90
   0  10   7    7.98    2.27
   1 -10   7    1.32    0.93
   1 -10   7    0.35    0.69
  -1 -10  -7    1.06    0.80
   1  10   7    0.39    0.66
   1  10   7    1.25    0.85
  -2 -10  -7    4.63    1.18
   2 -10   7    6.14    1.60
   2 -10   7    3.48    1.08
   2  10   7    5.00    1.34
   2  10   7    6.95    2.02
   3 -10   7    0.90    1.00
   3 -10   7   -0.38    0.87
   3  10   7    0.01    0.90
   3  10   7   -0.78    0.60
 -10   0   8   -0.24    0.89
  10   0  -8    0.44    0.82
  -9   0   8    0.77    1.09
   9   0  -8    0.51    0.65
  -8   0   8    0.95    0.86
   8   0  -8    0.72    0.56
  -7   0   8    0.21    0.59
   7   0  -8    0.38    0.51
   7   0  -8    0.59    0.46
   6   0  -8    0.95    0.53
   6   0  -8    0.25    0.46
  -6   0   8    1.00    0.58
   5   0  -8    3.55    0.83
  -5   0   8    5.40    1.14
   4   0  -8    0.75    0.35
  -4   0   8    0.36    0.35
   4   0  -8    0.04    0.21
  -4   0   8    0.13    0.20
   3   0  -8    1.92    0.45
  -3   0   8    3.32    0.77
  -3   0   8    2.99    0.48
   3   0  -8    2.96    0.65
  -2   0   8    5.40    0.98
  -2   0   8    3.53    0.70
   2   0  -8    4.06    0.73
   2   0  -8    3.79    0.70
   1   0  -8    5.98    0.87
  -1   0   8    4.82    0.88
  -1   0   8    5.75    0.78
   1   0  -8    5.75    0.77
   0   0  -8    5.01    0.97
   0   0   8    5.50    0.86
   0   0   8    4.65    0.71
   1   0   8   10.58    1.32
  -1   0  -8   10.03    1.41
   2   0   8    0.93    0.36
   2   0   8    1.03    0.46
  -2   0  -8    1.49    0.61
   3   0   8    2.47    0.63
   3   0   8    3.61    0.61
  -3   0  -8    3.77    1.00
  -4   0  -8    5.40    1.07
   4   0   8    6.71    0.85
   4   0   8    5.26    0.94
  -4   0  -8    8.12    1.52
   5   0   8    0.02    0.23
   5   0   8   -0.09    0.28
  -5   0  -8   -0.45    0.32
   5   0   8    0.20    0.26
  -6   0  -8   -0.72    0.36
   6   0   8    0.12    0.34
   6   0   8   -0.17    0.34
  -7   0  -8    0.54    0.67
   7   0   8    1.43    0.59
   7   0   8    0.60    0.42
   8   0   8    1.36    0.64
  -8   0  -8    2.49    0.97
   8   0   8    0.91    0.53
   9   0   8   -0.60    0.39
  -9   0  -8    1.58    1.00
 -10   0  -8   -0.49    1.00
  10   0   8    1.52    0.85
 -10  -1   8   -0.20    0.59
  10   1  -8    1.67    0.62
 -10   1   8   -0.23    1.06
 -10   1   8   -0.29    1.08
   9  -1  -8    0.98    0.44
  -9  -1   8    1.72    1.18
   9   1  -8    0.45    0.51
  -9   1   8    0.89    0.94
   8  -1  -8    0.53    0.54
  -8  -1   8    0.88    0.88
   8  -1  -8   -0.28    0.53
   8  -1  -8    0.51    0.37
  -8   1   8    0.79    0.74
   8   1  -8    0.44    0.49
   7  -1  -8    5.42    1.15
   7  -1  -8    5.54    0.80
   7  -1  -8    2.99    0.79
  -7  -1   8    3.61    1.11
  -7   1   8    3.58    1.02
   7   1  -8    5.21    0.95
   6  -1  -8    0.36    0.28
   6  -1  -8   -0.11    0.35
   6  -1  -8    0.56    0.42
  -6  -1   8    0.01    0.56
   6   1  -8    0.03    0.31
  -6   1   8    0.46    0.62
   6   1  -8    0.05    0.31
   5  -1  -8    1.26    0.47
   5  -1  -8    2.64    0.52
   5  -1  -8    3.09    0.70
  -5  -1   8    2.84    0.85
  -5   1   8    2.65    0.80
  -5   1   8    1.88    0.51
   5   1  -8    1.39    0.45
   5   1  -8    2.34    0.58
   4  -1  -8    0.74    0.33
  -4  -1   8    1.60    0.58
   4  -1  -8    1.01    0.44
  -4  -1   8    0.60    0.17
  -4  -1   8    0.45    0.22
   4   1  -8    0.65    0.32
   4   1  -8    0.47    0.60
  -4   1   8    0.44    0.26
  -4   1   8    1.05    0.36
  -3  -1   8    9.05    1.27
   3  -1  -8   11.26    1.31
  -3  -1   8    9.37    1.02
   3  -1  -8    9.06    1.14
  -3   1   8   13.06    1.33
   3   1  -8   10.81    1.25
   3   1  -8   11.17    1.26
  -3   1   8   10.29    1.15
   2  -1  -8    0.37    0.24
   2  -1  -8    0.11    0.19
  -2  -1   8    0.30    0.27
  -2  -1   8   -0.17    0.21
   2   1  -8    0.21    0.23
  -2   1   8    0.32    0.28
   2   1  -8    0.71    0.36
  -2   1   8    0.39    0.26
  -1  -1   8    0.12    0.19
   1  -1  -8    0.29    0.26
   1  -1  -8    0.24    0.23
  -1  -1   8    0.54    0.39
  -1   1   8    0.28    0.31
   1   1  -8    0.05    0.24
  -1   1   8    0.13    0.19
   0  -1  -8    1.47    0.49
   0  -1   8    1.08    0.43
   0   1   8    1.10    0.35
   0   1  -8    0.86    0.40
   0   1   8    1.81    0.43
   1  -1   8    3.19    0.70
   1  -1   8    4.23    0.88
  -1  -1  -8    5.13    1.00
  -1   1  -8    5.05    1.42
  -2  -1  -8    2.69    0.74
   2  -1   8    2.39    0.61
   2  -1   8    2.69    0.58
   2   1   8    3.13    0.63
  -2   1  -8    3.11    0.85
   2   1   8    2.66    0.44
  -3  -1  -8    5.25    1.10
   3  -1   8    4.01    0.85
   3  -1   8    4.62    0.79
   3   1   8    4.42    0.79
   3   1   8    4.67    0.58
  -3   1  -8    5.90    1.18
  -3   1  -8    3.39    1.05
   4  -1   8    1.12    0.48
  -4  -1  -8    2.18    0.61
  -4  -1  -8    2.77    0.79
   4  -1   8    1.67    0.50
   4   1   8    0.95    0.43
   4   1   8    1.78    0.39
  -4   1  -8    2.01    0.72
   4   1   8    1.88    0.51
  -5  -1  -8    0.72    0.48
   5  -1   8    1.87    0.56
   5  -1   8    1.40    0.49
   5   1   8    1.99    0.58
  -6  -1  -8    0.99    0.64
   6  -1   8    1.87    0.59
   6  -1   8    0.81    0.48
  -6   1  -8    0.65    0.64
   6   1   8    1.22    0.43
   6   1   8    2.30    0.64
  -7  -1  -8    1.18    0.69
   7  -1   8    0.84    0.54
   7   1   8    0.50    0.40
   7   1   8    0.68    0.48
  -7   1  -8    0.75    0.77
   8  -1   8   -0.04    0.41
   8  -1   8    0.58    0.54
  -8  -1  -8   -0.81    0.58
   8   1   8    0.02    0.46
   8   1   8    0.57    0.54
  -8   1  -8    0.18    0.80
  -9  -1  -8    2.04    0.89
   9  -1   8    0.21    0.57
   9   1   8    0.40    0.57
  -9   1  -8   -0.25    1.04
  10  -1   8    0.41    0.73
 -10  -1  -8    0.20    0.88
 -10   1  -8   -0.61    0.98
  10   1   8    0.65    0.70
 -10  -2   8    1.21    1.32
  10  -2  -8   -0.22    0.51
 -10   2   8    0.60    1.21
  10   2  -8   -0.38    0.49
  -9  -2   8   -0.76    0.58
   9  -2  -8    0.71    0.52
  -9   2   8    0.49    0.85
  -9   2   8   -1.13    0.81
   9   2  -8    0.19    0.44
   8  -2  -8   -0.43    0.38
  -8  -2   8    0.20    0.66
   8   2  -8    0.85    0.48
  -8   2   8    0.98    0.82
   7  -2  -8    1.92    0.56
   7  -2  -8    1.58    0.61
  -7  -2   8    1.71    0.83
   7   2  -8    1.68    0.53
  -7   2   8    1.18    0.80
   6  -2  -8    0.50    0.36
  -6  -2   8    0.62    0.72
   6  -2  -8    0.92    0.42
  -6   2   8    2.18    0.86
   6   2  -8    2.09    0.65
   6   2  -8    1.10    0.44
   5  -2  -8   -0.03    0.26
   5  -2  -8    0.16    0.29
  -5  -2   8   -0.14    0.36
   5   2  -8   -0.06    0.27
   5   2  -8    0.18    0.29
  -5   2   8    0.15    0.28
  -5   2   8    0.33    0.46
  -5   2   8    0.01    0.27
  -4  -2   8    5.92    1.13
   4  -2  -8    6.54    0.83
  -4  -2   8    5.46    0.78
   4  -2  -8    4.23    0.79
   4  -2  -8    5.46    0.94
   4   2  -8    5.23    0.88
  -4   2   8    6.51    0.97
  -4   2   8    4.62    0.84
  -4   2   8    5.57    0.86
   4   2  -8    5.38    0.81
   3  -2  -8    6.41    0.91
   3  -2  -8    4.85    0.72
  -3  -2   8    5.12    0.81
  -3  -2   8    4.72    0.91
   3   2  -8    6.02    0.84
  -3   2   8    5.03    0.78
  -3   2   8    5.18    0.80
  -3   2   8    4.14    0.84
   3   2  -8    5.07    0.83
  -2  -2   8    0.53    0.36
   2  -2  -8    1.06    0.30
  -2  -2   8    0.62    0.34
   2  -2  -8    0.70    0.33
  -2   2   8    0.65    0.33
   2   2  -8    0.82    0.30
   2   2  -8    1.07    0.48
  -2   2   8    1.18    0.36
  -1  -2   8    6.76    0.93
   1  -2  -8    6.27    0.75
  -1  -2   8    7.34    1.05
   1  -2  -8    6.25    0.92
   1   2  -8    6.52    1.22
  -1   2   8    5.36    0.88
  -1   2   8    6.91    0.77
   0  -2   8   11.05    1.41
   0   2  -8   11.60    1.52
   0   2   8   11.66    1.13
   0   2   8   10.12    1.33
   1  -2   8    3.29    0.68
   1  -2   8    4.78    1.04
  -1  -2  -8    4.08    0.86
   1   2   8    4.16    0.83
  -1   2  -8    5.23    1.19
   2  -2   8    7.16    1.06
  -2  -2  -8    8.59    1.16
   2  -2   8    5.24    0.96
  -2   2  -8    6.97    1.42
   2   2   8    7.05    0.96
   2   2   8    6.35    0.67
   3  -2   8    2.50    0.61
   3  -2   8    1.19    0.52
  -3  -2  -8    1.87    0.66
  -3   2  -8    2.52    0.86
   3   2   8    1.86    0.45
   3   2   8    1.82    0.54
  -3   2  -8    0.75    0.42
   4  -2   8    0.98    0.51
   4  -2   8    1.31    0.47
  -4  -2  -8    1.27    0.61
  -4   2  -8    1.06    0.66
   4   2   8    1.21    0.43
   4   2   8    0.56    0.40
   5  -2   8    4.04    0.83
   5  -2   8    1.95    0.63
  -5  -2  -8    2.30    0.82
  -5   2  -8    2.68    1.04
   5   2   8    2.82    0.60
   5   2   8    3.04    0.67
   6  -2   8    3.22    0.77
   6  -2   8    1.85    0.63
  -6  -2  -8    1.67    0.57
  -6   2  -8    2.22    0.93
   6   2   8    2.84    0.73
  -7  -2  -8    0.67    0.47
   7  -2   8    0.47    0.51
   7   2   8    0.70    0.40
  -7   2  -8    0.08    0.74
   7   2   8   -0.03    0.34
   8  -2   8    0.08    0.48
  -8  -2  -8    0.51    0.54
   8   2   8    0.05    0.41
  -8   2  -8    0.05    0.74
   9  -2   8    0.41    0.73
  -9  -2  -8   -0.27    0.64
   9   2   8    0.82    0.52
  -9   2  -8   -1.09    0.94
 -10  -2  -8    0.71    0.86
  10  -2   8    0.03    0.76
  10   2   8    0.84    0.59
 -10   2  -8    0.89    1.16
  10  -3  -8    0.38    0.69
 -10  -3   8   -1.34    0.98
 -10   3   8    0.53    1.20
  10   3  -8    0.96    0.62
  -9  -3   8    0.77    0.73
   9  -3  -8    1.17    0.65
  -9   3   8    2.45    1.29
   9   3  -8    1.67    0.58
   8  -3  -8   -0.33    0.41
   8  -3  -8    0.09    0.44
   8   3  -8   -0.09    0.36
  -8   3   8    1.03    0.76
   7  -3  -8    0.88    0.48
  -7  -3   8    2.05    0.94
   7  -3  -8    0.22    0.42
  -7   3   8    1.32    0.95
  -7   3   8    0.15    0.59
   7   3  -8    0.38    0.36
   6  -3  -8    1.34    0.56
  -6  -3   8    0.94    0.72
   6  -3  -8    1.28    0.51
  -6   3   8    1.21    0.72
   6   3  -8    1.37    0.42
   6   3  -8    1.83    0.66
   5  -3  -8    7.16    1.15
  -5  -3   8    9.05    1.49
  -5   3   8   10.32    1.38
  -5   3   8    9.35    1.32
   5   3  -8   10.02    1.12
  -5   3   8    9.91    1.34
   5   3  -8    6.96    1.18
   4  -3  -8    0.03    0.24
  -4  -3   8    0.06    0.44
  -4  -3   8    0.19    0.32
   4  -3  -8    0.40    0.32
   4   3  -8    0.28    0.24
   4   3  -8    0.38    0.28
  -4   3   8    0.42    0.38
  -4   3   8    0.19    0.39
  -4   3   8    0.17    0.32
  -3  -3   8    1.30    0.50
   3  -3  -8    0.84    0.36
   3  -3  -8    1.82    0.41
  -3  -3   8    1.07    0.28
  -3  -3   8    1.45    0.47
  -3  -3   8    0.45    0.33
   3  -3  -8    1.45    0.55
   3   3  -8    1.08    0.40
  -3   3   8    2.11    0.67
   3   3  -8    1.06    0.64
  -3   3   8    2.40    0.51
  -3   3   8    0.98    0.44
  -2  -3   8    3.60    0.77
  -2  -3   8    1.15    0.50
   2  -3  -8    3.72    0.79
   2  -3  -8    2.85    0.46
  -2  -3   8    2.34    0.64
   2   3  -8    2.35    0.58
   2   3  -8    2.33    0.61
  -2   3   8    2.82    0.50
  -2   3   8    2.57    0.62
   1  -3  -8    6.97    1.02
  -1  -3   8    6.84    1.06
  -1  -3   8    6.58    1.02
   1  -3  -8    5.84    0.73
  -1   3   8    6.56    0.98
  -1   3   8    7.96    0.74
   1   3  -8    6.46    1.04
   0  -3   8    4.50    0.85
   0  -3  -8    4.09    0.76
   0  -3   8    4.88    1.04
   0  -3   8    3.12    0.68
   0   3   8    5.34    1.02
   0   3  -8    2.58    0.76
   1  -3   8    1.28    0.49
  -1  -3  -8    1.72    0.52
   1  -3   8    1.76    0.60
   1   3   8    1.18    0.39
   1   3   8    1.91    0.49
  -1   3  -8    2.31    0.74
   2  -3   8    2.40    0.64
  -2  -3  -8    3.68    0.78
   2  -3   8    3.26    0.82
   2   3   8    3.20    0.45
   2   3   8    2.50    0.56
  -2   3  -8    2.97    0.90
  -3  -3  -8    0.25    0.39
   3  -3   8    0.45    0.39
   3   3   8    0.33    0.27
  -3   3  -8   -0.48    0.30
   3   3   8    0.64    0.27
  -4  -3  -8    1.90    0.66
   4  -3   8    1.18    0.53
   4  -3   8    2.78    0.75
  -4   3  -8    2.69    1.10
   4   3   8    2.79    0.53
   4   3   8    2.46    0.55
  -5  -3  -8    3.09    0.81
   5  -3   8    2.79    0.77
   5  -3   8    1.18    0.62
  -5   3  -8    0.96    0.77
   5   3   8    2.95    0.73
   5   3   8    3.20    0.64
   6  -3   8    0.56    0.47
   6  -3   8    0.14    0.49
  -6   3  -8    0.41    0.73
   6   3   8    0.17    0.32
   6   3   8    0.16    0.35
   7  -3   8   -0.58    0.40
   7   3   8    0.25    0.36
   7   3   8    0.49    0.36
  -7   3  -8    0.08    0.78
   8  -3   8    0.78    0.65
  -8   3  -8   -0.80    0.77
   8   3   8    0.91    0.46
   9  -3   8    1.48    0.75
  -9  -3  -8    0.54    0.58
  -9   3  -8    1.80    1.23
   9   3   8    0.57    0.46
  -9  -4   8   -0.62    0.66
   9  -4  -8    0.37    0.56
  -9   4   8   -1.95    0.77
   8  -4  -8    1.56    0.82
   8  -4  -8    1.92    0.70
  -8  -4   8    0.74    0.99
  -8   4   8    1.76    0.98
   7  -4  -8    0.19    0.40
  -7  -4   8    0.30    0.77
   7  -4  -8   -0.16    0.38
  -7   4   8   -0.55    0.65
   7   4  -8    0.69    0.57
   6  -4  -8    2.74    0.79
   6  -4  -8    2.94    0.66
  -6  -4   8    3.47    1.13
  -6   4   8    0.66    0.73
   6   4  -8    2.21    0.50
  -6   4   8    3.57    0.98
   6   4  -8    1.73    0.70
  -5  -4   8    1.28    0.68
   5  -4  -8    1.89    0.62
   5  -4  -8    2.51    0.62
   5   4  -8    2.34    0.49
  -5   4   8    2.83    0.79
  -5   4   8    1.02    0.73
   5   4  -8    1.36    0.46
  -5   4   8    1.73    0.68
  -5   4   8    1.37    0.67
  -4  -4   8    1.95    0.68
  -4  -4   8    1.80    0.51
  -4  -4   8    1.18    0.72
   4  -4  -8    2.70    0.62
   4  -4  -8    2.85    0.69
   4   4  -8    2.17    0.53
  -4   4   8    3.46    0.81
  -4   4   8    3.94    0.81
  -4   4   8    2.00    0.71
  -4   4   8    1.90    0.75
   4   4  -8    2.80    0.70
  -3  -4   8    1.53    0.36
  -3  -4   8    1.06    0.40
   3  -4  -8    0.88    0.34
  -3  -4   8    1.34    0.57
  -3  -4   8    1.18    0.58
   3  -4  -8    0.94    0.42
  -3   4   8    1.39    0.61
  -3   4   8    0.54    0.48
   3   4  -8    0.96    0.40
   3   4  -8    1.27    0.57
  -3   4   8    1.50    0.44
  -2  -4   8   12.24    1.30
  -2  -4   8   11.80    1.55
   2  -4  -8   12.01    1.50
  -2  -4   8   13.56    1.68
   2  -4  -8   11.74    1.18
  -2  -4   8    9.70    1.43
  -2   4   8   12.48    1.51
  -2   4   8   11.54    1.19
  -2   4   8   12.74    1.64
  -2   4   8    9.81    1.68
   2   4  -8   12.29    1.44
  -1  -4   8    1.88    0.72
  -1  -4   8    1.50    0.71
  -1  -4   8    2.19    0.63
  -1  -4   8    1.75    0.50
   1  -4  -8    1.71    0.58
  -1  -4   8    2.78    0.79
  -1   4   8    1.53    0.60
   1   4  -8    1.97    0.64
  -1   4   8    1.87    0.57
  -1   4   8    1.49    0.51
   0  -4   8    0.62    0.51
   0  -4   8    0.31    0.34
   0  -4  -8   -0.02    0.26
   0  -4   8    0.07    0.56
   0  -4   8    0.35    0.41
   0   4  -8    1.10    0.51
   0   4   8    0.22    0.32
   0   4   8    0.25    0.30
   1  -4   8    4.54    0.97
  -1  -4  -8    3.72    0.76
   1  -4   8    5.91    1.10
   1   4   8    3.51    0.75
   1   4   8    5.10    0.61
  -2  -4  -8    4.71    0.90
   2  -4   8    3.09    0.82
   2  -4   8    3.85    0.84
   2   4   8    4.16    0.85
   3  -4   8    1.37    0.59
   3  -4   8    1.24    0.59
  -3  -4  -8    0.92    0.48
   3   4   8    1.09    0.50
   3   4   8    1.55    0.35
  -3   4  -8    1.18    0.87
   3   4   8    0.84    0.34
  -4  -4  -8    1.93    0.66
   4  -4   8    2.39    0.75
   4  -4   8    2.99    0.84
  -4   4  -8    1.36    0.95
   4   4   8    2.50    0.55
   4   4   8    2.16    0.51
   5  -4   8    0.74    0.54
   5  -4   8    1.04    0.54
  -5  -4  -8    0.21    0.45
   5   4   8    0.77    0.32
  -5   4  -8    0.21    0.58
   5   4   8    1.00    0.40
   6  -4   8    0.88    0.47
   6  -4   8    1.41    0.70
   6   4   8    0.58    0.40
   6   4   8    0.48    0.32
  -6   4  -8    1.51    1.03
   7  -4   8    0.34    0.49
   7  -4   8    1.20    0.70
  -7   4  -8    0.69    0.89
   7   4   8    0.06    0.40
   7   4   8    0.54    0.33
   8  -4   8    1.61    0.84
   8   4   8    0.54    0.36
   9  -4   8   -0.37    0.58
   9  -4   8   -1.08    0.75
  -9   4  -8    0.83    1.45
  -9  -5   8    0.65    1.04
  -9   5   8   -1.07    0.88
   8  -5  -8    1.15    0.65
   8  -5  -8    1.29    0.66
  -8  -5   8   -0.44    0.87
  -8   5   8    1.41    1.02
   7  -5  -8    1.55    0.63
  -7  -5   8    3.81    1.44
  -7   5   8    0.23    0.91
   7   5  -8    2.28    0.84
  -6  -5   8    1.39    0.93
   6  -5  -8    0.97    0.48
   6  -5  -8   -0.47    0.35
  -6   5   8    0.39    0.71
  -6   5   8    0.57    0.61
  -5  -5   8    1.55    0.71
   5  -5  -8    0.75    0.56
   5  -5  -8    1.45    0.56
  -5   5   8    1.74    0.81
   5   5  -8    1.78    0.44
   5   5  -8    1.80    0.63
  -5   5   8    2.54    1.04
  -5   5   8    1.82    0.79
   4  -5  -8    1.28    0.46
  -4  -5   8    0.90    0.77
   4  -5  -8    1.78    0.64
  -4  -5   8    0.88    0.38
  -4  -5   8    0.82    0.60
  -4  -5   8    0.40    0.29
   4   5  -8    0.88    0.38
  -4   5   8    1.40    0.76
  -4   5   8    0.53    0.57
  -4   5   8    0.78    0.57
   4   5  -8    1.42    0.68
  -3  -5   8    4.34    0.91
   3  -5  -8    7.31    1.16
  -3  -5   8    8.11    1.46
   3  -5  -8    5.27    0.76
  -3  -5   8    7.71    1.44
  -3  -5   8    6.72    0.87
  -3   5   8    9.73    1.50
  -3   5   8    6.43    1.33
  -3   5   8    5.20    1.36
   3   5  -8    5.05    0.91
   3   5  -8    8.53    1.32
  -2  -5   8    1.11    0.65
   2  -5  -8    1.05    0.43
   2  -5  -8    0.86    0.43
  -2  -5   8    0.24    0.60
  -2  -5   8    0.43    0.34
  -2  -5   8    0.79    0.59
  -2  -5   8    1.35    0.52
   2  -5  -8    0.96    0.28
   2   5  -8    0.92    0.43
  -2   5   8    0.64    0.51
  -2   5   8    1.64    0.65
  -2   5   8    0.70    0.56
  -1  -5   8    2.55    0.78
  -1  -5   8    1.87    0.74
  -1  -5   8    1.32    0.53
  -1  -5   8    1.86    0.68
   1  -5  -8    2.92    0.79
  -1  -5   8    2.00    0.56
  -1   5   8    1.26    0.75
  -1   5   8    2.13    0.63
  -1   5   8    3.15    0.72
   0  -5  -8    4.27    0.87
   0  -5   8    3.93    0.79
   0  -5   8    5.07    1.02
   0  -5   8    3.30    0.98
   0  -5   8    5.32    1.08
   0  -5   8    4.42    1.17
   0   5   8    5.06    0.79
   0   5   8    3.54    1.06
   0   5   8    2.56    0.76
   1  -5   8    0.87    0.50
  -1  -5  -8    1.88    0.59
   1  -5   8    1.48    0.63
   1  -5   8    2.20    0.64
   1  -5   8    0.76    0.54
   1   5   8    0.98    0.47
   1   5   8    1.14    0.38
   2  -5   8    0.60    0.54
  -2  -5  -8    1.16    0.49
   2  -5   8    0.96    0.59
   2  -5   8    0.80    0.54
   2  -5   8    0.76    0.51
   2   5   8    0.36    0.36
  -3  -5  -8    0.92    0.46
   3  -5   8   -0.07    0.42
   3  -5   8    0.46    0.48
   3  -5   8    0.62    0.42
   3  -5   8    0.15    0.41
   3   5   8    0.53    0.23
  -3   5  -8    1.39    0.87
   3   5   8    1.00    0.48
   4  -5   8    1.07    0.56
   4  -5   8    1.12    0.74
   4  -5   8    0.61    0.51
  -4  -5  -8    0.82    0.51
   4   5   8    1.30    0.48
   4   5   8    0.83    0.32
  -4   5  -8    0.97    0.96
   5  -5   8   -0.14    0.40
  -5  -5  -8    0.25    0.42
   5  -5   8   -0.11    0.41
  -5   5  -8    0.25    0.76
   5   5   8    0.29    0.40
   5   5   8    0.02    0.27
   6  -5   8    1.33    0.69
   6  -5   8    0.35    0.63
  -6   5  -8    0.29    0.80
   6   5   8    0.35    0.39
   6   5   8    0.57    0.45
   7  -5   8    0.60    0.62
   7  -5   8    0.39    0.73
   7   5   8    0.13    0.44
   7   5   8    0.77    0.45
   8  -5   8   -0.12    0.65
   8  -5   8   -0.54    0.86
   8   5   8   -0.55    0.37
  -8   5  -8    0.80    0.98
   8  -6  -8   -0.51    0.78
  -8  -6   8   -1.02    0.83
  -8   6   8   -0.16    0.98
   7  -6  -8   -0.54    0.55
  -7  -6   8    0.17    0.78
   7  -6  -8   -0.09    0.48
  -7   6   8    0.95    0.90
   6  -6  -8    1.35    0.63
  -6  -6   8    0.13    0.77
  -6   6   8    2.14    0.91
   6   6  -8    1.51    0.72
  -6   6   8    0.06    0.85
  -5  -6   8   -0.71    0.52
   5  -6  -8    0.62    0.41
  -5   6   8   -0.09    0.55
  -5   6   8    0.01    0.69
   5   6  -8   -0.21    0.38
  -5   6   8   -0.31    0.51
   4  -6  -8    4.09    0.87
  -4  -6   8    4.36    0.76
  -4  -6   8    3.94    1.20
  -4  -6   8    3.25    0.95
   4  -6  -8    4.34    0.73
  -4  -6   8    2.57    0.63
   4   6  -8    4.11    1.03
  -4   6   8    3.26    0.97
  -4   6   8    4.14    1.22
  -4   6   8    3.37    1.15
  -3  -6   8    0.29    0.37
  -3  -6   8   -0.95    0.58
  -3  -6   8    0.53    0.58
  -3  -6   8    0.21    0.57
   3  -6  -8    0.40    0.26
  -3  -6   8    0.15    0.34
   3  -6  -8    0.66    0.51
  -3   6   8    0.84    0.65
  -3   6   8   -0.31    0.36
  -3   6   8    0.89    0.60
  -2  -6   8    0.43    0.42
  -2  -6   8    0.94    0.52
  -2  -6   8    0.51    0.52
  -2  -6   8   -0.45    0.72
  -2  -6   8    0.89    0.67
   2  -6  -8    1.17    0.47
  -2   6   8    0.27    0.45
  -2   6   8    0.67    0.56
  -2   6   8    0.53    0.54
   1  -6  -8    1.02    0.56
  -1  -6   8    1.41    0.55
  -1  -6   8    1.81    0.90
  -1  -6   8    1.37    0.65
  -1  -6   8    2.47    0.65
   1  -6  -8    3.03    0.73
  -1  -6   8    1.21    0.87
  -1   6   8    2.13    0.70
  -1   6   8    2.41    0.78
  -1   6   8    1.02    0.66
   0  -6   8    2.89    0.87
   0  -6   8    3.73    1.10
   0  -6   8    3.80    1.10
   0  -6   8    5.39    1.02
   0  -6  -8    4.71    1.01
   0  -6   8    4.59    1.07
   0   6   8    4.18    1.25
   0   6   8    4.90    0.88
   0   6   8    4.58    1.06
   1  -6   8    0.45    0.58
   1  -6   8    0.48    0.42
   1  -6   8    0.60    0.50
  -1  -6  -8    0.16    0.38
   1  -6   8    0.37    0.63
   1   6   8    0.08    0.41
   1   6   8    0.69    0.62
   1   6   8    0.83    0.40
   2  -6   8    0.27    0.43
   2  -6   8    0.42    0.54
   2  -6   8    0.49    0.41
  -2  -6  -8    0.07    0.42
   2   6   8    1.19    0.77
   2   6   8    0.61    0.45
   3  -6   8    2.36    0.92
  -3  -6  -8    3.20    0.77
   3  -6   8    1.22    0.68
   3  -6   8    2.37    0.74
   3   6   8    2.22    0.90
   3   6   8    2.88    0.77
  -3   6  -8    2.16    0.95
   4  -6   8    1.50    0.71
  -4  -6  -8    1.07    0.60
  -4   6  -8    1.61    1.18
   4   6   8    1.12    0.79
   4   6   8    1.80    0.63
   4   6   8    1.42    0.39
   5  -6   8   -0.21    0.63
   5  -6   8    0.48    0.57
   5   6   8    0.49    0.62
  -5   6  -8    0.78    1.04
   5   6   8    0.21    0.30
   5   6   8    0.88    0.50
   6  -6   8    0.34    0.51
   6  -6   8    1.88    1.01
   6   6   8    0.10    0.67
  -6   6  -8    0.91    1.05
   6   6   8    0.52    0.36
   6   6   8    1.06    0.53
   7  -6   8    0.11    0.59
  -7   6  -8    0.56    1.04
   7   6   8    0.12    0.42
   7   6   8    0.64    0.54
   7   6   8   -0.12    0.79
   8  -6   8    0.94    0.73
   8   6   8   -0.05    0.84
   8   6   8    0.30    0.50
  -8   6  -8   -0.38    1.01
   7  -7  -8   -0.26    0.61
  -7  -7   8    0.99    0.86
  -7   7   8    0.12    0.90
   6  -7  -8    1.22    0.59
  -6  -7   8    0.17    0.77
   6   7  -8   -0.03    0.73
  -6   7   8    0.54    1.01
   5  -7  -8    1.14    0.54
  -5  -7   8    1.96    1.02
  -5  -7   8    1.19    1.07
   5  -7  -8    1.28    0.76
  -5   7   8    1.67    0.99
  -5   7   8    1.48    0.81
  -5   7   8    1.24    0.98
  -4  -7   8    0.11    0.34
   4  -7  -8    0.17    0.31
   4  -7  -8    0.09    0.49
  -4  -7   8   -0.01    0.83
  -4  -7   8    2.09    1.06
  -4  -7   8    0.59    0.66
  -4   7   8    0.22    0.64
  -4   7   8   -0.50    0.57
  -4   7   8    0.16    0.56
   3  -7  -8    1.08    0.40
  -3  -7   8    1.46    0.92
  -3  -7   8    1.65    0.65
  -3  -7   8    1.18    0.73
  -3  -7   8    1.08    0.51
  -3  -7   8    2.19    0.96
  -3   7   8    1.97    0.85
  -3   7   8    0.76    0.76
  -3   7   8    1.46    0.80
  -2  -7   8    1.47    0.85
  -2  -7   8    1.16    1.00
  -2  -7   8    0.58    0.77
  -2  -7   8    0.82    0.67
  -2  -7   8    1.32    0.60
  -2   7   8    1.36    0.70
  -2   7   8    0.19    0.50
  -2   7   8    0.77    0.64
  -1  -7   8    1.85    0.62
  -1  -7   8    1.23    0.82
   1  -7  -8    1.38    0.59
  -1  -7   8    1.40    0.77
  -1  -7   8    1.48    0.85
  -1  -7   8    1.25    0.66
  -1   7   8    0.85    0.66
  -1   7   8    1.10    0.76
  -1   7   8    1.66    0.74
   0  -7  -8    0.69    0.51
   0  -7   8   -0.22    0.38
   0  -7   8    0.63    0.61
   0  -7   8    0.12    0.50
   0  -7   8   -0.20    0.57
   0  -7   8    0.02    0.62
   0   7   8   -0.50    0.33
   0   7   8   -0.07    0.60
   0   7   8   -0.61    0.40
   1  -7   8    1.03    0.71
   1  -7   8   -0.11    0.48
   1  -7   8    0.99    0.65
  -1  -7  -8    0.57    0.55
   1  -7   8    0.99    0.66
   1  -7   8   -0.23    0.45
   1   7   8    0.07    0.39
   1   7   8    0.64    0.64
   1   7   8    0.24    0.41
   2  -7   8    0.83    0.52
   2  -7   8    0.47    0.64
   2  -7   8    0.21    0.76
  -2  -7  -8    1.33    0.63
   2   7   8    0.89    0.78
   2   7   8    0.26    0.44
  -3  -7  -8    0.05    0.45
   3  -7   8    0.11    0.51
   3  -7   8    0.57    0.71
   3   7   8    0.17    0.46
  -3   7  -8    1.30    1.07
   3   7   8    0.60    0.66
   4  -7   8    0.58    0.78
   4  -7   8    0.12    0.47
   4  -7   8   -0.14    0.47
  -4   7  -8   -0.99    0.85
   4   7   8   -0.38    0.37
   4   7   8   -0.12    0.66
   5  -7   8   -0.24    0.54
   5   7   8    0.45    0.34
  -5   7  -8    1.52    1.28
   5   7   8    0.21    0.77
   5   7   8   -0.44    0.43
   6  -7   8    0.23    0.60
   6   7   8    1.00    0.60
  -6   7  -8    0.95    1.45
   6   7   8    0.63    0.40
   7  -7   8   -0.85    0.63
   7   7   8   -1.18    0.59
   7   7   8    0.39    0.42
   7   7   8   -0.71    0.49
  -7   7  -8   -2.15    0.90
  -6  -8   8    2.72    1.24
  -6  -8   8    0.86    0.81
   6  -8  -8   -0.07    0.50
  -6   8   8    0.43    0.97
  -5  -8   8    0.62    1.17
   5  -8  -8    0.31    0.40
  -5  -8   8   -0.40    0.77
  -5   8   8    0.49    0.81
  -5   8   8    0.68    0.85
  -5   8   8    0.40    0.88
  -4  -8   8    0.65    0.54
  -4  -8   8    1.19    1.44
  -4  -8   8   -0.05    0.70
   4  -8  -8    0.75    0.36
  -4   8   8    0.68    0.67
  -4   8   8    1.49    1.11
  -4   8   8    0.87    0.83
  -3  -8   8    1.02    0.84
  -3  -8   8    0.97    0.50
  -3  -8   8    0.77    0.55
  -3  -8   8   -0.79    0.95
  -3   8   8    0.15    0.71
  -3   8   8    0.47    0.72
  -3   8   8    0.35    0.73
  -2  -8   8    1.17    1.05
  -2  -8   8    1.74    0.71
  -2  -8   8    1.99    0.80
   2  -8  -8    0.62    0.59
  -2  -8   8    0.86    0.89
  -2  -8   8    2.14    0.74
  -2   8   8    1.64    0.94
  -2   8   8    1.89    0.94
  -2   8   8    2.26    1.01
  -1  -8   8   -0.40    0.41
   1  -8  -8    0.03    0.51
  -1  -8   8    1.03    0.85
  -1  -8   8   -0.50    0.45
   1  -8  -8    0.61    0.51
  -1  -8   8    0.98    0.65
  -1   8   8    1.09    0.86
  -1   8   8   -0.56    0.53
  -1   8   8   -0.20    0.60
   0  -8   8    0.17    0.48
   0  -8  -8    0.38    0.52
   0  -8   8    0.46    0.83
   0  -8   8    0.14    0.56
   0  -8   8   -1.81    0.74
   0  -8   8    1.05    0.56
   0   8   8    0.02    0.52
   0   8   8    0.98    0.98
   0   8   8    0.55    0.54
   1  -8   8    0.45    0.86
   1  -8   8   -0.62    0.71
  -1  -8  -8    0.69    0.62
   1  -8   8    0.71    0.62
   1  -8   8    0.77    0.69
   1   8   8    1.13    0.73
   1   8   8   -0.02    0.63
   1   8   8    1.14    0.60
   2  -8   8    0.49    0.78
   2  -8   8    0.35    0.56
   2  -8   8    0.60    0.73
   2   8   8    0.85    0.60
   2   8   8    1.03    0.78
  -3  -8  -8   -0.07    0.57
   3  -8   8    0.62    0.69
   3   8   8    0.03    0.47
   4  -8   8    0.63    0.83
  -4   8  -8   -0.73    0.99
   4   8   8    0.29    0.73
   4   8   8   -0.09    0.44
   5  -8   8    0.89    0.74
  -5   8  -8    0.64    1.37
   5   8   8   -0.49    0.73
   5   8   8    0.33    0.55
   6  -8   8    0.38    0.94
   6   8   8   -0.93    0.62
   6   8   8    0.18    0.52
  -6   8  -8   -1.97    1.02
   6   8   8   -0.18    0.45
  -5  -9   8    0.74    0.85
  -5   9   8   -0.57    0.82
  -5   9   8    1.26    1.24
  -5   9   8    0.24    1.03
  -4  -9   8   -1.14    1.23
  -4  -9   8    0.33    0.72
  -4  -9   8   -0.07    0.69
  -4   9   8    1.79    1.22
  -4   9   8   -0.91    0.75
  -4   9   8    1.28    1.09
  -3  -9   8    0.33    0.83
  -3  -9   8   -0.35    0.68
  -3  -9   8   -1.05    1.13
  -3  -9   8    0.73    0.55
  -3   9   8    1.77    0.92
  -3   9   8    0.77    0.87
  -3   9   8   -0.83    0.76
   2  -9  -8   -0.28    0.48
  -2  -9   8    3.04    1.28
  -2  -9   8    0.66    0.66
  -2  -9   8   -0.57    0.47
  -2  -9   8   -0.78    0.53
  -2   9   8    0.10    0.65
  -2   9   8   -0.88    0.76
  -2   9   8   -0.78    0.60
  -1  -9   8    0.28    0.85
  -1  -9   8    0.35    0.73
  -1  -9   8    0.43    1.21
  -1  -9   8    0.84    0.75
   1  -9  -8    0.51    0.75
  -1   9   8    0.44    0.73
  -1   9   8    1.29    0.91
  -1   9   8    0.37    0.90
   0  -9   8   -0.76    0.56
   0  -9  -8    0.56    0.68
   0  -9   8    0.13    0.58
   0  -9   8   -0.25    0.58
   0   9   8   -0.03    0.49
   0   9   8    0.57    0.72
   0   9   8    0.66    0.92
   1  -9   8   -0.16    0.62
  -1  -9  -8    1.84    0.73
   1  -9   8    0.26    0.62
   1   9   8    0.38    0.68
   1   9   8    0.14    0.74
   2  -9   8   -0.93    0.46
  -2  -9  -8   -0.55    0.57
   2  -9   8   -0.51    0.55
   2   9   8    0.20    0.74
   2   9   8    0.12    0.59
  -3  -9  -8   -0.26    0.71
   3  -9   8   -1.02    0.67
   3   9   8   -0.73    0.48
   3   9   8   -0.11    0.88
   4  -9   8   -0.22    0.74
   4   9   8    0.63    0.85
   4   9   8    0.92    0.62
   5  -9   8   -1.27    0.66
   5   9   8    0.10    0.86
  -5   9  -8    2.53    1.54
   5   9   8   -0.22    0.53
  -3 -10   8    0.18    0.82
  -3 -10   8    1.10    0.90
  -3  10   8   -0.02    0.82
  -3  10   8    0.74    1.20
  -2 -10   8   -0.69    0.63
  -2 -10   8    1.43    0.71
  -2  10   8   -1.08    0.83
  -2  10   8    1.01    0.93
  -2  10   8    1.43    0.87
   1 -10  -8   -0.44    0.79
  -1 -10   8    0.66    0.75
  -1 -10   8    0.17    0.67
  -1  10   8    0.46    0.85
  -1  10   8   -1.03    0.90
  -1  10   8    2.25    1.13
   0 -10   8   -0.99    0.60
   0 -10   8    0.13    0.65
   0  10   8    0.25    0.79
   0  10   8    0.02    0.65
   0  10   8    0.06    0.79
  -1 -10  -8    1.11    0.77
   1 -10   8   -0.36    0.74
   1 -10   8    0.40    0.58
   1  10   8   -0.43    0.54
   1  10   8   -1.06    0.67
  -2 -10  -8   -0.41    0.79
   2 -10   8   -0.23    0.88
   2  10   8   -0.26    0.91
   2  10   8    0.17    0.67
   3  10   8    0.82    1.00
  10   0  -9    7.28    1.43
 -10   0   9    8.38    2.00
  -9   0   9    0.05    0.81
   9   0  -9    0.44    0.54
   8   0  -9    8.88    1.70
   8   0  -9    9.77    1.58
  -8   0   9    7.94    1.65
   7   0  -9    0.01    0.48
   7   0  -9   -0.12    0.34
  -7   0   9    0.34    0.55
  -6   0   9   32.18    3.26
   6   0  -9   31.64    3.00
   6   0  -9   22.85    2.83
   5   0  -9    2.18    0.65
  -5   0   9    1.43    0.39
  -5   0   9    2.38    0.81
  -4   0   9   88.39    8.74
   4   0  -9  110.69    9.03
  -4   0   9  120.14    9.20
   4   0  -9   94.94    9.07
   3   0  -9    5.39    0.83
  -3   0   9    7.54    1.02
   3   0  -9    5.78    0.89
  -3   0   9    5.06    0.72
   2   0  -9   35.85    3.35
   2   0  -9   32.59    3.22
  -2   0   9   32.19    3.41
  -2   0   9   38.35    3.33
  -1   0   9   -0.20    0.29
  -1   0   9   -0.04    0.19
   1   0  -9    0.16    0.27
   0   0   9  308.37   25.89
   0   0  -9  284.53   26.11
   0   0   9  328.56   26.26
   1   0   9    2.53    0.67
  -1   0  -9    1.14    0.47
  -2   0  -9   13.60    1.90
   2   0   9   16.04    1.72
   2   0   9   13.59    1.48
  -3   0  -9    0.67    0.58
   3   0   9    0.52    0.29
   3   0   9    1.04    0.43
  -4   0  -9  115.06   10.80
  -4   0  -9  111.27   10.41
   4   0   9  119.10   10.14
   4   0   9  125.60   10.34
  -5   0  -9    2.79    0.87
   5   0   9    3.42    0.78
   5   0   9    3.48    0.66
   5   0   9    2.67    0.73
   6   0   9    8.65    1.16
  -6   0  -9    6.16    1.41
   6   0   9    7.77    1.20
   7   0   9    9.69    1.35
  -7   0  -9    6.49    1.61
   8   0   9   24.42    2.51
  -8   0  -9   18.57    2.69
   8   0   9   20.55    2.37
  -9   0  -9    2.27    1.05
   9   0   9    0.89    0.68
 -10   0  -9   10.03    2.07
  10   0   9    8.16    2.33
 -10  -1   9   -0.36    0.81
 -10   1   9   -0.08    1.03
  10   1  -9   -0.30    0.57
 -10   1   9    0.94    1.34
   9  -1  -9    7.27    1.50
  -9  -1   9    7.03    1.58
   9   1  -9    7.83    1.37
  -9   1   9   10.43    2.36
   8  -1  -9    1.86    0.73
   8  -1  -9    3.89    0.98
  -8  -1   9    3.64    1.20
  -8   1   9    2.26    1.07
   8   1  -9    1.91    0.71
   8   1  -9    1.17    0.84
  -7  -1   9   26.41    3.06
   7  -1  -9   18.74    2.53
   7  -1  -9   26.76    2.78
   7   1  -9   24.10    2.56
  -7   1   9   27.61    3.04
   6  -1  -9   11.67    1.57
   6  -1  -9   15.19    1.77
  -6  -1   9   14.56    1.95
   6   1  -9   11.49    1.58
  -6   1   9   13.04    1.84
   5  -1  -9   33.32    3.33
   5  -1  -9   30.15    3.18
  -5  -1   9   38.84    3.57
   5   1  -9   32.94    3.18
   5   1  -9   31.23    3.23
  -5   1   9   35.67    3.44
  -5   1   9   30.85    3.07
  -4  -1   9   12.73    1.31
   4  -1  -9   15.55    1.74
   4  -1  -9   13.83    1.56
  -4  -1   9   17.54    1.88
  -4   1   9   14.68    1.53
  -4   1   9   12.11    1.48
   4   1  -9   14.21    1.63
   4   1  -9   16.55    1.64
   3  -1  -9   77.73    7.24
   3  -1  -9   92.14    7.43
  -3  -1   9   70.55    7.37
  -3   1   9   78.89    7.22
   3   1  -9   85.98    7.35
   3   1  -9   94.85    7.40
   2  -1  -9   26.36    2.72
  -2  -1   9   33.82    2.82
  -2  -1   9   26.36    2.79
   2  -1  -9   26.71    2.59
  -2   1   9   30.08    2.68
  -2   1   9   25.65    2.64
   2   1  -9   24.13    2.65
   2   1  -9   28.71    2.79
  -1  -1   9   79.16    7.24
  -1  -1   9   75.26    7.06
   1  -1  -9   76.11    6.99
   1   1  -9   79.85    7.24
  -1   1   9   89.47    7.47
  -1   1   9   84.29    7.01
   0  -1   9   11.17    1.29
   0  -1   9   10.36    1.40
   0  -1  -9   11.12    1.40
   0   1   9   10.61    1.35
   0   1   9    9.92    1.14
   0   1  -9    9.31    1.42
   1  -1   9   80.20    7.13
  -1  -1  -9   76.68    7.19
   1  -1   9   77.78    7.00
   1   1   9   80.88    7.11
  -1   1  -9   79.91    7.37
   2  -1   9    7.64    1.03
   2  -1   9    7.49    1.13
  -2  -1  -9    8.32    1.28
   2   1   9    8.21    0.90
   2   1   9    8.72    1.17
  -2   1  -9    6.94    1.40
   3  -1   9   60.90    5.51
  -3  -1  -9   66.66    5.84
   3  -1   9   59.30    5.37
   3   1   9   55.92    5.18
  -3   1  -9   64.04    6.00
   3   1   9   56.95    5.44
  -4  -1  -9   10.89    1.72
   4  -1   9   10.95    1.44
   4  -1   9   12.23    1.34
  -4   1  -9   12.45    1.85
   4   1   9    9.96    1.35
  -4   1  -9   12.34    1.69
   4   1   9    9.72    1.13
   5  -1   9   25.10    2.65
  -5  -1  -9   24.84    2.98
   5  -1   9   27.99    2.57
  -5  -1  -9   22.41    2.58
   5   1   9   23.53    2.47
   5   1   9   26.11    2.57
  -5   1  -9   24.58    2.94
   6  -1   9    6.14    1.12
   6  -1   9    6.84    1.06
  -6  -1  -9    7.81    1.27
   6   1   9    7.67    1.13
  -6   1  -9    8.71    1.80
   6   1   9    6.91    1.06
  -7  -1  -9   21.70    2.60
   7  -1   9   24.17    2.58
   7   1   9   21.33    2.38
  -7   1  -9   20.67    2.94
   7   1   9   25.70    2.51
  -8  -1  -9    3.68    1.04
   8  -1   9    7.20    1.30
  -8   1  -9    2.58    1.25
   8   1   9    5.41    1.03
   8   1   9    5.25    1.11
  -9  -1  -9    5.73    1.48
   9  -1   9   11.38    1.68
  -9   1  -9    6.20    1.85
 -10  -2   9    6.19    2.02
 -10   2   9    2.12    1.41
 -10   2   9    4.98    1.59
  10   2  -9    4.56    0.99
  -9  -2   9    1.08    0.91
   9  -2  -9    0.08    0.48
  -9   2   9   -0.72    0.75
  -9   2   9    0.60    0.78
   9   2  -9    0.16    0.53
   8  -2  -9   12.31    1.88
  -8  -2   9   16.00    2.58
  -8   2   9   14.74    2.30
   8   2  -9   14.99    1.73
   7  -2  -9    0.10    0.41
  -7  -2   9    0.66    0.80
   7  -2  -9    1.32    0.64
   7  -2  -9    0.91    0.45
  -7   2   9    0.47    0.65
   6  -2  -9   30.38    3.30
   6  -2  -9   27.78    3.10
  -6  -2   9   35.32    3.54
   6  -2  -9   35.17    3.03
  -6   2   9   24.68    3.06
   6   2  -9   33.78    3.07
  -6   2   9   33.45    3.41
   5  -2  -9    2.03    0.64
   5  -2  -9    2.40    0.67
  -5  -2   9    2.65    0.86
   5  -2  -9    1.90    0.49
  -5   2   9    1.39    0.52
   5   2  -9    2.20    0.57
  -5   2   9    2.57    0.80
   5   2  -9    1.80    0.57
  -5   2   9    1.12    0.44
  -4  -2   9   26.52    2.68
   4  -2  -9   30.65    2.96
   4  -2  -9   27.95    2.74
  -4  -2   9   33.86    3.08
  -4   2   9   26.80    2.77
   4   2  -9   28.24    2.85
   4   2  -9   28.46    2.78
  -4   2   9   26.12    2.79
   3  -2  -9    5.63    0.81
  -3  -2   9    7.05    1.08
   3  -2  -9    8.31    1.08
  -3  -2   9    5.62    1.07
  -3   2   9    6.77    0.91
   3   2  -9    6.17    0.94
   3   2  -9    6.22    0.96
  -3   2   9    4.25    0.83
   2  -2  -9  158.14   14.09
  -2  -2   9  153.00   14.31
  -2  -2   9  175.13   14.39
  -2   2   9  189.37   14.17
   2   2  -9  168.92   14.32
   2   2  -9  171.99   14.36
  -2   2   9  146.68   14.18
   1  -2  -9    4.34    0.86
  -1  -2   9    4.01    0.88
   1  -2  -9    3.54    0.58
  -1  -2   9    3.59    0.80
   1   2  -9    2.76    0.82
  -1   2   9    5.09    0.64
  -1   2   9    3.19    0.67
   0  -2  -9   25.83    2.63
   0  -2   9   27.34    2.63
   0  -2   9   27.66    2.75
   0   2   9   26.31    2.38
   0   2  -9   26.09    2.83
   0   2   9   21.56    2.57
  -1  -2  -9   15.03    1.76
   1  -2   9   13.55    1.67
   1  -2   9   15.48    1.77
  -1   2  -9   13.59    1.90
   1   2   9   14.86    1.67
   2  -2   9  168.26   14.48
   2  -2   9  170.24   14.88
  -2  -2  -9  150.31   14.59
   2   2   9  165.74   14.45
   2   2   9  182.00   14.16
  -2   2  -9  171.03   14.96
   3  -2   9    2.28    0.70
   3  -2   9    2.92    0.68
  -3  -2  -9    2.06    0.71
   3   2   9    3.03    0.70
  -3   2  -9    0.95    0.57
  -3   2  -9    2.15    0.95
   4  -2   9    8.44    1.24
   4  -2   9    8.53    1.16
  -4  -2  -9    8.82    1.54
  -4   2  -9    8.35    1.72
   4   2   9    7.62    1.10
   4   2   9    6.96    0.97
   5  -2   9    8.23    1.37
   5  -2   9    6.95    1.15
  -5  -2  -9    6.04    1.41
  -5   2  -9    5.48    1.34
   5   2   9    5.62    0.91
   5   2   9    5.61    1.02
   6  -2   9   53.89    4.70
   6  -2   9   46.59    4.71
   6   2   9   46.93    4.53
   6   2   9   50.64    4.55
  -6   2  -9   45.81    5.18
  -7  -2  -9    1.80    0.65
   7  -2   9    1.40    0.63
  -7   2  -9    1.26    0.84
   7   2   9    1.40    0.58
   7   2   9    1.77    0.59
   8  -2   9    7.05    1.32
  -8  -2  -9    6.38    1.27
   8   2   9    9.77    1.29
  -8   2  -9    8.51    2.08
   8   2   9    7.61    1.28
   9  -2   9    3.87    1.25
  -9  -2  -9    1.40    1.31
  -9   2  -9    3.49    1.43
   9   2   9    3.74    0.89
  -9  -3   9    9.70    2.02
   9  -3  -9   10.38    1.50
   9   3  -9    9.79    1.36
  -9   3   9    5.06    2.00
   8  -3  -9    2.90    0.93
  -8  -3   9    3.11    1.32
   8  -3  -9    3.01    0.80
  -8   3   9    1.11    1.11
   8   3  -9    3.33    0.74
  -8   3   9    3.61    1.30
   7  -3  -9    8.64    1.40
  -7  -3   9   11.35    2.15
   7  -3  -9   11.95    1.48
  -7   3   9   10.96    1.74
   7   3  -9   11.08    1.33
   6  -3  -9    3.85    0.79
  -6  -3   9    3.28    1.14
   6  -3  -9    2.23    0.64
  -6   3   9    2.20    0.80
   6   3  -9    4.67    1.05
  -6   3   9    2.92    0.78
   6   3  -9    2.69    0.60
   5  -3  -9   57.51    4.97
  -5  -3   9   61.19    5.37
  -5  -3   9   46.58    4.88
   5  -3  -9   49.15    4.91
   5   3  -9   53.78    5.09
  -5   3   9   61.21    5.16
   5   3  -9   56.90    4.92
  -5   3   9   51.83    5.08
  -5   3   9   53.04    5.09
  -4  -3   9   12.89    1.78
  -4  -3   9   20.36    2.16
   4  -3  -9   18.08    2.04
   4  -3  -9   18.53    1.86
   4  -3  -9   16.45    1.76
  -4  -3   9   17.40    1.91
  -4   3   9   16.79    1.93
   4   3  -9   16.53    1.80
   4   3  -9   18.05    1.96
  -4   3   9   14.12    1.92
  -4   3   9   18.08    1.89
  -3  -3   9   21.51    2.58
   3  -3  -9   24.74    2.45
   3  -3  -9   30.58    2.79
  -3  -3   9   26.68    2.38
  -3  -3   9   28.55    2.81
  -3  -3   9   26.34    2.72
  -3   3   9   25.78    2.65
   3   3  -9   26.45    2.62
   3   3  -9   24.18    2.66
  -3   3   9   28.57    2.54
  -3   3   9   24.25    2.77
   2  -3  -9    0.74    0.38
  -2  -3   9    0.91    0.44
  -2  -3   9    1.79    0.61
  -2  -3   9    1.91    0.66
   2  -3  -9    1.66    0.43
  -2   3   9    1.62    0.39
   2   3  -9    2.13    0.58
  -2   3   9    1.50    0.76
   2   3  -9    2.46    0.69
  -1  -3   9   94.43    8.54
  -1  -3   9   82.73    8.41
   1  -3  -9   99.27    8.47
  -1   3   9  101.60    8.13
   1   3  -9   99.47    8.60
   0  -3   9   30.51    2.96
   0  -3   9   31.06    3.06
   0  -3  -9   26.97    2.81
   0  -3   9   28.54    3.13
   0   3  -9   25.25    2.97
   0   3   9   21.48    2.81
   0   3   9   31.41    2.52
  -1  -3  -9   57.95    5.17
   1  -3   9   55.33    5.18
  -1   3  -9   59.35    5.47
   1   3   9   49.87    5.01
   2  -3   9    5.70    1.03
  -2  -3  -9    5.93    1.04
   2  -3   9    6.31    1.14
   2   3   9    4.52    0.63
  -2   3  -9    6.21    2.12
   2   3   9    6.45    0.88
   3  -3   9   32.01    2.95
   3  -3   9   28.73    2.96
  -3  -3  -9   23.28    2.88
  -3   3  -9   31.30    3.35
   3   3   9   26.64    2.58
   3   3   9   28.30    2.72
   4  -3   9    3.44    0.80
  -4  -3  -9    3.34    0.85
   4  -3   9    3.48    0.84
   4   3   9    2.18    0.56
   4   3   9    3.82    0.72
  -4   3  -9    1.73    0.86
  -5  -3  -9   42.24    4.45
   5  -3   9   41.60    4.33
   5  -3   9   51.55    4.39
  -5   3  -9   40.88    4.80
   5   3   9   43.04    4.22
   5   3   9   45.62    4.08
   6  -3   9    5.94    1.20
   6  -3   9    7.38    1.23
   6   3   9    8.25    1.09
   6   3   9    6.11    0.97
  -6   3  -9    7.04    1.82
   7  -3   9    9.77    1.73
  -7   3  -9    8.81    2.18
   7   3   9    7.05    1.20
   7   3   9    9.40    1.21
   8  -3   9    2.11    0.95
  -8   3  -9    2.05    1.38
   8   3   9    1.42    0.66
   8   3   9    2.62    0.67
   9  -3   9   14.76    2.05
   9   3   9   12.58    1.54
  -9   3  -9    6.04    2.28
   9  -4  -9    0.29    0.54
  -9  -4   9   -1.05    0.70
  -9   4   9   -0.08    0.99
   8  -4  -9    9.14    1.59
   8  -4  -9   13.08    1.62
  -8  -4   9   10.05    1.95
  -8   4   9    7.93    1.89
   7  -4  -9    1.22    0.62
  -7  -4   9    0.20    0.74
   7  -4  -9    1.24    0.65
  -7   4   9    1.69    1.05
   7   4  -9    1.95    0.50
   7   4  -9    0.88    0.51
  -6  -4   9   15.88    2.18
   6  -4  -9   10.24    1.57
   6  -4  -9   14.60    1.73
  -6   4   9   16.93    2.00
  -6   4   9   11.05    2.26
   6   4  -9   12.87    1.47
  -6   4   9   15.73    1.90
  -5  -4   9    1.16    0.61
   5  -4  -9    0.20    0.34
   5  -4  -9    0.45    0.43
  -5  -4   9   -0.33    0.52
  -5   4   9    0.35    0.54
  -5   4   9    0.67    0.47
   5   4  -9   -0.06    0.37
  -5   4   9    0.40    0.46
   5   4  -9    0.27    0.30
  -5   4   9    0.71    0.66
  -4  -4   9   59.87    5.10
   4  -4  -9   47.31    4.61
  -4  -4   9   43.04    4.68
  -4  -4   9   49.95    4.94
   4  -4  -9   59.51    4.86
   4   4  -9   51.54    4.70
  -4   4   9   41.79    5.24
  -4   4   9   48.05    4.90
  -4   4   9   56.02    5.21
  -4   4   9   60.18    4.79
   4   4  -9   52.27    4.90
  -3  -4   9    0.91    0.57
  -3  -4   9    0.86    0.31
   3  -4  -9    0.67    0.44
  -3  -4   9   -0.23    0.25
   3  -4  -9    0.93    0.45
  -3  -4   9    0.86    0.57
   3  -4  -9    0.40    0.28
  -3   4   9    0.33    0.41
   3   4  -9    0.84    0.46
  -3   4   9    0.13    0.44
  -3   4   9    0.29    0.29
   3   4  -9    0.30    0.35
  -2  -4   9   23.80    2.55
  -2  -4   9   21.82    2.25
   2  -4  -9   22.86    2.13
   2  -4  -9   27.58    2.58
  -2  -4   9   23.89    2.52
  -2  -4   9   22.99    2.64
  -2   4   9   21.46    2.47
  -2   4   9   24.89    2.16
  -2   4   9   19.46    2.61
   2   4  -9   22.08    2.43
  -1  -4   9   24.99    2.90
  -1  -4   9   29.92    2.83
   1  -4  -9   30.47    2.80
  -1  -4   9   23.89    2.70
   1   4  -9   24.37    2.74
  -1   4   9   25.19    2.63
  -1   4   9   24.59    2.69
   0  -4   9  114.04    9.66
   0  -4  -9  109.01    9.59
   0  -4   9  108.63    9.83
   0   4   9  113.68    9.42
   0   4   9  100.18    9.55
   0   4  -9  106.97    9.79
   1  -4   9    0.30    0.46
  -1  -4  -9    0.62    0.38
   1  -4   9    0.04    0.35
   1   4   9    0.60    0.42
   1   4   9    0.49    0.26
  -2  -4  -9   16.53    1.84
   2  -4   9   16.53    1.92
   2  -4   9   17.37    1.95
   2   4   9   13.59    1.67
   2   4   9   12.92    1.33
  -3  -4  -9   13.96    1.79
   3  -4   9   16.02    1.92
   3  -4   9   16.97    1.92
   3   4   9   16.17    1.63
  -3   4  -9   15.75    2.32
   3   4   9   12.80    1.42
  -4  -4  -9   49.85    5.40
   4  -4   9   63.85    5.56
   4  -4   9   55.72    5.52
   4   4   9   55.40    5.11
  -4   4  -9   60.05    6.08
   4   4   9   63.76    5.20
  -5  -4  -9    1.55    0.71
   5  -4   9    1.23    0.65
   5  -4   9    2.37    0.78
   5   4   9    2.21    0.50
  -5   4  -9    2.02    1.10
   5   4   9    2.38    0.56
   6  -4   9    8.63    1.61
  -6   4  -9    5.20    1.47
   6   4   9    6.46    0.88
   6   4   9    6.19    0.97
   7  -4   9    3.88    0.99
   7  -4   9    3.82    0.96
   7   4   9    3.89    0.96
  -7   4  -9    1.83    1.26
   7   4   9    3.72    0.67
   8  -4   9   18.65    2.44
  -8   4  -9   12.08    2.74
   8   4   9   17.25    1.73
   9  -4   9    1.59    0.88
  -9   4  -9    0.23    1.07
  -9  -5   9   -0.09    0.98
  -9   5   9    1.75    1.32
  -8  -5   9    1.20    0.95
   8  -5  -9    1.80    0.78
   8  -5  -9    0.08    0.66
  -8   5   9    0.48    0.83
   7  -5  -9   18.23    2.11
  -7  -5   9   21.85    3.15
  -7   5   9   13.04    2.93
   6  -5  -9    1.76    0.61
  -6  -5   9    2.08    0.92
   6  -5  -9    2.40    0.69
  -6   5   9    3.24    0.95
  -6   5   9    2.74    1.06
  -6   5   9    2.40    1.00
   5  -5  -9   10.15    1.33
   5  -5  -9    6.95    1.06
  -5  -5   9    7.40    1.60
  -5  -5   9    7.99    1.51
  -5   5   9    8.01    1.51
  -5   5   9    7.64    1.64
   5   5  -9    7.08    1.22
  -5   5   9    5.10    1.36
   5   5  -9    8.38    1.02
  -4  -5   9    2.38    0.83
   4  -5  -9    0.65    0.34
  -4  -5   9    0.52    0.56
  -4  -5   9    0.57    0.37
  -4  -5   9    0.24    0.24
   4  -5  -9    0.77    0.46
   4   5  -9    0.75    0.53
  -4   5   9    0.80    0.62
   4   5  -9    0.71    0.37
  -4   5   9    0.69    0.61
  -4   5   9    0.12    0.43
   3  -5  -9   72.82    6.19
  -3  -5   9   65.32    7.57
  -3  -5   9   53.01    5.85
   3  -5  -9   67.39    6.02
  -3  -5   9   71.98    6.23
   3  -5  -9   66.40    5.70
  -3  -5   9   67.94    5.78
  -3   5   9   69.77    6.30
   3   5  -9   63.20    5.89
  -3   5   9   57.18    6.29
  -3   5   9   66.68    6.17
  -2  -5   9   10.77    1.51
  -2  -5   9    9.29    1.36
   2  -5  -9    9.52    1.40
   2  -5  -9    9.49    1.33
  -2  -5   9    9.46    1.21
  -2  -5   9   10.27    1.63
  -2   5   9    9.16    1.44
   2   5  -9    9.97    1.33
  -2   5   9    8.09    1.44
  -2   5   9   10.04    1.91
   1  -5  -9   25.29    2.59
  -1  -5   9   28.13    3.02
  -1  -5   9   27.39    2.89
  -1  -5   9   24.05    2.60
  -1  -5   9   23.61    2.41
  -1   5   9   20.96    2.54
  -1   5   9   24.12    2.50
   1   5  -9   19.99    2.48
  -1   5   9   19.52    2.75
   0  -5   9    0.98    0.58
   0  -5  -9    0.95    0.59
   0  -5   9    1.19    0.70
   0  -5   9    1.06    0.56
   0  -5   9    0.56    0.50
   0  -5   9    1.29    0.66
   0   5   9    0.82    0.48
   0   5   9    0.65    0.51
   0   5   9    0.52    0.36
   1  -5   9   44.99    4.36
   1  -5   9   47.03    4.48
  -1  -5  -9   45.56    4.20
   1  -5   9   41.49    4.48
   1  -5   9   38.76    4.11
   1   5   9   42.58    4.16
   1   5   9   43.53    3.87
   2  -5   9   10.49    1.56
   2  -5   9   10.38    1.62
  -2  -5  -9    8.62    1.37
   2  -5   9   11.88    1.60
   2   5   9    8.42    1.32
  -3  -5  -9   32.66    3.56
   3  -5   9   38.92    4.00
   3  -5   9   40.99    3.84
   3  -5   9   39.97    3.83
   3   5   9   33.59    3.52
  -3   5  -9   31.60    4.11
  -4  -5  -9    3.11    0.81
   4  -5   9    1.89    0.73
   4  -5   9    2.03    0.74
   4  -5   9    5.13    1.08
   4   5   9    1.67    0.60
   4   5   9    3.06    0.54
  -4   5  -9    3.31    1.36
  -5  -5  -9    7.49    1.33
   5  -5   9    6.27    1.22
  -5   5  -9   12.14    2.60
   5   5   9    7.36    1.24
   5   5   9    6.37    0.93
   6  -5   9    1.51    0.90
   6  -5   9    1.77    0.79
   6  -5   9    0.38    0.67
   6   5   9    0.31    0.40
   6   5   9    0.94    0.43
  -6   5  -9   -0.61    0.76
   7  -5   9   19.89    2.58
   7  -5   9   22.34    2.86
   7   5   9   18.57    2.15
   7   5   9   17.74    2.07
  -7   5  -9   15.86    3.41
   8  -5   9    1.92    1.00
   8   5   9    2.86    0.83
  -8   5  -9    1.72    1.40
   8  -6  -9    4.26    1.29
  -8  -6   9    3.57    1.37
  -8   6   9    4.13    1.48
  -7  -6   9   -0.14    0.80
   7  -6  -9    1.18    0.56
   7  -6  -9   -0.48    0.66
  -7   6   9    0.25    0.88
  -6  -6   9   23.21    2.76
   6  -6  -9   21.40    2.38
   6  -6  -9   18.77    2.06
   6   6  -9   17.63    2.27
  -6   6   9   15.69    3.45
  -6   6   9   14.98    2.58
  -6   6   9   15.13    2.50
  -5  -6   9    0.63    0.74
   5  -6  -9    0.35    0.35
  -5   6   9    0.39    0.81
  -5   6   9   -0.84    0.39
  -5   6   9    0.27    0.56
  -4  -6   9   10.27    1.36
  -4  -6   9   12.06    2.20
   4  -6  -9   12.41    1.30
  -4  -6   9   11.07    1.31
  -4  -6   9   12.64    1.85
  -4   6   9   12.33    1.97
  -4   6   9    8.06    1.61
  -4   6   9   12.25    1.99
  -3  -6   9    9.41    1.78
   3  -6  -9    4.24    0.66
  -3  -6   9    4.27    0.91
  -3  -6   9    6.33    0.94
  -3  -6   9    5.21    1.54
  -3  -6   9    5.16    1.15
   3  -6  -9    6.27    1.13
  -3   6   9    3.77    1.13
  -3   6   9    3.95    1.00
  -3   6   9    4.47    1.32
  -2  -6   9   45.25    4.61
  -2  -6   9   41.55    3.88
  -2  -6   9   40.79    4.14
   2  -6  -9   44.08    4.10
   2  -6  -9   40.26    4.00
  -2  -6   9   35.58    3.94
  -2  -6   9   41.85    4.44
  -2   6   9   43.89    4.17
  -2   6   9   35.63    4.08
  -2   6   9   38.07    4.41
  -1  -6   9    0.10    0.47
  -1  -6   9    0.71    0.42
  -1  -6   9    0.46    0.49
  -1  -6   9   -0.01    0.46
  -1  -6   9    0.10    0.59
   1  -6  -9   -0.27    0.42
  -1   6   9    0.09    0.35
  -1   6   9    0.01    0.37
  -1   6   9    0.09    0.56
   0  -6   9   18.12    2.43
   0  -6   9   15.81    2.06
   0  -6   9   19.24    2.06
   0  -6   9   14.50    2.27
   0  -6  -9   20.42    2.14
   0  -6   9   19.07    2.23
   0   6   9   14.17    2.36
   0   6   9   17.69    1.92
   0   6   9   17.44    2.14
   1  -6   9   21.77    2.70
   1  -6   9   21.65    2.34
   1  -6   9   18.97    2.64
  -1  -6  -9   22.41    3.11
   1  -6   9   22.13    2.58
   1   6   9   20.74    2.39
   1   6   9   21.35    2.10
   1   6   9   18.55    2.65
  -2  -6  -9   37.60    3.73
   2  -6   9   41.09    3.97
   2  -6   9   34.32    3.68
   2   6   9   34.24    4.10
   2   6   9   39.24    3.75
   3  -6   9    0.91    0.65
  -3  -6  -9    0.11    0.52
   3  -6   9    1.27    0.59
   3   6   9    0.60    0.47
   4  -6   9    8.20    1.46
  -4  -6  -9    8.09    1.36
  -4   6  -9    9.67    2.19
   4   6   9    8.19    1.27
   4   6   9    8.03    0.92
   5  -6   9    4.56    1.17
  -5  -6  -9    4.28    0.90
   5  -6   9    6.07    1.45
   5  -6   9    5.02    1.24
   5   6   9    4.38    0.77
  -5   6  -9    5.78    1.67
   5   6   9    4.84    0.97
   6  -6   9   26.21    2.90
   6  -6   9   19.08    3.13
   6   6   9   20.42    2.30
   6   6   9   17.93    2.03
  -6   6  -9   24.52    3.73
   7  -6   9    0.95    0.92
   7   6   9    0.92    0.56
  -7   6  -9   -0.19    1.38
   7   6   9    1.59    1.08
   7   6   9    1.76    0.57
   8  -6   9    3.78    1.18
  -8   6  -9    2.65    1.47
   8   6   9    2.73    0.79
   8   6   9    2.47    1.13
   7  -7  -9    3.26    0.88
  -7  -7   9    1.39    1.16
  -7   7   9    4.97    1.63
  -6  -7   9   -0.89    0.63
   6  -7  -9    0.39    0.50
  -6   7   9   -0.19    0.91
  -6   7   9    1.05    0.97
  -5  -7   9   26.83    2.97
   5  -7  -9   18.54    2.13
  -5   7   9   24.25    3.16
  -5   7   9   22.24    3.00
  -5   7   9   18.77    2.93
  -4  -7   9    0.51    0.88
   4  -7  -9    0.75    0.34
  -4  -7   9   -0.02    0.46
   4  -7  -9    0.03    0.66
  -4  -7   9   -0.86    0.76
  -4  -7   9    0.06    0.38
  -4  -7   9    0.55    0.73
  -4   7   9    0.25    0.65
  -4   7   9   -0.42    0.55
  -4   7   9    0.77    0.83
  -3  -7   9    7.34    1.60
  -3  -7   9    5.35    1.03
  -3  -7   9    6.77    1.72
  -3  -7   9    7.71    1.32
  -3  -7   9    5.89    1.61
  -3   7   9    5.09    1.35
  -3   7   9    4.57    1.42
  -3   7   9    4.30    1.21
  -2  -7   9    0.11    0.49
  -2  -7   9    0.66    0.87
  -2  -7   9    0.66    0.42
  -2  -7   9    1.26    0.81
  -2  -7   9    0.65    0.70
   2  -7  -9   -0.12    0.46
  -2   7   9   -0.66    0.37
  -2   7   9   -0.39    0.43
  -2   7   9    0.09    0.46
  -1  -7   9   43.43    4.50
  -1  -7   9   40.92    3.97
  -1  -7   9   35.63    3.93
  -1  -7   9   40.01    4.43
  -1  -7   9   38.84    3.84
   1  -7  -9   42.15    3.99
  -1   7   9   40.27    3.91
  -1   7   9   33.10    3.95
  -1   7   9   30.99    4.23
   0  -7   9    2.15    1.01
   0  -7   9    2.49    0.88
   0  -7   9    2.89    1.22
   0  -7   9    2.64    0.75
   0  -7   9    2.67    0.77
   0  -7  -9    3.37    0.92
   0   7   9    3.08    0.99
   0   7   9    2.20    0.89
   0   7   9    2.56    1.08
   1  -7   9   19.97    2.45
   1  -7   9   16.72    2.58
   1  -7   9   19.52    2.27
   1  -7   9   20.54    2.26
  -1  -7  -9   20.09    2.24
   1  -7   9   19.81    2.64
   1   7   9   14.83    2.56
   1   7   9   13.86    2.14
   1   7   9   18.97    2.01
   2  -7   9    0.93    0.63
  -2  -7  -9    1.00    0.62
   2  -7   9    2.29    0.90
   2  -7   9    0.76    0.55
   2   7   9    0.44    0.56
   2   7   9    0.42    0.78
  -3  -7  -9   12.11    1.74
   3  -7   9   12.08    1.76
   3  -7   9   13.32    1.96
   3   7   9   11.61    2.16
   3   7   9   12.07    1.69
   4  -7   9    3.18    1.04
   4  -7   9    1.94    0.98
   4  -7   9    1.94    0.93
  -4  -7  -9    1.82    0.69
  -4   7  -9    2.47    1.63
   4   7   9    2.47    0.74
   4   7   9    1.79    1.04
   5  -7   9   21.35    2.59
   5   7   9   14.08    2.85
   5   7   9   15.56    1.67
   5   7   9   15.46    2.03
  -5   7  -9   24.22    3.58
   6  -7   9    1.30    0.80
   6   7   9    0.79    0.99
   6   7   9    1.39    0.64
   6   7   9    1.79    0.61
  -6   7  -9    0.86    1.47
   7  -7   9    3.90    1.32
   7   7   9    4.49    1.45
  -7   7  -9    0.46    1.63
   7   7   9    3.00    0.86
   7   7   9    2.60    0.68
  -6  -8   9    3.63    1.34
   6  -8  -9    3.59    0.84
  -6   8   9    3.96    1.54
   5  -8  -9    0.71    0.76
  -5  -8   9   -0.57    0.97
  -5  -8   9    1.61    1.14
  -5   8   9   -1.04    0.74
  -5   8   9    0.18    0.66
  -5   8   9    1.80    0.98
  -4  -8   9   13.12    1.76
  -4  -8   9   18.26    2.34
  -4  -8   9   11.94    2.52
   4  -8  -9   11.35    1.37
  -4  -8   9   15.74    4.38
  -4   8   9   13.38    2.38
  -4   8   9   13.64    2.71
  -4   8   9   14.96    2.53
   3  -8  -9   -0.05    0.53
  -3  -8   9    2.49    1.11
  -3  -8   9    0.03    0.58
  -3  -8   9   -0.67    0.89
  -3  -8   9    0.66    0.55
  -3  -8   9   -0.05    0.53
  -3   8   9    0.19    0.70
  -3   8   9   -0.99    0.48
  -3   8   9    1.67    1.03
  -2  -8   9    9.21    1.79
  -2  -8   9   11.57    1.83
  -2  -8   9   12.69    2.45
  -2  -8   9   12.97    1.69
  -2  -8   9   14.67    2.64
  -2   8   9    8.77    2.23
  -2   8   9   12.99    1.99
  -2   8   9    9.63    2.35
  -1  -8   9    5.38    1.19
  -1  -8   9    3.22    1.01
  -1  -8   9    2.86    1.36
  -1  -8   9    3.85    0.94
   1  -8  -9    4.50    1.05
  -1  -8   9    5.55    1.66
  -1   8   9    4.55    1.58
  -1   8   9    3.56    1.07
  -1   8   9    4.91    1.31
   0  -8  -9   17.95    2.10
   0  -8   9   16.30    2.15
   0  -8   9   11.64    2.32
   0  -8   9   12.02    1.95
   0  -8   9   15.03    2.02
   0  -8   9   20.34    2.70
   0   8   9   15.48    2.55
   0   8   9   15.81    2.16
  -1  -8  -9    0.43    0.55
   1  -8   9    0.76    0.66
   1  -8   9   -1.10    0.71
   1  -8   9    1.38    0.67
   1  -8   9    0.62    0.58
   1  -8   9    1.14    0.86
   1   8   9    0.83    0.57
   1   8   9    0.43    0.71
   2  -8   9   16.09    2.14
  -2  -8  -9   10.60    1.79
   2  -8   9   13.78    2.11
   2   8   9   12.09    1.98
  -3  -8  -9    5.64    1.14
   3  -8   9    4.16    1.31
   3   8   9    4.21    1.01
   3   8   9    6.21    1.65
   4  -8   9   11.51    2.08
   4   8   9   10.28    2.25
   4   8   9   11.73    1.73
   5  -8   9    0.28    0.67
   5   8   9    0.35    0.94
  -5   8  -9    1.78    1.38
   6  -8   9    3.49    1.39
  -6   8  -9    2.78    1.73
   6   8   9    3.24    0.96
   6   8   9    4.66    1.51
   6   8   9    4.43    0.79
  -5  -9   9    2.16    1.10
   5  -9  -9    2.60    0.62
  -5   9   9    1.43    1.11
  -5   9   9    1.30    1.18
  -5   9   9    2.89    1.50
  -4  -9   9    1.82    1.79
  -4  -9   9    1.00    0.77
  -4   9   9   -0.87    0.91
  -4   9   9   -0.59    0.62
  -4   9   9    0.25    0.98
  -3  -9   9   11.45    1.92
  -3  -9   9   13.95    1.94
  -3  -9   9   16.65    2.28
  -3   9   9   17.23    2.56
  -3   9   9   10.65    2.13
  -3   9   9   14.11    2.94
  -2  -9   9   -0.37    0.64
   2  -9  -9    0.28    0.78
  -2  -9   9    0.20    0.70
  -2  -9   9    0.70    0.61
  -2   9   9    0.02    0.71
  -2   9   9   -0.16    0.72
  -2   9   9    0.42    0.79
   1  -9  -9    7.81    1.49
  -1  -9   9    6.17    1.27
  -1  -9   9    6.05    1.49
  -1  -9   9    5.92    1.28
  -1   9   9    4.40    1.27
  -1   9   9    3.53    1.48
  -1   9   9    6.72    1.47
   0  -9   9    0.26    0.59
   0  -9   9    1.72    0.86
   0  -9   9   -0.78    0.54
   0  -9  -9    1.21    0.77
   0   9   9    0.68    0.65
   0   9   9   -0.58    0.61
   0   9   9   -0.25    0.69
  -1  -9  -9   13.05    1.93
   1  -9   9   10.29    1.70
   1  -9   9   13.38    2.12
   1   9   9    9.59    1.77
   1   9   9   12.62    2.59
  -2  -9  -9    1.76    0.78
   2  -9   9    1.09    0.90
   2  -9   9    0.50    0.64
   2   9   9    0.41    0.64
   2   9   9    0.24    0.79
   3  -9   9   11.70    2.21
  -3  -9  -9    8.15    1.47
   3   9   9    9.02    1.71
   3   9   9    7.80    1.92
   4  -9   9    0.95    0.81
   4   9   9    1.53    0.75
   4   9   9    0.23    0.94
  -2 -10   9    5.33    1.15
  -2 -10   9    3.49    1.23
  -2 -10   9    4.17    2.06
  -2  10   9    7.62    1.81
  -2  10   9    7.19    1.80
  -2  10   9    5.21    1.85
  -1 -10   9    0.14    0.74
  -1 -10   9    0.16    0.86
  -1  10   9    0.42    0.80
  -1  10   9    1.54    0.96
  -1  10   9    0.00    0.88
   0 -10   9    6.66    1.55
   0 -10  -9    8.66    1.63
   0 -10   9    7.08    1.85
   0  10   9    7.20    1.99
   0  10   9    9.48    2.01
   0  10   9    9.25    1.75
   1 -10   9    0.78    0.96
  -1 -10  -9    1.15    0.96
   1  10   9    0.59    0.78
   1  10   9    1.09    1.12
  -2 -10  -9    4.39    1.33
   2 -10   9    3.39    1.09
   2 -10   9    6.18    1.50
   2  10   9    5.15    1.38
   2  10   9    3.08    1.41
  10   0 -10   17.38    2.36
  -9   0  10    0.78    1.04
   8   0 -10   20.47    2.35
  -8   0  10   21.61    2.81
   8   0 -10   15.56    2.25
  -7   0  10    2.91    1.13
   7   0 -10    2.76    0.81
   7   0 -10    2.70    0.85
   6   0 -10   57.27    5.37
  -6   0  10   57.65    5.65
  -5   0  10    0.99    0.63
   5   0 -10    1.30    0.53
  -5   0  10    1.36    0.38
   5   0 -10    1.78    0.64
   4   0 -10   57.17    5.41
  -4   0  10   51.08    5.19
  -4   0  10   71.73    5.67
   4   0 -10   62.65    5.49
  -3   0  10   12.27    1.42
   3   0 -10   12.77    1.52
  -3   0  10   15.56    1.90
   3   0 -10   15.07    1.63
  -2   0  10    9.85    1.20
   2   0 -10   10.16    1.26
   2   0 -10    8.43    1.10
  -2   0  10    7.95    1.28
  -1   0  10    0.84    0.46
  -1   0  10    1.06    0.44
   1   0 -10    1.21    0.53
   0   0  10   74.65    7.00
   0   0 -10   73.56    7.04
   0   0  10   81.24    6.80
   1   0  10    1.20    0.50
  -1   0 -10    1.00    0.56
   2   0  10    4.58    0.72
   2   0  10    4.38    0.93
  -2   0 -10    4.53    1.20
   3   0  10   17.61    1.86
  -3   0 -10   13.81    2.14
   3   0  10   14.65    1.59
   4   0  10   33.40    3.39
   4   0  10   35.01    3.22
  -4   0 -10   35.88    4.01
   5   0  10    6.47    0.90
  -5   0 -10    4.47    1.16
   5   0  10    5.85    1.01
   6   0  10    7.68    1.28
   6   0  10    5.39    1.00
  -7   0 -10   11.22    1.98
   7   0  10   15.70    1.83
   8   0  10   14.55    1.76
   8   0  10    9.15    1.75
  -8   0 -10    9.66    2.04
  -9   0 -10    0.91    0.92
   9   0  10    1.09    0.73
 -10  -1  10    1.59    1.41
 -10   1  10    1.50    1.24
   9  -1 -10   21.03    2.69
  -9  -1  10   21.61    3.12
   9   1 -10   18.78    2.32
  -9   1  10   17.66    2.95
  -8  -1  10    2.87    1.07
   8  -1 -10    2.99    1.02
  -8   1  10    3.57    1.10
   8   1 -10    4.69    0.99
   8   1 -10    3.17    1.02
  -7  -1  10   48.96    5.14
   7  -1 -10   47.73    4.84
  -7   1  10   51.77    5.12
   7   1 -10   48.20    4.65
   6  -1 -10   15.49    1.78
   6  -1 -10   10.56    1.55
  -6  -1  10   14.31    1.95
  -6   1  10   12.33    1.85
   6   1 -10   10.15    1.55
   6   1 -10   13.10    1.57
   5  -1 -10   37.38    3.32
   5   1 -10   33.85    3.33
  -5   1  10   33.85    3.17
  -5   1  10   30.40    3.04
   4  -1 -10   20.66    2.27
   4  -1 -10   19.41    2.17
  -4  -1  10   25.85    2.48
   4   1 -10   23.25    2.27
   4   1 -10   20.76    2.22
  -4   1  10   18.11    2.06
   3  -1 -10   53.98    5.13
   3  -1 -10   65.18    5.34
  -3  -1  10   47.72    5.28
  -3  -1  10   60.31    5.34
  -3   1  10   51.55    5.09
   3   1 -10   60.48    5.26
   3   1 -10   63.96    5.32
   2  -1 -10   29.67    2.94
  -2  -1  10   29.62    3.18
  -2  -1  10   35.51    3.16
   2  -1 -10   33.20    3.14
   2   1 -10   30.29    3.06
  -2   1  10   29.59    3.01
   2   1 -10   32.45    3.18
  -2   1  10   27.09    3.17
  -2   1  10   36.32    3.08
  -1  -1  10   24.15    2.57
  -1  -1  10   19.71    2.32
  -1   1  10   24.64    2.32
   1   1 -10   22.49    2.51
  -1   1  10   29.26    2.87
   0  -1  10    7.60    1.06
   0  -1  10    6.65    1.28
   0  -1 -10    6.87    1.15
   0   1  10    6.87    1.12
   0   1 -10    9.99    1.71
   0   1  10    8.33    0.98
  -1  -1 -10   19.34    2.54
   1  -1  10   22.60    2.53
  -1   1 -10   25.48    2.84
   1   1  10   28.70    2.64
   2  -1  10    7.43    1.38
  -2  -1 -10    6.01    1.33
   2  -1  10    5.74    0.94
   2   1  10    4.76    0.89
  -2   1 -10    2.60    0.79
   2   1  10    4.28    0.65
   3  -1  10   23.32    2.22
  -3  -1 -10   25.16    2.72
   3  -1  10   23.98    2.38
   3   1  10   21.44    2.31
   3   1  10   17.86    2.00
   4  -1  10    9.21    1.25
   4  -1  10   10.37    1.38
  -4  -1 -10   11.89    1.79
   4   1  10    9.41    1.11
   4   1  10   10.09    1.36
  -4   1 -10   11.90    2.19
   5  -1  10   14.59    1.59
  -5  -1 -10    8.92    1.85
   5  -1  10   13.46    1.68
  -5   1 -10   12.39    1.93
   5   1  10   13.90    1.55
   5   1  10   13.88    1.63
   6  -1  10    6.75    1.11
   6  -1  10    7.84    1.28
  -6  -1 -10    7.27    1.40
   6  -1  10    8.32    1.19
  -6   1 -10    7.41    1.61
   6   1  10    7.84    1.14
   6   1  10    9.92    1.28
   7  -1  10   11.83    1.68
  -7  -1 -10    9.77    1.72
   7   1  10   14.88    1.68
  -7   1 -10   13.64    2.39
   8  -1  10    4.34    1.04
  -8  -1 -10    2.38    1.04
   8   1  10    4.72    0.99
   8   1  10    4.14    1.00
   9  -1  10    8.25    1.94
  -9  -1 -10    5.22    1.36
   9   1  10    5.11    1.16
  -9   1 -10    4.89    1.64
 -10  -2  10   11.70    2.63
  10   2 -10    9.66    1.51
 -10   2  10   10.10    2.59
  -9  -2  10    0.92    0.83
   9   2 -10    1.69    0.68
  -9   2  10    0.21    0.79
  -8  -2  10   34.93    3.86
   8  -2 -10   27.55    3.93
   8  -2 -10   22.89    3.04
   8   2 -10   31.04    2.96
  -8   2  10   28.65    3.53
  -7  -2  10    0.38    0.62
   7  -2 -10    0.79    0.55
   7  -2 -10    0.53    0.55
  -7   2  10    1.04    0.67
   7   2 -10    2.12    0.68
  -6  -2  10   42.41    4.19
   6  -2 -10   31.44    3.69
   6  -2 -10   40.36    3.97
   6   2 -10   40.25    3.71
  -6   2  10   41.72    4.05
  -5  -2  10    5.24    1.15
  -5  -2  10    4.86    0.75
   5  -2 -10    8.60    1.40
   5  -2 -10    4.95    0.93
  -5   2  10    4.70    0.93
  -5   2  10    4.94    0.87
   5   2 -10    6.22    0.95
  -5   2  10    8.71    1.25
   5   2 -10    5.45    1.12
   4  -2 -10   39.03    3.65
   4  -2 -10   33.37    3.38
  -4  -2  10   40.46    3.75
  -4  -2  10   33.13    3.39
  -4   2  10   33.06    3.44
  -4   2  10   42.45    3.62
   4   2 -10   36.98    3.54
  -4   2  10   32.92    3.50
   4   2 -10   37.66    3.51
  -3  -2  10    2.32    0.73
  -3  -2  10    1.69    0.55
   3  -2 -10    1.57    0.60
   3  -2 -10    3.09    0.64
  -3   2  10    4.01    0.83
  -3   2  10    1.59    0.52
   3   2 -10    1.96    0.57
   3   2 -10    2.93    0.72
  -2  -2  10   83.24    7.16
   2  -2 -10   85.03    7.16
  -2  -2  10   74.82    7.16
   2  -2 -10   71.98    6.88
  -2   2  10   88.25    6.99
   2   2 -10   79.86    7.14
  -2   2  10   71.04    7.02
   2   2 -10   81.36    7.19
  -1  -2  10    7.70    1.26
  -1  -2  10    7.35    1.28
   1  -2 -10    7.33    1.13
  -1   2  10    9.02    1.17
  -1   2  10    7.34    1.20
  -1   2  10    9.46    1.04
   1   2 -10    9.12    1.31
   0  -2  10    2.29    0.68
   0  -2 -10    1.61    0.56
   0  -2  10    1.92    0.66
   0   2  10    1.43    0.39
   0   2 -10    1.80    0.71
   0   2  10    0.81    0.47
   1  -2  10    9.45    1.25
  -1  -2 -10   10.31    1.35
  -1   2 -10    6.57    1.36
   1   2  10    6.92    1.13
   2  -2  10   59.78    5.74
   2  -2  10   59.43    5.65
  -2  -2 -10   60.69    5.87
  -2   2 -10   70.45    6.38
   2   2  10   59.78    5.65
   2   2  10   64.39    5.36
   3  -2  10    4.31    0.97
   3  -2  10    3.07    0.77
  -3  -2 -10    2.42    0.82
  -3   2 -10    4.16    1.25
   3   2  10    4.33    0.87
   3   2  10    4.64    0.50
   4  -2  10    3.75    0.85
  -4  -2 -10    1.88    0.90
   4  -2  10    4.23    0.85
   4   2  10    2.71    0.76
   4   2  10    2.39    0.54
  -4   2 -10    2.94    0.98
   5  -2  10   19.66    2.10
  -5  -2 -10   19.09    2.49
   5  -2  10   17.21    2.14
   5   2  10   16.35    1.91
  -5   2 -10   18.68    2.61
   5   2  10   19.84    2.04
   6  -2  10   26.51    2.54
   6  -2  10   23.20    2.58
   6   2  10   25.09    2.43
   6   2  10   19.21    2.31
  -6   2 -10   19.23    2.96
   7  -2  10    1.26    0.59
   7  -2  10    0.53    0.61
   7   2  10    2.52    0.65
   7   2  10    2.06    0.63
  -7   2 -10    3.14    1.12
   8  -2  10    7.37    1.34
   8   2  10    5.69    1.19
   8   2  10    7.94    1.22
  -8   2 -10    6.87    1.72
   9  -2  10    4.98    1.18
  -9   2 -10    3.40    1.53
   9   2  10    4.94    1.00
  -9  -3  10   21.00    3.14
   9  -3 -10   21.05    2.28
   9   3 -10   15.92    2.10
  -9   3  10   23.24    3.03
   8  -3 -10    1.76    0.87
   8  -3 -10    1.64    0.70
   8  -3 -10    2.64    1.54
  -8  -3  10    2.30    1.15
  -8   3  10    2.61    1.00
  -8   3  10    0.73    0.82
   8   3 -10    1.90    0.66
  -7  -3  10   22.29    2.89
   7  -3 -10   18.18    2.30
   7  -3 -10   25.16    2.34
   7   3 -10   19.59    2.15
  -7   3  10   18.95    2.55
   6  -3 -10    6.89    1.26
   6  -3 -10    5.75    0.98
   6  -3 -10    4.68    0.96
  -6  -3  10    9.58    1.79
  -6   3  10    3.47    0.95
  -6   3  10    5.95    1.27
  -6   3  10    4.37    1.03
   6   3 -10    5.82    0.98
   5  -3 -10   78.07    6.40
   5  -3 -10   77.02    6.66
   5  -3 -10   63.04    6.31
  -5  -3  10   79.35    6.82
  -5   3  10   59.03    6.43
   5   3 -10   69.95    6.50
  -5   3  10   75.53    6.54
  -5   3  10   66.42    6.47
   5   3 -10   73.69    6.35
  -4  -3  10   10.48    1.54
  -4  -3  10   13.06    1.62
   4  -3 -10   13.68    1.48
  -4  -3  10   14.61    1.82
   4  -3 -10   14.86    1.75
   4   3 -10   14.20    1.65
   4   3 -10   12.22    1.52
  -4   3  10   11.23    1.62
  -4   3  10   12.63    1.62
  -3  -3  10   24.27    2.56
   3  -3 -10   23.71    2.26
  -3  -3  10   26.57    2.63
   3  -3 -10   27.93    2.62
  -3  -3  10   20.01    2.42
  -3   3  10   19.57    2.54
   3   3 -10   20.69    2.46
  -3   3  10   24.12    2.32
  -3   3  10   23.79    2.48
   3   3 -10   23.21    2.44
   2  -3 -10    4.49    0.67
  -2  -3  10    3.44    0.81
   2  -3 -10    5.89    1.08
  -2  -3  10    5.43    1.09
  -2   3  10    4.89    0.92
   2   3 -10    5.28    1.01
  -2   3  10    5.54    0.72
   1  -3 -10   61.78    5.72
  -1  -3  10   54.90    5.68
  -1  -3  10   59.03    5.80
  -1   3  10   58.31    5.69
  -1   3  10   70.05    5.42
   1   3 -10   68.19    5.94
   0  -3 -10    7.84    1.23
   0  -3  10    9.09    1.27
   0  -3  10    6.54    1.79
   0  -3  10    8.85    1.45
   0   3  10    9.84    0.98
   0   3 -10    9.07    1.45
   1  -3  10   26.21    2.99
  -1  -3 -10   28.20    2.71
   1  -3  10   27.19    2.73
  -1   3 -10   19.90    2.78
   1   3  10   26.42    2.30
   1   3  10   19.54    2.47
   2  -3  10    3.79    0.92
  -2  -3 -10    2.32    0.82
   2  -3  10    3.81    0.88
  -2   3 -10    3.55    1.10
   2   3  10    3.63    0.81
   3  -3  10   11.61    1.72
  -3  -3 -10   11.94    1.77
   3  -3  10   12.85    1.71
   3   3  10   15.93    1.63
   3   3  10   15.09    1.44
   4  -3  10    6.15    1.12
  -4  -3 -10    5.14    1.22
   4  -3  10    4.12    0.96
  -4   3 -10    6.97    1.70
   4   3  10    4.17    0.76
   4   3  10    5.11    0.86
  -5  -3 -10   25.83    3.05
   5  -3  10   24.94    2.86
   5  -3  10   26.90    2.85
  -5   3 -10   27.82    3.44
   5   3  10   31.53    3.31
   5   3  10   24.57    2.58
   6  -3  10    6.59    1.35
   6  -3  10    6.22    1.23
   6   3  10    6.33    1.00
   6   3  10    6.03    0.97
  -6   3 -10    6.24    1.69
   7  -3  10    7.27    1.60
   7   3  10   11.34    1.32
   7   3  10    8.62    1.30
  -7   3 -10   11.58    2.45
   8  -3  10    3.65    1.05
   8   3  10    3.31    0.81
   8   3  10    2.88    0.79
  -8   3 -10    2.41    1.36
   9  -3  10    9.58    1.78
   9   3  10   10.93    1.46
  -9   3 -10    6.35    2.03
  -9  -4  10    0.83    0.90
  -9   4  10   -0.78    1.02
   9   4 -10    0.86    0.56
  -8  -4  10   20.28    2.95
   8  -4 -10   16.54    2.23
   8  -4 -10   21.19    2.29
   8   4 -10   18.41    1.96
   7  -4 -10   -0.13    0.44
  -7  -4  10    0.99    0.87
   7  -4 -10    1.90    0.64
   7   4 -10    0.88    0.38
  -7   4  10    1.84    0.91
  -7   4  10    0.65    0.90
   7   4 -10   -0.05    0.38
   6  -4 -10   30.65    2.80
   6  -4 -10   22.70    2.63
  -6  -4  10   32.74    3.32
  -6   4  10   22.83    2.88
  -6   4  10   27.38    2.90
   6   4 -10   25.65    2.53
  -6   4  10   23.43    2.88
  -6   4  10   22.35    3.20
  -5  -4  10    0.59    0.53
   5  -4 -10    0.31    0.47
   5  -4 -10    0.40    0.36
  -5  -4  10    0.54    0.69
   5   4 -10   -0.10    0.36
   5   4 -10    0.36    0.39
  -5   4  10    0.68    0.50
  -5   4  10    0.00    0.44
  -5   4  10    0.65    0.50
   4  -4 -10   50.04    4.84
   4  -4 -10   61.35    5.25
  -4  -4  10   53.23    5.17
  -4  -4  10   55.90    5.28
   4  -4 -10   59.73    5.06
   4   4 -10   52.90    4.94
  -4   4  10   53.07    5.14
   4   4 -10   50.61    5.11
  -4   4  10   46.93    5.20
  -4   4  10   58.03    4.97
   3  -4 -10    2.63    0.55
  -3  -4  10    4.09    1.07
  -3  -4  10    1.85    0.69
   3  -4 -10    2.27    0.78
  -3  -4  10    2.76    0.75
  -3  -4  10    2.49    0.54
   3   4 -10    2.99    0.74
  -3   4  10    3.88    0.71
   3   4 -10    2.92    0.80
  -3   4  10    2.47    0.86
  -3   4  10    2.38    0.81
  -2  -4  10   19.62    2.15
  -2  -4  10   23.85    2.61
   2  -4 -10   24.87    2.47
  -2  -4  10   20.78    2.38
   2  -4 -10   20.79    2.02
  -2   4  10   22.01    2.02
  -2   4  10   16.96    2.48
   2   4 -10   24.12    2.43
  -2   4  10   23.47    2.44
   1  -4 -10    7.81    1.12
  -1  -4  10    7.96    1.81
  -1  -4  10    6.25    1.21
  -1  -4  10    6.12    1.49
   1   4 -10    6.06    1.26
  -1   4  10    3.73    0.87
   0  -4  10   65.65    5.92
   0  -4  10   59.43    5.94
   0  -4 -10   70.14    5.93
   0  -4  10   69.81    6.18
   0   4  10   62.04    5.66
   0   4  10   58.32    5.83
   0   4 -10   61.27    6.09
   1  -4  10    4.87    1.08
  -1  -4 -10    2.55    0.75
   1  -4  10    6.43    1.19
  -1   4 -10    8.10    1.63
   1   4  10    3.93    0.90
   1   4  10    3.79    0.61
   2  -4  10   13.32    1.65
  -2  -4 -10   10.34    1.53
   2  -4  10   12.14    1.64
   2   4  10   10.06    1.41
   2   4  10   10.45    1.34
   2   4  10   10.83    1.07
   3  -4  10   14.03    1.74
  -3  -4 -10   13.05    1.69
   3  -4  10   11.42    1.66
   3   4  10   10.85    1.21
   3   4  10   11.98    1.42
  -4  -4 -10   34.44    3.79
   4  -4  10   39.18    3.80
   4  -4  10   38.61    3.81
   4   4  10   35.22    3.36
  -4   4 -10   38.05    4.36
   4   4  10   36.75    3.44
   5  -4  10    2.92    0.90
   5  -4  10    3.32    0.99
  -5  -4 -10    2.37    0.79
   5   4  10    3.38    0.67
   5   4  10    3.22    0.66
  -5   4 -10    3.06    1.22
   6  -4  10    8.40    1.62
   6   4  10    9.19    1.19
   6   4  10    8.48    1.09
  -6   4 -10    9.35    2.32
   7  -4  10    6.15    1.29
   7  -4  10    5.70    1.35
   7   4  10    4.80    0.96
  -7   4 -10    5.43    1.93
   8  -4  10   13.15    1.97
   8   4  10   11.59    1.61
  -8   4 -10   10.12    2.43
   8   4  10   11.10    1.35
   9  -4  10    0.75    0.88
   9   4  10    0.69    0.41
  -9   4 -10    0.12    1.19
  -8  -5  10    1.02    0.95
   8  -5 -10    1.01    0.82
   8  -5 -10    1.23    0.65
  -8   5  10   -0.40    0.89
   7  -5 -10   22.66    2.68
  -7  -5  10   31.40    3.43
  -7   5  10   24.47    3.49
   6  -5 -10    1.88    0.62
   6  -5 -10    4.24    0.96
  -6  -5  10    2.40    1.00
  -6   5  10    1.23    0.79
  -6   5  10    1.15    0.71
   6   5 -10    0.88    0.62
  -6   5  10    1.42    1.04
   6   5 -10    1.70    0.50
  -5  -5  10   16.62    2.20
  -5  -5  10   17.87    2.20
   5  -5 -10   18.77    1.98
   5  -5 -10   13.61    1.64
   5   5 -10   13.27    1.62
  -5   5  10   12.66    1.96
  -5   5  10   12.93    2.19
  -5   5  10   15.02    2.19
  -4  -5  10    0.93    0.87
   4  -5 -10    0.14    0.39
   4  -5 -10    0.97    0.50
  -4  -5  10   -0.14    0.35
   4  -5 -10    0.70    0.38
  -4  -5  10    0.59    0.30
  -4  -5  10    1.05    0.72
  -4   5  10    1.36    0.76
  -4   5  10    0.27    0.46
   4   5 -10    0.36    0.43
   4   5 -10    0.57    0.54
  -4   5  10    0.84    0.70
  -3  -5  10   62.36    6.39
   3  -5 -10   69.82    6.16
   3  -5 -10   75.13    6.51
  -3  -5  10   75.22    6.72
   3  -5 -10   73.68    6.64
  -3  -5  10   76.33    6.87
  -3  -5  10   68.21    6.24
  -3   5  10   60.26    6.77
   3   5 -10   71.04    6.43
  -3   5  10   76.17    6.74
  -3   5  10   75.36    6.69
  -2  -5  10    5.34    0.88
  -2  -5  10    3.67    0.95
  -2  -5  10    7.00    1.49
   2  -5 -10    4.00    0.91
  -2  -5  10    4.77    1.08
  -2   5  10    4.42    1.23
  -2   5  10    4.27    1.06
   2   5 -10    5.26    1.06
  -2   5  10    3.46    0.92
  -1  -5  10   26.29    2.60
  -1  -5  10   26.77    3.03
   1  -5 -10   29.84    2.82
  -1  -5  10   26.73    2.82
  -1  -5  10   25.56    2.76
  -1  -5  10   28.23    3.17
   1   5 -10   23.86    2.72
  -1   5  10   24.82    2.62
  -1   5  10   19.02    2.62
  -1   5  10   20.28    2.90
   0  -5  10   -0.20    0.39
   0  -5  10    0.51    0.64
   0  -5  10    0.47    0.53
   0  -5 -10    0.21    0.40
   0  -5  10    0.85    0.64
   0  -5  10    0.00    0.33
   0   5  10    0.66    0.38
   0   5  10    0.49    0.47
   0   5 -10    0.08    0.41
   1  -5  10   36.59    3.88
   1  -5  10   35.08    3.72
  -1  -5 -10   37.84    3.66
   1  -5  10   37.59    3.96
   1   5  10   35.25    3.59
   1   5  10   34.97    3.26
   2  -5  10    3.11    0.85
   2  -5  10    1.79    0.73
   2  -5  10    2.87    0.96
  -2  -5 -10    4.06    0.89
   2   5  10    2.43    0.78
  -3  -5 -10   26.49    2.86
   3  -5  10   24.97    2.94
   3  -5  10   30.62    3.01
   3   5  10   23.31    2.72
  -4  -5 -10    5.16    1.20
   4  -5  10    6.43    1.36
   4  -5  10    6.39    1.24
   4   5  10    5.25    1.01
  -4   5 -10    7.64    2.00
   4   5  10    5.49    0.74
   5  -5  10    6.96    1.39
  -5  -5 -10    7.65    1.51
   5   5  10    8.07    1.26
  -5   5 -10   13.73    2.73
   5   5  10    9.74    1.10
   6  -5  10    2.79    1.25
   6  -5  10    1.43    0.83
   6   5  10    3.18    0.83
   6   5  10    2.53    0.62
  -6   5 -10    0.94    0.97
   6   5  10    3.14    0.58
   7  -5  10   14.60    2.15
   7   5  10   14.93    1.72
   7   5  10   14.91    1.83
   7   5  10   14.66    1.50
  -7   5 -10   12.67    2.84
   8  -5  10    1.60    0.93
   8   5  10    1.78    0.70
  -8   5 -10   -0.27    1.41
  -8  -6  10    6.54    1.98
  -8   6  10    8.27    2.15
   7  -6 -10    0.10    0.47
  -7  -6  10    1.48    1.09
  -7   6  10    0.24    0.85
  -6  -6  10   27.98    3.28
   6  -6 -10   31.93    3.03
   6  -6 -10   21.16    2.53
  -6   6  10   25.04    3.23
   6   6 -10   24.91    3.00
  -6   6  10   23.54    3.35
  -6   6  10   25.10    3.27
  -5  -6  10   -0.85    0.81
  -5  -6  10   -0.27    0.54
   5  -6 -10    0.31    0.37
  -5   6  10    0.03    0.59
  -5   6  10    1.11    0.78
  -5   6  10    0.76    0.70
  -4  -6  10   13.91    1.87
   4  -6 -10   16.79    3.15
  -4  -6  10   18.88    2.67
  -4  -6  10   16.82    1.79
   4  -6 -10   18.11    1.82
  -4  -6  10   19.32    2.42
  -4   6  10   17.55    2.61
  -4   6  10   21.82    2.61
  -4   6  10   19.03    2.40
  -3  -6  10    2.13    1.03
   3  -6 -10    0.77    0.40
  -3  -6  10    4.10    1.40
  -3  -6  10    1.48    0.55
   3  -6 -10    1.55    0.41
  -3  -6  10    1.70    0.76
   3  -6 -10    3.58    0.92
  -3  -6  10    2.22    0.70
  -3   6  10    2.27    0.87
  -3   6  10    1.20    0.68
  -3   6  10    1.36    0.83
  -2  -6  10   43.57    4.65
   2  -6 -10   46.72    4.35
  -2  -6  10   46.22    4.09
  -2  -6  10   45.05    4.40
  -2  -6  10   37.66    4.16
  -2  -6  10   49.62    4.89
  -2   6  10   40.40    4.33
  -2   6  10   42.10    4.31
  -2   6  10   34.70    4.52
  -1  -6  10    1.10    0.52
  -1  -6  10   -0.01    0.38
  -1  -6  10    0.45    0.58
  -1  -6  10    0.71    0.71
   1  -6 -10    1.34    0.60
  -1  -6  10    0.67    0.60
  -1   6  10    1.06    0.65
  -1   6  10    0.21    0.45
  -1   6  10    0.47    0.64
   0  -6 -10   31.14    3.05
   0  -6  10   26.66    2.88
   0  -6  10   29.28    3.38
   0  -6  10   27.92    3.01
   0  -6  10   28.71    3.12
   0  -6  10   31.60    3.47
   0   6  10   23.33    2.95
   0   6  10   29.29    2.81
   0   6  10   23.36    3.27
   1  -6  10    7.83    1.51
  -1  -6 -10    9.48    1.38
   1  -6  10    8.67    1.39
   1  -6  10    6.76    1.58
   1   6  10    8.89    1.05
   1   6  10    6.69    1.35
   1   6  10    5.06    1.31
   2  -6  10   39.65    3.94
   2  -6  10   32.53    3.62
  -2  -6 -10   38.98    3.79
   2   6  10   35.43    3.66
  -3  -6 -10    3.24    0.93
   3  -6  10    3.29    0.97
   3  -6  10    2.82    0.84
   3   6  10    5.58    1.03
   4  -6  10    8.25    1.74
   4  -6  10   12.12    1.93
  -4  -6 -10   11.50    1.77
   4   6  10   16.81    1.82
   4   6  10   13.70    1.31
  -4   6 -10   19.29    2.95
  -5  -6 -10    3.80    0.86
   5  -6  10    2.47    0.85
   5  -6  10    3.96    1.07
   5  -6  10    3.18    1.21
   5   6  10    4.26    0.97
   5   6  10    2.93    0.59
  -5   6 -10    2.94    1.62
   6  -6  10   15.22    2.30
   6   6  10   17.34    2.05
   6   6  10   17.43    1.78
  -6   6 -10   15.79    3.23
   7  -6  10    1.07    0.78
  -7   6 -10   -1.60    1.12
   7   6  10    1.28    0.61
   7   6  10    0.67    0.40
   7  -7 -10    4.71    1.00
  -7  -7  10    5.28    1.57
  -7   7  10    3.48    1.53
  -6  -7  10    0.45    0.75
   6  -7 -10    0.54    0.51
  -6   7  10   -1.31    0.70
  -6   7  10   -0.81    0.60
  -6   7  10   -0.45    0.66
   5  -7 -10   25.12    2.78
  -5  -7  10   33.76    3.60
  -5   7  10   29.85    3.91
  -5   7  10   33.81    3.92
  -5   7  10   25.87    4.03
  -4  -7  10    0.56    0.83
  -4  -7  10   -0.23    0.64
   4  -7 -10    0.75    0.34
  -4  -7  10   -0.22    1.07
  -4  -7  10    0.84    0.49
   4  -7 -10    0.15    0.66
   4  -7 -10    1.21    0.67
  -4  -7  10    1.15    0.47
  -4   7  10    0.98    1.03
  -4   7  10    0.86    0.78
  -4   7  10    0.25    0.61
  -3  -7  10   20.19    2.65
  -3  -7  10   17.35    2.68
  -3  -7  10   17.21    2.22
   3  -7 -10   14.11    2.04
   3  -7 -10   14.85    1.96
  -3   7  10   13.19    2.12
  -3   7  10    9.71    2.38
  -2  -7  10    3.17    1.18
  -2  -7  10    1.08    0.60
  -2  -7  10    2.14    0.91
  -2  -7  10    2.21    0.94
  -2  -7  10    1.50    0.72
   2  -7 -10    1.12    0.68
  -2   7  10    0.82    0.67
  -2   7  10    0.12    0.71
  -2   7  10    0.94    0.84
  -1  -7  10   41.41    4.31
  -1  -7  10   51.17    4.98
   1  -7 -10   43.60    4.31
  -1  -7  10   38.85    4.22
  -1  -7  10   40.31    4.12
  -1  -7  10   37.68    4.64
  -1   7  10   48.12    4.29
  -1   7  10   42.57    4.83
  -1   7  10   37.26    4.29
   0  -7 -10    0.94    0.59
   0  -7  10   -0.09    0.63
   0  -7  10    0.54    0.59
   0  -7  10    1.23    0.73
   0  -7  10    0.30    0.48
   0  -7  10    1.98    1.13
   0   7  10    0.76    0.48
   0   7  10    0.44    0.56
   0   7  10    0.55    0.74
   1  -7  10   24.65    2.84
  -1  -7 -10   25.14    2.66
   1  -7  10   23.22    2.64
   1  -7  10   26.21    3.65
   1  -7  10   17.96    3.11
   1  -7  10   22.97    2.59
   1   7  10   18.20    2.95
   1   7  10   24.44    2.35
   1   7  10   19.54    2.59
   2  -7  10    2.39    1.14
   2  -7  10    1.17    0.77
  -2  -7 -10    1.31    0.70
   2  -7  10    0.23    0.63
   2   7  10    1.11    0.68
   2   7  10    1.15    0.82
   3  -7  10   16.88    2.09
   3  -7  10   14.73    2.21
  -3  -7 -10   13.79    2.05
   3   7  10   15.60    2.49
   3   7  10   18.24    2.08
  -4  -7 -10    1.15    0.72
   4  -7  10    1.34    0.82
   4   7  10    1.14    0.60
   4   7  10    1.24    0.95
   5  -7  10   16.81    2.38
  -5   7 -10   14.09    2.85
   5   7  10   15.67    1.98
   5   7  10   16.54    2.58
   6  -7  10    1.90    1.00
   6   7  10    1.76    0.76
   6   7  10    1.71    1.07
   6   7  10    2.00    0.59
  -6   7 -10    1.45    1.41
   7  -7  10    5.01    1.51
   7   7  10    3.43    0.78
   7   7  10    4.65    1.46
   7   7  10    5.41    1.09
  -7   7 -10    3.07    1.91
  -6  -8  10    7.45    1.64
   6  -8 -10    5.86    1.07
  -6   8  10    5.64    1.67
  -6   8  10    2.75    1.76
  -6   8  10    3.50    1.56
  -5  -8  10    1.73    0.92
   5  -8 -10   -0.15    0.40
  -5   8  10    0.52    0.89
  -5   8  10    0.47    1.27
  -5   8  10    0.38    0.83
  -4  -8  10   23.80    2.79
  -4  -8  10   20.28    3.26
  -4  -8  10   22.90    3.34
  -4  -8  10   16.49    2.32
  -4   8  10   22.88    2.92
  -4   8  10   11.78    2.72
  -4   8  10   16.95    2.62
  -3  -8  10   -0.35    0.55
  -3  -8  10   -1.03    0.48
  -3  -8  10    1.56    1.11
  -3  -8  10    0.07    1.14
  -3  -8  10    0.19    0.49
   3  -8 -10   -0.51    0.48
  -3   8  10   -0.77    0.61
  -3   8  10    0.41    0.66
  -3   8  10   -0.59    0.65
  -2  -8  10   18.04    2.48
  -2  -8  10   14.22    2.22
   2  -8 -10   18.42    2.44
  -2  -8  10   18.57    3.11
  -2  -8  10   26.96    3.29
  -2  -8  10   16.94    2.25
  -2   8  10   22.19    2.64
  -2   8  10   19.27    2.61
  -2   8  10   19.65    3.03
  -1  -8  10    5.08    1.51
   1  -8 -10    4.37    1.09
  -1  -8  10    2.70    0.90
  -1  -8  10    2.71    0.90
  -1  -8  10    2.28    1.21
  -1  -8  10    2.31    0.87
  -1   8  10    2.41    1.00
  -1   8  10    2.34    0.93
   0  -8  10   24.85    2.80
   0  -8 -10   24.60    2.73
   0  -8  10   23.64    2.67
   0  -8  10   18.01    2.54
   0  -8  10   21.65    3.21
   0  -8  10   23.59    3.35
   0   8  10   21.55    2.51
   0   8  10   20.04    3.23
   0   8  10   21.54    2.72
   1  -8  10    0.95    0.62
   1  -8  10    1.14    0.63
  -1  -8 -10    1.25    0.71
   1  -8  10    3.23    1.07
   1  -8  10    2.02    1.16
   1   8  10    1.31    0.62
   1   8  10    0.37    0.56
   1   8  10    0.02    0.86
  -2  -8 -10   20.78    2.45
   2  -8  10   22.29    2.72
   2  -8  10   18.80    2.38
   2  -8  10   15.27    2.37
   2   8  10   18.56    2.88
   2   8  10   19.74    2.39
   3  -8  10    4.57    2.04
  -3  -8 -10    2.60    1.07
   3   8  10    1.42    0.92
   3   8  10    2.72    1.20
  -4  -8 -10   12.86    1.92
   4  -8  10   16.69    2.40
   4   8  10   15.49    2.01
   4   8  10   11.49    2.45
   5  -8  10    1.10    1.04
   5   8  10    0.20    0.86
   5   8  10    0.88    0.60
   6  -8  10    5.79    1.71
  -6   8 -10    7.34    2.52
   6   8  10    6.49    1.28
   6   8  10    5.92    1.90
  -4  -9  10    1.52    0.80
  -4  -9  10    1.87    1.02
  -4   9  10    0.01    0.78
  -4   9  10    0.81    0.98
  -4   9  10   -0.49    0.82
  -3  -9  10   15.16    2.03
  -3  -9  10   16.76    2.13
  -3   9  10   24.06    2.97
  -3   9  10   12.45    2.42
  -3   9  10   20.35    3.10
  -2  -9  10   -0.55    0.59
  -2  -9  10   -0.04    0.61
  -2  -9  10   -0.05    0.60
  -2   9  10   -0.34    0.75
  -2   9  10   -0.74    0.54
  -2   9  10    0.63    0.95
  -1  -9  10   13.26    1.97
   1  -9 -10   15.21    2.09
  -1  -9  10   13.23    1.99
  -1  -9  10    8.88    1.77
  -1   9  10    9.31    1.79
  -1   9  10    8.27    2.17
  -1   9  10   10.73    1.93
   0  -9  10   -0.21    0.67
   0  -9  10    0.84    0.78
   0  -9 -10    2.65    0.87
   0   9  10    1.45    0.81
   0   9  10    0.04    0.75
   0   9  10    1.68    0.80
  -1  -9 -10   19.79    2.39
   1  -9  10   14.89    2.19
   1  -9  10   17.69    2.49
   1   9  10   18.15    2.47
   1   9  10   15.68    3.12
  -2  -9 -10    0.99    0.87
   2  -9  10    0.48    0.84
   2   9  10    0.92    0.92
   2   9  10    0.07    0.57
   3  -9  10   12.53    2.11
  -3  -9 -10   10.42    1.82
   3   9  10   11.39    1.88
   3   9  10    6.88    1.89
   4  -9  10    0.17    0.83
   4   9  10    1.80    1.14
   4   9  10    1.98    0.81
  -2 -10  10   10.16    2.00
  -2 -10  10    8.99    1.70
  -2  10  10    8.77    1.90
  -2  10  10   12.19    2.25
  -2  10  10    4.57    1.76
  -1 -10  10    1.24    0.88
  -1 -10  10    0.07    0.87
  -1  10  10   -0.80    0.87
  -1  10  10    0.02    0.86
  -1  10  10    0.63    0.96
   0 -10 -10   12.21    2.04
   0 -10  10   12.48    2.00
   0 -10  10    8.95    1.82
   0  10  10   16.80    2.21
   0  10  10    8.52    2.23
   0  10  10    9.70    2.06
   1 -10  10    1.03    0.84
   1 -10  10    1.16    0.95
  -1 -10 -10   -0.72    0.89
   1  10  10    0.19    0.86
   1  10  10    0.60    0.82
 -10   0  11    0.81    1.36
  -9   0  11    1.03    1.13
   8   0 -11    5.50    1.16
  -8   0  11    3.05    1.29
   8   0 -11    2.98    1.38
   7   0 -11    2.69    0.80
  -7   0  11    1.41    0.93
   6   0 -11    7.15    1.30
   6   0 -11   10.76    1.44
  -6   0  11   13.19    2.19
  -5   0  11    0.64    0.30
  -5   0  11    0.74    0.49
   5   0 -11    1.33    0.55
   5   0 -11    0.57    0.44
   4   0 -11    1.13    0.42
  -4   0  11    2.26    0.48
  -4   0  11    1.95    0.69
   4   0 -11    2.78    0.74
  -3   0  11   10.33    1.25
   3   0 -11   10.79    1.33
  -3   0  11   13.28    1.51
  -3   0  11    9.00    1.46
   3   0 -11   10.51    1.40
  -2   0  11    1.72    0.99
   2   0 -11    2.89    0.82
   2   0 -11    2.15    0.60
  -2   0  11    4.10    0.89
   1   0 -11    2.01    0.61
  -1   0  11    1.87    0.46
  -1   0  11    2.31    0.76
   0   0  11    0.13    0.24
   0   0  11    0.28    0.36
   0   0 -11    0.26    0.33
   1   0  11    4.93    1.29
  -2   0 -11    2.27    0.92
   2   0  11    2.02    0.54
   2   0  11    1.71    0.60
   3   0  11    5.51    1.03
   3   0  11    7.37    0.94
  -4   0 -11    1.26    0.80
   4   0  11    0.41    0.45
   4   0  11    0.28    0.31
  -5   0 -11    1.68    0.95
   5   0  11    2.15    0.65
   5   0  11    1.52    0.50
   6   0  11    1.48    0.62
   6   0  11    0.72    0.41
  -6   0 -11    0.50    0.65
  -7   0 -11    0.12    0.69
   7   0  11    0.41    0.49
   8   0  11    0.00    0.53
  -8   0 -11    0.45    0.63
   9   0  11    0.30    0.58
  -9   0 -11   -0.46    0.68
 -10  -1  11    0.54    1.13
  10   1 -11   -0.58    0.74
 -10   1  11    0.73    1.13
  -9  -1  11    5.16    1.77
   9  -1 -11    5.08    1.31
   9   1 -11    5.94    1.20
  -9   1  11    4.60    1.58
  -8  -1  11    0.44    0.80
   8  -1 -11   -0.37    0.51
   8   1 -11    0.66    0.59
  -8   1  11   -0.31    0.67
   7  -1 -11    6.98    1.33
   7  -1 -11    5.78    1.22
  -7  -1  11    4.99    1.29
   7   1 -11    7.51    1.46
  -7   1  11    7.97    1.59
   7   1 -11    8.41    1.25
  -6  -1  11    5.79    1.39
   6  -1 -11    2.32    0.69
   6  -1 -11    4.58    1.05
  -6   1  11    4.30    1.17
   6   1 -11    3.24    0.75
   6   1 -11    2.25    0.74
  -6   1  11    2.67    0.66
   5  -1 -11   11.57    1.42
  -5  -1  11    8.61    0.86
   5  -1 -11    7.16    1.16
  -5  -1  11   13.05    1.65
  -5   1  11    9.34    1.44
   5   1 -11    8.26    1.24
   5   1 -11    9.38    1.26
  -5   1  11    5.55    1.04
  -5   1  11    7.12    1.00
  -4  -1  11    2.01    0.43
  -4  -1  11    2.87    0.74
   4  -1 -11    3.01    0.69
   4  -1 -11    3.47    0.82
  -4   1  11    2.39    0.58
   4   1 -11    1.31    0.53
  -4   1  11    2.99    0.79
   4   1 -11    2.85    0.70
   3  -1 -11    4.61    0.98
  -3  -1  11    2.44    0.67
  -3  -1  11    4.03    1.10
   3   1 -11    4.33    0.83
  -3   1  11    3.94    0.79
  -3   1  11    5.30    0.89
   3   1 -11    6.76    1.16
   2  -1 -11    2.08    0.60
  -2  -1  11    2.20    0.78
   2  -1 -11    1.34    0.42
  -2  -1  11    1.40    0.44
  -2   1  11    1.96    0.58
  -2   1  11    2.71    0.65
   2   1 -11    2.20    0.63
  -2   1  11    0.82    0.48
   2   1 -11    2.21    0.59
  -1  -1  11    5.36    0.90
  -1  -1  11    8.73    1.51
  -1   1  11    5.81    0.86
  -1   1  11    4.46    1.18
   1   1 -11    4.87    1.06
   0  -1  11    0.77    0.48
   0  -1 -11    0.54    0.45
   0  -1  11    1.29    0.61
   0   1 -11    0.42    0.47
   0   1  11    0.31    0.43
   0   1  11    0.67    0.33
   1  -1  11    1.19    0.57
  -1  -1 -11    2.17    0.82
   1   1  11    0.34    0.36
  -1   1 -11    2.14    0.79
   2  -1  11    0.33    0.41
  -2  -1 -11    1.25    0.70
   2  -1  11    0.81    0.43
   2   1  11    1.24    0.75
   2   1  11    0.50    0.28
  -2   1 -11    0.44    0.74
   3  -1  11    0.91    0.48
   3  -1  11    0.63    0.40
  -3  -1 -11    3.47    1.08
   3   1  11    1.36    0.39
  -3   1 -11    0.60    0.71
   3   1  11    1.74    0.55
   4  -1  11    1.25    0.51
   4  -1  11    0.77    0.51
  -4  -1 -11    0.86    0.65
   4   1  11    0.71    0.31
  -4   1 -11    0.86    0.67
   4   1  11    0.79    0.45
  -5  -1 -11    1.13    0.73
   5  -1  11    0.57    0.43
   5  -1  11    0.71    0.52
  -5   1 -11    0.99    0.75
   5   1  11    0.74    0.34
   5   1  11    0.68    0.42
   5   1  11    0.62    0.43
   6  -1  11    0.94    0.46
   6  -1  11    0.27    0.39
   6  -1  11   -0.08    0.40
   6   1  11   -0.02    0.37
   6   1  11   -0.37    0.37
  -6   1 -11   -0.62    0.59
   7  -1  11    0.79    0.61
  -7   1 -11    0.91    0.90
   7   1  11    0.44    0.49
  -8  -1 -11    0.53    0.74
   8  -1  11   -0.35    0.48
   8   1  11    0.26    0.47
   8   1  11    0.69    0.59
  -8   1 -11    0.03    0.68
   9  -1  11   -0.21    0.62
  -9  -1 -11    2.11    0.92
   9   1  11    0.85    0.66
  -9   1 -11   -0.65    0.90
  -9  -2  11    0.34    1.07
  -9   2  11    0.05    0.83
   9   2 -11    0.00    0.54
   8  -2 -11    5.55    1.39
  -8  -2  11    8.93    2.04
   8  -2 -11    4.37    1.11
  -8   2  11    3.77    1.29
   8   2 -11    7.08    1.14
  -7  -2  11    0.80    0.68
   7  -2 -11    1.31    0.57
   7  -2 -11   -0.19    0.50
  -7   2  11    0.40    0.73
   7   2 -11    0.26    0.44
   6  -2 -11    3.02    0.85
  -6  -2  11    6.62    1.41
   6  -2 -11    3.82    0.87
   6   2 -11    5.04    0.94
  -6   2  11    1.52    0.63
  -6   2  11    3.89    0.98
  -6   2  11    2.27    0.60
   5  -2 -11    4.71    1.03
  -5  -2  11    3.89    1.02
  -5  -2  11    3.90    0.71
   5  -2 -11    3.98    0.78
   5   2 -11    3.55    0.85
  -5   2  11    3.51    0.80
   5   2 -11    5.35    0.98
  -5   2  11    5.87    1.16
  -5   2  11    4.00    1.31
   4  -2 -11    5.53    0.96
  -4  -2  11    3.97    0.53
  -4  -2  11    4.58    0.87
  -4  -2  11    2.70    0.77
   4  -2 -11    8.14    1.33
  -4  -2  11    5.60    1.26
  -4   2  11    6.13    1.07
   4   2 -11    2.77    0.69
  -4   2  11    4.03    0.85
  -4   2  11    2.66    0.78
   4   2 -11    4.21    0.87
  -3  -2  11    0.73    0.47
   3  -2 -11    0.18    0.37
   3  -2 -11    0.87    0.40
   3   2 -11    0.67    0.49
  -3   2  11    0.61    0.40
  -3   2  11    0.38    0.42
   3   2 -11    0.27    0.37
  -2  -2  11    5.62    1.06
  -2  -2  11    5.67    1.08
   2  -2 -11    5.82    0.80
   2   2 -11    4.24    0.91
  -2   2  11    3.88    0.84
  -2   2  11    5.98    0.87
   1  -2 -11   10.18    1.43
  -1  -2  11   10.33    1.39
  -1  -2  11   11.55    1.57
  -1   2  11   11.35    1.51
  -1   2  11   12.57    1.30
   1   2 -11    8.18    1.45
   0  -2 -11    1.89    0.62
   0  -2  11    1.73    0.67
   0  -2  11    2.17    0.73
   0   2  11    1.48    0.42
   0   2 -11    0.08    0.43
   0   2  11    1.17    0.56
   1  -2  11   11.83    1.60
  -1  -2 -11   12.04    1.65
   1  -2  11   11.34    1.53
   1   2  11    8.89    1.89
  -1   2 -11   12.23    1.81
  -2  -2 -11    1.35    0.66
   2  -2  11    1.97    0.64
   2  -2  11    1.63    0.64
  -2   2 -11    0.73    0.55
   3  -2  11    2.11    0.69
  -3  -2 -11    2.59    0.85
   3  -2  11    3.31    0.83
   3   2  11    2.12    0.60
  -3   2 -11    2.06    0.94
   3   2  11    2.93    0.45
   4  -2  11    1.44    0.58
   4  -2  11    2.03    0.60
  -4  -2 -11    1.78    0.79
   4   2  11    1.94    0.58
  -4   2 -11    1.09    0.85
   4   2  11    1.36    0.44
   5  -2  11    2.49    0.69
   5  -2  11    2.04    0.71
  -5  -2 -11    0.98    0.76
   5   2  11    2.75    0.66
   5   2  11    1.10    0.45
  -5   2 -11    0.71    0.82
   6  -2  11    0.22    0.45
   6  -2  11    0.03    0.47
   6   2  11   -0.05    0.39
   6   2  11    0.57    0.45
  -6   2 -11    0.62    0.74
   7  -2  11    0.04    0.44
   7  -2  11    0.60    0.57
   7   2  11    0.40    0.46
   7   2  11    0.78    0.49
  -7   2 -11    0.86    0.94
   8  -2  11   -0.34    0.63
  -8   2 -11    1.30    1.04
   8   2  11    0.72    0.52
   8   2  11    0.62    0.59
   9  -2  11    0.81    0.67
   9   2  11    0.47    0.55
  -9   2 -11   -0.08    0.95
  -9  -3  11    2.59    1.43
  -9   3  11    1.05    1.25
   9   3 -11    3.87    0.80
  -9   3  11    1.43    1.04
   8  -3 -11    1.34    0.69
  -8  -3  11    0.09    1.01
   8   3 -11    1.85    0.61
  -8   3  11    1.50    0.83
  -7  -3  11    8.23    1.86
   7  -3 -11    5.90    1.21
   7  -3 -11    7.71    1.45
   7   3 -11    5.40    1.06
  -7   3  11    8.18    1.76
  -6  -3  11   -0.49    0.60
   6  -3 -11   -0.05    0.25
   6  -3 -11    0.75    0.50
  -6   3  11   -0.17    0.38
   6   3 -11    0.22    0.38
  -6   3  11    0.01    0.53
  -6   3  11    0.01    0.41
  -5  -3  11    2.43    0.74
   5  -3 -11    4.08    0.93
  -5  -3  11    2.73    0.89
   5  -3 -11    2.60    0.63
  -5   3  11    2.66    0.76
  -5   3  11    2.94    0.78
  -5   3  11    2.56    0.79
   5   3 -11    3.93    0.80
   5   3 -11    0.98    0.60
  -4  -3  11    2.90    0.43
   4  -3 -11    3.46    0.91
  -4  -3  11    3.11    0.78
   4  -3 -11    2.97    0.70
  -4  -3  11    3.01    0.80
  -4  -3  11    2.26    0.72
  -4   3  11    4.32    0.83
   4   3 -11    3.12    0.83
   4   3 -11    3.20    0.76
  -4   3  11    1.90    0.74
  -4   3  11    1.44    0.62
  -3  -3  11   10.16    1.39
   3  -3 -11    9.62    1.14
  -3  -3  11    9.57    1.42
   3  -3 -11   11.11    1.48
  -3  -3  11   10.39    1.47
  -3   3  11    9.42    1.20
  -3   3  11    8.33    1.30
   3   3 -11    8.70    1.36
   3   3 -11    8.58    1.30
   2  -3 -11    0.58    0.30
   2  -3 -11    0.82    0.47
  -2  -3  11    0.67    0.38
  -2  -3  11    0.77    0.49
  -2   3  11    0.53    0.32
   2   3 -11    1.16    0.61
  -2   3  11    0.71    0.43
  -1  -3  11    1.63    0.57
  -1  -3  11    1.06    0.61
   1  -3 -11    2.17    0.66
   1   3 -11    2.31    0.82
  -1   3  11    2.52    0.52
  -1   3  11    2.77    0.75
   0  -3  11    1.67    0.77
   0  -3  11    2.66    0.78
   0  -3 -11    0.96    0.51
   0  -3  11    1.97    0.67
   0   3  11    2.24    0.74
   0   3 -11    1.70    0.63
   0   3  11    1.68    0.63
   0   3  11    3.31    0.54
  -1  -3 -11    5.67    1.11
   1  -3  11    2.61    0.76
   1  -3  11    5.28    1.20
  -1   3 -11    1.13    0.66
   1   3  11    2.23    0.68
   1   3  11    3.83    0.64
  -2  -3 -11    3.62    1.00
   2  -3  11    3.17    0.81
   2  -3  11    3.88    0.95
   2   3  11    3.06    0.84
  -2   3 -11    4.18    1.21
   3  -3  11    0.85    0.48
  -3  -3 -11    0.69    0.59
   3  -3  11    1.31    0.58
   3   3  11    1.10    0.36
  -3   3 -11    1.03    0.69
   3   3  11    0.38    0.43
   4  -3  11    1.21    0.64
  -4  -3 -11    1.33    0.64
   4  -3  11    2.05    0.73
   4   3  11    1.65    0.50
   4   3  11    2.05    0.62
   5  -3  11    0.78    0.49
   5  -3  11    0.68    0.59
  -5  -3 -11    1.04    0.73
  -5   3 -11    0.86    0.95
   5   3  11    0.85    0.45
   5   3  11    0.77    0.45
   6  -3  11    0.60    0.54
   6  -3  11    0.94    0.58
   6   3  11    0.50    0.40
  -6   3 -11    0.51    0.77
   6   3  11    1.09    0.45
   7  -3  11    0.13    0.43
   7  -3  11    0.60    0.55
  -7   3 -11    1.58    1.18
   7   3  11    1.14    0.55
   7   3  11   -0.04    0.39
   8  -3  11   -0.47    0.48
   8   3  11    0.48    0.52
   8   3  11   -0.40    0.41
  -8   3 -11    0.32    1.10
   9  -3  11   -0.11    0.67
  -9   3 -11   -0.58    1.00
   9   3  11    0.25    0.56
  -9  -4  11   -0.03    1.02
   9   4 -11    0.07    0.51
  -9   4  11   -0.42    0.81
   8  -4 -11    1.52    0.81
  -8  -4  11    3.28    1.53
   8  -4 -11    2.20    0.79
   8   4 -11    1.80    0.62
  -8   4  11    1.62    1.10
   7  -4 -11    0.30    0.50
   7  -4 -11    1.57    0.69
   7   4 -11    0.05    0.41
  -7   4  11    0.66    0.68
  -7   4  11    0.44    0.73
   6  -4 -11    3.99    1.63
  -6  -4  11    4.91    1.37
   6  -4 -11    4.88    1.01
   6  -4 -11    3.39    0.79
   6   4 -11    2.81    0.71
  -6   4  11    3.06    0.96
  -6   4  11    3.92    1.06
   5  -4 -11    0.50    0.43
  -5  -4  11    0.40    0.56
  -5  -4  11    0.41    0.60
   5  -4 -11    0.21    0.35
   5   4 -11   -0.08    0.31
  -5   4  11    0.52    0.53
  -5   4  11    0.15    0.42
   5   4 -11    0.78    0.45
  -5   4  11    0.14    0.45
  -4  -4  11    8.89    1.49
  -4  -4  11    8.55    1.52
  -4  -4  11    6.66    0.74
   4  -4 -11    6.74    0.92
  -4  -4  11    6.38    1.14
   4   4 -11    5.78    1.18
  -4   4  11    4.30    1.24
   4   4 -11    5.27    1.04
  -4   4  11    3.65    1.00
  -3  -4  11    2.82    0.89
  -3  -4  11    3.29    0.62
   3  -4 -11    5.00    1.13
   3  -4 -11    3.10    0.61
  -3  -4  11    2.86    0.79
  -3  -4  11    2.25    0.70
  -3   4  11    2.15    0.67
  -3   4  11    2.86    0.96
  -3   4  11    3.30    0.63
   3   4 -11    3.37    0.97
   3   4 -11    3.50    0.80
   2  -4 -11    3.53    0.74
  -2  -4  11    3.02    0.92
   2  -4 -11    3.34    0.66
  -2  -4  11    2.31    0.75
  -2  -4  11    2.64    0.83
  -2   4  11    2.22    0.71
   2   4 -11    1.26    0.64
  -2   4  11    2.08    0.46
  -1  -4  11    5.39    1.18
   1  -4 -11    6.02    1.17
  -1  -4  11    4.24    1.10
  -1   4  11    4.02    1.03
   1   4 -11    5.85    1.19
   0  -4  11    8.31    1.33
   0  -4  11   10.44    1.51
   0  -4  11   10.19    1.61
   0  -4 -11   10.57    1.39
   0   4  11    8.67    1.52
   0   4 -11    5.38    1.33
   1  -4  11    5.00    1.16
  -1  -4 -11    4.81    1.04
   1  -4  11    3.87    0.97
  -1   4 -11    5.69    1.45
   1   4  11    5.70    0.72
   1   4  11    3.22    0.79
   2  -4  11    1.62    0.73
  -2  -4 -11    1.78    0.73
   2  -4  11    1.33    0.59
   2   4  11    1.21    0.53
  -2   4 -11    0.94    0.57
   2   4  11    1.56    0.32
   2   4  11    0.95    0.56
   3  -4  11    6.63    1.25
   3  -4  11    5.37    1.20
  -3  -4 -11    6.55    1.27
   3   4  11    6.30    1.08
   3   4  11    6.17    0.78
  -4  -4 -11    0.47    0.60
   4  -4  11    0.07    0.46
   4  -4  11    0.56    0.49
   4   4  11    1.05    0.38
   4   4  11    0.09    0.33
   5  -4  11    1.51    0.69
  -5  -4 -11    2.37    0.86
   5  -4  11    1.17    0.61
   5   4  11    0.77    0.44
  -5   4 -11   -0.57    0.74
   6  -4  11    0.32    0.53
   6   4  11    1.30    0.55
   6   4  11    0.86    0.43
  -6   4 -11    1.97    1.17
   7  -4  11    0.00    0.55
   7  -4  11    0.12    0.62
   7   4  11    1.22    0.53
  -7   4 -11   -0.03    0.96
   7   4  11    0.26    0.36
   8  -4  11    0.58    0.72
  -8   4 -11    1.07    1.12
   8   4  11    0.75    0.57
   8   4  11    0.31    0.38
   8  -5 -11    0.22    0.59
   8  -5 -11    0.56    0.68
  -8  -5  11    1.43    1.22
  -8   5  11    1.08    1.17
   7  -5 -11    2.71    0.77
  -7  -5  11    4.11    1.52
  -7   5  11    1.91    1.06
   6  -5 -11    1.39    0.55
  -6  -5  11    3.68    1.25
  -6   5  11    0.78    0.79
  -6   5  11    1.46    0.73
   6   5 -11    1.32    0.67
   6   5 -11    0.99    0.46
  -6   5  11    1.15    0.89
   5  -5 -11    4.01    0.91
  -5  -5  11    6.35    1.43
  -5  -5  11    8.92    1.78
   5  -5 -11    6.54    1.06
  -5   5  11    5.32    1.39
  -5   5  11    4.27    1.20
   5   5 -11    4.85    0.95
  -5   5  11    3.06    1.20
  -4  -5  11    0.01    0.25
  -4  -5  11    0.51    0.64
  -4  -5  11    0.49    0.63
   4  -5 -11   -0.43    0.29
   4  -5 -11   -0.05    0.29
   4  -5 -11    0.36    0.33
  -4  -5  11    0.63    0.43
   4   5 -11    0.67    0.55
  -4   5  11    0.51    0.59
  -4   5  11    0.70    0.58
  -4   5  11   -0.44    0.41
   4   5 -11    0.47    0.46
  -3  -5  11    2.29    0.58
   3  -5 -11    2.55    0.56
  -3  -5  11    3.94    1.13
  -3  -5  11    1.45    0.81
   3  -5 -11    2.84    0.81
   3   5 -11    1.36    0.62
  -3   5  11    2.11    0.91
  -3   5  11    2.20    0.83
  -3   5  11    2.20    0.80
  -2  -5  11    0.72    0.58
  -2  -5  11    0.67    0.69
  -2  -5  11    1.48    0.51
  -2  -5  11    0.76    0.52
   2  -5 -11    0.65    0.57
  -2   5  11   -0.01    0.55
  -2   5  11    0.20    0.44
   2   5 -11    0.46    0.45
  -2   5  11    1.59    0.67
  -1  -5  11    7.67    1.71
   1  -5 -11    7.40    1.29
  -1  -5  11    4.72    1.05
  -1  -5  11    7.69    1.62
  -1  -5  11    6.56    1.28
  -1  -5  11    5.99    1.07
  -1   5  11    5.90    1.47
  -1   5  11    3.99    1.00
   1   5 -11    4.82    1.13
   0  -5  11    3.21    1.13
   0  -5  11    1.60    0.72
   0  -5 -11    2.16    0.71
   0  -5  11    2.22    0.73
   0  -5  11    2.18    0.89
   0   5  11    2.52    0.63
   0   5 -11    2.45    0.87
   0   5  11    2.27    0.78
   1  -5  11    0.09    0.48
   1  -5  11    1.77    0.72
  -1  -5 -11    0.99    0.57
   1  -5  11    1.20    0.59
   1   5  11    1.22    0.55
   1   5  11    1.08    0.36
  -2  -5 -11    1.50    0.77
   2  -5  11    1.78    0.79
   2  -5  11    3.32    0.90
   2   5  11    1.57    0.65
   3  -5  11    1.28    0.71
   3  -5  11    0.83    0.60
  -3  -5 -11    0.42    0.60
   3   5  11    0.90    0.53
   3   5  11    1.04    0.27
   4  -5  11    1.72    0.78
  -4  -5 -11    0.30    0.63
   4   5  11    1.03    0.34
   4   5  11    0.45    0.43
  -5  -5 -11    0.60    0.66
   5  -5  11    0.68    0.52
   5   5  11    0.69    0.38
  -5   5 -11    1.64    1.04
   5   5  11    0.67    0.48
   5   5  11    0.26    0.32
   6  -5  11    1.48    0.76
   6  -5  11    1.40    0.70
   6   5  11    0.63    0.41
   6   5  11    0.54    0.47
  -6   5 -11    0.35    0.92
   6   5  11    0.85    0.38
   7  -5  11   -0.54    0.49
   7   5  11   -0.03    0.32
  -7   5 -11    0.45    1.07
   7   5  11    0.11    0.41
   7   5  11   -0.39    0.38
   8  -5  11    0.52    0.75
   8   5  11    0.31    0.55
  -8   5 -11   -1.49    0.90
  -8  -6  11    2.10    1.35
  -8   6  11    1.30    1.28
  -7  -6  11   -0.22    0.66
   7  -6 -11   -0.28    0.48
  -7   6  11    0.07    0.80
  -6  -6  11    1.60    0.97
   6  -6 -11    2.55    0.71
   6  -6 -11    2.58    0.91
  -6   6  11    1.73    1.00
  -6   6  11   -0.15    0.70
  -6   6  11    1.83    0.88
  -5  -6  11    0.12    0.65
  -5  -6  11   -0.77    0.78
   5  -6 -11    0.38    0.39
   5  -6 -11    0.74    0.89
   5  -6 -11    0.95    0.65
  -5   6  11    1.19    0.86
  -5   6  11    0.38    0.66
   5   6 -11    0.39    0.41
  -5   6  11    1.39    0.88
   5   6 -11    1.09    0.70
  -4  -6  11    1.37    0.61
  -4  -6  11    2.94    1.15
  -4  -6  11    1.36    0.89
   4  -6 -11    2.00    0.50
  -4  -6  11    0.93    0.44
   4  -6 -11    1.67    0.71
  -4   6  11    1.09    0.71
  -4   6  11    0.85    0.76
  -4   6  11    2.11    0.94
   4   6 -11    0.77    0.50
  -3  -6  11    0.05    0.60
  -3  -6  11    0.53    0.43
   3  -6 -11    0.38    0.45
  -3  -6  11    0.61    0.64
  -3  -6  11    0.18    0.47
   3  -6 -11   -0.04    0.24
  -3   6  11   -0.03    0.55
  -3   6  11    0.63    0.63
  -3   6  11    0.43    0.59
   3   6 -11   -0.42    0.38
  -2  -6  11    5.12    1.17
  -2  -6  11    5.90    1.64
  -2  -6  11    4.99    1.13
  -2  -6  11    9.28    1.86
   2  -6 -11    8.38    1.37
  -2   6  11    3.82    1.05
  -2   6  11    3.69    1.26
  -2   6  11    4.03    1.24
   1  -6 -11    0.07    0.44
  -1  -6  11    0.17    0.45
  -1  -6  11    0.44    0.78
  -1  -6  11    1.17    0.56
[truncated: 202,557 more chars]
